# Supplementary material for: A Lack of Parasitic Reduction in the Obligate Parasitic Green Alga Helicosporidium
Source: PLoS Genet. 2014 May 8;10(5):e1004355. doi: 10.1371/journal.pgen.1004355 (PMC4014436; doi:10.1371/journal.pgen.1004355)
Supplement: Data S1 — Transposable elements found in the Helicosporidium contigs. Repeats were searched for with RepeatMasker [http://repeatmasker.org] using Repbase version 20130422. (TXT) [file pgen.1004355.s001.txt]

   SW   perc perc perc  query            position in query     matching      repeat            position in repeat
score   div. del. ins.  sequence         begin end    (left)   repeat        class/family    begin  end    (left)   ID

   13   19.5  0.0  2.7  contig-1.fsa       523   559 (24119) + (GCACAC)n     Simple_repeat        1     37    (0)    1  
   13    6.3  5.1  7.3  contig-1.fsa     23631 23669  (1009) + (GCGCGCT)n    Simple_repeat        1     41    (0)    2  
   11   14.1  0.0  8.1  contig-10.fsa     8933  8969  (3563) + GA-rich       Low_complexity       1     37    (0)    3  
   14    9.6  0.0  0.0  contig-100.fsa       4    26  (7675) + (GGA)n        Simple_repeat        1     23    (0)    4  
   12   11.7 12.5  1.9  contig-1000.fsa   1652  1699  (1733) + (GAGGCC)n     Simple_repeat        1     54    (0)    5  
   15   23.5  3.1  4.5  contig-1001.fsa     42   106  (3320) + GA-rich       Low_complexity       1     67    (0)    6  
   18   19.1  5.3  3.3  contig-1002.fsa   2097  2153  (1271) + (GC)n         Simple_repeat        1     60    (0)    7  
   13   18.5  0.0  0.0  contig-1002.fsa   3261  3291   (133) + (ACGCCC)n     Simple_repeat        1     31    (0)    8  
   17   17.1  4.5  5.8  contig-1003.fsa     11    87  (3336) + (TCTCA)n      Simple_repeat        1     76    (0)    9  
   29    6.5  2.0  2.0  contig-1004.fsa   1123  1172  (2250) + (CCGCTTCGAT)n Simple_repeat        1     51    (0)   10  
   13   23.8  2.2  2.1  contig-1008.fsa    600   645  (2774) + (GGC)n        Simple_repeat        1     47    (0)   11  
   13   11.1  3.1  3.0  contig-1008.fsa   2807  2838   (581) + G-rich        Low_complexity       1     33    (0)   12  
   13   19.0  0.0  5.0  contig-101.fsa    2896  2935  (4733) + G-rich        Low_complexity       1     40    (0)   13  
   18    8.7  0.0  7.1  contig-1011.fsa   1795  1836  (1575) + (GCGCAG)n     Simple_repeat        1     42    (0)   14  
   15    5.6  0.0  0.0  contig-1013.fsa      1    19  (3389) + (G)n          Simple_repeat        1     19    (0)   15  
   17   16.6  3.9  3.8  contig-1013.fsa    279   329  (3079) + (CGCA)n       Simple_repeat        1     53    (0)   16  
   14   14.9  5.4  0.0  contig-1013.fsa    971  1007  (2401) + G-rich        Low_complexity       1     39    (0)   17  
   15   13.5  2.2  6.4  contig-1014.fsa   3188  3251   (156) + (CCTGGC)n     Simple_repeat        1     61    (0)   18  
   12   26.1  0.0  4.1  contig-1015.fsa   1702  1750  (1655) + (GCGCGCC)n    Simple_repeat        1     49    (0)   19  
   17    0.0  0.0  0.0  contig-1016.fsa      1    19  (3383) + (G)n          Simple_repeat        1     19    (0)   20  
   26   33.3  0.0  0.0  contig-1016.fsa     22   118  (3284) + (GCCCTG)n     Simple_repeat        1     97    (0)   21  
   11   27.7  0.0  2.2  contig-1017.fsa   3275  3319    (81) + (CCGCCT)n     Simple_repeat        1     45    (0)   22  
   17   15.9  5.9  1.9  contig-1018.fsa    500   582  (2818) + (GCGCGCG)n    Simple_repeat        1     86    (0)   23  
   16    3.9  0.0  6.7  contig-102.fsa    1016  1045  (6607) + (CATG)n       Simple_repeat        1     30    (0)   24  
   18    3.8  3.5  3.3  contig-1021.fsa   1169  1197  (2199) + (TA)n         Simple_repeat        1     30    (0)   25  
   12   21.5  2.1  4.2  contig-1021.fsa   1489  1535  (1861) + (CTCCCC)n     Simple_repeat        1     48    (0)   26  
   12   20.7  4.3  2.1  contig-1023.fsa   3341  3386     (9) + (CCCCATC)n    Simple_repeat        1     48    (0)   27  
   11   22.9  1.9  5.7  contig-1024.fsa   2818  2869   (522) + (CGCGAC)n     Simple_repeat        1     53    (0)   28  
   12   18.8  2.6  2.6  contig-1024.fsa   2918  2955   (436) + (GGACAG)n     Simple_repeat        1     39    (0)   29  
   14   28.1  0.0  2.0  contig-1025.fsa   2777  2825   (564) + GA-rich       Low_complexity       1     49    (0)   30  
   14   16.1  0.0  0.0  contig-1026.fsa   2930  2957   (432) + (GAC)n        Simple_repeat        1     28    (0)   31  
   24   23.5  3.6  2.3  contig-1027.fsa   3135  3217   (172) + GA-rich       Low_complexity       1     86    (0)   32  
   14   26.2  1.7  3.4  contig-1028.fsa    789   846  (2542) + (CGC)n        Simple_repeat        1     59    (0)   33  
   12   24.9  5.8  0.0  contig-1029.fsa   2314  2365  (1023) + (CAACTG)n     Simple_repeat        1     55    (0)   34  
   23   23.9  3.4  3.3  contig-1030.fsa   2339  2451   (933) + (CGAGGA)n     Simple_repeat        1    113    (0)   35  
   18   22.8  1.7  3.3  contig-1030.fsa   2421  2480   (904) + GA-rich       Low_complexity       1     61    (0)   36 *
   12   19.3  4.7  2.2  contig-1031.fsa   1673  1715  (1667) + (GCTCGCA)n    Simple_repeat        1     45    (0)   37  
   13   23.4  2.4  0.0  contig-1033.fsa   1296  1336  (2045) + (CCTCCCT)n    Simple_repeat        1     42    (0)   38  
   12   14.0  7.3  2.3  contig-1033.fsa   1793  1833  (1548) + (GCAGGC)n     Simple_repeat        1     44    (0)   39  
   14   18.5  2.6  2.5  contig-1033.fsa   1961  1999  (1382) + (CGG)n        Simple_repeat        1     40    (0)   40  
   12   23.3  0.0  0.0  contig-1033.fsa   2268  2302  (1079) + (CTCCAG)n     Simple_repeat        1     35    (0)   41  
   16   17.0  0.0  0.0  contig-1034.fsa    648   680  (2700) + (GCC)n        Simple_repeat        1     33    (0)   42  
   12   23.5  0.0  0.0  contig-1034.fsa    900   934  (2446) + (CGTGGC)n     Simple_repeat        1     35    (0)   43  
   16   21.3  3.8  6.1  contig-1037.fsa     14    92  (3287) + (GAGGCC)n     Simple_repeat        1     82    (0)   44  
   14   15.3  2.6  2.6  contig-1039.fsa   1643  1680  (1694) + (GAGTCT)n     Simple_repeat        1     39    (0)   45  
   17   20.1  0.0  0.0  contig-1043.fsa    460   499  (2869) + (CGCCGT)n     Simple_repeat        1     40    (0)   46  
   15   24.6  5.8  1.4  contig-1043.fsa   3294  3362     (6) + (AGCGGC)n     Simple_repeat        1     73    (0)   47  
   13   18.7  7.0  0.0  contig-1044.fsa   2743  2785   (581) + (TCCGAGC)n    Simple_repeat        1     46    (0)   48  
   14   23.5  0.0  5.5  contig-1045.fsa   2782  2836   (530) + (GCCGCG)n     Simple_repeat        1     55    (0)   49  
   14   17.8  3.5  6.7  contig-1048.fsa   2921  2978   (379) + (GCTGGC)n     Simple_repeat        1     60    (0)   50  
   14   11.6  0.0  3.3  contig-1050.fsa     15    44  (3309) + (GGGA)n       Simple_repeat        1     30    (0)   51  
   16   20.5  0.0  0.0  contig-1050.fsa    149   187  (3166) + G-rich        Low_complexity       1     39    (0)   52  
   12    6.1 14.7  0.0  contig-1051.fsa   1191  1224  (2128) + (CTG)n        Simple_repeat        1     39    (0)   53 *
   13   12.1  0.0  3.5  contig-1051.fsa   1194  1222  (2130) + (TGCGC)n      Simple_repeat        1     29    (0)   54  
   15   10.7  3.3  0.0  contig-1051.fsa   2212  2241  (1111) + (AGCGC)n      Simple_repeat        1     31    (0)   55  
   21   24.6  3.8  2.4  contig-1052.fsa   2033  2112  (1231) + (CGC)n        Simple_repeat        1     83    (0)   56  
   16   13.2  0.0  0.0  contig-1052.fsa   2055  2079  (1264) + (C)n          Simple_repeat        1     25    (0)   57 *
   17   12.6  6.7  2.1  contig-1052.fsa   2576  2620   (723) + (TGG)n        Simple_repeat        1     48    (0)   58  
   13    8.1  3.9  0.0  contig-1054.fsa    990  1015  (2324) + (GCTTG)n      Simple_repeat        1     27    (0)   59  
   21   27.2  1.4  1.4  contig-1055.fsa    169   240  (3098) + GA-rich       Low_complexity       1     73    (0)   60  
   16   23.0  1.6  4.8  contig-1055.fsa   1587  1647  (1691) + (CGC)n        Simple_repeat        1     62    (0)   61  
   12   19.7  6.2  2.0  contig-1055.fsa   2021  2068  (1270) + (GCTC)n       Simple_repeat        1     51    (0)   62  
   11   16.1  4.3  6.1  contig-1055.fsa   2902  2948   (390) + (GCGCCGC)n    Simple_repeat        1     49    (0)   63  
   15   22.0  5.4  3.4  contig-1057.fsa    442   497  (2839) + (CG)n         Simple_repeat        1     59    (0)   64  
   13   31.1  0.0  5.4  contig-1057.fsa    858   931  (2405) + G-rich        Low_complexity       1     74    (0)   65  
   11   19.3  9.1  1.7  contig-106.fsa    1897  1951  (5635) + (CCGACG)n     Simple_repeat        1     60    (0)   66  
   14   23.2  1.3  8.8  contig-106.fsa    6890  6968   (618) + (GAGTGC)n     Simple_repeat        1     80    (0)   67  
   15   22.2  5.1  1.6  contig-1061.fsa    370   428  (2899) + (CACGCC)n     Simple_repeat        1     62    (0)   68  
   11   10.3  8.5  5.9  contig-1061.fsa   1571  1617  (1710) + (TGCACGG)n    Simple_repeat        1     51    (0)   69  
   20    9.8  0.0  0.0  contig-1061.fsa   1910  1942  (1385) + (GAGGA)n      Simple_repeat        1     33    (0)   70  
   12   20.9  0.0  4.8  contig-1061.fsa   2005  2046  (1281) + (GCCCTT)n     Simple_repeat        1     42    (0)   71  
   12   21.1  8.2  0.0  contig-1061.fsa   2317  2365   (962) + G-rich        Low_complexity       1     53    (0)   72  
   15    3.4 10.0  0.0  contig-1063.fsa    242   283  (3038) + (TCCCCG)n     Simple_repeat        1     46    (0)   73  
   12   16.2  3.5  8.5  contig-1064.fsa   1794  1850  (1467) + (TGTCGGC)n    Simple_repeat        1     59    (0)   74  
   18   12.9  0.0  2.7  contig-1065.fsa   1273  1309  (2006) + (CGTCGC)n     Simple_repeat        1     37    (0)   75  
   12   29.0  3.0  2.9  contig-1065.fsa   1424  1489  (1826) + (GCC)n        Simple_repeat        1     68    (0)   76  
   16   22.8  0.0  0.0  contig-1065.fsa   2795  2835   (480) + (CGTGGT)n     Simple_repeat        1     41    (0)   77  
   12    5.6  0.0  0.0  contig-1066.fsa    507   525  (2790) + (CTT)n        Simple_repeat        1     19    (0)   78  
   12   16.7  7.5  0.0  contig-1067.fsa     81   120  (3194) + (CGCCAC)n     Simple_repeat        1     43    (0)   79  
   14   14.8  0.0  3.1  contig-1067.fsa    571   602  (2712) + GA-rich       Low_complexity       1     32    (0)   80  
   14   19.0  4.3  6.9  contig-1067.fsa   3107  3175   (139) + (GACGGC)n     Simple_repeat        1     72    (0)   81  
   18   26.7  2.7  2.6  contig-1068.fsa   1409  1483  (1827) + (CCT)n        Simple_repeat        1     77    (0)   82  
   14   14.1  4.7  4.4  contig-1068.fsa   1958  2000  (1310) + (GCGA)n       Simple_repeat        1     45    (0)   83  
   12   22.0  4.8  0.0  contig-107.fsa    6913  6954   (622) + (CGCGCTC)n    Simple_repeat        1     44    (0)   84  
   12   15.7  2.6  5.0  contig-1072.fsa    262   300  (3001) + (GCGAG)n      Simple_repeat        1     40    (0)   85  
   17   21.6  6.1  1.4  contig-1072.fsa    683   748  (2553) + (GGACGA)n     Simple_repeat        1     70    (0)   86  
   15   22.7  0.0  2.3  contig-1072.fsa   1250  1292  (2009) + GA-rich       Low_complexity       1     43    (0)   87  
   12   11.1  0.0  8.6  contig-1073.fsa   2890  2924   (376) + (GCGGTG)n     Simple_repeat        1     35    (0)   88  
   20   27.3  0.0  0.0  contig-1075.fsa   2699  2755   (541) + GA-rich       Low_complexity       1     57    (0)   89  
   12    4.1  3.5  6.7  contig-1077.fsa   2485  2513   (781) + (CGGCA)n      Simple_repeat        1     30    (0)   90  
   13   16.3  2.8  2.7  contig-108.fsa    1471  1506  (6028) + (TGC)n        Simple_repeat        1     37    (0)   91  
   12   16.8  7.5  0.0  contig-108.fsa    2950  2989  (4545) + (AGCGCC)n     Simple_repeat        1     43    (0)   92  
   14   24.6  5.1  1.6  contig-1082.fsa   3219  3277     (2) + (GCC)n        Simple_repeat        1     62    (0)   93  
   14   15.8  0.0  5.1  contig-1084.fsa    872   910  (2368) + (TCGAG)n      Simple_repeat        1     39    (0)   94  
   14   26.7  0.0  2.0  contig-1086.fsa   2586  2636   (639) + (CCCTCCC)n    Simple_repeat        1     51    (0)   95  
   29   10.8  6.7  0.0  contig-1088.fsa    652   711  (2564) + (GATC)n       Simple_repeat        1     64    (0)   96  
   15   13.2  4.4  4.3  contig-1089.fsa   1229  1273  (1999) + (ATGCTT)n     Simple_repeat        1     47    (0)   97  
   15    0.0  0.0  0.0  contig-109.fsa    1206  1224  (6297) + (GCC)n        Simple_repeat        1     19    (0)   98  
   14   11.9  2.4  7.0  contig-1090.fsa   2172  2213  (1059) + (GCCGCC)n     Simple_repeat        1     43    (0)   99  
   15   17.1  0.0  6.7  contig-1096.fsa    266   310  (2954) + (CGA)n        Simple_repeat        1     45    (0)  100  
   12   12.8  5.6  2.6  contig-1097.fsa   2029  2064  (1197) + (GCCGAC)n     Simple_repeat        1     38    (0)  101  
   12   10.5  0.0 10.5  contig-1097.fsa   2180  2217  (1044) + (GGCG)n       Simple_repeat        1     38    (0)  102  
   25   11.5  0.0  0.0  contig-11.fsa     1795  1832 (10645) + (AC)n         Simple_repeat        1     38    (0)  103  
   17   13.7  0.0  0.0  contig-11.fsa     6558  6589  (5888) + (TGTCCT)n     Simple_repeat        1     32    (0)  104  
   11   30.3  0.0  2.0  contig-11.fsa     8953  9002  (3475) + (GTGGCC)n     Simple_repeat        1     50    (0)  105  
   17   27.1  1.1  5.6  contig-110.fsa    2015  2102  (5406) + G-rich        Low_complexity       1     89    (0)  106  
   18    0.0  0.0  0.0  contig-1100.fsa     94   115  (3138) + (GGC)n        Simple_repeat        1     22    (0)  107  
   15   22.1  3.2  4.6  contig-1100.fsa    460   522  (2731) + (GGCGTC)n     Simple_repeat        1     65    (0)  108  
   16    5.3  0.0  0.0  contig-1101.fsa      6    25  (3227) + (AT)n         Simple_repeat        1     20    (0)  109  
   16    5.8 11.1  0.0  contig-1101.fsa    926   961  (2291) + (GCCT)n       Simple_repeat        1     40    (0)  110  
   14   22.7  0.0  0.0  contig-1102.fsa   1281  1316  (1933) + (ATGC)n       Simple_repeat        1     36    (0)  111  
   24   25.5  0.0  1.6  contig-1103.fsa    604   665  (2583) + (GC)n         Simple_repeat        1     62    (0)  112  
   14   16.7  2.9  0.0  contig-1104.fsa   1192  1225  (2022) + (CGCCAG)n     Simple_repeat        1     35    (0)  113  
   14   34.3  0.0  0.0  contig-1105.fsa   1782  1843  (1404) + (AGGTGG)n     Simple_repeat        1     62    (0)  114  
   13   15.9  2.6  5.0  contig-1107.fsa    518   556  (2686) + (GCC)n        Simple_repeat        1     40    (0)  115  
   13   16.8  0.0  0.0  contig-1108.fsa    438   465  (2774) + (TCTC)n       Simple_repeat        1     28    (0)  116  
   12    0.0 10.8  7.3  contig-1110.fsa    533   569  (2668) + (GCAT)n       Simple_repeat        1     41    (0)  117  
   17    4.3  0.0  0.0  contig-1110.fsa   1289  1312  (1925) + (AAGA)n       Simple_repeat        1     24    (0)  118  
   12    3.5  9.7  2.9  contig-1112.fsa    888   918  (2312) + (TGCGCA)n     Simple_repeat        1     34    (0)  119  
   13   18.2  0.0  0.0  contig-1112.fsa    977  1007  (2223) + G-rich        Low_complexity       1     31    (0)  120  
   13   15.8  2.7  2.6  contig-1113.fsa   2787  2823   (405) + (CGGACGC)n    Simple_repeat        1     38    (0)  121  
   14    0.0  0.0  0.0  contig-1114.fsa    963   980  (2247) + (GAA)n        Simple_repeat        1     18    (0)  122  
   13   15.2  2.5  4.9  contig-1114.fsa   1302  1341  (1886) + (CGCCG)n      Simple_repeat        1     41    (0)  123  
   21   22.5  1.7  1.7  contig-1114.fsa   2349  2407   (820) + GA-rich       Low_complexity       1     60    (0)  124  
   14   17.8  0.0  6.8  contig-1114.fsa   2475  2518   (709) + GA-rich       Low_complexity       1     44    (0)  125  
   16   15.5  2.8  0.0  contig-1114.fsa   2743  2778   (449) + (GAACAA)n     Simple_repeat        1     37    (0)  126  
   14   13.7  2.9  2.9  contig-1119.fsa     11    44  (3176) + (GCC)n        Simple_repeat        1     35    (0)  127  
   18   21.9  6.2  0.0  contig-1119.fsa    198   261  (2959) + G-rich        Low_complexity       1     68    (0)  128  
   18   25.4  0.0  0.0  contig-112.fsa    3090  3136  (4350) + (GCC)n        Simple_repeat        1     47    (0)  129  
  185   23.4  4.5  4.5  contig-112.fsa    6846  6912   (574) C OldhAT1       DNA/hAT-Ac      (1499)   1349   1283  130  
   13    7.0  6.2  2.9  contig-1121.fsa   1452  1483  (1734) + G-rich        Low_complexity       1     34    (0)  131  
   14    0.0  0.0  0.0  contig-1122.fsa    345   362  (2853) + (CGA)n        Simple_repeat        1     18    (0)  132  
   14   19.4  7.3  1.7  contig-1124.fsa   1372  1426  (1783) + (CGCGCG)n     Simple_repeat        1     59    (0)  133  
   13   20.2  7.8  0.0  contig-1126.fsa     12    62  (3146) + (CCGGCG)n     Simple_repeat        1     55    (0)  134  
   16   11.9  2.5  4.9  contig-1126.fsa    203   242  (2966) + (CGCC)n       Simple_repeat        1     41    (0)  135  
   13   23.9  0.0  2.4  contig-1126.fsa    595   635  (2573) + GA-rich       Low_complexity       1     41    (0)  136  
   13   18.7  0.0  5.0  contig-1126.fsa   1177  1216  (1992) + (CTGTG)n      Simple_repeat        1     40    (0)  137  
   13    0.0  0.0  0.0  contig-1127.fsa   1389  1405  (1802) + (TCG)n        Simple_repeat        1     17    (0)  138  
   14   20.9  0.0  0.0  contig-1127.fsa   1664  1696  (1511) + (CTC)n        Simple_repeat        1     33    (0)  139  
   11   24.0  4.5  0.0  contig-1129.fsa   3073  3116    (87) + G-rich        Low_complexity       1     46    (0)  140  
   22   28.4  0.0  6.4  contig-113.fsa    1957  2066  (5402) + (GGCCTG)n     Simple_repeat        1    110    (0)  141  
   12   16.8  7.5  0.0  contig-1131.fsa   2576  2615   (584) + (AGAGGCG)n    Simple_repeat        1     43    (0)  142  
   16   15.0  4.2  4.0  contig-1132.fsa   1766  1813  (1385) + (GCGCC)n      Simple_repeat        1     50    (0)  143  
   12   23.3  4.4  0.0  contig-1135.fsa    679   723  (2473) + (GCTCCA)n     Simple_repeat        1     47    (0)  144  
   16   19.2  6.2  0.0  contig-1136.fsa     67   114  (3082) + GA-rich       Low_complexity       1     51    (0)  145  
   12   18.1  0.0  7.0  contig-1136.fsa   2615  2657   (539) + (CGGCCCC)n    Simple_repeat        1     43    (0)  146  
   13   22.5  0.0  0.0  contig-1137.fsa   2387  2422   (773) + (GGCGCC)n     Simple_repeat        1     36    (0)  147  
   19   26.0  0.0  0.0  contig-1138.fsa   2448  2502   (693) + G-rich        Low_complexity       1     55    (0)  148  
   15   17.8  3.5  6.7  contig-1139.fsa   2951  3008   (185) + (CCG)n        Simple_repeat        1     60    (0)  149  
   13   23.3  0.0  0.0  contig-1141.fsa    423   457  (2734) + (CCG)n        Simple_repeat        1     35    (0)  150  
   14   20.5  3.9  7.4  contig-1144.fsa   3098  3175     (2) + (CGCCGAG)n    Simple_repeat        1     81    (0)  151  
   19   11.3  2.5  2.4  contig-1146.fsa    982  1021  (2153) + (CTC)n        Simple_repeat        1     41    (0)  152  
   13   20.8  0.0  0.0  contig-1146.fsa   1971  2003  (1171) + (CCCTC)n      Simple_repeat        1     33    (0)  153  
   15    5.6  0.0  0.0  contig-1147.fsa      1    19  (3154) + (G)n          Simple_repeat        1     19    (0)  154  
   17    0.0  0.0  0.0  contig-1147.fsa    771   792  (2381) + (ATCC)n       Simple_repeat        1     22    (0)  155  
   16   13.2  2.1  6.2  contig-1147.fsa   1453  1499  (1674) + (CGCAAGA)n    Simple_repeat        1     48    (0)  156  
   13   13.6  2.9  2.9  contig-1148.fsa   2962  2995   (177) + (CGCGCC)n     Simple_repeat        1     35    (0)  157  
   13   20.9  4.5  0.0  contig-115.fsa     145   188  (7224) + (GGCCTGG)n    Simple_repeat        1     46    (0)  158  
   16   25.8  6.2  2.9  contig-115.fsa    3303  3399  (4013) + (TCGCCC)n     Simple_repeat        1    103    (0)  159  
   12   25.9  3.8  1.8  contig-1150.fsa   2784  2836   (335) + (CTCCCC)n     Simple_repeat        1     55    (0)  160  
   15   16.3  0.0  2.8  contig-1155.fsa   3125  3160     (4) + (GGCCGA)n     Simple_repeat        1     36    (0)  161  
   12   11.9 16.4  0.0  contig-1158.fsa      7    61  (3097) + (CCGCAA)n     Simple_repeat        1     64    (0)  162  
   13   17.7  2.3  4.5  contig-1159.fsa   2201  2243   (915) + G-rich        Low_complexity       1     44    (0)  163  
   16   21.2  2.6  0.0  contig-116.fsa    2445  2482  (4920) + (GC)n         Simple_repeat        1     39    (0)  164  
   12   17.7  3.1  0.0  contig-116.fsa    6598  6629   (773) + (CTGCCC)n     Simple_repeat        1     33    (0)  165  
   13   19.1  0.0  0.0  contig-116.fsa    6767  6796   (606) + (CTC)n        Simple_repeat        1     30    (0)  166  
   18   15.7  7.2  4.0  contig-1160.fsa   2241  2309   (848) + (CGCTG)n      Simple_repeat        1     74    (0)  167  
   12   14.6  0.0  5.9  contig-1166.fsa     92   125  (3023) + (CGCGC)n      Simple_repeat        1     34    (0)  168  
   12    4.7  0.0  7.7  contig-1166.fsa   2818  2843   (305) + (CTCC)n       Simple_repeat        1     26    (0)  169  
   14   13.2  2.9  2.8  contig-1167.fsa    689   723  (2423) + (CCCTC)n      Simple_repeat        1     36    (0)  170  
   12   20.6  2.4  2.4  contig-1167.fsa    753   793  (2353) + (CGGCGG)n     Simple_repeat        1     42    (0)  171  
   14   22.0  2.0  3.9  contig-1169.fsa    216   266  (2879) + (GCTGGA)n     Simple_repeat        1     52    (0)  172  
   17   17.7  2.5  2.4  contig-117.fsa    2505  2544  (4857) + (CG)n         Simple_repeat        1     41    (0)  173  
   11   17.3  7.7  0.0  contig-117.fsa    4186  4224  (3177) + (CCTCTC)n     Simple_repeat        1     42    (0)  174  
   13   13.1  2.7  5.3  contig-1171.fsa   1224  1260  (1878) + (GCGCT)n      Simple_repeat        1     38    (0)  175  
   12   10.1  9.4  0.0  contig-1172.fsa   1572  1603  (1534) + (CAGCGC)n     Simple_repeat        1     35    (0)  176  
   17   21.3  7.2  4.5  contig-1174.fsa      7    89  (3047) + (GC)n         Simple_repeat        1     89    (0)  177  
   17   16.7  0.0  0.0  contig-1176.fsa   1025  1058  (2074) + (CGG)n        Simple_repeat        1     34    (0)  178  
   15   21.6  2.6  0.0  contig-1177.fsa   1447  1485  (1645) + (GTC)n        Simple_repeat        1     40    (0)  179  
   11   18.5  0.0  7.1  contig-1178.fsa   2088  2129  (1001) + (CGACCC)n     Simple_repeat        1     42    (0)  180  
   13   14.3  4.8  4.5  contig-1178.fsa   2469  2510   (620) + (GCC)n        Simple_repeat        1     44    (0)  181  
   12   18.4  5.4  0.0  contig-118.fsa    3627  3663  (3734) + (TCGCGCG)n    Simple_repeat        1     39    (0)  182  
   13   10.0  5.9  2.8  contig-118.fsa    5541  5574  (1823) + (GCCAG)n      Simple_repeat        1     36    (0)  183  
   12   20.1  3.9  5.6  contig-118.fsa    5867  5918  (1479) + (CCTGG)n      Simple_repeat        1     54    (0)  184  
   12   13.3  9.3  2.1  contig-1180.fsa   3087  3129     (0) + (CGCCGG)n     Simple_repeat        1     47    (0)  185  
   14   16.1  5.6  5.3  contig-1183.fsa    378   431  (2689) + (CTCG)n       Simple_repeat        1     57    (0)  186  
   13   18.8  2.6  2.6  contig-1183.fsa   1423  1460  (1660) + (GCT)n        Simple_repeat        1     39    (0)  187  
   30   30.4  0.0  0.0  contig-1183.fsa   1851  1940  (1180) + (TCC)n        Simple_repeat        1     90    (0)  188  
   15   15.8  5.5  5.2  contig-1183.fsa   2465  2519   (601) + (CGC)n        Simple_repeat        1     58    (0)  189  
   11   10.0  5.6  5.3  contig-1185.fsa    411   446  (2673) + (GCGCGCC)n    Simple_repeat        1     38    (0)  190  
   14   29.9  1.6  1.6  contig-1185.fsa    912   974  (2145) + (CGCGGC)n     Simple_repeat        1     64    (0)  191  
   13   10.4  6.5  0.0  contig-1185.fsa   1520  1550  (1569) + (GAGCAG)n     Simple_repeat        1     33    (0)  192  
   15   19.6  3.0  7.2  contig-1187.fsa   2674  2740   (378) + (GCG)n        Simple_repeat        1     69    (0)  193  
   12   20.4  5.6  3.5  contig-1188.fsa   2267  2320   (796) + (CAGCGCG)n    Simple_repeat        1     57    (0)  194  
   12   20.6  2.9  0.0  contig-1189.fsa   3071  3104     (9) + (GGC)n        Simple_repeat        1     35    (0)  195  
   11   21.5  4.4  2.1  contig-119.fsa    2971  3015  (4359) + (GGCGCGA)n    Simple_repeat        1     47    (0)  196 *
   12    9.2  0.0  4.0  contig-119.fsa    2996  3020  (4354) + (GCGG)n       Simple_repeat        1     25    (0)  197  
   13   26.1  2.2  0.0  contig-119.fsa    4535  4580  (2794) + (GCTGTG)n     Simple_repeat        1     47    (0)  198  
   13   16.8  7.5  0.0  contig-1191.fsa    128   167  (2942) + (CGCG)n       Simple_repeat        1     43    (0)  199  
   15   17.6  2.5  2.4  contig-1191.fsa   3062  3101     (8) + (ACG)n        Simple_repeat        1     41    (0)  200  
   19   17.2  0.0  0.0  contig-1192.fsa   3028  3066    (42) + (TCC)n        Simple_repeat        1     39    (0)  201  
   20   18.9  0.0  0.0  contig-1192.fsa   3067  3108     (0) + (GCG)n        Simple_repeat        1     42    (0)  202  
   13   19.7  6.2  2.0  contig-1193.fsa   2788  2835   (271) + (CTC)n        Simple_repeat        1     51    (0)  203  
   12   12.0  0.0  6.5  contig-1193.fsa   2804  2834   (272) + (CTCCC)n      Simple_repeat        1     31    (0)  204 *
   14   17.0  0.0  6.7  contig-1196.fsa     21    65  (3038) + (GAGCCC)n     Simple_repeat        1     45    (0)  205  
   19   10.0  6.7  2.1  contig-1196.fsa   3055  3099     (4) + (GGC)n        Simple_repeat        1     48    (0)  206  
   11   14.2 14.8  0.0  contig-1199.fsa    818   871  (2229) + (GCCTGA)n     Simple_repeat        1     62    (0)  207  
   14   10.3  2.9  5.6  contig-1199.fsa   2101  2135   (965) + (GCG)n        Simple_repeat        1     36    (0)  208  
   12    9.6  8.6  2.6  contig-1199.fsa   2321  2355   (745) + (CCTG)n       Simple_repeat        1     38    (0)  209  
   12   27.1  0.0  0.0  contig-12.fsa     4272  4311  (8149) + (GACGAGG)n    Simple_repeat        1     40    (0)  210  
   16   31.1  0.0  0.0  contig-12.fsa     6405  6459  (6001) + (GCC)n        Simple_repeat        1     55    (0)  211  
   12   19.8  2.3  4.4  contig-12.fsa     7589  7632  (4828) + (GGCCGCC)n    Simple_repeat        1     45    (0)  212  
   19   14.6  7.5  0.0  contig-12.fsa     7697  7749  (4711) + (GCGTGCGA)n   Simple_repeat        1     57    (0)  213  
   12   20.1  2.9  0.0  contig-1202.fsa      1    34  (3061) + (GCG)n        Simple_repeat        1     35    (0)  214  
   12    5.5  0.0  0.0  contig-1204.fsa   2475  2493   (595) + (GAG)n        Simple_repeat        1     19    (0)  215  
   25    9.8 12.1  0.0  contig-1204.fsa   2601  2667   (421) + (CCTCTCT)n    Simple_repeat        1     75    (0)  216  
   12   20.2  0.0  6.7  contig-1206.fsa    336   380  (2707) + (TTCCTC)n     Simple_repeat        1     45    (0)  217  
   14   22.3  7.0  0.0  contig-1206.fsa    894   950  (2137) + (CGTCCT)n     Simple_repeat        1     61    (0)  218  
   12    8.1  3.6  3.5  contig-1207.fsa    678   705  (2382) + G-rich        Low_complexity       1     29    (0)  219  
   13   14.1  7.3  2.3  contig-1207.fsa   1240  1280  (1807) + (GTGCA)n      Simple_repeat        1     44    (0)  220  
  194   34.4  0.0  3.2  contig-1209.fsa    244   339  (2743) C AmnSINE1      SINE/5S-Deu-L2   (473)    102     10  221  
   16   21.8  5.7  0.0  contig-1209.fsa   3017  3069    (13) + (CGC)n        Simple_repeat        1     56    (0)  222  
   16    0.0  0.0  0.0  contig-121.fsa    7352  7368     (0) + (C)n          Simple_repeat        1     17    (0)  223  
   13   23.1  3.6  3.5  contig-1210.fsa   2221  2275   (806) + (CACTCCC)n    Simple_repeat        1     57    (0)  224  
   14   18.9  4.5  2.2  contig-1212.fsa   1258  1301  (1778) + (CCG)n        Simple_repeat        1     46    (0)  225  
   12   19.6  2.9  0.0  contig-1212.fsa   1958  1992  (1087) + (AGGTCG)n     Simple_repeat        1     36    (0)  226  
   16   19.8  3.4  6.6  contig-1213.fsa   2861  2919   (159) + (GC)n         Simple_repeat        1     61    (0)  227  
   15   26.3  1.8  1.8  contig-1213.fsa   3008  3063    (15) + (CCAGCG)n     Simple_repeat        1     57    (0)  228  
   12   13.2 16.2  1.3  contig-1215.fsa    125   192  (2884) + (AGCGCC)n     Simple_repeat        1     79    (0)  229  
   33   13.3  4.3  8.2  contig-1215.fsa    697   813  (2263) + GA-rich       Low_complexity       1    122    (0)  230  
   13   13.3  2.7  5.3  contig-1217.fsa   1616  1652  (1421) + (GCTCG)n      Simple_repeat        1     38    (0)  231  
   11   20.6  4.8  6.1  contig-1217.fsa   2374  2436   (637) + (GAGCAGC)n    Simple_repeat        1     66    (0)  232  
   12   16.3  2.8  2.7  contig-1218.fsa   2636  2671   (402) + (GCGCTCG)n    Simple_repeat        1     37    (0)  233  
   17   13.4  4.7  2.2  contig-1218.fsa   2948  2990    (83) + (GGAGC)n      Simple_repeat        1     45    (0)  234  
   12   18.2  2.4  4.8  contig-122.fsa    2741  2781  (4581) + (CCCG)n       Simple_repeat        1     42    (0)  235  
   16   24.0  0.0  0.0  contig-122.fsa    5699  5742  (1620) + (CTCCC)n      Simple_repeat        1     44    (0)  236  
   15    5.8 11.1  0.0  contig-1220.fsa    736   771  (2301) + A-rich        Low_complexity       1     40    (0)  237  
   38   21.5  3.9  9.3  contig-1220.fsa   2506  2763   (309) + GA-rich       Low_complexity       1    268    (0)  238  
   15   21.6  1.9  3.8  contig-1226.fsa   2314  2365   (697) + (CCGCCC)n     Simple_repeat        1     53    (0)  239  
   12   25.7  4.9  4.7  contig-1226.fsa   2512  2592   (470) + (GCGCGG)n     Simple_repeat        1     85    (0)  240  
   19   25.1  2.7  2.6  contig-1227.fsa   1069  1143  (1918) + (GAGGCAA)n    Simple_repeat        1     77    (0)  241  
   16   12.9  2.8  2.7  contig-1228.fsa    192   227  (2833) + (CAG)n        Simple_repeat        1     37    (0)  242  
   11   21.1  8.2  0.0  contig-1238.fsa    542   590  (2458) + (AGGCGC)n     Simple_repeat        1     53    (0)  243  
   13   14.6  0.0  3.1  contig-1238.fsa   2776  2807   (241) + (CCGCC)n      Simple_repeat        1     32    (0)  244  
   13   12.0  0.0  3.5  contig-1238.fsa   2832  2860   (188) + G-rich        Low_complexity       1     29    (0)  245  
   15   22.3  0.0  6.4  contig-124.fsa    6055  6101  (1231) + GA-rich       Low_complexity       1     47    (0)  246  
   12    8.8  4.2  0.0  contig-1241.fsa   1009  1032  (2013) + (CGTG)n       Simple_repeat        1     25    (0)  247  
   12   26.2  0.0  4.1  contig-1243.fsa   2428  2476   (565) + G-rich        Low_complexity       1     49    (0)  248  
   12   30.4  0.0  0.0  contig-1247.fsa   1340  1383  (1652) + (CGG)n        Simple_repeat        1     44    (0)  249  
   16   18.8  2.3  2.2  contig-125.fsa    3178  3221  (4110) + GA-rich       Low_complexity       1     45    (0)  250  
   11   20.7  5.1  0.0  contig-1252.fsa   2560  2598   (433) + G-rich        Low_complexity       1     41    (0)  251  
   13   19.2  0.0  0.0  contig-1254.fsa     48    77  (2946) + A-rich        Low_complexity       1     30    (0)  252  
  194   34.4  0.0  3.2  contig-1254.fsa    145   240  (2783) C AmnSINE1      SINE/5S-Deu-L2   (473)    102     10  253  
   17   13.0  0.0  2.8  contig-1256.fsa   2975  3010    (10) + (CCTCCA)n     Simple_repeat        1     36    (0)  254  
   14   26.5  3.3  1.6  contig-1259.fsa   2132  2191   (826) + (CCGAGC)n     Simple_repeat        1     62    (0)  255  
   12   24.7  0.0  5.7  contig-126.fsa      94   146  (7176) + G-rich        Low_complexity       1     53    (0)  256  
   13   23.7  3.5  3.3  contig-1260.fsa   2842  2899   (116) + (GAGCCT)n     Simple_repeat        1     60    (0)  257  
   13   23.0  2.0  3.9  contig-1261.fsa      2    51  (2963) + G-rich        Low_complexity       1     51    (0)  258  
   12   18.3  0.0  3.0  contig-1268.fsa    524   556  (2451) + (CGTCTC)n     Simple_repeat        1     33    (0)  259  
   15   22.6  1.8  3.6  contig-1269.fsa   2354  2408   (598) + (GAGCAC)n     Simple_repeat        1     56    (0)  260  
   15    6.7  5.4  7.7  contig-1271.fsa   1842  1878  (1124) + (GC)n         Simple_repeat        1     39    (0)  261  
   15   15.8  4.5  2.2  contig-1272.fsa    648   691  (2307) + (CGCAGG)n     Simple_repeat        1     46    (0)  262  
   25   13.3  2.0  1.9  contig-1272.fsa   1812  1862  (1136) + GA-rich       Low_complexity       1     52    (0)  263  
   11   24.9  0.0  0.0  contig-1272.fsa   2081  2114   (884) + G-rich        Low_complexity       1     34    (0)  264  
   16   21.7  0.0  0.0  contig-1272.fsa   2185  2222   (776) + GA-rich       Low_complexity       1     38    (0)  265  
   12   12.5  0.0  3.6  contig-1275.fsa    806   833  (2164) + (CGCGC)n      Simple_repeat        1     28    (0)  266  
   17    6.3  2.7  5.3  contig-1275.fsa   2553  2589   (408) + (GGCGGT)n     Simple_repeat        1     38    (0)  267  
   16   22.6  0.0  0.0  contig-1275.fsa   2911  2951    (46) + (GCGTGG)n     Simple_repeat        1     41    (0)  268  
   13   16.3  2.8  2.7  contig-1277.fsa    611   646  (2350) + (CCG)n        Simple_repeat        1     37    (0)  269  
   13   23.6  0.0  0.0  contig-1279.fsa   2657  2691   (303) + (CGCTC)n      Simple_repeat        1     35    (0)  270  
   18   18.2  3.6  5.3  contig-128.fsa    1472  1526  (5780) + (CG)n         Simple_repeat        1     57    (0)  271  
   12   16.7  7.5  0.0  contig-1280.fsa   1686  1725  (1265) + (CAACGG)n     Simple_repeat        1     43    (0)  272  
   12    4.5  4.0  3.9  contig-1281.fsa    435   459  (2529) + (GCAT)n       Simple_repeat        1     26    (0)  273  
   13   19.6  4.9  0.0  contig-1281.fsa   1268  1308  (1680) + (CCTCTCC)n    Simple_repeat        1     43    (0)  274  
   15   18.7  3.9  3.7  contig-1284.fsa    796   847  (2137) + (GCCGAG)n     Simple_repeat        1     54    (0)  275  
   15   24.4  0.0  0.0  contig-1284.fsa   2813  2846   (138) + (CC)n         Simple_repeat        1     34    (0)  276  
   17    9.9 16.9  0.0  contig-1288.fsa     74   138  (2842) + (CTGCT)n      Simple_repeat        1     76    (0)  277  
   12   23.4  2.5  0.0  contig-1288.fsa     81   120  (2860) + (CTCTCC)n     Simple_repeat        1     41    (0)  278 *
   15   13.9  0.0  0.0  contig-1289.fsa      1    24  (2955) + (G)n          Simple_repeat        1     24    (0)  279  
   15   17.5  3.1  0.0  contig-1289.fsa   1717  1748  (1231) + (GC)n         Simple_repeat        1     33    (0)  280  
   14   18.2  0.0  4.9  contig-1290.fsa    724   764  (2215) + (TCCCC)n      Simple_repeat        1     41    (0)  281  
   16   17.2  4.9  2.3  contig-1291.fsa    507   547  (2430) + (GC)n         Simple_repeat        1     43    (0)  282  
   20    6.5  3.0  0.0  contig-1292.fsa    340   372  (2603) + (CGAGGG)n     Simple_repeat        1     34    (0)  283  
   36   32.9  0.0  0.0  contig-1297.fsa   2586  2709   (257) + GA-rich       Low_complexity       1    124    (0)  284  
   12   18.9  7.1  0.0  contig-1297.fsa   2859  2900    (66) + (GCGGCGAC)n   Simple_repeat        1     45    (0)  285  
   13   23.8  2.2  2.1  contig-1298.fsa   2879  2924    (40) + (CGC)n        Simple_repeat        1     47    (0)  286  
   15   16.0  3.7  5.4  contig-1299.fsa   1564  1617  (1346) + G-rich        Low_complexity       1     56    (0)  287  
   17   27.8  0.0  1.7  contig-1299.fsa   2607  2664   (299) + (AGGCCG)n     Simple_repeat        1     58    (0)  288  
   12   25.4  0.0  4.3  contig-13.fsa     4232  4278  (8076) + G-rich        Low_complexity       1     47    (0)  289  
   17   14.0  2.4  2.4  contig-130.fsa    3630  3670  (3619) + (GCGGCCA)n    Simple_repeat        1     42    (0)  290  
   12    6.8  9.1  2.8  contig-130.fsa    3635  3667  (3622) + (CAGCGC)n     Simple_repeat        1     36    (0)  291 *
   15    4.5  0.0  4.0  contig-1302.fsa    420   444  (2518) + (CGC)n        Simple_repeat        1     25    (0)  292  
   15   17.0  0.0  0.0  contig-1304.fsa   2775  2807   (154) + (CCCACG)n     Simple_repeat        1     33    (0)  293  
   14   10.3  3.0  2.9  contig-1304.fsa   2826  2858   (103) + (AGCCCG)n     Simple_repeat        1     34    (0)  294  
   14    0.0  0.0  0.0  contig-131.fsa    2905  2922  (4347) + (TCG)n        Simple_repeat        1     18    (0)  295  
   14    0.0  6.5  6.1  contig-131.fsa    5944  5974  (1295) + (GGCA)n       Simple_repeat        1     33    (0)  296  
   13   19.6  2.9  0.0  contig-1312.fsa   1820  1854  (1088) + (GCCCC)n      Simple_repeat        1     36    (0)  297  
   17   12.9  5.7  8.1  contig-1316.fsa    187   256  (2683) + GA-rich       Low_complexity       1     74    (0)  298  
   14   27.4  0.0  2.0  contig-1321.fsa     97   146  (2783) + (GCGCG)n      Simple_repeat        1     50    (0)  299  
   18   12.2  0.0  0.0  contig-1322.fsa   2900  2926     (0) + (C)n          Simple_repeat        1     27    (0)  300  
   44    2.3  0.0  0.0  contig-1324.fsa    623   667  (2257) + (GTCCATAGC)n  Simple_repeat        1     45    (0)  301  
   15   15.3  0.0  0.0  contig-1326.fsa   2888  2916     (4) + (GCA)n        Simple_repeat        1     29    (0)  302  
   12   19.6  0.0  5.1  contig-1328.fsa   2340  2378   (539) + G-rich        Low_complexity       1     39    (0)  303  
   19   26.1  2.9  1.4  contig-1328.fsa   2437  2506   (411) + (CTGC)n       Simple_repeat        1     72    (0)  304  
   14   23.8  1.5  6.0  contig-1329.fsa    203   268  (2648) + (GCGTGG)n     Simple_repeat        1     67    (0)  305  
   14    8.9  2.3  9.1  contig-1329.fsa    739   781  (2135) + (AGCGCC)n     Simple_repeat        1     44    (0)  306  
   12   19.9  2.9  0.0  contig-1329.fsa   1011  1045  (1871) + G-rich        Low_complexity       1     36    (0)  307  
   12   15.7  2.6  5.0  contig-1329.fsa   1362  1400  (1516) + (TCCTCCC)n    Simple_repeat        1     40    (0)  308  
   19   18.9  6.7  0.0  contig-133.fsa     262   321  (6943) + (GGAGC)n      Simple_repeat        1     64    (0)  309  
   26   27.0  0.0  0.0  contig-133.fsa    3845  3916  (3348) + (GGTTCT)n     Simple_repeat        1     72    (0)  310  
   17   17.7  0.0  6.0  contig-133.fsa    4119  4168  (3096) + (CCTCCC)n     Simple_repeat        1     50    (0)  311  
   12   23.3  0.0  0.0  contig-133.fsa    5169  5203  (2061) + (TGTCGG)n     Simple_repeat        1     35    (0)  312  
   14    9.3  5.3  5.0  contig-1333.fsa   2738  2775   (137) + (TCC)n        Simple_repeat        1     40    (0)  313  
   14    6.1  7.9  4.9  contig-1334.fsa   1051  1088  (1822) + (CACG)n       Simple_repeat        1     41    (0)  314  
   15   16.2 10.0  1.8  contig-1335.fsa    647   696  (2209) + (GC)n         Simple_repeat        1     55    (0)  315  
   12   25.9  0.0  2.3  contig-1336.fsa    127   169  (2735) + G-rich        Low_complexity       1     43    (0)  316  
   16   21.8  0.0  0.0  contig-1337.fsa    619   656  (2248) + (CCT)n        Simple_repeat        1     38    (0)  317  
   12   22.5  3.5  5.1  contig-1337.fsa   1003  1059  (1845) + G-rich        Low_complexity       1     59    (0)  318  
   14    7.7  7.1  0.0  contig-1341.fsa    405   432  (2467) + (CGC)n        Simple_repeat        1     30    (0)  319  
   18   23.8  0.0  0.0  contig-1344.fsa   1636  1684  (1209) + (GGCTTG)n     Simple_repeat        1     49    (0)  320  
   15   25.1  1.7  3.3  contig-1344.fsa   1743  1802  (1091) + (GGCGCC)n     Simple_repeat        1     61    (0)  321  
   11   24.7  2.6  0.0  contig-1344.fsa   1863  1901   (992) + (CGGCAG)n     Simple_repeat        1     40    (0)  322  
   12   22.4  4.8  0.0  contig-1344.fsa   2289  2330   (563) + (GACGCG)n     Simple_repeat        1     44    (0)  323  
   13   10.9  0.0  8.3  contig-1345.fsa    446   481  (2412) + (GCCGC)n      Simple_repeat        1     36    (0)  324  
   16   10.7  6.7  0.0  contig-1349.fsa    119   148  (2736) + (GC)n         Simple_repeat        1     32    (0)  325  
   14   21.8  0.0  0.0  contig-1349.fsa    263   299  (2585) + (CGTCCT)n     Simple_repeat        1     37    (0)  326  
   14   13.6  0.0  5.6  contig-1349.fsa   1890  1925   (959) + (TCCC)n       Simple_repeat        1     36    (0)  327  
   19    8.3  2.4  4.7  contig-135.fsa    1108  1149  (6067) + (GCCCGCC)n    Simple_repeat        1     43    (0)  328  
   16    9.8  0.0  0.0  contig-1351.fsa   2861  2882     (0) + (C)n          Simple_repeat        1     22    (0)  329  
   12   21.7  0.0  0.0  contig-1352.fsa   2274  2305   (574) + G-rich        Low_complexity       1     32    (0)  330  
   13   23.5  0.0  0.0  contig-1352.fsa   2757  2791    (88) + (CGC)n        Simple_repeat        1     35    (0)  331  
   13   16.8  2.2  6.4  contig-1354.fsa   2597  2642   (236) + GA-rich       Low_complexity       1     47    (0)  332  
   15    4.7  0.0  7.7  contig-1357.fsa   2837  2862    (12) + (GC)n         Simple_repeat        1     26    (0)  333  
   13   17.0  3.0  0.0  contig-136.fsa    3363  3395  (3804) + A-rich        Low_complexity       1     34    (0)  334  
   13   15.2  2.5  4.9  contig-136.fsa    7032  7071   (128) + (GGCCTC)n     Simple_repeat        1     41    (0)  335  
   19   26.0  4.3  0.0  contig-1361.fsa    101   169  (2698) + (GCC)n        Simple_repeat        1     72    (0)  336  
   12   13.9  0.0  0.0  contig-1361.fsa   1579  1602  (1265) + (GCA)n        Simple_repeat        1     24    (0)  337  
   15   17.8  4.3  2.1  contig-1363.fsa   2592  2637   (230) + (TCCAC)n      Simple_repeat        1     48    (0)  338  
   14   10.2  6.2  5.9  contig-1363.fsa   2819  2866     (1) + (GGCGCGC)n    Simple_repeat        1     51    (0)  339  
   13   18.2  0.0  0.0  contig-1366.fsa    189   219  (2638) + G-rich        Low_complexity       1     31    (0)  340  
   14   12.8  5.9  0.0  contig-1366.fsa   1332  1365  (1492) + GA-rich       Low_complexity       1     36    (0)  341  
   12   13.0  0.0  9.8  contig-1367.fsa    460   500  (2356) + (AGCC)n       Simple_repeat        1     41    (0)  342  
   13   28.1  1.9  1.9  contig-1368.fsa    679   731  (2125) + (GCC)n        Simple_repeat        1     54    (0)  343  
   13   14.8  5.1  2.4  contig-1370.fsa    546   584  (2272) + (CGCCTC)n     Simple_repeat        1     41    (0)  344  
   13   20.8  0.0  0.0  contig-1373.fsa   1562  1594  (1260) + (CTCGGC)n     Simple_repeat        1     33    (0)  345  
   12   14.0  7.3  2.3  contig-1375.fsa   2481  2521   (328) + (CCTCTGC)n    Simple_repeat        1     44    (0)  346  
   12   27.2  5.3  0.0  contig-1375.fsa   2673  2729   (120) + (GCCGC)n      Simple_repeat        1     60    (0)  347  
   12    5.5  0.0  0.0  contig-1376.fsa    423   441  (2407) + (CGG)n        Simple_repeat        1     19    (0)  348  
   11   17.3  7.7  0.0  contig-1376.fsa   2741  2779    (69) + (CCGAAGCG)n   Simple_repeat        1     42    (0)  349  
   19    8.8  5.4  0.0  contig-1379.fsa   2510  2546   (300) + (CGAGAGG)n    Simple_repeat        1     39    (0)  350  
   16    5.2  0.0  0.0  contig-138.fsa       1    20  (7173) + (C)n          Simple_repeat        1     20    (0)  351  
   13   19.7  0.0  5.1  contig-138.fsa     218   256  (6937) + (GCG)n        Simple_repeat        1     39    (0)  352  
   18    4.2  0.0  0.0  contig-138.fsa    6968  6992   (201) + (CAG)n        Simple_repeat        1     25    (0)  353  
   20   17.9  0.0  5.4  contig-138.fsa    7092  7147    (46) + (GGCGGT)n     Simple_repeat        1     56    (0)  354  
   11   24.0  4.5  0.0  contig-1381.fsa    830   873  (1971) + (GGAGCGG)n    Simple_repeat        1     46    (0)  355  
   12   22.7  0.0  2.6  contig-1381.fsa   1012  1049  (1795) + (CGCCTC)n     Simple_repeat        1     38    (0)  356  
   15   23.9  0.0  0.0  contig-1381.fsa   2693  2732   (112) + (GCGCTC)n     Simple_repeat        1     40    (0)  357  
   12   22.6  0.0  2.6  contig-1382.fsa   2529  2566   (278) + (CGCGCC)n     Simple_repeat        1     38    (0)  358  
   14   20.6  0.0  6.0  contig-1383.fsa   2331  2380   (462) + (TCCCTCC)n    Simple_repeat        1     50    (0)  359 *
   17   15.1  0.0  2.6  contig-1383.fsa   2332  2370   (472) + (CCCTCTC)n    Simple_repeat        1     39    (0)  360  
   23    5.8  0.0  5.0  contig-1385.fsa      5    44  (2798) + (CCG)n        Simple_repeat        1     40    (0)  361  
   12   19.6  0.0  0.0  contig-1387.fsa     39    67  (2771) + (CGCGG)n      Simple_repeat        1     29    (0)  362  
   19   20.1  8.2  3.8  contig-1387.fsa   2674  2771    (67) + (CCCGT)n      Simple_repeat        1    106    (0)  363  
   12   25.6  0.0  0.0  contig-1388.fsa   1805  1841   (997) + (GGTGG)n      Simple_repeat        1     37    (0)  364  
   13   22.8  0.0  0.0  contig-139.fsa    4374  4409  (2760) + G-rich        Low_complexity       1     36    (0)  365  
   12   15.3  5.3  2.5  contig-1396.fsa   1297  1334  (1494) + (CCGCGT)n     Simple_repeat        1     40    (0)  366  
   13   18.1  0.0  4.9  contig-1399.fsa    610   650  (2175) + (CAACCCT)n    Simple_repeat        1     41    (0)  367  
   15   18.3  2.7  0.0  contig-14.fsa     5917  5953  (6168) + (ATGC)n       Simple_repeat        1     38    (0)  368  
   11   18.6  0.0  7.1  contig-140.fsa    6863  6904   (240) + G-rich        Low_complexity       1     42    (0)  369  
   17   14.7  5.2  4.9  contig-1404.fsa   2700  2757    (61) + (CGCGCTG)n    Simple_repeat        1     61    (0)  370  
   15   27.3  0.0  0.0  contig-1405.fsa   1495  1539  (1278) + (GCTGT)n      Simple_repeat        1     45    (0)  371  
   15   17.6  3.1  0.0  contig-1406.fsa     45    76  (2739) + (GC)n         Simple_repeat        1     33    (0)  372  
   15   23.8  1.5  6.0  contig-1407.fsa    167   232  (2582) + G-rich        Low_complexity       1     67    (0)  373  
   19   18.8  4.0  1.9  contig-1408.fsa   1329  1378  (1435) + (GC)n         Simple_repeat        1     52    (0)  374  
   16   28.6  3.2  0.0  contig-1408.fsa   1519  1581  (1232) + (GGC)n        Simple_repeat        1     65    (0)  375  
   12   21.2  2.1  4.2  contig-1409.fsa   2743  2789    (23) + (GCGCCT)n     Simple_repeat        1     48    (0)  376  
   13   17.0  3.0  0.0  contig-1411.fsa   2211  2243   (563) + (GCGGAA)n     Simple_repeat        1     34    (0)  377  
   12   20.2  0.0  6.7  contig-1412.fsa   2491  2535   (271) + (CGTCGG)n     Simple_repeat        1     45    (0)  378  
   20   30.8  0.0  0.0  contig-1414.fsa      6    71  (2733) + (AGGCGG)n     Simple_repeat        1     66    (0)  379  
   14   12.7  0.0  0.0  contig-1417.fsa   1008  1033  (1762) + (GGA)n        Simple_repeat        1     26    (0)  380  
   16   21.2  3.9  1.9  contig-1419.fsa   2487  2537   (256) + (GAC)n        Simple_repeat        1     53    (0)  381  
   16    8.7  0.0  0.0  contig-1420.fsa   1484  1508  (1285) + (GGA)n        Simple_repeat        1     25    (0)  382  
   22   20.6  5.4  1.3  contig-1422.fsa   2152  2225   (564) + (TTCAACC)n    Simple_repeat        1     78    (0)  383  
   12   24.7  0.0  5.7  contig-1423.fsa      1    53  (2736) + (CCCCCG)n     Simple_repeat        1     53    (0)  384  
   20   10.6  0.0  6.5  contig-1423.fsa   1652  1697  (1092) + (GCTGGA)n     Simple_repeat        1     46    (0)  385  
   13    0.0  0.0  0.0  contig-1427.fsa   2771  2787     (0) + (CCG)n        Simple_repeat        1     17    (0)  386  
   13   23.7  0.0  4.2  contig-1428.fsa   1771  1818   (967) + G-rich        Low_complexity       1     48    (0)  387  
   21   20.4  8.4  2.9  contig-1429.fsa    620   732  (2052) + GA-rich       Low_complexity       1    119    (0)  388  
   13   16.6  4.5  4.3  contig-143.fsa    4686  4739  (2376) + (CCT)n        Simple_repeat        1     54    (0)  389  
   14   33.1  0.0  0.0  contig-1431.fsa    383   438  (2343) + (TCG)n        Simple_repeat        1     56    (0)  390  
   15    5.6  0.0  0.0  contig-1433.fsa      1    19  (2759) + (G)n          Simple_repeat        1     19    (0)  391  
   15    8.8  5.0  4.8  contig-1433.fsa   2525  2564   (214) + (GGCGT)n      Simple_repeat        1     42    (0)  392  
   18    7.8  3.7  0.0  contig-1434.fsa    455   481  (2296) + (CG)n         Simple_repeat        1     28    (0)  393  
   12   16.0  0.0  3.3  contig-1434.fsa   1499  1528  (1249) + (GCGCG)n      Simple_repeat        1     30    (0)  394  
   16   20.0  0.0  2.4  contig-1434.fsa   2331  2372   (405) + (CGCA)n       Simple_repeat        1     42    (0)  395  
   15   25.1  2.1  0.0  contig-1438.fsa    679   725  (2048) + (CCG)n        Simple_repeat        1     48    (0)  396  
   12   19.2  0.0 10.3  contig-1439.fsa   1402  1459  (1314) + G-rich        Low_complexity       1     58    (0)  397  
   11   17.7  5.0  2.4  contig-1442.fsa    996  1035  (1736) + (GCGGCTC)n    Simple_repeat        1     42    (0)  398  
   12   29.5  2.0  0.0  contig-1442.fsa   1605  1654  (1117) + (CCTCGCC)n    Simple_repeat        1     51    (0)  399  
   14   27.9  0.0  0.0  contig-1444.fsa   1665  1707  (1063) + GA-rich       Low_complexity       1     43    (0)  400  
   11   31.4  1.5  3.0  contig-1448.fsa   2189  2254   (513) + (CGGCGG)n     Simple_repeat        1     67    (0)  401  
   16    0.0  0.0  0.0  contig-1451.fsa    850   867  (1898) + (G)n          Simple_repeat        1     18    (0)  402  
   12   27.6  0.0  0.0  contig-1453.fsa   2447  2485   (278) + (GGC)n        Simple_repeat        1     39    (0)  403  
   12    7.8  3.2  6.2  contig-1454.fsa    891   921  (1841) + (GCGCC)n      Simple_repeat        1     32    (0)  404  
   13    8.5  0.0  3.7  contig-1455.fsa    797   823  (1939) + (GGGGT)n      Simple_repeat        1     27    (0)  405  
   15   24.2  3.2  3.1  contig-1456.fsa    293   354  (2408) + (GGCCGA)n     Simple_repeat        1     64    (0)  406  
   12   15.3  3.5  0.0  contig-1456.fsa   1567  1595  (1167) + (CTCCC)n      Simple_repeat        1     30    (0)  407  
   15   23.9  0.0  6.6  contig-1458.fsa    662   722  (2036) + (CCCT)n       Simple_repeat        1     61    (0)  408  
   13   15.6  5.6  0.0  contig-1459.fsa   1780  1815   (942) + (CGCGCGC)n    Simple_repeat        1     38    (0)  409  
   35    0.0  0.0  0.0  contig-146.fsa    1671  1702  (5369) + (CCTCTT)n     Simple_repeat        1     32    (0)  410  
   13    7.1  2.9  8.3  contig-146.fsa    3754  3788  (3283) + (CCG)n        Simple_repeat        1     36    (0)  411  
   13   24.3  0.0  4.3  contig-146.fsa    6331  6377   (694) + (CCCGC)n      Simple_repeat        1     47    (0)  412  
   45    5.2  1.6  1.6  contig-1460.fsa   2068  2129   (626) + (TCC)n        Simple_repeat        1     63    (0)  413  
   12   17.2  4.9  2.3  contig-1460.fsa   2477  2517   (238) + (GCGCGCC)n    Simple_repeat        1     43    (0)  414  
   12   16.9  2.9  2.8  contig-1460.fsa   2482  2516   (239) + (CGCG)n       Simple_repeat        1     36    (0)  415  
   15   22.1  2.0  2.0  contig-1461.fsa    365   413  (2342) + (CCTGCG)n     Simple_repeat        1     50    (0)  416  
   16   18.3  0.0  0.0  contig-1461.fsa   2719  2755     (0) + (GCGCCGC)n    Simple_repeat        1     37    (0)  417  
   17   12.3  5.4  2.6  contig-1463.fsa   2674  2736    (12) + (CG)n         Simple_repeat        1     64    (0)  418  
   19    4.0  0.0  0.0  contig-1466.fsa     28    53  (2686) + (GTC)n        Simple_repeat        1     26    (0)  419  
   12    9.1  7.7  4.8  contig-1466.fsa   2538  2576   (163) + (CACGCAC)n    Simple_repeat        1     42    (0)  420  
   12   21.9  2.2  4.3  contig-1466.fsa   2636  2681    (58) + (CCCG)n       Simple_repeat        1     47    (0)  421  
   16   20.2  5.0  3.2  contig-1467.fsa      1    60  (2677) + (CGCG)n       Simple_repeat        1     63    (0)  422  
   25   22.2  2.7  1.3  contig-147.fsa     862   936  (6132) + (GAGGCG)n     Simple_repeat        1     77    (0)  423  
   13   19.2  2.2  4.3  contig-147.fsa     877   921  (6147) + G-rich        Low_complexity       1     46    (0)  424 *
   17    0.0  0.0  4.5  contig-147.fsa    2204  2225  (4843) + (AG)n         Simple_repeat        1     22    (0)  425  
   12   16.4  5.9  0.0  contig-1470.fsa   1442  1475  (1258) + (TTGT)n       Simple_repeat        1     36    (0)  426  
   15    5.5  0.0  0.0  contig-1470.fsa   2715  2733     (0) + (G)n          Simple_repeat        1     19    (0)  427  
   12   28.7  0.0  3.7  contig-1471.fsa   2119  2172   (556) + (GAGGAGC)n    Simple_repeat        1     54    (0)  428  
   16   38.3  0.0  0.0  contig-1475.fsa    176   255  (2471) + (GGC)n        Simple_repeat        1     80    (0)  429  
   13   28.8  0.0  3.5  contig-1475.fsa   2309  2366   (360) + (CCTCCGC)n    Simple_repeat        1     58    (0)  430  
   15   18.7  4.3  4.2  contig-1477.fsa     89   134  (2587) + (GC)n         Simple_repeat        1     48    (0)  431  
   14   17.9  6.8  0.0  contig-1478.fsa   1641  1684  (1037) + (GGAGCC)n     Simple_repeat        1     47    (0)  432  
   16   19.2  5.5  1.7  contig-148.fsa     120   174  (6893) + (GCGCT)n      Simple_repeat        1     58    (0)  433  
   12   15.8  0.0  3.3  contig-148.fsa    6560  6589   (478) + (GTTT)n       Simple_repeat        1     30    (0)  434  
   18   24.5  3.1  1.5  contig-1481.fsa   1071  1134  (1585) + (GCG)n        Simple_repeat        1     66    (0)  435  
   11   24.1  0.0  0.0  contig-1484.fsa    724   757  (1959) + (GCGCAG)n     Simple_repeat        1     34    (0)  436  
   19   31.1  1.3  0.0  contig-1485.fsa     19    93  (2623) + G-rich        Low_complexity       1     76    (0)  437  
   17   26.0  1.6  1.6  contig-1486.fsa   1728  1788   (928) + (CGTGGC)n     Simple_repeat        1     62    (0)  438  
   20   27.3  0.0  0.0  contig-1488.fsa     22    78  (2635) + GA-rich       Low_complexity       1     57    (0)  439  
   13   18.9  0.0  0.0  contig-1495.fsa   1441  1470  (1239) + (CCGCG)n      Simple_repeat        1     30    (0)  440  
   15   26.9  1.8  1.8  contig-15.fsa     1667  1721  (9988) + (CCG)n        Simple_repeat        1     56    (0)  441  
   15    8.9  0.0  0.0  contig-15.fsa     9955  9978  (1731) + (GGA)n        Simple_repeat        1     24    (0)  442  
   14   16.6  2.3  4.4  contig-150.fsa    4733  4776  (2279) + (GGCCCC)n     Simple_repeat        1     45    (0)  443  
   15   16.0  0.0  3.3  contig-150.fsa    5887  5916  (1139) + (GC)n         Simple_repeat        1     30    (0)  444  
   26   21.0  6.3  3.4  contig-1500.fsa   1943  2063   (642) + (CTCGTC)n     Simple_repeat        1    124    (0)  445  
   19   29.2  0.0  0.0  contig-1502.fsa      5    66  (2633) + G-rich        Low_complexity       1     62    (0)  446  
   13   18.0 13.0  1.1  contig-1503.fsa     90   166  (2533) + G-rich        Low_complexity       1     87    (0)  447  
   17   16.3  0.0  6.4  contig-1506.fsa   1399  1445  (1248) + GA-rich       Low_complexity       1     47    (0)  448  
   12   26.5  2.2  0.0  contig-1506.fsa   1686  1730   (963) + (CGCCAG)n     Simple_repeat        1     46    (0)  449  
   12   10.6  2.9  5.7  contig-1508.fsa    685   718  (1972) + (GCGGC)n      Simple_repeat        1     35    (0)  450  
   14    9.3  0.0  0.0  contig-1508.fsa   2261  2283   (407) + (CCT)n        Simple_repeat        1     23    (0)  451  
   12   15.9  5.7  0.0  contig-1509.fsa    794   828  (1862) + G-rich        Low_complexity       1     37    (0)  452  
   13   22.2  5.3  5.1  contig-151.fsa    2519  2593  (4462) + (TCGCCC)n     Simple_repeat        1     79    (0)  453  
   13   12.0  8.3  0.0  contig-1512.fsa   2507  2542   (146) + (CGCTGG)n     Simple_repeat        1     39    (0)  454  
   16    0.0  0.0  0.0  contig-1517.fsa   1743  1763   (919) + (CTTG)n       Simple_repeat        1     21    (0)  455  
   22   14.2  0.0  0.0  contig-1518.fsa    332   370  (2311) + (GAG)n        Simple_repeat        1     39    (0)  456  
   24   20.1  7.2  2.2  contig-1518.fsa    586   668  (2013) + (GC)n         Simple_repeat        1     89    (0)  457  
   15   25.2  5.8  2.7  contig-1518.fsa   2581  2649    (32) + (CG)n         Simple_repeat        1     73    (0)  458  
   15   18.9  8.0  0.0  contig-152.fsa     298   347  (6695) + GA-rich       Low_complexity       1     54    (0)  459  
   20   23.1  1.4  4.2  contig-152.fsa     379   449  (6593) + (CGCCTC)n     Simple_repeat        1     72    (0)  460  
   15   10.4  3.0  2.9  contig-152.fsa    1596  1628  (5414) + (GGC)n        Simple_repeat        1     34    (0)  461  
   15   21.1  0.0  0.0  contig-1520.fsa   1559  1596  (1081) + (GCCTCG)n     Simple_repeat        1     38    (0)  462  
   12   19.3  0.0  5.1  contig-1521.fsa    630   668  (2009) + (GCGCTGC)n    Simple_repeat        1     39    (0)  463  
   15   21.9  1.7  5.1  contig-1521.fsa    696   753  (1924) + (GCGGC)n      Simple_repeat        1     59    (0)  464  
   44   19.8  0.0  0.0  contig-1522.fsa   1131  1222  (1454) + (CCGCCG)n     Simple_repeat        1     92    (0)  465  
   12   11.1  0.0  8.6  contig-1522.fsa   2480  2514   (162) + (GCCCG)n      Simple_repeat        1     35    (0)  466  
   12   13.8 10.0  0.0  contig-1526.fsa   1938  1977   (696) + (GCACGC)n     Simple_repeat        1     44    (0)  467  
   27   20.4  0.0  1.6  contig-1526.fsa   2296  2359   (314) + GA-rich       Low_complexity       1     64    (0)  468  
   24   24.4  2.5  1.2  contig-153.fsa    4068  4146  (2895) + (CCCCCT)n     Simple_repeat        1     81    (0)  469  
   12   10.7  6.7  0.0  contig-153.fsa    5921  5950  (1091) + G-rich        Low_complexity       1     32    (0)  470  
   11   22.4  1.9  5.7  contig-1530.fsa   1278  1329  (1341) + (CCTCTC)n     Simple_repeat        1     53    (0)  471  
   13   13.3  6.1  0.0  contig-1533.fsa    102   134  (2533) + (GCCGC)n      Simple_repeat        1     35    (0)  472  
   26   22.5  4.7  1.1  contig-1536.fsa    869   954  (1709) + G-rich        Low_complexity       1     90    (0)  473  
   13   19.3  4.7  2.2  contig-1537.fsa    142   184  (2478) + GA-rich       Low_complexity       1     45    (0)  474  
   13   20.2  3.0  7.3  contig-1537.fsa    915   980  (1682) + (GCCCGC)n     Simple_repeat        1     68    (0)  475  
   15   21.9  0.0  2.3  contig-154.fsa     797   840  (6181) + (CCCCT)n      Simple_repeat        1     44    (0)  476  
   14   17.0  3.0  0.0  contig-154.fsa    1267  1299  (5722) + (TCC)n        Simple_repeat        1     34    (0)  477  
   11   24.1  0.0  0.0  contig-154.fsa    2196  2229  (4792) + (CATCTA)n     Simple_repeat        1     34    (0)  478  
   15   25.8  0.0  3.7  contig-154.fsa    2232  2285  (4736) + (CGC)n        Simple_repeat        1     54    (0)  479  
   16   21.2  2.3  0.0  contig-154.fsa    2573  2616  (4405) + (GCAGA)n      Simple_repeat        1     45    (0)  480  
   12   18.4  0.0  3.0  contig-1541.fsa    430   462  (2198) + (GCCTCC)n     Simple_repeat        1     33    (0)  481  
   12   14.6  0.0  5.9  contig-1542.fsa    271   304  (2355) + (CCAAC)n      Simple_repeat        1     34    (0)  482  
   19   17.2  3.6  3.5  contig-1543.fsa      1    56  (2603) + (GCC)n        Simple_repeat        1     58    (0)  483  
   17    7.8  0.0  6.5  contig-1543.fsa   2223  2253   (406) + (CG)n         Simple_repeat        1     31    (0)  484  
   12   16.6  4.5  4.3  contig-1544.fsa   1902  1945   (714) + (GCATGC)n     Simple_repeat        1     46    (0)  485  
   15   22.0  4.8  0.0  contig-1546.fsa    661   702  (1955) + (GC)n         Simple_repeat        1     44    (0)  486  
   14   17.4  6.4  2.0  contig-1550.fsa    665   711  (1941) + (CGC)n        Simple_repeat        1     50    (0)  487  
   30   24.4  3.9  0.9  contig-1550.fsa   2461  2563    (89) + (GACGAG)n     Simple_repeat        1    107    (0)  488  
   12    3.6 10.0  3.0  contig-1558.fsa    521   550  (2094) + (GCGCA)n      Simple_repeat        1     33    (0)  489  
   15   16.7  2.2  4.3  contig-1559.fsa   1605  1649   (995) + (TGTGCA)n     Simple_repeat        1     46    (0)  490  
   14   16.9  0.0  2.9  contig-1559.fsa   1905  1939   (705) + (CCCCCG)n     Simple_repeat        1     35    (0)  491  
   16    5.2  0.0  0.0  contig-156.fsa       1    20  (6973) + (C)n          Simple_repeat        1     20    (0)  492  
   18   25.6  0.0  7.7  contig-156.fsa    6897  6987     (6) + (CGCCCG)n     Simple_repeat        1     91    (0)  493  
   16   18.9  0.0  0.0  contig-1566.fsa   1894  1929   (707) + G-rich        Low_complexity       1     36    (0)  494  
   27    8.0  0.0  0.0  contig-1567.fsa    216   255  (2379) + (CCTCTCAAT)n  Simple_repeat        1     40    (0)  495  
   44    4.2  0.0  0.0  contig-157.fsa    2289  2337  (4649) + (ACGAGG)n     Simple_repeat        1     49    (0)  496  
   12   15.2  8.7  2.0  contig-157.fsa    6876  6921    (65) + (CATGGC)n     Simple_repeat        1     50    (0)  497  
   16    4.2  0.0  3.7  contig-1572.fsa    496   522  (2106) + (ATTT)n       Simple_repeat        1     27    (0)  498  
   12   14.1  3.0  2.9  contig-1575.fsa    769   801  (1824) + (CGACGC)n     Simple_repeat        1     34    (0)  499  
   19   24.5  1.3  5.0  contig-1576.fsa   1491  1569  (1054) + G-rich        Low_complexity       1     80    (0)  500  
   12   12.4  5.1  4.9  contig-1582.fsa     80   118  (2498) + (GAGCGG)n     Simple_repeat        1     41    (0)  501  
   16   22.8  1.5  7.6  contig-1583.fsa   2546  2610     (5) + (GC)n         Simple_repeat        1     66    (0)  502  
   13    8.5  4.0  0.0  contig-1584.fsa    154   178  (2435) + (CCCGA)n      Simple_repeat        1     26    (0)  503  
   11   19.7  0.0  8.3  contig-1584.fsa   2393  2440   (173) + G-rich        Low_complexity       1     48    (0)  504  
   12   14.6  0.0  5.9  contig-1585.fsa   1101  1134  (1478) + (GCCTCT)n     Simple_repeat        1     34    (0)  505  
   12   34.4  0.0  2.9  contig-1585.fsa   1382  1450  (1162) + GA-rich       Low_complexity       1     69    (0)  506  
   13   13.7  2.9  2.9  contig-1586.fsa    696   729  (1882) + (GCCCAC)n     Simple_repeat        1     35    (0)  507  
   12   24.8  0.0  0.0  contig-1587.fsa      1    34  (2577) + (GTG)n        Simple_repeat        1     34    (0)  508  
   15    7.2  0.0  8.6  contig-1589.fsa    478   512  (2096) + (GCCT)n       Simple_repeat        1     35    (0)  509  
   13   24.9  3.7  1.8  contig-1589.fsa   1499  1552  (1056) + (CGCGGCG)n    Simple_repeat        1     56    (0)  510  
   13   22.4  1.5  7.5  contig-1590.fsa     92   157  (2450) + (CGCCCG)n     Simple_repeat        1     67    (0)  511  
   12   27.2  2.0  2.0  contig-1590.fsa    724   773  (1834) + GA-rich       Low_complexity       1     51    (0)  512  
   15    8.1  3.6  3.5  contig-1593.fsa    246   273  (2331) + (GC)n         Simple_repeat        1     29    (0)  513  
   14   16.8  9.1  1.7  contig-1597.fsa    193   247  (2355) + (CGCCGT)n     Simple_repeat        1     60    (0)  514  
   14   18.7  2.2  4.3  contig-1598.fsa   1663  1708   (893) + GA-rich       Low_complexity       1     47    (0)  515  
   22   15.1  2.3  0.0  contig-1598.fsa   2516  2559    (42) + GA-rich       Low_complexity       1     45    (0)  516  
   15   13.6  0.0  2.9  contig-16.fsa     3647  3680  (7989) + (GCTCGC)n     Simple_repeat        1     34    (0)  517  
   12   16.4  2.1  8.2  contig-16.fsa     6629  6676  (4993) + (TGG)n        Simple_repeat        1     49    (0)  518  
   17   18.9  0.0  0.0  contig-16.fsa     9403  9438  (2231) + GA-rich       Low_complexity       1     36    (0)  519  
   13   18.9  2.8  0.0  contig-16.fsa     9957  9997  (1672) + (GGCCGC)n     Simple_repeat        1     42    (0)  520  
   16   20.7  3.4  3.3  contig-160.fsa     210   268  (6708) + G-rich        Low_complexity       1     61    (0)  521  
   13    3.3 12.9  0.0  contig-160.fsa    3689  3719  (3257) + (AGGACG)n     Simple_repeat        1     35    (0)  522  
   15   18.1  4.3  2.1  contig-160.fsa    5675  5720  (1256) + (CGGCGG)n     Simple_repeat        1     48    (0)  523  
   18   19.3  2.0  2.0  contig-160.fsa    6835  6883    (93) + (CGT)n        Simple_repeat        1     50    (0)  524  
   17    6.0  8.6  0.0  contig-1601.fsa   2240  2274   (325) + (GGACGA)n     Simple_repeat        1     38    (0)  525  
   14   13.4  2.1  8.2  contig-1601.fsa   2375  2422   (177) + GA-rich       Low_complexity       1     49    (0)  526  
   12   12.6  3.7  0.0  contig-1602.fsa    801   827  (1771) + (TGCA)n       Simple_repeat        1     28    (0)  527  
  227    3.2  0.0  0.0  contig-1602.fsa   1776  1806   (792) + tRNA-Pro-CCA  tRNA                 7     37   (38)  528  
   13   21.7  0.0  2.6  contig-1603.fsa    812   850  (1748) + G-rich        Low_complexity       1     39    (0)  529  
   16   22.2  2.6  6.3  contig-1608.fsa    265   341  (2254) + (GCACCGC)n    Simple_repeat        1     79    (0)  530  
   13   18.2  2.6  2.5  contig-1609.fsa   1880  1918   (676) + (GCCGCG)n     Simple_repeat        1     40    (0)  531  
   12   15.3  3.5  0.0  contig-1609.fsa   2529  2557    (37) + (GCG)n        Simple_repeat        1     30    (0)  532  
   16    8.2  4.5  6.5  contig-161.fsa    2383  2426  (4549) + (CTGC)n       Simple_repeat        1     46    (0)  533  
   12    4.1  3.5  6.7  contig-161.fsa    2447  2475  (4500) + (GCAG)n       Simple_repeat        1     30    (0)  534  
   12   21.6  0.0  6.2  contig-161.fsa    6519  6566   (409) + (GCCCCCT)n    Simple_repeat        1     48    (0)  535  
   13   24.7  3.7  1.8  contig-1613.fsa   2105  2158   (430) + (GCGA)n       Simple_repeat        1     56    (0)  536  
   15   15.8  0.0  3.3  contig-1615.fsa    281   310  (2273) + (CG)n         Simple_repeat        1     30    (0)  537  
   47    2.1  0.0  0.0  contig-1618.fsa   2193  2240   (341) + (TCCGACTCT)n  Simple_repeat        1     48    (0)  538  
   12   21.7  0.0  0.0  contig-1619.fsa    805   836  (1744) + (TCCCCC)n     Simple_repeat        1     32    (0)  539  
   15   27.3  0.0  7.4  contig-1619.fsa   1626  1706   (874) + (CTCCGC)n     Simple_repeat        1     81    (0)  540  
   13   15.9  9.5  0.0  contig-1619.fsa   2455  2496    (84) + (CTG)n        Simple_repeat        1     46    (0)  541  
   15    7.9  9.5  2.2  contig-162.fsa     155   196  (6755) + (TGCCGACT)n   Simple_repeat        1     46    (0)  542  
   53    3.6  0.0  0.0  contig-162.fsa    6104  6160   (791) + (AAGGAGAAG)n  Simple_repeat        1     57    (0)  543  
   13   20.1  0.0  2.8  contig-162.fsa    6903  6938    (13) + (CCT)n        Simple_repeat        1     36    (0)  544  
   16   12.8  2.0  7.8  contig-1621.fsa     44    93  (2486) + (GCAGGA)n     Simple_repeat        1     51    (0)  545  
   14    4.5  4.3  0.0  contig-1623.fsa   2129  2151   (426) + (GCG)n        Simple_repeat        1     24    (0)  546  
   12   18.1  2.0  7.7  contig-1629.fsa   2476  2526    (47) + (CCGGCCC)n    Simple_repeat        1     52    (0)  547  
   18   28.8  2.5  2.5  contig-163.fsa     810   888  (6050) + (GCA)n        Simple_repeat        1     81    (0)  548  
   15    0.0  0.0 15.0  contig-163.fsa    3700  3739  (3199) + (AGC)n        Simple_repeat        1     40    (0)  549  
   12   22.1  5.4  3.4  contig-163.fsa    4090  4145  (2793) + (CCGCG)n      Simple_repeat        1     59    (0)  550  
   18    3.7  3.6  0.0  contig-1635.fsa    939   966  (1597) + (GGA)n        Simple_repeat        1     29    (0)  551  
   12   22.4  0.0  2.6  contig-164.fsa     693   730  (6194) + (CCCCT)n      Simple_repeat        1     38    (0)  552  
   13   26.0  1.9  1.9  contig-1640.fsa   2094  2145   (417) + (GGAGAC)n     Simple_repeat        1     53    (0)  553  
   13    4.3  3.9  3.7  contig-1640.fsa   2279  2304   (258) + (CGCAG)n      Simple_repeat        1     27    (0)  554  
   15   20.9  8.0  2.5  contig-1641.fsa     16   104  (2457) + (GGCGC)n      Simple_repeat        1     93    (0)  555  
   13    8.5  4.0  0.0  contig-1643.fsa    682   706  (1853) + (ACGAA)n      Simple_repeat        1     26    (0)  556  
   14   27.2  1.6  3.2  contig-1648.fsa    624   684  (1865) + A-rich        Low_complexity       1     62    (0)  557  
  225   11.8  0.0  0.0  contig-1648.fsa    712   745  (1804) C tRNA-Ser-TCY  tRNA              (48)     37      4  558  
   16   17.3  3.9  5.7  contig-1648.fsa   2497  2547     (2) + (GC)n         Simple_repeat        1     53    (0)  559  
   18   18.1  0.0  7.0  contig-1650.fsa   1547  1603   (943) + (CAC)n        Simple_repeat        1     57    (0)  560  
   15    9.7  2.7  5.3  contig-1656.fsa     55    91  (2446) + G-rich        Low_complexity       1     38    (0)  561  
   14   30.2  1.5  2.9  contig-1658.fsa    349   416  (2120) + (CGC)n        Simple_repeat        1     69    (0)  562  
   11   21.1  2.5  2.4  contig-166.fsa    3548  3587  (3335) + (CAACCTG)n    Simple_repeat        1     41    (0)  563  
   17   13.8  3.9  3.7  contig-166.fsa    5443  5482  (1440) + GA-rich       Low_complexity       1     40    (0)  564  
   21   36.4  0.0  2.7  contig-1661.fsa     36   146  (2387) + (CTT)n        Simple_repeat        1    111    (0)  565  
   21   15.3  2.3  0.0  contig-1663.fsa   1325  1368  (1164) + G-rich        Low_complexity       1     45    (0)  566  
   12   14.7  3.3  0.0  contig-1665.fsa   2328  2357   (172) + (GGCGAC)n     Simple_repeat        1     31    (0)  567  
   13   26.1  3.5  1.7  contig-1667.fsa    147   203  (2324) + (GCGGCCC)n    Simple_repeat        1     59    (0)  568  
   13   29.0  1.6  3.2  contig-1668.fsa      1    62  (2465) + (GGCG)n       Simple_repeat        1     63    (0)  569  
   13   14.6  0.0  3.1  contig-1668.fsa    538   569  (1958) + G-rich        Low_complexity       1     32    (0)  570  
   13   17.8  2.9  9.7  contig-167.fsa    3644  3713  (3185) + (GCGGTGC)n    Simple_repeat        1     72    (0)  571  
   15    7.6  8.9  4.1  contig-1673.fsa   1830  1874   (651) + (GCGCA)n      Simple_repeat        1     49    (0)  572  
   14   10.7  0.0  5.9  contig-1673.fsa   1884  1917   (608) + G-rich        Low_complexity       1     34    (0)  573  
   17   25.8  1.3  5.2  contig-1673.fsa   2084  2159   (366) + (CTCGTC)n     Simple_repeat        1     77    (0)  574  
   16    0.0  0.0  0.0  contig-1675.fsa    426   445  (2078) + (CTC)n        Simple_repeat        1     20    (0)  575  
   16   13.5  0.0 10.0  contig-1677.fsa   1018  1067  (1455) + (CCG)n        Simple_repeat        1     50    (0)  576  
   20   21.3  7.0  0.0  contig-1678.fsa     13    83  (2439) + A-rich        Low_complexity       1     76    (0)  577  
   13   14.6  0.0  3.1  contig-1680.fsa    389   420  (2100) + (TTATAA)n     Simple_repeat        1     32    (0)  578  
   64   11.2  0.0  0.0  contig-1681.fsa      1   107  (2411) + (CATTCTTGAC)n Simple_repeat        1    107    (0)  579  
   17   23.6  0.0  0.0  contig-1686.fsa      9    56  (2458) + G-rich        Low_complexity       1     48    (0)  580  
   13   13.1  2.7  5.3  contig-1686.fsa    134   170  (2344) + (CCAGC)n      Simple_repeat        1     38    (0)  581  
   19   11.7  2.7  0.0  contig-1687.fsa    792   828  (1686) + (CCAGCG)n     Simple_repeat        1     38    (0)  582  
   15   24.5  0.0  0.0  contig-1689.fsa      2    44  (2465) + G-rich        Low_complexity       1     43    (0)  583  
   13    3.8  6.9  3.2  contig-1689.fsa   1822  1850   (659) + (GGTGG)n      Simple_repeat        1     31    (0)  584  
   15   28.3  1.9  1.9  contig-169.fsa    3285  3337  (3543) + GA-rich       Low_complexity       1     54    (0)  585  
   13   31.6  0.0  0.0  contig-1690.fsa   1284  1334  (1175) + GA-rich       Low_complexity       1     51    (0)  586  
   12   29.2  0.0  6.7  contig-1690.fsa   2047  2121   (388) + (CCCCGC)n     Simple_repeat        1     75    (0)  587  
   12   22.6  4.2  2.0  contig-1693.fsa    139   186  (2320) + A-rich        Low_complexity       1     50    (0)  588  
   15   14.7  0.0  0.0  contig-1694.fsa   1407  1436  (1070) + (ACTGC)n      Simple_repeat        1     30    (0)  589  
   14   17.1  0.0  6.7  contig-1696.fsa    250   294  (2211) + (CAGCCTC)n    Simple_repeat        1     45    (0)  590  
   22   26.9  0.0  0.0  contig-1697.fsa    179   240  (2263) + (CCG)n        Simple_repeat        1     62    (0)  591  
   12   24.4  0.0  4.3  contig-1698.fsa   1967  2013   (489) + (CGGAGGT)n    Simple_repeat        1     47    (0)  592  
   16   33.8  0.0  0.0  contig-1699.fsa    253   315  (2184) + (TGCC)n       Simple_repeat        1     63    (0)  593  
   15   16.2  4.7  2.2  contig-1699.fsa    471   513  (1986) + (CGC)n        Simple_repeat        1     45    (0)  594  
   12   17.9  3.1  0.0  contig-1699.fsa   2016  2047   (452) + (CCGCGT)n     Simple_repeat        1     33    (0)  595  
   20   19.3  2.1  0.0  contig-17.fsa      885   931 (10581) + (CCT)n        Simple_repeat        1     48    (0)  596  
   11   24.1  0.0  0.0  contig-17.fsa     4672  4705  (6807) + (ACGCTG)n     Simple_repeat        1     34    (0)  597  
   12   18.1  0.0  3.0  contig-170.fsa    2999  3031  (3841) + (CAGCG)n      Simple_repeat        1     33    (0)  598  
   12   21.9  3.0  7.2  contig-1700.fsa     46   112  (2384) + (GAGGCG)n     Simple_repeat        1     69    (0)  599  
   13    0.0  0.0  4.8  contig-1706.fsa    397   417  (2062) + (GGA)n        Simple_repeat        1     21    (0)  600  
   20   11.3  5.7  5.4  contig-1709.fsa   2111  2163   (315) + (GC)n         Simple_repeat        1     56    (0)  601  
   13   15.2  2.5  4.9  contig-171.fsa    6755  6794    (74) + (GCCC)n       Simple_repeat        1     41    (0)  602  
   12   19.5 10.6  1.4  contig-1713.fsa    232   297  (2174) + (CGCTCG)n     Simple_repeat        1     73    (0)  603  
   25   21.4  5.4  4.3  contig-1714.fsa     58   168  (2303) + (CGAGGA)n     Simple_repeat        1    117    (0)  604  
   25   20.2  3.1  6.1  contig-1714.fsa     71   166  (2305) + GA-rich       Low_complexity       1     99    (0)  605  
   16   21.7  3.6  1.8  contig-172.fsa    3892  3946  (2919) + (GGTGGC)n     Simple_repeat        1     57    (0)  606  
   14   29.6  0.0  0.0  contig-172.fsa    6007  6055   (810) + (TCGTAC)n     Simple_repeat        1     49    (0)  607  
   14   18.5  1.8  7.0  contig-1720.fsa   1095  1150  (1314) + (CTCCCC)n     Simple_repeat        1     57    (0)  608  
   17   12.0  8.3  0.0  contig-1720.fsa   1432  1467   (997) + (GC)n         Simple_repeat        1     39    (0)  609  
   17   10.8  3.1  3.0  contig-1720.fsa   1594  1625   (839) + (GC)n         Simple_repeat        1     33    (0)  610  
   20   10.8  0.0  0.0  contig-1721.fsa    471   500  (1961) + (TG)n         Simple_repeat        1     30    (0)  611  
   12   16.9  2.9  2.8  contig-1724.fsa    203   237  (2220) + (CAGCG)n      Simple_repeat        1     36    (0)  612  
   13    9.7  9.1  0.0  contig-1724.fsa    959   991  (1466) + (CATCG)n      Simple_repeat        1     36    (0)  613  
   12   20.7  6.8  3.2  contig-1725.fsa     31    89  (2365) + (CTCGCCA)n    Simple_repeat        1     63    (0)  614  
   33    6.2  1.9  1.9  contig-1726.fsa   1771  1823   (630) + (CCCTCGGAT)n  Simple_repeat        1     54    (0)  615  
   20   17.9  7.9  0.0  contig-1728.fsa   1283  1345  (1106) + (CTCCTC)n     Simple_repeat        1     68    (0)  616  
   22   20.6  0.0  0.0  contig-1729.fsa    105   154  (2295) + (CGTCGA)n     Simple_repeat        1     50    (0)  617  
   17   24.0  7.1  1.3  contig-173.fsa       5    74  (6779) + (GC)n         Simple_repeat        1     75    (0)  618  
   12   19.0  7.1  0.0  contig-173.fsa    1236  1277  (5576) + (CGCGAG)n     Simple_repeat        1     45    (0)  619  
   14   10.9  4.4  6.4  contig-1731.fsa   1010  1054  (1390) + G-rich        Low_complexity       1     47    (0)  620  
   30   21.3  6.2  0.0  contig-1736.fsa     50   146  (2294) + (GGAAGCC)n    Simple_repeat        1    103    (0)  621  
   13    9.7  0.0  0.0  contig-1737.fsa    193   214  (2226) + (GAA)n        Simple_repeat        1     22    (0)  622  
   15    4.1  0.0  6.9  contig-1743.fsa   1892  1920   (519) + (CTGC)n       Simple_repeat        1     29    (0)  623  
   13   21.8  6.2  0.0  contig-1744.fsa   2321  2368    (70) + (CCCGCC)n     Simple_repeat        1     51    (0)  624  
   17    0.0  0.0  0.0  contig-1747.fsa   2417  2435     (0) + (A)n          Simple_repeat        1     19    (0)  625  
   13   25.0  4.3  0.0  contig-1748.fsa    949   995  (1438) + (CGC)n        Simple_repeat        1     49    (0)  626  
   14   10.7  0.0  5.9  contig-1749.fsa   1631  1664   (769) + (CGCTGC)n     Simple_repeat        1     34    (0)  627  
   16   17.0  5.2  4.9  contig-1749.fsa   1744  1801   (632) + (CTG)n        Simple_repeat        1     61    (0)  628  
   11   17.6  7.7  0.0  contig-1749.fsa   1809  1847   (586) + (GGAGGC)n     Simple_repeat        1     42    (0)  629  
   13   21.7  5.3  3.3  contig-175.fsa    4499  4555  (2261) + (CGAGG)n      Simple_repeat        1     60    (0)  630  
   13   10.3  5.9  2.8  contig-1750.fsa   1691  1724   (706) + G-rich        Low_complexity       1     36    (0)  631  
   13   13.6  2.9  2.9  contig-1754.fsa      1    34  (2388) + (GCGCC)n      Simple_repeat        1     35    (0)  632  
   16   24.8  0.0  6.2  contig-1756.fsa   2228  2291   (130) + (CGC)n        Simple_repeat        1     64    (0)  633  
   12   16.5  0.0  0.0  contig-176.fsa    1009  1035  (5763) + (TCCT)n       Simple_repeat        1     27    (0)  634  
   12   17.0  2.9  2.8  contig-1760.fsa   1923  1957   (456) + (CGT)n        Simple_repeat        1     36    (0)  635  
   24   11.2  0.0  0.0  contig-1764.fsa    685   724  (1685) + (GGTCAG)n     Simple_repeat        1     40    (0)  636  
   16   14.0  2.3  4.5  contig-1764.fsa    909   951  (1458) + (TCGCCC)n     Simple_repeat        1     44    (0)  637  
   15   20.8  6.8  0.0  contig-1764.fsa   1645  1688   (721) + (CG)n         Simple_repeat        1     47    (0)  638  
   13   16.4  2.8  2.7  contig-1764.fsa   2367  2402     (7) + (CCT)n        Simple_repeat        1     37    (0)  639  
   11   20.9  6.8  0.0  contig-1768.fsa    926   969  (1437) + (GGAGGC)n     Simple_repeat        1     47    (0)  640  
  194   34.4  0.0  3.2  contig-1770.fsa   1975  2070   (334) + AmnSINE1      SINE/5S-Deu-L2      10    102  (473)  641  
   12   24.8  1.6  6.2  contig-1772.fsa   2045  2108   (295) + (CCCTCT)n     Simple_repeat        1     65    (0)  642  
   18   30.0  0.0  4.5  contig-1774.fsa    386   473  (1927) + (GACGCC)n     Simple_repeat        1     88    (0)  643  
   11   17.9  5.0  2.4  contig-1774.fsa   2215  2254   (146) + (GCGACGAA)n   Simple_repeat        1     42    (0)  644  
  187   19.1  4.4  7.6  contig-1776.fsa    409   476  (1922) + OldhAT1       DNA/hAT-Ac        1175   1240 (1608)  645  
   19   24.0  0.0  0.0  contig-178.fsa    1455  1504  (5257) + (GGCCAT)n     Simple_repeat        1     50    (0)  646  
   12   30.2  4.8  0.0  contig-178.fsa    1554  1615  (5146) + (CACGAC)n     Simple_repeat        1     65    (0)  647  
   15   17.5  3.1  0.0  contig-178.fsa    5656  5687  (1074) + GA-rich       Low_complexity       1     33    (0)  648  
   18   16.3  4.7  2.2  contig-1780.fsa    894   936  (1450) + (CG)n         Simple_repeat        1     45    (0)  649  
   14   10.7  3.1  3.0  contig-1780.fsa   1089  1120  (1266) + GA-rich       Low_complexity       1     33    (0)  650  
   14    7.5  3.3  3.2  contig-1781.fsa    258   287  (2099) + (GTAGA)n      Simple_repeat        1     31    (0)  651  
   13   23.9  0.0  2.4  contig-1782.fsa   1841  1881   (504) + (GCGCG)n      Simple_repeat        1     41    (0)  652  
   14   19.1  0.0  2.6  contig-1784.fsa   2343  2380     (2) + (CCTCC)n      Simple_repeat        1     38    (0)  653  
   14   20.2  0.0  0.0  contig-1785.fsa    314   347  (2034) + (CCCGCC)n     Simple_repeat        1     34    (0)  654  
   12    6.3 11.4  2.6  contig-1787.fsa   1398  1432   (948) + (GATGCC)n     Simple_repeat        1     39    (0)  655  
   11   20.7  5.1  0.0  contig-179.fsa    2080  2118  (4620) + (GCCTGC)n     Simple_repeat        1     41    (0)  656  
   16   31.7  1.3  2.6  contig-1791.fsa    330   406  (1967) + (GCG)n        Simple_repeat        1     78    (0)  657  
   15    0.0  9.1  0.0  contig-1791.fsa   2276  2297    (76) + (CG)n         Simple_repeat        1     24    (0)  658  
   14   16.4  2.9  0.0  contig-1793.fsa   1195  1228  (1145) + (CCCTC)n      Simple_repeat        1     35    (0)  659  
   13   20.8  0.0  0.0  contig-1794.fsa    594   626  (1746) + (CCCGG)n      Simple_repeat        1     33    (0)  660  
   30   26.9  0.0  0.0  contig-1796.fsa    452   531  (1840) + (CCT)n        Simple_repeat        1     80    (0)  661  
   12   24.5  2.2  2.2  contig-1796.fsa   1294  1338  (1033) + (TCC)n        Simple_repeat        1     46    (0)  662  
   21   32.0  1.1  1.1  contig-18.fsa     4065  4154  (6848) + (TCCTCC)n     Simple_repeat        1     91    (0)  663 *
   23   14.2  3.5  3.3  contig-18.fsa     4066  4123  (6879) + (CCTCTG)n     Simple_repeat        1     60    (0)  664  
   21   24.8  0.0  1.7  contig-18.fsa     4255  4313  (6689) + (CTC)n        Simple_repeat        1     59    (0)  665  
   20   27.0  1.0  6.0  contig-18.fsa    10859 10957    (45) + (CGAGGA)n     Simple_repeat        1    100    (0)  666  
   18   29.5  0.0  4.9  contig-18.fsa    10872 10952    (50) + GA-rich       Low_complexity       1     81    (0)  667 *
   13   15.2  0.0  3.2  contig-1801.fsa      1    31  (2337) + (CGCGC)n      Simple_repeat        1     31    (0)  668  
   13   23.6  7.6  1.4  contig-1803.fsa   1925  1990   (371) + (TCCGC)n      Simple_repeat        1     71    (0)  669  
   26    0.0  0.0  0.0  contig-1807.fsa     57    81  (2277) + (CAACGT)n     Simple_repeat        1     25    (0)  670  
   12   19.1  2.6  2.6  contig-181.fsa     526   563  (6166) + (GGTGGC)n     Simple_repeat        1     39    (0)  671  
   16   25.5  1.6  4.8  contig-181.fsa    6481  6541   (188) + (GC)n         Simple_repeat        1     62    (0)  672  
   15   24.7  3.3  3.2  contig-1813.fsa     47   107  (2249) + (CTC)n        Simple_repeat        1     63    (0)  673  
   13   14.7  3.3  0.0  contig-1813.fsa    287   316  (2040) + (CGC)n        Simple_repeat        1     31    (0)  674  
   16   10.2  9.5  0.0  contig-1815.fsa    900   941  (1414) + (CGTGCCCT)n   Simple_repeat        1     46    (0)  675  
   15   13.9  0.0  0.0  contig-1817.fsa    256   279  (2073) + (G)n          Simple_repeat        1     24    (0)  676  
   14   22.4  7.8  4.5  contig-1817.fsa   2110  2211   (141) + (TCCAGC)n     Simple_repeat        1    110    (0)  677  
   12   13.6  0.0  7.9  contig-1817.fsa   2315  2352     (0) + (CGGCCT)n     Simple_repeat        1     38    (0)  678  
   14    5.8 10.5  2.4  contig-1818.fsa    929   966  (1385) + (GCCTCC)n     Simple_repeat        1     42    (0)  679  
   13   20.4  3.6  5.2  contig-182.fsa     218   273  (6455) + (CCGCGC)n     Simple_repeat        1     58    (0)  680  
   11   34.8  0.0  0.0  contig-1822.fsa    236   289  (2058) + (CGACTC)n     Simple_repeat        1     54    (0)  681  
   22   19.2  3.5  5.6  contig-1824.fsa    515   600  (1743) + (TGGCGCC)n    Simple_repeat        1     89    (0)  682  
   37    4.1  1.9  1.9  contig-1825.fsa   2287  2338     (4) + (CCCTGGCAT)n  Simple_repeat        1     53    (0)  683  
   11   19.1  2.1  6.2  contig-1827.fsa   1599  1645   (693) + (GCGCCG)n     Simple_repeat        1     48    (0)  684  
   42    2.4  0.0  0.0  contig-1828.fsa   2291  2333     (5) + (TCGGCC)n     Simple_repeat        1     43    (0)  685  
   12    5.2 13.6  4.0  contig-183.fsa    2195  2238  (4484) + (GGCGCT)n     Simple_repeat        1     50    (0)  686  
   12   26.1  0.0  4.1  contig-183.fsa    5137  5185  (1537) + (ATTTTC)n     Simple_repeat        1     49    (0)  687  
   13   24.0  1.7  5.0  contig-1831.fsa   2145  2203   (132) + (CCGGCG)n     Simple_repeat        1     60    (0)  688  
   13   11.2  3.2  3.1  contig-1832.fsa   2129  2159   (176) + (GTG)n        Simple_repeat        1     32    (0)  689  
   13   14.6  0.0  8.9  contig-1833.fsa   1180  1224  (1111) + GA-rich       Low_complexity       1     45    (0)  690  
   15   16.6  4.5  4.3  contig-1834.fsa   2291  2334     (0) + (CG)n         Simple_repeat        1     46    (0)  691  
   14   19.3  2.3  2.3  contig-1838.fsa   1636  1678   (650) + (ACGCGC)n     Simple_repeat        1     44    (0)  692  
   13   27.2  3.4  1.6  contig-1848.fsa     10    68  (2254) + (CGGCCA)n     Simple_repeat        1     61    (0)  693  
   11   27.7  0.0  0.0  contig-185.fsa    4313  4351  (2354) + (CAACGT)n     Simple_repeat        1     39    (0)  694  
   14   32.4  4.1  0.0  contig-1854.fsa    399   471  (1849) + (CTC)n        Simple_repeat        1     76    (0)  695  
   12   18.8  4.3  4.2  contig-1854.fsa   1142  1187  (1133) + (GCGCA)n      Simple_repeat        1     48    (0)  696  
   17   22.1  2.1  0.0  contig-1854.fsa   2092  2138   (182) + (CGCCCC)n     Simple_repeat        1     48    (0)  697  
   17    4.3  0.0  0.0  contig-1855.fsa      1    24  (2295) + (CTG)n        Simple_repeat        1     24    (0)  698  
   13   10.8  3.1  3.0  contig-1862.fsa   1734  1765   (546) + (GCCCTG)n     Simple_repeat        1     33    (0)  699  
   13   24.8  1.6  6.2  contig-1863.fsa   2162  2225    (85) + (CCCG)n       Simple_repeat        1     65    (0)  700  
   13   21.8  2.7  0.0  contig-1864.fsa   1024  1060  (1248) + (CCG)n        Simple_repeat        1     38    (0)  701  
   18   27.2  0.0  0.0  contig-1864.fsa   2241  2293    (15) + (CCT)n        Simple_repeat        1     53    (0)  702  
   16   25.6  0.0  4.9  contig-1869.fsa   1842  1902   (403) + (GGC)n        Simple_repeat        1     61    (0)  703  
   12   23.1  0.0  4.5  contig-187.fsa    5957  6000   (698) + (AATTGA)n     Simple_repeat        1     44    (0)  704  
   14   12.5  0.0  0.0  contig-1870.fsa     51    76  (2228) + (GCG)n        Simple_repeat        1     26    (0)  705  
   12   16.8  0.0  0.0  contig-1870.fsa   1504  1530   (774) + A-rich        Low_complexity       1     27    (0)  706  
   15   24.5  0.0  0.0  contig-1871.fsa   1029  1071  (1233) + (ATCAA)n      Simple_repeat        1     43    (0)  707  
   14   17.3  4.1  3.9  contig-1873.fsa   1872  1920   (383) + (GTCGGC)n     Simple_repeat        1     51    (0)  708  
   26    0.0  3.0  2.9  contig-1874.fsa   1295  1327   (976) + (GCCCCT)n     Simple_repeat        1     34    (0)  709  
   12   17.8  6.5  2.0  contig-1878.fsa   2249  2294     (5) + (GCTGCGCG)n   Simple_repeat        1     49    (0)  710  
   14   24.7  0.0  2.2  contig-1879.fsa    257   301  (1995) + (GCGGA)n      Simple_repeat        1     45    (0)  711  
   14   21.1  0.0  2.5  contig-1879.fsa   2039  2078   (218) + (TCCCC)n      Simple_repeat        1     40    (0)  712  
   26    6.2  0.0  0.0  contig-188.fsa     277   310  (6385) + (AGCTGG)n     Simple_repeat        1     34    (0)  713  
   14   22.8  0.0  0.0  contig-1880.fsa    279   314  (1981) + (GCTC)n       Simple_repeat        1     36    (0)  714  
   12   13.6  2.8  5.4  contig-1881.fsa    910   945  (1350) + GA-rich       Low_complexity       1     37    (0)  715  
   17   24.8  0.0  5.8  contig-1884.fsa     58   126  (2167) + G-rich        Low_complexity       1     69    (0)  716  
   13   14.8  0.0  3.1  contig-1884.fsa    365   396  (1897) + G-rich        Low_complexity       1     32    (0)  717  
   15   26.2  6.2  1.4  contig-1885.fsa   2047  2114   (179) + (GC)n         Simple_repeat        1     71    (0)  718  
   14   19.9  0.0  4.5  contig-1886.fsa   2134  2177   (115) + (GCCCC)n      Simple_repeat        1     44    (0)  719  
  253   24.6  1.6  1.6  contig-1888.fsa    224   285  (2003) + tRNA-Arg-AGA  tRNA                 3     64   (12)  720  
   12   14.1  3.0  2.9  contig-1888.fsa   1793  1825   (463) + (TGGTGA)n     Simple_repeat        1     34    (0)  721  
   12   13.7  6.2  0.0  contig-1888.fsa   2172  2208    (80) + (CCCTGA)n     Simple_repeat        1     39    (0)  722  
   12   29.2  0.0  0.0  contig-1889.fsa    268   309  (1979) + (GGCCGA)n     Simple_repeat        1     42    (0)  723  
   15    0.0  0.0  0.0  contig-1896.fsa   2268  2284     (1) + (CG)n         Simple_repeat        1     17    (0)  724  
   13   15.2 11.8  0.0  contig-19.fsa      939   989  (9990) + G-rich        Low_complexity       1     57    (0)  725  
   13   12.4  5.0  4.8  contig-19.fsa     6203  6242  (4737) + (CGGCGC)n     Simple_repeat        1     42    (0)  726  
   17   19.3  2.0  2.0  contig-190.fsa    3668  3716  (2966) + (GCGGCC)n     Simple_repeat        1     50    (0)  727  
   12   12.0  3.7  0.0  contig-190.fsa    5163  5189  (1493) + G-rich        Low_complexity       1     28    (0)  728  
   12   15.9  7.3  5.1  contig-190.fsa    6550  6604    (78) + (CGCTGCA)n    Simple_repeat        1     59    (0)  729  
   13   20.0  2.4  2.3  contig-1901.fsa   2242  2283     (0) + (CCGGCG)n     Simple_repeat        1     43    (0)  730  
   13    8.1  0.0  6.7  contig-1902.fsa   1574  1603   (678) + (CCAAG)n      Simple_repeat        1     30    (0)  731  
   12   18.1  0.0  3.0  contig-191.fsa    4530  4562  (2115) + (CATTTG)n     Simple_repeat        1     33    (0)  732  
   20   11.8  6.5  0.0  contig-1911.fsa   2227  2272     (0) + GA-rich       Low_complexity       1     49    (0)  733  
   13   23.1  2.1  2.1  contig-1914.fsa   2225  2271     (0) + (CCCGC)n      Simple_repeat        1     48    (0)  734  
   16    0.0  0.0  0.0  contig-1915.fsa      1    17  (2253) + (G)n          Simple_repeat        1     17    (0)  735  
   14   29.7  0.0  0.0  contig-192.fsa      14    64  (6609) + (CCGCCT)n     Simple_repeat        1     51    (0)  736  
   17   10.5  6.5  0.0  contig-192.fsa     637   667  (6006) + (GC)n         Simple_repeat        1     33    (0)  737  
   12   20.1  2.9  0.0  contig-1922.fsa    555   588  (1677) + (CACCG)n      Simple_repeat        1     35    (0)  738  
   15   25.7  2.0  0.0  contig-1923.fsa   2192  2242    (23) + (CCCCTCC)n    Simple_repeat        1     52    (0)  739  
   23   11.2  0.0  0.0  contig-1925.fsa    519   557  (1706) + (GGCGGC)n     Simple_repeat        1     39    (0)  740  
   12    9.9  2.6  7.7  contig-1925.fsa   1536  1573   (690) + G-rich        Low_complexity       1     39    (0)  741  
   23   12.7  1.8  5.2  contig-1928.fsa      2    58  (2202) + (CCCTCC)n     Simple_repeat        1     58    (0)  742  
   12   19.5  2.9  0.0  contig-1929.fsa   2158  2192    (65) + (CACGGCC)n    Simple_repeat        1     36    (0)  743  
  187   20.5  0.0  0.0  contig-193.fsa    3443  3481  (3175) + MIR           SINE/MIR            44     82  (180)  744  
   13   18.5  2.6  2.5  contig-193.fsa    5424  5462  (1194) + (CGGCCG)n     Simple_repeat        1     40    (0)  745  
   13   24.2  0.0  5.6  contig-1930.fsa   1822  1875   (382) + (GGCGCG)n     Simple_repeat        1     54    (0)  746  
   14   12.7  0.0  0.0  contig-1931.fsa    199   224  (2033) + (TCG)n        Simple_repeat        1     26    (0)  747  
   13   20.9  0.0  0.0  contig-1931.fsa    613   645  (1612) + (TCCCCG)n     Simple_repeat        1     33    (0)  748  
   13    9.7  5.4  5.1  contig-1940.fsa     91   127  (2120) + GA-rich       Low_complexity       1     39    (0)  749  
   12   27.3  0.0  3.9  contig-1943.fsa   2170  2221    (25) + (GCCGCG)n     Simple_repeat        1     52    (0)  750  
   17   17.3  5.1  0.0  contig-1947.fsa    502   540  (1702) + (CG)n         Simple_repeat        1     41    (0)  751  
   12   16.3  2.8  2.7  contig-1947.fsa    729   764  (1478) + (GGCGTG)n     Simple_repeat        1     37    (0)  752  
  272   22.1  2.9  0.0  contig-1947.fsa   1236  1303   (939) C tRNA-Leu-CTA_ tRNA              (10)     75      6  753  
   17   15.6  0.0  2.6  contig-195.fsa    2428  2465  (4181) + (GTCCGA)n     Simple_repeat        1     38    (0)  754  
   13   26.8  6.2  2.4  contig-1952.fsa   1835  1914   (325) + (CGTCAT)n     Simple_repeat        1     85    (0)  755  
   12   12.6  3.7  0.0  contig-1953.fsa   1422  1448   (789) + (CCGC)n       Simple_repeat        1     28    (0)  756  
   12   19.6  0.0  0.0  contig-1953.fsa   1529  1557   (680) + GA-rich       Low_complexity       1     29    (0)  757  
   14   13.2  2.9  2.8  contig-1954.fsa    900   934  (1302) + (CGCA)n       Simple_repeat        1     36    (0)  758  
   19    7.3  0.0  0.0  contig-1955.fsa    710   738  (1498) + (CGA)n        Simple_repeat        1     29    (0)  759  
   11   27.6  0.0  0.0  contig-1957.fsa   2056  2094   (141) + (GGCGGC)n     Simple_repeat        1     39    (0)  760  
   12   25.9  0.0  2.3  contig-1958.fsa   1402  1444   (791) + (CCGCCG)n     Simple_repeat        1     43    (0)  761  
   12   10.8  6.7  0.0  contig-196.fsa    2496  2525  (4110) + (TTGCTC)n     Simple_repeat        1     32    (0)  762  
   15    6.0 11.4  0.0  contig-196.fsa    2811  2845  (3790) + (GCAGGT)n     Simple_repeat        1     39    (0)  763  
   13    7.2  6.5  3.0  contig-1962.fsa   2169  2199    (32) + (TCGCT)n      Simple_repeat        1     33    (0)  764  
   12   32.7  1.5  1.5  contig-1963.fsa   2106  2171    (60) + (GCACCG)n     Simple_repeat        1     67    (0)  765  
   16    0.0  0.0  0.0  contig-197.fsa    3937  3956  (2671) + (TTC)n        Simple_repeat        1     20    (0)  766  
   26   17.0  1.6  1.6  contig-197.fsa    6196  6256   (371) + (GAGGAC)n     Simple_repeat        1     62    (0)  767  
   12   13.5  2.8  5.4  contig-197.fsa    6532  6567    (60) + (GGCGC)n      Simple_repeat        1     37    (0)  768  
   12    6.8  2.6 10.3  contig-1970.fsa   1947  1984   (245) + (CGAGG)n      Simple_repeat        1     39    (0)  769  
   14   18.9  2.8  0.0  contig-1972.fsa   1207  1242   (983) + (GCC)n        Simple_repeat        1     37    (0)  770  
   11   20.8  6.8  0.0  contig-1972.fsa   2098  2141    (84) + (GTCGAC)n     Simple_repeat        1     47    (0)  771  
   14   25.7  1.9  1.9  contig-1974.fsa    580   632  (1589) + (GCGCGA)n     Simple_repeat        1     54    (0)  772  
   16   20.6  3.9  1.9  contig-1974.fsa    764   815  (1406) + (GAGCGG)n     Simple_repeat        1     54    (0)  773  
   27   11.0  0.0  0.0  contig-1975.fsa    522   570  (1650) + (CTCGC)n      Simple_repeat        1     49    (0)  774  
   15   17.7  4.5  7.1  contig-1976.fsa   1695  1761   (459) + (GGC)n        Simple_repeat        1     70    (0)  775  
   19   18.9  0.0  0.0  contig-1978.fsa    802   843  (1376) + (TCCTCG)n     Simple_repeat        1     42    (0)  776  
   12   11.3  6.9  0.0  contig-198.fsa     393   421  (6201) + (CCT)n        Simple_repeat        1     31    (0)  777  
   19    6.6  3.1  0.0  contig-1981.fsa   1992  2023   (194) + (CCTC)n       Simple_repeat        1     33    (0)  778  
   14    4.8  0.0  4.2  contig-1981.fsa   2048  2071   (146) + (CCT)n        Simple_repeat        1     24    (0)  779  
   15   16.8  5.0  0.0  contig-1994.fsa    764   803  (1404) + (GCGAGC)n     Simple_repeat        1     42    (0)  780  
   16   27.6  0.0  3.3  contig-1995.fsa      4    63  (2143) + (CGG)n        Simple_repeat        1     60    (0)  781  
   13   26.8  0.0  0.0  contig-1996.fsa    104   143  (2062) + (GGC)n        Simple_repeat        1     40    (0)  782  
   21   11.7  4.0  3.9  contig-1999.fsa   1428  1477   (724) + GA-rich       Low_complexity       1     52    (0)  783  
   12   13.9  4.4  6.4  contig-2.fsa      2396  2440 (13204) + (GCATCAT)n    Simple_repeat        1     47    (0)  784  
   12   12.0  3.7  0.0  contig-2.fsa     15278 15304   (340) + (GCGCT)n      Simple_repeat        1     28    (0)  785  
   13   18.6  6.6  4.6  contig-20.fsa      222   282 (10631) + (CTGCG)n      Simple_repeat        1     65    (0)  786  
   13    9.8  9.1  0.0  contig-2002.fsa    814   846  (1353) + (TCGTATC)n    Simple_repeat        1     36    (0)  787  
   20    0.0  0.0  0.0  contig-2003.fsa   2177  2198     (0) + (AC)n         Simple_repeat        1     22    (0)  788  
   45    0.0  0.0  0.0  contig-2005.fsa    270   311  (1881) + (CGAAGCAGCT)n Simple_repeat        1     42    (0)  789  
   11   20.8  0.0  2.9  contig-2005.fsa   2098  2132    (60) + (CCGAAG)n     Simple_repeat        1     35    (0)  790  
   19   23.9  1.6  3.1  contig-2006.fsa   2114  2176    (16) + (CGC)n        Simple_repeat        1     64    (0)  791  
   15   27.4  0.0  0.0  contig-2007.fsa   1431  1478   (713) + (GCGAGG)n     Simple_repeat        1     48    (0)  792  
   14   26.4  0.0  2.1  contig-2008.fsa      1    48  (2142) + G-rich        Low_complexity       1     48    (0)  793  
   14    0.0  0.0  0.0  contig-2009.fsa   1739  1756   (433) + (CTG)n        Simple_repeat        1     18    (0)  794  
   12   16.1  0.0  3.3  contig-201.fsa     456   485  (6111) + G-rich        Low_complexity       1     30    (0)  795  
   17    0.0  0.0  0.0  contig-201.fsa     661   681  (5915) + (TCC)n        Simple_repeat        1     21    (0)  796  
   11   16.9  2.9  2.8  contig-201.fsa    4154  4188  (2408) + (CGCCCG)n     Simple_repeat        1     36    (0)  797  
   14   22.6  2.1  2.0  contig-201.fsa    4593  4640  (1956) + (CACCGC)n     Simple_repeat        1     49    (0)  798  
   14   10.8  3.1  3.0  contig-201.fsa    4604  4635  (1961) + (CCG)n        Simple_repeat        1     33    (0)  799  
   12   28.7  0.0  3.7  contig-2010.fsa   1019  1072  (1116) + (TGTTGC)n     Simple_repeat        1     54    (0)  800  
   16   14.7  7.1  3.3  contig-2011.fsa   2048  2103    (84) + G-rich        Low_complexity       1     60    (0)  801  
   12   23.7  5.4  1.7  contig-2017.fsa    219   274  (1908) + (GCGGAG)n     Simple_repeat        1     59    (0)  802  
   12   11.5  3.3  3.2  contig-2017.fsa   1877  1906   (276) + (CGCCG)n      Simple_repeat        1     31    (0)  803  
   14   25.0  3.3  3.2  contig-202.fsa    3853  3912  (2673) + (GCG)n        Simple_repeat        1     62    (0)  804  
  248   25.8  1.6  0.0  contig-2020.fsa   1852  1913   (267) + tRNA-Arg-CGA  tRNA                 7     69    (7)  805  
   18   12.2  0.0  0.0  contig-2021.fsa      1    27  (2152) + (G)n          Simple_repeat        1     27    (0)  806  
   15   14.7  0.0  7.0  contig-2023.fsa    834   876  (1301) + (CTCCCC)n     Simple_repeat        1     43    (0)  807  
   13   26.1  1.9  1.9  contig-2024.fsa     77   128  (2044) + (GCCGGC)n     Simple_repeat        1     53    (0)  808  
   12   25.6  3.4  3.3  contig-2028.fsa    695   753  (1417) + (GCGCG)n      Simple_repeat        1     61    (0)  809  
   12   12.6  0.0  3.6  contig-2029.fsa   1828  1855   (315) + (GAGAC)n      Simple_repeat        1     28    (0)  810  
   14   14.2  5.8  5.5  contig-2029.fsa   1876  1927   (243) + (GCGAGC)n     Simple_repeat        1     55    (0)  811  
   15   24.4  2.0  2.0  contig-2029.fsa   2037  2095    (75) + (GGC)n        Simple_repeat        1     59    (0)  812  
   13   18.9  0.0  0.0  contig-2034.fsa    667   696  (1471) + (GCAGC)n      Simple_repeat        1     30    (0)  813  
   13   13.7  6.2  0.0  contig-2038.fsa   1158  1189   (977) + (CCG)n        Simple_repeat        1     34    (0)  814  
   12   20.8  0.0  2.9  contig-204.fsa    3836  3870  (2708) + (GCG)n        Simple_repeat        1     35    (0)  815  
   13   21.0  0.0  4.8  contig-204.fsa    6332  6373   (205) + (CTCC)n       Simple_repeat        1     42    (0)  816  
   11   25.6  1.4  7.1  contig-2040.fsa     17    85  (2080) + (GCGAGGA)n    Simple_repeat        1     70    (0)  817  
   16   10.0  0.0  0.0  contig-2040.fsa   1796  1817   (348) + (A)n          Simple_repeat        1     22    (0)  818  
   19   15.3  0.0  0.0  contig-2047.fsa    936   972  (1188) + GA-rich       Low_complexity       1     37    (0)  819  
   18   27.6  1.4  2.7  contig-2047.fsa   1826  1898   (262) + (GCGCGG)n     Simple_repeat        1     74    (0)  820  
  248   25.8  1.6  0.0  contig-205.fsa    1969  2030  (4541) + tRNA-Arg-CGA  tRNA                 7     69    (7)  821  
   15   14.6  2.4  4.7  contig-205.fsa    5355  5396  (1175) + (CGCCCA)n     Simple_repeat        1     43    (0)  822  
   51    5.3  0.0  0.0  contig-2050.fsa      1    60  (2098) + (GGGCGAAGT)n  Simple_repeat        1     60    (0)  823  
   13   15.0  5.1  2.4  contig-2051.fsa    780   818  (1336) + (GCGCCTC)n    Simple_repeat        1     41    (0)  824  
  270   24.5 17.0  0.0  contig-2052.fsa   1416  1509   (645) + LTR12         LTR/ERV1           121    230  (596)  825  
   17   27.3  4.0  1.3  contig-2052.fsa   1907  1982   (172) + (AGGACG)n     Simple_repeat        1     79    (0)  826  
   15    7.5  6.7  3.1  contig-2054.fsa   1396  1425   (727) + (CG)n         Simple_repeat        1     32    (0)  827  
   11   16.5  5.9  0.0  contig-2055.fsa    239   272  (1880) + (GCCCCGC)n    Simple_repeat        1     36    (0)  828  
   14   16.9  0.0  2.9  contig-2055.fsa   1967  2001   (151) + (CCGCC)n      Simple_repeat        1     35    (0)  829  
   13   20.9  0.0  0.0  contig-2057.fsa    610   642  (1505) + (AGGCCA)n     Simple_repeat        1     33    (0)  830  
   20   27.8  1.3  2.6  contig-2059.fsa   1070  1146  (1000) + (GAGC)n       Simple_repeat        1     78    (0)  831  
   12   20.0  0.0  0.0  contig-2060.fsa   1759  1787   (358) + (GCT)n        Simple_repeat        1     29    (0)  832  
   11   16.4  5.9  0.0  contig-2062.fsa    328   361  (1783) + (ACGCGC)n     Simple_repeat        1     36    (0)  833  
   14   18.5  2.6  2.5  contig-2065.fsa    489   527  (1608) + (TGC)n        Simple_repeat        1     40    (0)  834  
   19   21.6  6.3  2.4  contig-2065.fsa    759   837  (1298) + (CGCTGG)n     Simple_repeat        1     84    (0)  835  
   11   23.9  4.5  0.0  contig-2071.fsa    174   217  (1914) + (GCGAGCG)n    Simple_repeat        1     46    (0)  836  
   12    3.6 13.8  0.0  contig-2073.fsa    272   300  (1831) + (GTGC)n       Simple_repeat        1     33    (0)  837  
   44   11.6 10.7  0.0  contig-208.fsa     226   337  (6198) + (CAAGCC)n     Simple_repeat        1    124    (0)  838  
   12   19.9  0.0 10.9  contig-208.fsa     618   681  (5854) + (GCCCGT)n     Simple_repeat        1     64    (0)  839  
   15   16.3  0.0  2.8  contig-2081.fsa   1962  1997   (128) + (CGCCCT)n     Simple_repeat        1     36    (0)  840  
   14   21.8  2.2  2.2  contig-2083.fsa    147   191  (1933) + (TGCCCA)n     Simple_repeat        1     46    (0)  841  
   15   17.1  0.0 10.8  contig-2083.fsa   2042  2106    (18) + (CGCCG)n      Simple_repeat        1     65    (0)  842  
   16   20.9  0.0  0.0  contig-2088.fsa     32    64  (2055) + G-rich        Low_complexity       1     33    (0)  843  
   17   24.5  3.1  1.5  contig-2092.fsa    289   352  (1763) + (CCGTCG)n     Simple_repeat        1     66    (0)  844  
   12   21.8  2.7  0.0  contig-2094.fsa    235   271  (1841) + G-rich        Low_complexity       1     38    (0)  845  
   13   24.3  0.0  4.3  contig-2096.fsa    190   236  (1875) + (GCT)n        Simple_repeat        1     47    (0)  846  
   21   14.5  0.0  0.0  contig-2099.fsa   1376  1413   (695) + (CCT)n        Simple_repeat        1     38    (0)  847  
   18   25.5  0.0  0.0  contig-21.fsa    10155 10205   (657) + (CCGACG)n     Simple_repeat        1     51    (0)  848  
   14   12.7  0.0  0.0  contig-21.fsa    10171 10196   (666) + (CGC)n        Simple_repeat        1     26    (0)  849 *
   13   23.6  5.9  2.8  contig-210.fsa    3279  3359  (3160) + G-rich        Low_complexity       1     83    (0)  850  
   11   16.4  5.9  0.0  contig-210.fsa    4149  4182  (2337) + (CTCTCGA)n    Simple_repeat        1     36    (0)  851  
   14   22.2  2.4  0.0  contig-2102.fsa    708   749  (1352) + G-rich        Low_complexity       1     43    (0)  852  
   12   19.9  0.0  0.0  contig-2103.fsa   1952  1980   (118) + GA-rich       Low_complexity       1     29    (0)  853  
   38   26.2  2.7  0.0  contig-2106.fsa   1832  1941   (156) + G-rich        Low_complexity       1    113    (0)  854  
   13   18.3  0.0  9.4  contig-211.fsa     499   551  (5967) + (CCCTCCC)n    Simple_repeat        1     53    (0)  855  
   12    4.1  3.5  6.7  contig-211.fsa    2282  2310  (4208) + (TGCGC)n      Simple_repeat        1     30    (0)  856  
   19   19.8  4.9  3.1  contig-2112.fsa   2016  2076    (17) + (GC)n         Simple_repeat        1     64    (0)  857  
   16   18.5  3.8  3.6  contig-2113.fsa   2015  2067    (24) + (CCCT)n       Simple_repeat        1     55    (0)  858  
   13   18.2  0.0  0.0  contig-2116.fsa      1    31  (2057) + (CCCTCG)n     Simple_repeat        1     31    (0)  859  
   13   21.9  0.0  2.6  contig-2119.fsa     39    77  (2010) + (GGCG)n       Simple_repeat        1     39    (0)  860  
   13   20.9  0.0  0.0  contig-2120.fsa   1880  1912   (175) + (CGCCGA)n     Simple_repeat        1     33    (0)  861  
   17   15.3  0.0  0.0  contig-2121.fsa   2058  2086     (0) + G-rich        Low_complexity       1     29    (0)  862  
   11   21.2  6.8  0.0  contig-2126.fsa    470   513  (1561) + (CTGCGT)n     Simple_repeat        1     47    (0)  863  
   19   20.2  2.1  2.1  contig-2126.fsa   1183  1229   (845) + GA-rich       Low_complexity       1     48    (0)  864  
   16   19.2  2.0  3.9  contig-2126.fsa   1401  1451   (623) + (CCTCCT)n     Simple_repeat        1     52    (0)  865  
   12   15.7  2.6  5.0  contig-2126.fsa   1501  1539   (535) + (CGGAG)n      Simple_repeat        1     40    (0)  866  
   16   17.3  7.4  1.7  contig-2126.fsa   1708  1761   (313) + (GTC)n        Simple_repeat        1     58    (0)  867  
   15   24.4  2.1  0.0  contig-2129.fsa     46    93  (1979) + (GGCGTC)n     Simple_repeat        1     49    (0)  868  
   13   21.2  2.6  0.0  contig-213.fsa     639   676  (5823) + (GCAAGAA)n    Simple_repeat        1     39    (0)  869  
   14   14.4  5.0  2.4  contig-213.fsa    3032  3071  (3428) + (GAGC)n       Simple_repeat        1     42    (0)  870  
   12   21.1  0.0  7.8  contig-213.fsa    6447  6497     (2) + (GCGGC)n      Simple_repeat        1     51    (0)  871  
   12   17.4  0.0  8.7  contig-2131.fsa   1302  1347   (722) + G-rich        Low_complexity       1     46    (0)  872  
   11   19.5  0.0  8.3  contig-2133.fsa   1234  1281   (786) + (CGTGCG)n     Simple_repeat        1     48    (0)  873  
   18   23.1  1.7  3.3  contig-2133.fsa   1365  1423   (644) + (CCT)n        Simple_repeat        1     60    (0)  874  
   13   11.7  3.6  0.0  contig-2133.fsa   1735  1764   (303) + (CGCG)n       Simple_repeat        1     31    (0)  875  
   14   13.7  3.1  0.0  contig-2135.fsa    235   266  (1798) + G-rich        Low_complexity       1     33    (0)  876  
   13   18.8  4.5  2.2  contig-2136.fsa   1175  1218   (845) + (GCCGCTG)n    Simple_repeat        1     46    (0)  877  
   12   11.6  3.3  3.2  contig-2137.fsa    163   192  (1871) + (GCGC)n       Simple_repeat        1     31    (0)  878  
   13   17.8  4.2  4.0  contig-2138.fsa    428   475  (1587) + (TCGTCG)n     Simple_repeat        1     50    (0)  879  
   12   13.7  6.2  0.0  contig-2140.fsa    387   418  (1643) + (CCCGA)n      Simple_repeat        1     34    (0)  880  
   15   23.7  0.0  0.0  contig-2140.fsa   1936  1975    (86) + (CGCCCG)n     Simple_repeat        1     40    (0)  881  
   38    4.7  0.0  0.0  contig-2140.fsa   2003  2046    (15) + (GGCCTC)n     Simple_repeat        1     44    (0)  882  
   13   11.0  0.0  6.1  contig-2145.fsa    695   727  (1328) + (CCCATC)n     Simple_repeat        1     33    (0)  883  
   16   23.4  0.0  0.0  contig-2147.fsa    993  1032  (1021) + GA-rich       Low_complexity       1     40    (0)  884  
   24   20.2  0.0  0.0  contig-2147.fsa   1563  1613   (440) + GA-rich       Low_complexity       1     51    (0)  885  
   28    2.5  7.3  0.0  contig-215.fsa    1423  1463  (5025) + (TCC)n        Simple_repeat        1     44    (0)  886  
   13    8.0  6.4  8.0  contig-2152.fsa    267   313  (1736) + A-rich        Low_complexity       1     50    (0)  887  
   49    7.9  0.0  0.0  contig-2153.fsa   1980  2046     (2) + (CTGCCT)n     Simple_repeat        1     67    (0)  888  
   13    0.0  0.0  0.0  contig-2154.fsa   1503  1519   (529) + (GGC)n        Simple_repeat        1     17    (0)  889  
   16    0.0  0.0  0.0  contig-2156.fsa   2031  2047     (0) + (C)n          Simple_repeat        1     17    (0)  890  
   13   13.3  6.1  0.0  contig-2159.fsa    785   817  (1228) + (GCGGTG)n     Simple_repeat        1     35    (0)  891  
   13   20.9  3.8  3.6  contig-216.fsa    2485  2537  (3950) + (GGAGCA)n     Simple_repeat        1     55    (0)  892  
   13   19.9  2.4  2.3  contig-2163.fsa      5    46  (1997) + G-rich        Low_complexity       1     43    (0)  893  
   13   26.9  4.7  1.5  contig-2166.fsa    914   977  (1065) + (CGCGCC)n     Simple_repeat        1     67    (0)  894  
   13   14.6  0.0  3.1  contig-2166.fsa    958   989  (1053) + (CCCCTC)n     Simple_repeat        1     32    (0)  895  
   12   19.9  2.3  4.4  contig-217.fsa    3168  3211  (3275) + (CCGCGG)n     Simple_repeat        1     45    (0)  896  
   21    4.3  5.3  8.3  contig-217.fsa    3515  3571  (2915) + (CCGCCTCG)n   Simple_repeat        1     60    (0)  897  
   17   24.1  5.0  1.6  contig-217.fsa    5984  6043   (443) + (GC)n         Simple_repeat        1     63    (0)  898  
   13   14.2  3.2  0.0  contig-2170.fsa   1323  1353   (685) + (TGCATA)n     Simple_repeat        1     32    (0)  899  
   75    0.0  0.0  0.0  contig-2173.fsa    106   171  (1863) + (TCCGAT)n     Simple_repeat        1     66    (0)  900  
   15   30.4  1.5  1.5  contig-2176.fsa    170   235  (1796) + G-rich        Low_complexity       1     67    (0)  901  
   16    0.0  0.0  0.0  contig-2178.fsa      1    18  (2010) + (G)n          Simple_repeat        1     18    (0)  902  
   13   18.2  4.3  4.1  contig-2178.fsa    436   482  (1546) + (CCG)n        Simple_repeat        1     49    (0)  903  
   14   24.8  4.5  0.9  contig-218.fsa     106   189  (6283) + G-rich        Low_complexity       1     87    (0)  904  
   18   19.2  9.9  0.0  contig-218.fsa     994  1064  (5408) + (TCCTCG)n     Simple_repeat        1     78    (0)  905  
   18   11.3  2.5  2.4  contig-2182.fsa    969  1008  (1017) + (CGCGGCG)n    Simple_repeat        1     41    (0)  906  
   16    0.0  0.0  0.0  contig-2185.fsa     35    54  (1967) + (CGC)n        Simple_repeat        1     20    (0)  907  
   12   13.0 11.9  0.0  contig-2190.fsa    740   781  (1238) + (ACAGCG)n     Simple_repeat        1     47    (0)  908  
   19    9.8  0.0  2.9  contig-2190.fsa   1749  1783   (236) + (CCT)n        Simple_repeat        1     35    (0)  909  
   13   27.2  3.1  3.0  contig-2192.fsa    442   506  (1510) + (CACGCG)n     Simple_repeat        1     67    (0)  910  
   23   19.9  0.0  0.0  contig-2193.fsa    692   743  (1273) + (CGACTC)n     Simple_repeat        1     52    (0)  911  
   18   18.5  9.9  3.0  contig-2196.fsa    184   274  (1741) + (CGGCG)n      Simple_repeat        1    100    (0)  912  
   18   19.8  5.5  3.9  contig-2199.fsa    954  1040   (969) + GA-rich       Low_complexity       1     88    (0)  913  
   11   24.6  3.6  3.5  contig-220.fsa     844   899  (5554) + (CGAGCT)n     Simple_repeat        1     58    (0)  914  
   12   11.5  3.3  3.2  contig-220.fsa     932   961  (5492) + (GCC)n        Simple_repeat        1     31    (0)  915  
   17   18.3  3.8  3.6  contig-2202.fsa   1213  1265   (744) + GA-rich       Low_complexity       1     55    (0)  916  
   17   11.3  0.0  0.0  contig-2202.fsa   1363  1391   (618) + (GGA)n        Simple_repeat        1     29    (0)  917  
   15   15.5  0.0  0.0  contig-2203.fsa    984  1012   (996) + (TCG)n        Simple_repeat        1     29    (0)  918  
   15   25.5  0.0  4.9  contig-2203.fsa   1488  1548   (460) + (TCCTCC)n     Simple_repeat        1     61    (0)  919  
  235   23.3  0.0  1.7  contig-2203.fsa   1946  2006     (2) C LTR12_        LTR/ERV1         (501)    187    128  920  
   13   20.1 10.0  1.3  contig-2204.fsa   1198  1267   (740) + (CCTCCCA)n    Simple_repeat        1     77    (0)  921  
   15   31.9  0.0  0.0  contig-2206.fsa      1    58  (1946) + (GGCGGT)n     Simple_repeat        1     58    (0)  922  
   11   20.8  0.0  2.9  contig-221.fsa     829   863  (5552) + (CGCCGG)n     Simple_repeat        1     35    (0)  923 *
   15    0.0  0.0  0.0  contig-221.fsa     838   856  (5559) + (CGG)n        Simple_repeat        1     19    (0)  924  
   25   19.2  0.0  0.0  contig-2210.fsa      1    53  (1947) + (CCG)n        Simple_repeat        1     53    (0)  925  
   17   22.9  5.4  0.0  contig-2210.fsa   1835  1890   (110) + (CGC)n        Simple_repeat        1     59    (0)  926  
   11   26.5  5.6  2.7  contig-2213.fsa      2    72  (1924) + G-rich        Low_complexity       1     75    (0)  927  
   19   27.6  1.4  2.7  contig-2213.fsa    225   297  (1699) + (GCG)n        Simple_repeat        1     74    (0)  928  
   14   22.1  0.0  4.3  contig-2215.fsa     81   126  (1868) + A-rich        Low_complexity       1     46    (0)  929  
   15   12.2  0.0  9.3  contig-2215.fsa   1697  1739   (255) + (GGC)n        Simple_repeat        1     43    (0)  930  
   12   20.4  2.4  2.4  contig-2218.fsa    911   951  (1038) + (CGATGC)n     Simple_repeat        1     42    (0)  931  
   17   11.2  2.3  6.7  contig-2220.fsa      2    45  (1940) + (CCG)n        Simple_repeat        1     45    (0)  932  
   11   18.8  4.3  4.2  contig-2220.fsa   1538  1583   (402) + (CGCTGG)n     Simple_repeat        1     48    (0)  933  
   16   16.0  0.0  2.7  contig-2221.fsa    433   469  (1516) + (CCTCG)n      Simple_repeat        1     37    (0)  934  
   12   13.9  6.2  0.0  contig-2225.fsa   1504  1535   (448) + (CCTCGT)n     Simple_repeat        1     34    (0)  935  
   14   14.2  3.2  0.0  contig-2225.fsa   1737  1767   (216) + (CCG)n        Simple_repeat        1     32    (0)  936  
   16    6.7  0.0  8.1  contig-2226.fsa   1870  1906    (77) + (CGAGGA)n     Simple_repeat        1     37    (0)  937  
   13   15.4  5.6  0.0  contig-2229.fsa   1561  1596   (383) + G-rich        Low_complexity       1     38    (0)  938  
   14   11.6  3.6  0.0  contig-223.fsa    1001  1028  (5382) + (CGG)n        Simple_repeat        1     29    (0)  939  
   13   16.2  0.0  5.3  contig-223.fsa    2232  2269  (4141) + (CCAGC)n      Simple_repeat        1     38    (0)  940  
   14   24.7  0.0  7.6  contig-223.fsa    3312  3377  (3033) + (GGC)n        Simple_repeat        1     66    (0)  941  
   12   18.1  0.0  3.0  contig-223.fsa    6220  6252   (158) + (CGCGC)n      Simple_repeat        1     33    (0)  942  
   13   13.3  6.1  0.0  contig-2231.fsa   1732  1764   (214) + (GCTC)n       Simple_repeat        1     35    (0)  943  
   15   18.7  3.9  3.7  contig-2232.fsa   1384  1435   (543) + (GTGGTG)n     Simple_repeat        1     54    (0)  944  
   12   12.6  2.5  7.3  contig-2234.fsa     58    97  (1878) + (CGGAGG)n     Simple_repeat        1     41    (0)  945  
   14   22.4  0.0  0.0  contig-2234.fsa   1333  1369   (606) + (GGAGGC)n     Simple_repeat        1     37    (0)  946  
   14   16.9  2.9  0.0  contig-2237.fsa    968  1001   (973) + GA-rich       Low_complexity       1     35    (0)  947  
   16   29.2  0.0  0.0  contig-224.fsa     443   496  (5907) + (TTGTTG)n     Simple_repeat        1     54    (0)  948  
   12   31.2  0.0  0.0  contig-224.fsa    1484  1530  (4873) + (GCAGAG)n     Simple_repeat        1     47    (0)  949  
   13   23.2  2.1  2.1  contig-2240.fsa     36    82  (1891) + G-rich        Low_complexity       1     48    (0)  950  
   13   18.9  2.8  0.0  contig-2241.fsa    160   195  (1777) + (GCGCTG)n     Simple_repeat        1     37    (0)  951  
   29    0.0  0.0  3.1  contig-2241.fsa   1135  1166   (806) + (CCTCGT)n     Simple_repeat        1     32    (0)  952  
   12   18.1  0.0  3.0  contig-2242.fsa    636   668  (1304) + G-rich        Low_complexity       1     33    (0)  953  
   12   23.3  4.4  0.0  contig-2243.fsa    944   988   (984) + (CCCCTT)n     Simple_repeat        1     47    (0)  954  
   13   17.0  3.0  0.0  contig-2244.fsa    388   420  (1552) + (CGCCAG)n     Simple_repeat        1     34    (0)  955  
   17   29.7  2.5  2.4  contig-2245.fsa   1083  1163   (808) + (GGC)n        Simple_repeat        1     83    (0)  956  
   13   37.0  1.4  0.0  contig-225.fsa    2379  2465  (3936) + GA-rich       Low_complexity       1     88    (0)  957  
   12   16.8  0.0  0.0  contig-2251.fsa      7    33  (1935) + (GGCGG)n      Simple_repeat        1     27    (0)  958  
   15   25.5  1.5  4.5  contig-2252.fsa   1560  1626   (342) + (CGCAGCT)n    Simple_repeat        1     65    (0)  959  
   15   15.3  0.0  0.0  contig-2255.fsa      2    30  (1937) + GA-rich       Low_complexity       1     29    (0)  960  
   12    6.4 11.4  2.6  contig-2255.fsa   1578  1612   (355) + (CATG)n       Simple_repeat        1     39    (0)  961  
   35   21.2  6.9  2.6  contig-2258.fsa    158   301  (1664) + (AGGACG)n     Simple_repeat        1    154    (0)  962  
   27   16.8  3.3  0.0  contig-2258.fsa    164   223  (1742) + GA-rich       Low_complexity       1     62    (0)  963 *
   17   24.1  6.2  0.0  contig-2259.fsa     85   148  (1816) + (GCGC)n       Simple_repeat        1     68    (0)  964  
   14   27.3  3.4  1.6  contig-2259.fsa    254   312  (1652) + (CGG)n        Simple_repeat        1     61    (0)  965  
   17   21.0  0.0  5.5  contig-2259.fsa   1387  1441   (523) + (GCGCGG)n     Simple_repeat        1     55    (0)  966  
   12   17.6  2.4  4.7  contig-2261.fsa      2    43  (1920) + (GCCCCC)n     Simple_repeat        1     43    (0)  967  
   18   20.6  1.9  1.9  contig-2263.fsa   1514  1565   (396) + (CTCGCC)n     Simple_repeat        1     53    (0)  968  
   14   28.3  0.0  0.0  contig-2263.fsa   1791  1837   (124) + (GCCTCC)n     Simple_repeat        1     47    (0)  969  
   21   31.1  0.0  0.0  contig-2265.fsa     28    98  (1862) + GA-rich       Low_complexity       1     71    (0)  970  
   16   14.5  0.0  0.0  contig-2266.fsa   1712  1750   (210) + (GCCCAG)n     Simple_repeat        1     39    (0)  971  
   12   22.6  0.0  2.6  contig-2267.fsa    524   561  (1398) + (AATTAA)n     Simple_repeat        1     38    (0)  972  
   36   19.6  2.8  3.7  contig-2268.fsa    376   481  (1478) + (TCC)n        Simple_repeat        1    109    (0)  973  
   22   21.1  0.0  0.0  contig-2269.fsa   1803  1851   (108) + (CGT)n        Simple_repeat        1     49    (0)  974  
   14   22.5  0.0  0.0  contig-227.fsa    5353  5400   (995) + (GTCCGA)n     Simple_repeat        1     48    (0)  975  
   13   18.1  0.0  3.0  contig-2271.fsa    889   921  (1037) + (GGC)n        Simple_repeat        1     33    (0)  976  
   17   16.5  7.1  1.7  contig-2272.fsa      4    59  (1899) + G-rich        Low_complexity       1     60    (0)  977  
   14   26.1  0.0  5.0  contig-2274.fsa   1869  1928    (25) + (GCCGAG)n     Simple_repeat        1     60    (0)  978  
   15   18.9  0.0  0.0  contig-2275.fsa   1729  1764   (188) + G-rich        Low_complexity       1     36    (0)  979  
   12    8.1  3.6  3.5  contig-2276.fsa   1718  1745   (207) + (GCCGC)n      Simple_repeat        1     29    (0)  980  
   12   17.0  8.3  1.9  contig-2277.fsa    150   197  (1754) + (GCAGGCGG)n   Simple_repeat        1     52    (0)  981  
   13   12.1  8.3  0.0  contig-2277.fsa    632   667  (1284) + (TCCCCG)n     Simple_repeat        1     39    (0)  982  
   15   24.1  0.0  0.0  contig-2277.fsa   1512  1545   (406) + (GC)n         Simple_repeat        1     34    (0)  983  
   11   24.9  3.2  4.7  contig-228.fsa    3002  3063  (3307) + (TCGCCG)n     Simple_repeat        1     64    (0)  984  
   12    6.0  4.5 10.9  contig-228.fsa    4225  4268  (2102) + (CGCTC)n      Simple_repeat        1     46    (0)  985  
   19   19.6  0.0  0.0  contig-2281.fsa    262   302  (1645) + (GCA)n        Simple_repeat        1     41    (0)  986  
   13   22.1  4.1  2.0  contig-2284.fsa     68   116  (1829) + G-rich        Low_complexity       1     51    (0)  987  
   11   13.7  2.0 10.0  contig-229.fsa     717   765  (5604) + G-rich        Low_complexity       1     50    (0)  988  
   14   28.0  0.0  0.0  contig-229.fsa    1902  1945  (4424) + (GCGCTG)n     Simple_repeat        1     44    (0)  989  
   13   33.1  0.0  0.0  contig-229.fsa    5339  5394   (975) + (GCCACC)n     Simple_repeat        1     56    (0)  990  
   12   25.6  0.0  0.0  contig-229.fsa    6215  6251   (118) + (CCATGC)n     Simple_repeat        1     37    (0)  991  
   12   18.3  5.4  0.0  contig-2290.fsa     95   131  (1812) + (GCCCAG)n     Simple_repeat        1     39    (0)  992  
   13   34.5  0.0  0.0  contig-2291.fsa   1354  1408   (534) + GA-rich       Low_complexity       1     55    (0)  993  
   11   17.2  7.7  0.0  contig-2296.fsa    113   151  (1786) + (GACGTG)n     Simple_repeat        1     42    (0)  994  
   15    4.8  0.0  0.0  contig-230.fsa    1750  1771  (4591) + (CCT)n        Simple_repeat        1     22    (0)  995  
   16   11.6  3.6  0.0  contig-2300.fsa    834   861  (1072) + (CG)n         Simple_repeat        1     29    (0)  996  
   11   16.9  2.9  2.8  contig-2300.fsa    909   943   (990) + (CCACGT)n     Simple_repeat        1     36    (0)  997  
   11   27.4  4.1  0.0  contig-2304.fsa    364   412  (1518) + G-rich        Low_complexity       1     51    (0)  998  
   12   22.1  4.2  6.7  contig-2305.fsa   1705  1776   (154) + (GCCGC)n      Simple_repeat        1     75    (0)  999  
   12   20.2  0.0  6.7  contig-2308.fsa   1846  1890    (39) + G-rich        Low_complexity       1     45    (0) 1000  
   13    0.0  0.0  0.0  contig-231.fsa    1895  1911  (4446) + (GCT)n        Simple_repeat        1     17    (0) 1001  
   15    7.5  0.0  6.2  contig-231.fsa    3888  3919  (2438) + (CATG)n       Simple_repeat        1     32    (0) 1002  
   17    0.0  3.7  3.6  contig-2312.fsa   1453  1479   (445) + (CTC)n        Simple_repeat        1     28    (0) 1003  
   12   23.2  3.7  3.6  contig-2313.fsa   1478  1531   (392) + (GGCAG)n      Simple_repeat        1     56    (0) 1004  
   23   29.9  0.0  0.0  contig-2315.fsa     11    87  (1836) + (GCCCTA)n     Simple_repeat        1     77    (0) 1005  
   11   21.4  9.3  0.0  contig-2319.fsa   1448  1501   (420) + G-rich        Low_complexity       1     59    (0) 1006  
   13   13.7 12.5  0.0  contig-2320.fsa    460   507  (1414) + (TCGGAC)n     Simple_repeat        1     54    (0) 1007  
   15   16.0  6.6  4.6  contig-2321.fsa   1598  1658   (262) + (GGACGA)n     Simple_repeat        1     65    (0) 1008  
   12   21.8  1.9  5.6  contig-2323.fsa     61   113  (1806) + (CGAGGCG)n    Simple_repeat        1     54    (0) 1009  
   13    9.7  5.4  5.1  contig-2323.fsa    158   194  (1725) + (CAG)n        Simple_repeat        1     39    (0) 1010  
   12   24.0  0.0  2.4  contig-2323.fsa   1617  1657   (262) + (CCACCA)n     Simple_repeat        1     41    (0) 1011  
   13   16.3  7.3  0.0  contig-2324.fsa    931   971   (948) + G-rich        Low_complexity       1     44    (0) 1012  
   17    3.7  3.3  3.2  contig-2326.fsa   1889  1918     (0) + (GCG)n        Simple_repeat        1     31    (0) 1013  
   14   24.8  0.0  0.0  contig-2327.fsa    816   853  (1065) + (GGC)n        Simple_repeat        1     38    (0) 1014  
   16   23.0  3.3  4.8  contig-2333.fsa   1506  1566   (349) + (CG)n         Simple_repeat        1     63    (0) 1015  
   13   16.8  6.8  4.8  contig-2336.fsa   1648  1706   (207) + (GCCGCGG)n    Simple_repeat        1     63    (0) 1016  
   16    0.0  0.0  0.0  contig-2337.fsa   1896  1912     (0) + (G)n          Simple_repeat        1     17    (0) 1017  
   13   21.7  0.0  7.3  contig-2339.fsa   1808  1862    (48) + (GCGCGG)n     Simple_repeat        1     55    (0) 1018  
   11   24.5  2.2  2.2  contig-234.fsa     333   377  (5947) + (GGCGGA)n     Simple_repeat        1     46    (0) 1019  
   14    7.8  0.0  6.5  contig-234.fsa    3014  3044  (3280) + (CGCA)n       Simple_repeat        1     31    (0) 1020  
   12   21.4  1.8  7.0  contig-234.fsa    6175  6230    (94) + (GGCGC)n      Simple_repeat        1     57    (0) 1021 *
   13   19.6  2.2  4.3  contig-234.fsa    6184  6228    (96) + (CGCCGG)n     Simple_repeat        1     46    (0) 1022  
   17    6.8  7.4  6.9  contig-2342.fsa   1854  1907     (1) + (GCGCCT)n     Simple_repeat        1     58    (0) 1023  
   15   17.3  6.1  3.9  contig-2344.fsa     72   120  (1786) + (GC)n         Simple_repeat        1     52    (0) 1024  
   23    7.0  0.0  0.0  contig-2344.fsa   1753  1782   (124) + (TC)n         Simple_repeat        1     30    (0) 1025  
   12   20.6  0.0  6.7  contig-235.fsa    3861  3906  (2416) + (TCCGCC)n     Simple_repeat        1     42    (0) 1026  
   12   16.3  2.8  2.7  contig-2351.fsa   1690  1725   (175) + (CCCTCTT)n    Simple_repeat        1     37    (0) 1027  
   14   15.9  0.0  0.0  contig-2357.fsa   1109  1136   (760) + (CGG)n        Simple_repeat        1     28    (0) 1028  
   27   30.2  2.9  2.9  contig-2357.fsa   1209  1344   (552) + (GGC)n        Simple_repeat        1    140    (0) 1029  
   19    2.7  4.7  6.7  contig-2359.fsa    798   840  (1054) + (TCGGCGC)n    Simple_repeat        1     45    (0) 1030  
   12   11.1  0.0  8.6  contig-2359.fsa   1618  1652   (242) + G-rich        Low_complexity       1     35    (0) 1031  
   13   11.1  3.2  3.1  contig-236.fsa      13    43  (6273) + (CTC)n        Simple_repeat        1     32    (0) 1032  
   14    7.4  0.0  8.8  contig-236.fsa      74   107  (6209) + (GCCC)n       Simple_repeat        1     34    (0) 1033  
   17   21.6  9.4  0.0  contig-2365.fsa      2    65  (1821) + (GC)n         Simple_repeat        1     70    (0) 1034  
   16   17.1  5.4  3.4  contig-2365.fsa    143   198  (1688) + (GCCGC)n      Simple_repeat        1     59    (0) 1035  
   16   14.9  0.0  4.9  contig-2365.fsa   1842  1882     (4) + (TCCTACT)n    Simple_repeat        1     41    (0) 1036  
   13    0.0  0.0  0.0  contig-2367.fsa   1865  1881     (4) + (GGC)n        Simple_repeat        1     17    (0) 1037  
   17   26.2  0.0  0.0  contig-2368.fsa    399   448  (1437) + (GAGAC)n      Simple_repeat        1     50    (0) 1038  
   21   11.5  3.9  3.8  contig-2368.fsa   1031  1081   (804) + (GCGGCG)n     Simple_repeat        1     53    (0) 1039  
   13   16.3  7.3  0.0  contig-237.fsa     580   620  (5687) + (TCTCCT)n     Simple_repeat        1     44    (0) 1040  
   13   17.1  0.0  8.5  contig-2373.fsa     46    92  (1790) + G-rich        Low_complexity       1     47    (0) 1041  
   13   14.0  6.2  7.3  contig-2375.fsa   1818  1881     (0) + (TCCTGC)n     Simple_repeat        1     68    (0) 1042  
   14   20.2  0.0  0.0  contig-2377.fsa   1434  1467   (413) + (GCGCCA)n     Simple_repeat        1     34    (0) 1043  
   13   19.4  2.2  4.3  contig-238.fsa    2157  2201  (4102) + (TGCGA)n      Simple_repeat        1     46    (0) 1044  
   13   21.6  0.0  2.5  contig-238.fsa    2716  2755  (3548) + (GGCGCGA)n    Simple_repeat        1     40    (0) 1045  
   12   19.7  0.0  0.0  contig-238.fsa    2817  2845  (3458) + (CGC)n        Simple_repeat        1     29    (0) 1046  
   19   16.1  1.9  3.8  contig-238.fsa    5814  5865   (438) + (GCGGTCT)n    Simple_repeat        1     53    (0) 1047  
   15   12.8  8.8  0.0  contig-2380.fsa    677   710  (1166) + (GC)n         Simple_repeat        1     37    (0) 1048  
   13    9.7  0.0  0.0  contig-2380.fsa   1151  1172   (704) + (CTC)n        Simple_repeat        1     22    (0) 1049  
   12   31.2  0.0  0.0  contig-2382.fsa   1426  1472   (401) + (TCCCC)n      Simple_repeat        1     47    (0) 1050  
   12   28.7  0.0  0.0  contig-2384.fsa     49    90  (1780) + (TGGCCG)n     Simple_repeat        1     42    (0) 1051  
   16   25.1  0.0  4.8  contig-2386.fsa    187   248  (1619) + (CGCCC)n      Simple_repeat        1     62    (0) 1052  
   14   24.9  2.3  0.0  contig-2399.fsa   1255  1297   (563) + GA-rich       Low_complexity       1     44    (0) 1053  
   16   22.6  0.0  0.0  contig-24.fsa      999  1039  (9607) + (GTCGGC)n     Simple_repeat        1     41    (0) 1054  
   14   28.5  1.8  0.0  contig-24.fsa     1781  1835  (8811) + (CCCCCCA)n    Simple_repeat        1     56    (0) 1055  
   14   15.8  2.7  2.6  contig-24.fsa     3145  3181  (7465) + (GCGA)n       Simple_repeat        1     38    (0) 1056  
   16   11.0  7.7  0.0  contig-24.fsa     7069  7107  (3539) + (TTGCAGTG)n   Simple_repeat        1     42    (0) 1057  
   12   11.5  3.3  3.2  contig-24.fsa    10496 10525   (121) + (CCCT)n       Simple_repeat        1     31    (0) 1058  
   13    3.7 10.7  0.0  contig-24.fsa    10608 10635    (11) + (GCGCGA)n     Simple_repeat        1     31    (0) 1059  
  194   34.4  0.0  3.2  contig-240.fsa    5077  5172  (1104) + AmnSINE1      SINE/5S-Deu-L2      10    102  (473) 1060  
   17   22.0  3.4  5.9  contig-241.fsa      43   118  (6157) + GA-rich       Low_complexity       1     74    (0) 1061  
   17   16.8  2.5  0.0  contig-241.fsa    3520  3559  (2716) + G-rich        Low_complexity       1     41    (0) 1062  
   17   29.0  2.5  2.5  contig-2410.fsa   1771  1849     (5) + (CCCTCT)n     Simple_repeat        1     81    (0) 1063  
   16   11.9  5.4  0.0  contig-2411.fsa    602   638  (1215) + G-rich        Low_complexity       1     39    (0) 1064  
   14   14.9 11.5  0.0  contig-2411.fsa   1527  1578   (275) + (GGCAGAC)n    Simple_repeat        1     58    (0) 1065  
   12   15.8  0.0  3.3  contig-2412.fsa     40    69  (1783) + GA-rich       Low_complexity       1     30    (0) 1066  
   13   23.1  5.1  3.2  contig-2419.fsa   1529  1587   (261) + (GCG)n        Simple_repeat        1     62    (0) 1067  
   12   16.1  0.0  3.3  contig-242.fsa    3888  3917  (2354) + (GCCTC)n      Simple_repeat        1     30    (0) 1068  
   12   25.5  0.0  0.0  contig-242.fsa    4717  4753  (1518) + A-rich        Low_complexity       1     37    (0) 1069  
   42   18.1  1.1  1.1  contig-2423.fsa    194   282  (1564) + GA-rich       Low_complexity       1     90    (0) 1070  
   14   16.3  1.8  8.6  contig-2423.fsa    418   474  (1372) + (CCTCGC)n     Simple_repeat        1     58    (0) 1071  
   13   23.8  1.9  3.7  contig-2425.fsa   1191  1243   (600) + (GCGCGGC)n    Simple_repeat        1     54    (0) 1072  
   12   22.8  0.0  7.5  contig-243.fsa    6205  6257    (11) + (GGC)n        Simple_repeat        1     53    (0) 1073  
   13   11.6  0.0  6.2  contig-2441.fsa      9    53  (1778) + (CCG)n        Simple_repeat        1     42    (0) 1074  
   12   10.8  6.7  0.0  contig-2441.fsa   1324  1353   (478) + (CCCTCG)n     Simple_repeat        1     32    (0) 1075  
   16   22.7  0.0  0.0  contig-2444.fsa     17    48  (1781) + G-rich        Low_complexity       1     32    (0) 1076  
   12   11.1  3.2  3.1  contig-2444.fsa   1359  1389   (440) + (GCCCGC)n     Simple_repeat        1     32    (0) 1077  
   17   22.7  0.0  0.0  contig-2444.fsa   1794  1829     (0) + (C)n          Simple_repeat        1     36    (0) 1078  
   14   19.9  0.0  6.4  contig-245.fsa      89   135  (6118) + (GGAAT)n      Simple_repeat        1     47    (0) 1079  
   14    4.5  4.3  0.0  contig-245.fsa    6231  6253     (0) + (GCG)n        Simple_repeat        1     24    (0) 1080  
   11   20.2  2.9  0.0  contig-2450.fsa    760   793  (1032) + G-rich        Low_complexity       1     35    (0) 1081  
   15   21.1  0.0  7.0  contig-2450.fsa   1628  1684   (141) + (TCCCT)n      Simple_repeat        1     57    (0) 1082  
   14   11.6  0.0  3.3  contig-2451.fsa    689   718  (1106) + (GAGGG)n      Simple_repeat        1     30    (0) 1083  
   26   32.2  0.9  0.9  contig-2454.fsa    198   302  (1520) + (CTC)n        Simple_repeat        1    106    (0) 1084  
   31   20.9  3.8  3.6  contig-2455.fsa     62   167  (1654) + (CCT)n        Simple_repeat        1    110    (0) 1085  
   14   18.3  2.7  0.0  contig-2457.fsa    669   705  (1115) + (CTCGCGA)n    Simple_repeat        1     38    (0) 1086  
   18   18.4  4.1  0.0  contig-2457.fsa   1763  1811     (9) + (CCTCGCT)n    Simple_repeat        1     51    (0) 1087  
   13   17.0  3.0  0.0  contig-246.fsa    1711  1743  (4493) + (GCGGC)n      Simple_repeat        1     34    (0) 1088  
   13   23.3  0.0  2.4  contig-246.fsa    2409  2450  (3786) + (ACGAGG)n     Simple_repeat        1     42    (0) 1089  
   17   16.7  4.8  2.3  contig-2464.fsa     13    54  (1762) + (CG)n         Simple_repeat        1     44    (0) 1090  
   16   13.2  0.0  0.0  contig-2465.fsa   1768  1814     (0) + (G)n          Simple_repeat        1     47    (0) 1091  
   17   13.3  0.0  2.9  contig-2467.fsa    256   290  (1523) + (CCG)n        Simple_repeat        1     35    (0) 1092  
   12   11.6  6.9  0.0  contig-2469.fsa    477   505  (1304) + (GTT)n        Simple_repeat        1     31    (0) 1093  
   17   17.7  0.0  0.0  contig-247.fsa    1218  1255  (4979) + G-rich        Low_complexity       1     38    (0) 1094  
   14   12.8  0.0  7.5  contig-2470.fsa     28    67  (1740) + (AGGCGG)n     Simple_repeat        1     40    (0) 1095  
   21   20.5  3.1  3.0  contig-2472.fsa     84   148  (1659) + (GCG)n        Simple_repeat        1     67    (0) 1096  
   15   17.3  0.0  6.7  contig-2475.fsa    493   537  (1268) + GA-rich       Low_complexity       1     45    (0) 1097  
   12   15.1  8.1  0.0  contig-2476.fsa   1648  1684   (121) + (GACCGC)n     Simple_repeat        1     40    (0) 1098  
   16   17.9  5.7  5.4  contig-248.fsa    5691  5760   (474) + (CCTGCG)n     Simple_repeat        1     74    (0) 1099  
   11   18.7  4.3  4.2  contig-2481.fsa   1679  1724    (78) + (CTCGCC)n     Simple_repeat        1     48    (0) 1100  
   12    8.0  7.4  0.0  contig-2481.fsa   1772  1798     (4) + (GGCGC)n      Simple_repeat        1     29    (0) 1101  
   17   22.0  4.0  1.9  contig-2482.fsa    541   590  (1211) + (GC)n         Simple_repeat        1     52    (0) 1102  
   21   18.6  3.5  1.7  contig-2489.fsa   1742  1798     (1) + (GGC)n        Simple_repeat        1     59    (0) 1103  
   15   22.1  1.7  5.1  contig-249.fsa    3118  3175  (3059) + (CTCGCC)n     Simple_repeat        1     59    (0) 1104  
   15   27.6  1.9  0.0  contig-249.fsa    3829  3880  (2354) + G-rich        Low_complexity       1     53    (0) 1105  
   15   22.9  1.7  6.8  contig-249.fsa    4076  4133  (2101) + (GC)n         Simple_repeat        1     59    (0) 1106  
   13   14.5  3.2  0.0  contig-2491.fsa    829   859   (939) + G-rich        Low_complexity       1     32    (0) 1107  
   14   17.8  0.0  6.8  contig-2494.fsa    788   831   (966) + (CATG)n       Simple_repeat        1     44    (0) 1108  
   12   23.8  0.0  6.0  contig-2494.fsa   1490  1539   (258) + (GCCCC)n      Simple_repeat        1     50    (0) 1109  
   13   14.5  7.9  0.0  contig-2497.fsa   1030  1067   (728) + G-rich        Low_complexity       1     41    (0) 1110  
   16   10.7  4.5  4.3  contig-2498.fsa    175   218  (1577) + (CTCGATC)n    Simple_repeat        1     46    (0) 1111  
   13    6.3  8.6  2.6  contig-25.fsa     8281  8315  (2307) + A-rich        Low_complexity       1     38    (0) 1112  
   12   14.1  3.0  2.9  contig-250.fsa    2258  2290  (3935) + (GCAACG)n     Simple_repeat        1     34    (0) 1113  
   13   22.8  2.4  0.0  contig-250.fsa    3759  3799  (2426) + (CCTGCG)n     Simple_repeat        1     42    (0) 1114  
   13   25.6  3.4  3.3  contig-2500.fsa   1600  1658   (136) + (CCG)n        Simple_repeat        1     61    (0) 1115  
   13   20.2  2.0  5.8  contig-2503.fsa     23    73  (1718) + (GAGGC)n      Simple_repeat        1     52    (0) 1116  
   16   23.8  2.0  1.9  contig-2504.fsa     23    73  (1717) + (CCG)n        Simple_repeat        1     52    (0) 1117  
   13   16.7  4.8  2.3  contig-2505.fsa    161   202  (1587) + (CACGCG)n     Simple_repeat        1     44    (0) 1118  
   12   17.2  8.3  1.9  contig-2507.fsa   1202  1249   (537) + (CGCGAG)n     Simple_repeat        1     52    (0) 1119  
   12   10.0  5.6  5.3  contig-251.fsa    5454  5489   (729) + (GCGTG)n      Simple_repeat        1     38    (0) 1120  
   13   15.2  0.0  3.2  contig-2511.fsa      8    38  (1742) + (CGGC)n       Simple_repeat        1     31    (0) 1121  
   14   24.3  1.5  6.1  contig-2511.fsa    796   860   (920) + (CTC)n        Simple_repeat        1     66    (0) 1122  
   13    0.0  0.0  0.0  contig-2511.fsa   1115  1131   (649) + (AGC)n        Simple_repeat        1     17    (0) 1123  
   15   14.2  0.0  3.0  contig-2512.fsa    381   413  (1367) + (TCGC)n       Simple_repeat        1     33    (0) 1124  
   15   14.7  0.0  0.0  contig-2513.fsa   1544  1573   (206) + (GGGAG)n      Simple_repeat        1     30    (0) 1125  
   15   26.7  4.1  0.0  contig-2514.fsa    423   471  (1308) + (GC)n         Simple_repeat        1     51    (0) 1126  
   14   20.9  0.0  0.0  contig-2515.fsa     12    44  (1734) + (CTC)n        Simple_repeat        1     33    (0) 1127  
   12   22.0  2.7  0.0  contig-2516.fsa   1462  1498   (280) + (CGCAG)n      Simple_repeat        1     38    (0) 1128  
   13   25.5  0.0  4.0  contig-2517.fsa   1705  1754    (23) + (GCCCCC)n     Simple_repeat        1     50    (0) 1129  
   21   15.7  4.7  0.0  contig-2518.fsa     29    71  (1706) + (CG)n         Simple_repeat        1     45    (0) 1130  
   13   10.5  6.5  0.0  contig-2519.fsa    148   178  (1599) + GA-rich       Low_complexity       1     33    (0) 1131  
   19   11.3  0.0  4.8  contig-2519.fsa   1676  1717    (60) + (TCCCCC)n     Simple_repeat        1     42    (0) 1132  
   17   21.6  0.0  0.0  contig-252.fsa      86   128  (6085) + (CGCAGC)n     Simple_repeat        1     43    (0) 1133  
   19   17.3  4.8  3.1  contig-252.fsa    4542  4603  (1610) + (CCTGCG)n     Simple_repeat        1     65    (0) 1134  
  194   34.4  0.0  3.2  contig-2520.fsa     16   111  (1666) + AmnSINE1      SINE/5S-Deu-L2      10    102  (473) 1135  
   18    2.7  6.8  6.4  contig-2526.fsa    591   634  (1137) + (CCTGCT)n     Simple_repeat        1     47    (0) 1136  
   13   13.5  6.1  0.0  contig-2526.fsa    943   975   (796) + (CGCAG)n      Simple_repeat        1     35    (0) 1137  
   21   15.8  7.7  1.4  contig-2526.fsa   1148  1212   (559) + (GCGCAG)n     Simple_repeat        1     70    (0) 1138  
   13   28.3  1.2  6.1  contig-2528.fsa    664   744  (1026) + (GCCTCG)n     Simple_repeat        1     82    (0) 1139  
   12   19.4  0.0  5.1  contig-2528.fsa   1658  1696    (74) + (TCCGCCT)n    Simple_repeat        1     39    (0) 1140  
   13   19.4  4.9  0.0  contig-253.fsa    6154  6194     (6) + (CCGCGAG)n    Simple_repeat        1     43    (0) 1141  
   18   26.8  5.8  1.1  contig-2538.fsa     66   151  (1610) + (CCG)n        Simple_repeat        1     91    (0) 1142  
   12   25.1  2.2  2.2  contig-2543.fsa      1    45  (1710) + (TCC)n        Simple_repeat        1     46    (0) 1143  
   12   11.5  3.3  3.2  contig-2543.fsa   1429  1458   (297) + (CGC)n        Simple_repeat        1     31    (0) 1144  
   13    4.7  4.5  0.0  contig-2545.fsa   1436  1457   (297) + (CCT)n        Simple_repeat        1     23    (0) 1145  
   13   16.3  2.8  2.7  contig-255.fsa    4679  4714  (1471) + (CTCC)n       Simple_repeat        1     37    (0) 1146  
   14   30.2  1.5  2.9  contig-2554.fsa   1156  1223   (524) + (GCG)n        Simple_repeat        1     69    (0) 1147  
   44   30.6  1.5  3.0  contig-2555.fsa    400   594  (1152) + GA-rich       Low_complexity       1    198    (0) 1148  
   13    6.7  5.7  5.4  contig-2556.fsa    698   732  (1014) + (AGCCC)n      Simple_repeat        1     37    (0) 1149  
   15   19.3  6.4  0.0  contig-2557.fsa     49    95  (1651) + (GGC)n        Simple_repeat        1     50    (0) 1150  
   17    0.0  0.0  0.0  contig-2561.fsa    442   460  (1282) + (AT)n         Simple_repeat        1     19    (0) 1151  
   12   29.6  0.0  0.0  contig-2561.fsa   1471  1515   (227) + (GGCCAG)n     Simple_repeat        1     45    (0) 1152  
   13   25.4  0.0  4.0  contig-2562.fsa   1495  1544   (198) + (CCGCC)n      Simple_repeat        1     50    (0) 1153  
   14   14.3  0.0  3.0  contig-2563.fsa   1495  1527   (214) + (CGAGC)n      Simple_repeat        1     33    (0) 1154  
   15   10.3  6.1  2.9  contig-2564.fsa      2    34  (1707) + (CG)n         Simple_repeat        1     35    (0) 1155  
   16    5.2  0.0  0.0  contig-2565.fsa   1721  1740     (0) + (C)n          Simple_repeat        1     20    (0) 1156  
   15   26.5  2.0  0.0  contig-2567.fsa   1620  1669    (70) + GA-rich       Low_complexity       1     51    (0) 1157  
   15    4.0  3.6  3.5  contig-257.fsa    1875  1902  (4278) + (CGC)n        Simple_repeat        1     29    (0) 1158  
   17   12.0  0.0  5.0  contig-2574.fsa     10    49  (1685) + G-rich        Low_complexity       1     40    (0) 1159  
   12   13.7  0.0  0.0  contig-2574.fsa   1289  1312   (422) + (GCG)n        Simple_repeat        1     24    (0) 1160  
   12   26.5  5.0  1.6  contig-2574.fsa   1553  1612   (122) + (GCTCC)n      Simple_repeat        1     63    (0) 1161  
   12   25.6  0.0  6.9  contig-2579.fsa   1673  1730     (2) + (CGC)n        Simple_repeat        1     58    (0) 1162  
   11   21.2  2.5  2.4  contig-258.fsa    5860  5899   (278) + (CACGCC)n     Simple_repeat        1     41    (0) 1163  
   13   27.2  0.0  0.0  contig-2585.fsa   1413  1456   (273) + (GGCGCGC)n    Simple_repeat        1     44    (0) 1164  
   13   16.2  2.7  2.6  contig-2585.fsa   1654  1690    (39) + (CCCGCG)n     Simple_repeat        1     38    (0) 1165  
   13   18.3  4.4  2.1  contig-2587.fsa    304   348  (1381) + (CCTCCGC)n    Simple_repeat        1     47    (0) 1166  
  194   34.4  0.0  3.2  contig-2588.fsa    196   291  (1437) C AmnSINE1      SINE/5S-Deu-L2   (473)    102     10 1167  
   17    6.5  2.9  2.9  contig-2589.fsa   1688  1721     (6) + (GGCCGA)n     Simple_repeat        1     35    (0) 1168  
   13   17.2  3.3  7.9  contig-259.fsa     153   213  (5928) + (GCGCCA)n     Simple_repeat        1     63    (0) 1169  
   23   19.2  6.2  2.3  contig-259.fsa    1253  1333  (4808) + (GCCTCCC)n    Simple_repeat        1     86    (0) 1170  
   12   22.0  2.7  0.0  contig-259.fsa    4229  4265  (1876) + (GCCGAG)n     Simple_repeat        1     38    (0) 1171  
   19   28.9  2.4  2.4  contig-259.fsa    4457  4539  (1602) + (GCC)n        Simple_repeat        1     85    (0) 1172  
   12   11.1  0.0  8.6  contig-2590.fsa   1566  1600   (126) + (GGCGCG)n     Simple_repeat        1     35    (0) 1173  
   12   16.1  0.0  7.5  contig-2592.fsa    377   416  (1309) + (GCGGA)n      Simple_repeat        1     40    (0) 1174  
   12   15.7  2.6  5.0  contig-2592.fsa   1469  1507   (218) + (ACGAGGC)n    Simple_repeat        1     40    (0) 1175  
   12   12.0  0.0  6.5  contig-2595.fsa    495   525  (1199) + (GGCCG)n      Simple_repeat        1     31    (0) 1176  
   17   18.4  0.0  0.0  contig-2596.fsa    747   783   (940) + (CGCCTG)n     Simple_repeat        1     37    (0) 1177  
   24   30.2  0.0  3.1  contig-2599.fsa   1518  1615   (108) + (CCGCCA)n     Simple_repeat        1     98    (0) 1178  
   14   14.9  5.4  0.0  contig-26.fsa     2063  2099  (8511) + (CGTGG)n      Simple_repeat        1     39    (0) 1179  
   12   21.8  2.2  4.3  contig-26.fsa     5538  5583  (5027) + (GCCCC)n      Simple_repeat        1     47    (0) 1180  
   19   13.0  0.0  0.0  contig-26.fsa     6017  6050  (4560) + (CGCCT)n      Simple_repeat        1     34    (0) 1181  
   16   20.6  3.9  1.9  contig-2602.fsa   1491  1542   (180) + (GCCTCG)n     Simple_repeat        1     54    (0) 1182  
   12   19.4  0.0  5.1  contig-2603.fsa   1504  1542   (180) + (GCGGAGC)n    Simple_repeat        1     39    (0) 1183  
   16   10.0  0.0  5.6  contig-2605.fsa     94   129  (1592) + (CGCTG)n      Simple_repeat        1     36    (0) 1184  
   13   22.6  3.6  3.5  contig-2605.fsa   1427  1481   (240) + (GCGGC)n      Simple_repeat        1     57    (0) 1185  
   14    6.8  9.7  0.0  contig-2606.fsa      3    33  (1687) + (CTC)n        Simple_repeat        1     34    (0) 1186  
   12   11.1  0.0  8.6  contig-261.fsa    1558  1592  (4538) + (CAGCCG)n     Simple_repeat        1     35    (0) 1187  
   12   19.6  0.0  0.0  contig-2611.fsa     15    43  (1673) + (CCT)n        Simple_repeat        1     29    (0) 1188  
   12   13.6  0.0  7.9  contig-2612.fsa   1331  1368   (347) + (ACGAGG)n     Simple_repeat        1     38    (0) 1189  
   44    0.0  0.0  0.0  contig-2615.fsa      1    41  (1672) + (TCCTTTTTT)n  Simple_repeat        1     41    (0) 1190  
   16   19.2  0.0  0.0  contig-2616.fsa    448   483  (1230) + (CCCGCC)n     Simple_repeat        1     36    (0) 1191  
   11   21.1  2.5  2.4  contig-2617.fsa   1640  1679    (34) + G-rich        Low_complexity       1     41    (0) 1192  
   12   25.6  0.0  0.0  contig-2619.fsa    113   149  (1561) + (ACTGCA)n     Simple_repeat        1     37    (0) 1193  
   12   16.8  0.0  5.4  contig-262.fsa    3752  3788  (2342) + (GCTTTT)n     Simple_repeat        1     37    (0) 1194  
   13   14.7  3.3  0.0  contig-2624.fsa    252   281  (1426) + (CGG)n        Simple_repeat        1     31    (0) 1195  
   13   15.8  2.7  2.6  contig-2624.fsa   1473  1509   (198) + (CACCTC)n     Simple_repeat        1     38    (0) 1196  
   17   11.5  5.3  0.0  contig-2624.fsa   1668  1707     (0) + G-rich        Low_complexity       1     42    (0) 1197  
   12   26.2  5.5  0.0  contig-2628.fsa   1408  1462   (243) + (CGCCAG)n     Simple_repeat        1     58    (0) 1198  
   12    5.6  0.0  0.0  contig-264.fsa    4883  4901  (1216) + (CGG)n        Simple_repeat        1     19    (0) 1199  
   15   16.2  8.3  0.0  contig-2645.fsa    660   714   (981) + (CCTCCCCA)n   Simple_repeat        1     59    (0) 1200  
   13   24.5  0.0  2.2  contig-2654.fsa   1152  1196   (492) + (CACCCCC)n    Simple_repeat        1     45    (0) 1201  
   15    9.7  0.0  0.0  contig-2657.fsa   1070  1091   (596) + (GC)n         Simple_repeat        1     22    (0) 1202  
   12   24.8  7.0  0.0  contig-2657.fsa   1390  1446   (241) + (GCCGAT)n     Simple_repeat        1     61    (0) 1203  
   12   17.5  3.1  0.0  contig-266.fsa     844   875  (5230) + (CGCTGT)n     Simple_repeat        1     33    (0) 1204  
   12    7.2  2.9  8.3  contig-266.fsa    4117  4151  (1954) + (GCGCCG)n     Simple_repeat        1     36    (0) 1205  
   13   15.4  5.6  0.0  contig-2661.fsa    346   381  (1303) + (CCCTGCC)n    Simple_repeat        1     38    (0) 1206  
   14   17.6  0.0  0.0  contig-2663.fsa    139   170  (1512) + (TGCGCC)n     Simple_repeat        1     32    (0) 1207  
   18    0.0  0.0  0.0  contig-2666.fsa    680   699   (979) + (AT)n         Simple_repeat        1     20    (0) 1208  
   14   17.6  0.0  0.0  contig-2668.fsa    933   964   (713) + (GACGAG)n     Simple_repeat        1     32    (0) 1209  
   12   20.4  0.0  6.7  contig-267.fsa    5278  5322   (775) + GA-rich       Low_complexity       1     45    (0) 1210  
   15    0.0  0.0  0.0  contig-267.fsa    6044  6062    (35) + (CGC)n        Simple_repeat        1     19    (0) 1211  
   13   22.1  3.6  3.5  contig-2670.fsa    586   641  (1033) + (GCGCGCT)n    Simple_repeat        1     58    (0) 1212  
   15    5.6  0.0  0.0  contig-2674.fsa    245   263  (1407) + (GT)n         Simple_repeat        1     19    (0) 1213  
   11   28.0  0.0  0.0  contig-268.fsa     122   160  (5936) + (GCGACG)n     Simple_repeat        1     39    (0) 1214  
   18   18.9  1.9  3.8  contig-268.fsa    2767  2818  (3278) + (GTC)n        Simple_repeat        1     53    (0) 1215  
   11   20.5  2.9  0.0  contig-2680.fsa    985  1018   (649) + (TATGTA)n     Simple_repeat        1     35    (0) 1216  
   14   28.7  3.4  0.0  contig-2681.fsa    564   622  (1044) + (CTGCGC)n     Simple_repeat        1     61    (0) 1217  
   12   20.7  4.3  2.1  contig-2687.fsa    559   604  (1060) + (GCGGCC)n     Simple_repeat        1     48    (0) 1218  
   44    4.1  0.0  0.0  contig-2689.fsa   1367  1416   (247) + (TGCGCCGAG)n  Simple_repeat        1     50    (0) 1219  
   16   16.6  0.0  0.0  contig-2689.fsa   1425  1451   (212) + (C)n          Simple_repeat        1     27    (0) 1220  
   13   15.8  2.7  2.6  contig-269.fsa      18    55  (6041) + (CCCGCC)n     Simple_repeat        1     38    (0) 1221  
  403   27.1  0.0  0.0  contig-269.fsa    5318  5413   (683) + 5S            rRNA                 6    101   (20) 1222  
   14   23.7  0.0  4.2  contig-2690.fsa     22    69  (1593) + GA-rich       Low_complexity       1     48    (0) 1223  
   13    8.5  4.0  0.0  contig-2694.fsa    604   628  (1033) + (GGTGG)n      Simple_repeat        1     26    (0) 1224  
   18   15.3  4.3  4.1  contig-2695.fsa     87   133  (1528) + (GT)n         Simple_repeat        1     49    (0) 1225  
   14   14.5  3.8  7.3  contig-2695.fsa    111   163  (1498) + (TGTGCG)n     Simple_repeat        1     55    (0) 1226 *
   13   19.2  2.2  4.3  contig-2695.fsa    853   897   (764) + (GCCACG)n     Simple_repeat        1     46    (0) 1227  
   15   14.8  2.6  2.5  contig-2696.fsa    901   939   (722) + (TGCTCC)n     Simple_repeat        1     40    (0) 1228  
   12   12.1  0.0 11.1  contig-27.fsa     5670  5714  (4832) + (CGGCGC)n     Simple_repeat        1     45    (0) 1229  
   15   12.2  0.0  0.0  contig-27.fsa     6101  6127  (4419) + (CGG)n        Simple_repeat        1     27    (0) 1230  
   16   23.4  6.0  1.4  contig-27.fsa     6605  6671  (3875) + (GCCGCG)n     Simple_repeat        1     71    (0) 1231  
   26   17.3 10.0  2.5  contig-27.fsa     7512  7621  (2925) + (CAGCG)n      Simple_repeat        1    121    (0) 1232  
   16    0.0  0.0  0.0  contig-270.fsa       1    17  (6074) + (G)n          Simple_repeat        1     17    (0) 1233  
   14   22.3  5.8  0.0  contig-270.fsa     708   759  (5332) + (GCCTCC)n     Simple_repeat        1     55    (0) 1234  
   14   20.2  4.8  4.6  contig-270.fsa    3475  3536  (2555) + G-rich        Low_complexity       1     65    (0) 1235  
   13   18.9  2.8  0.0  contig-2700.fsa   1441  1476   (184) + G-rich        Low_complexity       1     37    (0) 1236  
   16   20.3  2.1  2.1  contig-2702.fsa    176   222  (1437) + (GGAGGT)n     Simple_repeat        1     48    (0) 1237  
   15    5.5  0.0  0.0  contig-2705.fsa   1639  1657     (0) + (G)n          Simple_repeat        1     19    (0) 1238  
   12   17.7  5.0  2.4  contig-2706.fsa    798   837   (819) + (AGC)n        Simple_repeat        1     42    (0) 1239  
   11   21.5  4.4  2.1  contig-2707.fsa     24    68  (1588) + (GCCGCC)n     Simple_repeat        1     47    (0) 1240  
   14    7.3  6.9  0.0  contig-2708.fsa    541   569  (1086) + (CCACAA)n     Simple_repeat        1     31    (0) 1241  
   14   17.6  7.5  1.8  contig-2713.fsa   1573  1625    (28) + (CGCCCAG)n    Simple_repeat        1     57    (0) 1242  
   16   16.1  5.7  0.0  contig-2717.fsa    791   825   (826) + (GC)n         Simple_repeat        1     37    (0) 1243  
   19   22.2  3.5  5.6  contig-2717.fsa   1565  1651     (0) + (GCCTGC)n     Simple_repeat        1     90    (0) 1244  
   15   16.6  4.5  4.3  contig-2718.fsa   1270  1313   (338) + (GC)n         Simple_repeat        1     46    (0) 1245  
   15    9.4  8.8  0.0  contig-2718.fsa   1602  1635    (16) + (CGG)n        Simple_repeat        1     37    (0) 1246  
   16   19.0  7.4  0.0  contig-2719.fsa     15    68  (1582) + (GCCGC)n      Simple_repeat        1     58    (0) 1247  
   12   26.4  2.2  0.0  contig-2719.fsa   1455  1499   (151) + (CCTCGC)n     Simple_repeat        1     46    (0) 1248  
   15   21.5  1.7  5.0  contig-272.fsa     920   978  (5105) + (CCTCCGG)n    Simple_repeat        1     60    (0) 1249  
   14   24.0  2.6  6.3  contig-272.fsa    5381  5457   (626) + (CCCGCT)n     Simple_repeat        1     79    (0) 1250  
   16   14.8  2.5  2.4  contig-272.fsa    5758  5797   (286) + (CCGACG)n     Simple_repeat        1     41    (0) 1251  
   23   26.1  0.0  0.0  contig-2729.fsa   1582  1645     (0) + (CCGCCG)n     Simple_repeat        1     64    (0) 1252  
   12   22.7  2.3  2.3  contig-273.fsa       1    43  (6033) + (CCGCG)n      Simple_repeat        1     44    (0) 1253  
   12    8.8  4.2  0.0  contig-273.fsa    1905  1928  (4148) + (ATGA)n       Simple_repeat        1     25    (0) 1254  
   12   14.9  3.3  0.0  contig-2730.fsa   1576  1605    (39) + (AGCGCC)n     Simple_repeat        1     31    (0) 1255  
   16   20.7  0.0  0.0  contig-2731.fsa     79   117  (1527) + (TCGGCC)n     Simple_repeat        1     39    (0) 1256  
   13   25.9  2.8  5.5  contig-2732.fsa   1010  1080   (563) + (GGC)n        Simple_repeat        1     73    (0) 1257  
   13   15.8  2.7  2.6  contig-2735.fsa      5    41  (1600) + (GCGCCC)n     Simple_repeat        1     38    (0) 1258  
   15   22.1  3.6  3.5  contig-2736.fsa    744   799   (842) + GA-rich       Low_complexity       1     58    (0) 1259  
   20   23.7  0.0  1.8  contig-2736.fsa   1238  1293   (348) + GA-rich       Low_complexity       1     56    (0) 1260  
   15   16.9  2.9  2.8  contig-2737.fsa    315   349  (1290) + (GC)n         Simple_repeat        1     36    (0) 1261  
   18   11.4  2.4  4.7  contig-2737.fsa    360   401  (1238) + GA-rich       Low_complexity       1     43    (0) 1262  
   18   26.3  1.5  1.5  contig-2737.fsa    732   796   (843) + (CAGCGG)n     Simple_repeat        1     66    (0) 1263  
  231   14.3  2.4  0.0  contig-274.fsa    3496  3537  (2532) + Cheshire      DNA/hAT-Charlie    679    721 (1699) 1264  
   17   25.7  1.8  1.7  contig-2740.fsa    189   245  (1393) + (CGC)n        Simple_repeat        1     58    (0) 1265  
   15   17.5  2.4  2.4  contig-2742.fsa     12    52  (1586) + (GCGTCC)n     Simple_repeat        1     42    (0) 1266  
   14   17.6  5.1  0.0  contig-2747.fsa    336   374  (1262) + (GGCGA)n      Simple_repeat        1     41    (0) 1267  
   18   27.3  1.6  1.5  contig-275.fsa      41   104  (5955) + (GGC)n        Simple_repeat        1     65    (0) 1268  
   15   14.3 10.3  0.0  contig-275.fsa    2603  2641  (3418) + (CG)n         Simple_repeat        1     43    (0) 1269  
   18   15.1  4.5  0.0  contig-275.fsa    2832  2875  (3184) + (CGCCCG)n     Simple_repeat        1     46    (0) 1270  
   18    0.0  0.0  0.0  contig-2751.fsa   1616  1635     (0) + (AT)n         Simple_repeat        1     20    (0) 1271  
   15   11.6  3.3  3.2  contig-2753.fsa     12    41  (1592) + (CG)n         Simple_repeat        1     31    (0) 1272  
   13   16.3  3.6  7.0  contig-2753.fsa    232   286  (1347) + (CCTCCG)n     Simple_repeat        1     57    (0) 1273  
   12   14.0  2.0 10.0  contig-2755.fsa    433   481  (1151) + GA-rich       Low_complexity       1     50    (0) 1274  
   16   24.9  1.6  3.2  contig-2756.fsa   1247  1307   (325) + (GAGGC)n      Simple_repeat        1     62    (0) 1275  
   20   26.9  1.6  0.0  contig-276.fsa    2562  2623  (3418) + (CTC)n        Simple_repeat        1     63    (0) 1276  
   12   20.5  5.1  0.0  contig-276.fsa    3776  3814  (2227) + (CGCCT)n      Simple_repeat        1     41    (0) 1277  
   11   13.7  2.8  5.4  contig-2761.fsa   1508  1543    (84) + (CCACGC)n     Simple_repeat        1     37    (0) 1278  
   13   11.2  3.2  3.1  contig-2765.fsa    835   865   (761) + GA-rich       Low_complexity       1     32    (0) 1279  
   13   18.9  0.0  0.0  contig-2768.fsa    656   685   (936) + (TGCAA)n      Simple_repeat        1     30    (0) 1280  
   17   28.3  0.0  4.3  contig-2769.fsa    116   184  (1435) + (GGC)n        Simple_repeat        1     69    (0) 1281  
   13   10.0  0.0  0.0  contig-277.fsa    2212  2233  (3808) + (GTC)n        Simple_repeat        1     22    (0) 1282  
   18   21.2  3.6  1.7  contig-277.fsa    5837  5892   (149) + (CTC)n        Simple_repeat        1     58    (0) 1283  
   13   13.9  2.9  2.9  contig-2770.fsa   1560  1593    (26) + (TCGCCC)n     Simple_repeat        1     35    (0) 1284  
   13   18.2  0.0  0.0  contig-2771.fsa    676   706   (911) + (TCGTCC)n     Simple_repeat        1     31    (0) 1285  
   12    4.7  0.0  7.7  contig-2776.fsa    633   658   (954) + (CCG)n        Simple_repeat        1     26    (0) 1286  
   15   20.0  2.5  0.0  contig-278.fsa     790   829  (5194) + G-rich        Low_complexity       1     41    (0) 1287  
   12   14.9  3.3  0.0  contig-278.fsa    1415  1444  (4579) + G-rich        Low_complexity       1     31    (0) 1288  
   15    5.6  0.0  0.0  contig-2781.fsa      1    19  (1591) + (G)n          Simple_repeat        1     19    (0) 1289  
   19   19.6  0.0  0.0  contig-2784.fsa    306   346  (1263) + GA-rich       Low_complexity       1     41    (0) 1290  
   26   24.1  2.3  2.3  contig-2784.fsa    836   921   (688) + GA-rich       Low_complexity       1     88    (0) 1291  
   21   16.4  0.0  0.0  contig-2789.fsa    415   455  (1151) + (TCC)n        Simple_repeat        1     41    (0) 1292  
   12   13.9  0.0  8.1  contig-2789.fsa    750   786   (820) + (CTC)n        Simple_repeat        1     37    (0) 1293  
   17   13.5  0.0  0.0  contig-279.fsa    5766  5798   (223) + (CGGTGG)n     Simple_repeat        1     33    (0) 1294  
   15   24.6  3.4  1.6  contig-2792.fsa    891   949   (655) + (GCGCCG)n     Simple_repeat        1     61    (0) 1295  
   12   18.4  8.5  3.1  contig-2795.fsa    227   285  (1318) + G-rich        Low_complexity       1     64    (0) 1296  
   11   21.1  2.5  2.4  contig-28.fsa     7097  7136  (3246) + (CGATGA)n     Simple_repeat        1     41    (0) 1297  
   15    4.8  4.5  0.0  contig-280.fsa    4256  4277  (1739) + (GC)n         Simple_repeat        1     23    (0) 1298  
   13    6.7  5.7  5.4  contig-2803.fsa     13    47  (1550) + (CACG)n       Simple_repeat        1     37    (0) 1299  
   12   21.2  6.8  0.0  contig-2807.fsa    747   790   (805) + (GCGA)n       Simple_repeat        1     47    (0) 1300  
   17   20.6  6.3  1.5  contig-2809.fsa     20    82  (1511) + (GCGCGG)n     Simple_repeat        1     67    (0) 1301  
   17   17.7  0.0  6.0  contig-281.fsa    4006  4055  (1954) + (GAGCCG)n     Simple_repeat        1     50    (0) 1302  
   14   19.2  3.9  3.8  contig-2810.fsa    405   455  (1137) + (GGCCAG)n     Simple_repeat        1     53    (0) 1303  
   13   24.2  1.9  3.8  contig-2813.fsa    120   171  (1419) + (GAC)n        Simple_repeat        1     53    (0) 1304  
   12   12.9  5.6  2.6  contig-2813.fsa    331   366  (1224) + (GACGGA)n     Simple_repeat        1     38    (0) 1305  
   15   36.6  2.1  2.0  contig-2816.fsa     48   143  (1446) + GA-rich       Low_complexity       1     98    (0) 1306  
   13   14.8  1.9  9.1  contig-2817.fsa    311   364  (1225) + (GCGCGGC)n    Simple_repeat        1     55    (0) 1307  
   12    8.8  4.2  0.0  contig-282.fsa    2660  2683  (3324) + (GAG)n        Simple_repeat        1     25    (0) 1308  
   11   27.8  0.0  2.2  contig-282.fsa    3431  3475  (2532) + (CCAGCG)n     Simple_repeat        1     45    (0) 1309  
   30   18.6  0.0  0.0  contig-282.fsa    4409  4469  (1538) + (TCC)n        Simple_repeat        1     61    (0) 1310  
   19   21.0  0.0  2.0  contig-282.fsa    4544  4594  (1413) + (CCGCCT)n     Simple_repeat        1     51    (0) 1311  
   11   14.8  4.9  4.7  contig-282.fsa    5769  5809   (198) + (CTCCCTG)n    Simple_repeat        1     43    (0) 1312  
   13   19.4  4.9  0.0  contig-2820.fsa    764   804   (782) + (CGAGGC)n     Simple_repeat        1     43    (0) 1313  
   22   10.7  0.0  4.5  contig-2828.fsa    537   596   (986) + (CTC)n        Simple_repeat        1     57    (0) 1314  
   14   22.0  0.0  0.0  contig-2828.fsa   1524  1560    (22) + (CCGCC)n      Simple_repeat        1     37    (0) 1315  
   12   19.9  2.9  0.0  contig-2835.fsa    901   935   (643) + (AGCCGC)n     Simple_repeat        1     36    (0) 1316  
   15   12.0  0.0  0.0  contig-2839.fsa   1313  1339   (236) + (CCA)n        Simple_repeat        1     27    (0) 1317  
   27   21.7  1.4  1.4  contig-2841.fsa    804   874   (699) + (CCG)n        Simple_repeat        1     72    (0) 1318  
   14   12.7  0.0  0.0  contig-2841.fsa    951   976   (597) + (CCT)n        Simple_repeat        1     26    (0) 1319  
   14   22.0  2.4  0.0  contig-2843.fsa    516   557  (1015) + G-rich        Low_complexity       1     43    (0) 1320  
   16   10.8  6.7  0.0  contig-2846.fsa      1    30  (1540) + (GC)n         Simple_repeat        1     32    (0) 1321  
   15   24.4  0.0  2.2  contig-2848.fsa    557   638   (931) + (GCACAC)n     Simple_repeat        1     80    (0) 1322  
   12   25.8  0.0  0.0  contig-2848.fsa    912   948   (621) + G-rich        Low_complexity       1     37    (0) 1323  
   17   23.8  0.0  5.0  contig-285.fsa    3881  3940  (2056) + (GCCGAG)n     Simple_repeat        1     60    (0) 1324  
   13   21.0  0.0  4.8  contig-2850.fsa     55    96  (1472) + G-rich        Low_complexity       1     42    (0) 1325  
   13   14.6  0.0  5.9  contig-2850.fsa     83   116  (1452) + GA-rich       Low_complexity       1     34    (0) 1326  
   18   15.5  5.8  1.8  contig-2851.fsa    626   679   (888) + (GCGCA)n      Simple_repeat        1     56    (0) 1327  
   21   12.6  2.2  2.2  contig-2853.fsa     11    55  (1509) + (GGCCGA)n     Simple_repeat        1     46    (0) 1328  
   12   19.6  0.0  0.0  contig-2859.fsa   1267  1295   (266) + (CCT)n        Simple_repeat        1     29    (0) 1329  
   12   19.2  2.1  6.2  contig-2860.fsa    150   196  (1365) + (CGCGG)n      Simple_repeat        1     48    (0) 1330  
   12   15.8  0.0  3.3  contig-2861.fsa   1295  1324   (237) + (GGC)n        Simple_repeat        1     30    (0) 1331  
   12   27.0  5.9  1.4  contig-2861.fsa   1484  1551    (10) + (CGAGCG)n     Simple_repeat        1     72    (0) 1332  
   15   28.4  0.0  0.0  contig-2863.fsa    722   768   (789) + (CCT)n        Simple_repeat        1     47    (0) 1333  
   15   20.5  6.2  2.9  contig-2867.fsa   1366  1430   (125) + (CCCATG)n     Simple_repeat        1     69    (0) 1334  
   13   13.6  2.9  2.9  contig-2868.fsa    368   401  (1153) + (GCGCAA)n     Simple_repeat        1     35    (0) 1335  
   15    9.6  8.6  2.6  contig-2869.fsa   1458  1492    (62) + (GC)n         Simple_repeat        1     38    (0) 1336  
   13   34.4  0.0  0.0  contig-287.fsa    5208  5265   (706) + (AGGACG)n     Simple_repeat        1     58    (0) 1337  
   18   16.9  6.2  4.3  contig-2871.fsa      4    68  (1486) + (GCC)n        Simple_repeat        1     69    (0) 1338  
   13   12.4  0.0  9.3  contig-2874.fsa    469   511  (1042) + (TCCCACA)n    Simple_repeat        1     43    (0) 1339  
   21    0.0  0.0  0.0  contig-2876.fsa      1    23  (1528) + (TG)n         Simple_repeat        1     23    (0) 1340  
   13   33.0  0.0  1.7  contig-2877.fsa   1440  1497    (53) + (CGC)n        Simple_repeat        1     58    (0) 1341  
   14    9.5  8.8  0.0  contig-2882.fsa   1038  1071   (478) + (AACCGC)n     Simple_repeat        1     37    (0) 1342  
   13    7.5  7.1  0.0  contig-2884.fsa     16    43  (1505) + (AGGGG)n      Simple_repeat        1     30    (0) 1343  
   13   23.3  2.5  0.0  contig-2887.fsa    166   205  (1343) + (CGC)n        Simple_repeat        1     41    (0) 1344  
   12   24.3  0.0  0.0  contig-2889.fsa   1246  1279   (269) + (GAGCG)n      Simple_repeat        1     34    (0) 1345  
   12   31.6  1.7  1.6  contig-2889.fsa   1301  1360   (188) + (GCG)n        Simple_repeat        1     61    (0) 1346  
   16    5.3  0.0  0.0  contig-2895.fsa    209   228  (1316) + (AT)n         Simple_repeat        1     20    (0) 1347  
   12   16.9  2.9  2.8  contig-2896.fsa    110   144  (1400) + (GCCCT)n      Simple_repeat        1     36    (0) 1348  
   17   27.6  0.0  0.0  contig-2896.fsa   1057  1105   (439) + (CCG)n        Simple_repeat        1     49    (0) 1349  
   15   25.6  5.0  0.0  contig-2896.fsa   1332  1391   (153) + (CGCGCA)n     Simple_repeat        1     63    (0) 1350  
   14    8.5  0.0  3.7  contig-2897.fsa   1319  1345   (197) + (CGC)n        Simple_repeat        1     27    (0) 1351  
   12   18.6  8.1  5.0  contig-2901.fsa   1452  1525    (16) + (CCGCTC)n     Simple_repeat        1     80    (0) 1352  
   16   23.2  3.5  1.7  contig-2902.fsa    687   743   (796) + G-rich        Low_complexity       1     59    (0) 1353  
   12    7.5  0.0 11.1  contig-2902.fsa    707   742   (797) + (GGCGC)n      Simple_repeat        1     36    (0) 1354 *
   13   19.9  4.0  3.9  contig-2907.fsa    108   157  (1377) + (CGCGG)n      Simple_repeat        1     52    (0) 1355  
   12   16.3  2.8  2.7  contig-291.fsa    5869  5904    (34) + (CGCGCGG)n    Simple_repeat        1     37    (0) 1356  
   14   30.2  1.9  0.0  contig-2911.fsa   1478  1531     (0) + (GCGCGA)n     Simple_repeat        1     55    (0) 1357  
   16   20.8  4.5  4.3  contig-2913.fsa   1449  1514    (17) + (GCC)n        Simple_repeat        1     69    (0) 1358  
   12   27.0  3.3  3.2  contig-2919.fsa     26    86  (1442) + (GCGGC)n      Simple_repeat        1     63    (0) 1359  
   18    0.0  0.0  0.0  contig-292.fsa    2385  2404  (3515) + (AT)n         Simple_repeat        1     20    (0) 1360  
   17    6.5  6.2  0.0  contig-2920.fsa    462   493  (1035) + (CGCGCC)n     Simple_repeat        1     34    (0) 1361  
   11   29.6  1.8  1.8  contig-293.fsa    2490  2544  (3373) + (TCAAGA)n     Simple_repeat        1     56    (0) 1362  
   13   22.4  1.5  7.5  contig-293.fsa    4714  4779  (1138) + (GACGGC)n     Simple_repeat        1     67    (0) 1363 *
   14   13.9  2.9  2.9  contig-293.fsa    4717  4750  (1167) + (GGC)n        Simple_repeat        1     35    (0) 1364  
   15   25.3  1.9  1.8  contig-2931.fsa    231   284  (1236) + (GACGAA)n     Simple_repeat        1     55    (0) 1365  
   14   22.7  0.0  0.0  contig-2931.fsa    453   488  (1032) + (CCCT)n       Simple_repeat        1     36    (0) 1366  
   16   21.8  1.9  5.6  contig-2933.fsa    997  1049   (471) + (TC)n         Simple_repeat        1     54    (0) 1367  
   15   14.9  5.4  0.0  contig-2937.fsa   1383  1419    (97) + G-rich        Low_complexity       1     39    (0) 1368  
   13   20.7  1.8  6.9  contig-2939.fsa     81   137  (1379) + (CAGCG)n      Simple_repeat        1     58    (0) 1369  
   12   24.0  0.0  2.4  contig-294.fsa    1907  1947  (3961) + (GCCGGC)n     Simple_repeat        1     41    (0) 1370  
   17   20.6  0.0  9.9  contig-2942.fsa      6    86  (1429) + (GCGAGC)n     Simple_repeat        1     81    (0) 1371  
   17   11.1  0.0  0.0  contig-2944.fsa    244   280  (1233) + (CCG)n        Simple_repeat        1     37    (0) 1372  
   11   15.8  6.5  4.1  contig-2945.fsa    874   919   (594) + (GGCCTC)n     Simple_repeat        1     49    (0) 1373  
   24   14.9  4.9  1.6  contig-2946.fsa    578   638   (875) + (CCTCGG)n     Simple_repeat        1     64    (0) 1374  
   13   24.9  1.9  3.8  contig-2947.fsa    461   512  (1000) + (CCG)n        Simple_repeat        1     53    (0) 1375  
   17   22.2  0.0  3.3  contig-2947.fsa    584   639   (873) + G-rich        Low_complexity       1     54    (0) 1376  
   12   19.5  3.9  5.6  contig-2947.fsa   1111  1162   (350) + (CGA)n        Simple_repeat        1     54    (0) 1377  
   24   11.9  2.0  2.0  contig-2950.fsa   1343  1391   (120) + GA-rich       Low_complexity       1     50    (0) 1378  
   12   30.9  0.0  3.4  contig-2951.fsa   1206  1264   (246) + (GGCG)n       Simple_repeat        1     59    (0) 1379  
   29   23.2  2.6  5.0  contig-2952.fsa   1330  1445    (64) + (CCTCCT)n     Simple_repeat        1    119    (0) 1380  
   16   18.9  0.0  0.0  contig-2959.fsa     90   125  (1380) + G-rich        Low_complexity       1     36    (0) 1381  
   14   20.9  0.0  0.0  contig-296.fsa     748   780  (5120) + (TCC)n        Simple_repeat        1     33    (0) 1382  
  272   22.1  2.9  0.0  contig-296.fsa    4240  4307  (1593) C tRNA-Leu-CTA_ tRNA              (10)     75      6 1383  
   14    9.3  0.0  0.0  contig-2960.fsa   1183  1205   (300) + (CCT)n        Simple_repeat        1     23    (0) 1384  
   18   26.1  1.4  4.0  contig-2962.fsa   1428  1501     (1) + (GCGCCG)n     Simple_repeat        1     75    (0) 1385  
   14   31.5  1.6  1.5  contig-2963.fsa   1236  1299   (203) + (CGC)n        Simple_repeat        1     65    (0) 1386  
   14   17.3  3.4  6.6  contig-2965.fsa   1304  1362   (139) + (GCAGCCT)n    Simple_repeat        1     61    (0) 1387  
   42    2.4  0.0  0.0  contig-2967.fsa   1458  1500     (0) + (CAGCCC)n     Simple_repeat        1     43    (0) 1388  
   12   18.1  0.0  3.0  contig-297.fsa    5545  5577   (318) + (GCCACC)n     Simple_repeat        1     33    (0) 1389  
   12    5.5  0.0  0.0  contig-2973.fsa     73    91  (1406) + (CCT)n        Simple_repeat        1     19    (0) 1390  
   13   27.2  3.4  1.6  contig-2974.fsa   1004  1062   (434) + (CGAGGA)n     Simple_repeat        1     61    (0) 1391  
   12   25.9  2.1  2.0  contig-2976.fsa    242   289  (1206) + (CGCCCT)n     Simple_repeat        1     49    (0) 1392  
   15   11.2  4.3  8.3  contig-2976.fsa   1287  1332   (163) + (GC)n         Simple_repeat        1     48    (0) 1393  
   12   19.4  0.0  5.1  contig-2977.fsa   1379  1417    (77) + (GCGCGGC)n    Simple_repeat        1     39    (0) 1394 *
   13   13.1  0.0  0.0  contig-2977.fsa   1412  1436    (58) + (CGA)n        Simple_repeat        1     25    (0) 1395  
   14   12.5  0.0  0.0  contig-2979.fsa   1351  1376   (118) + (CTG)n        Simple_repeat        1     26    (0) 1396  
   13   25.7  2.1  2.0  contig-298.fsa       4    51  (5829) + (GCG)n        Simple_repeat        1     49    (0) 1397  
   18   23.8  3.4  0.0  contig-298.fsa     335   393  (5487) + A-rich        Low_complexity       1     61    (0) 1398  
   16   28.9  1.8  1.8  contig-298.fsa    1647  1702  (4178) + (GC)n         Simple_repeat        1     57    (0) 1399  
   18   21.7  1.8  1.8  contig-298.fsa    1867  1921  (3959) + GA-rich       Low_complexity       1     56    (0) 1400  
   11   27.4  1.8  3.5  contig-298.fsa    5392  5447   (433) + (CCCCCTC)n    Simple_repeat        1     57    (0) 1401  
   15   29.0  0.0  7.0  contig-2987.fsa   1052  1137   (352) + (CCCGCC)n     Simple_repeat        1     86    (0) 1402  
   12   17.2  8.3  1.9  contig-2987.fsa   1317  1364   (125) + (GAGGAC)n     Simple_repeat        1     52    (0) 1403  
   13   22.1  0.0  0.0  contig-2988.fsa   1065  1104   (384) + (TCC)n        Simple_repeat        1     40    (0) 1404  
   17   18.9 11.5  0.0  contig-2989.fsa    776   853   (635) + (AGGCCG)n     Simple_repeat        1     87    (0) 1405  
   13   17.1  2.3  4.5  contig-2994.fsa    663   705   (779) + (CCTCG)n      Simple_repeat        1     44    (0) 1406  
   27    0.0  0.0  0.0  contig-2995.fsa    202   227  (1257) + (GGCCCC)n     Simple_repeat        1     26    (0) 1407  
   17   13.7  5.0  0.0  contig-2998.fsa    217   256  (1226) + (TCTTCC)n     Simple_repeat        1     42    (0) 1408  
   17   18.4  0.0  0.0  contig-3.fsa      4631  4667 (10633) + (TCGCCC)n     Simple_repeat        1     37    (0) 1409  
   11   13.7  2.8  5.4  contig-3.fsa      5273  5308  (9992) + (CGGCGC)n     Simple_repeat        1     37    (0) 1410  
   23   21.1  1.6  1.6  contig-3.fsa     14993 15054   (246) + (CGCCCT)n     Simple_repeat        1     63    (0) 1411  
   13   14.5  7.9  0.0  contig-30.fsa     7566  7603  (2719) + (CCAGCA)n     Simple_repeat        1     41    (0) 1412  
  185   25.9  1.7  1.7  contig-300.fsa    4416  4474  (1379) + OldhAT1       DNA/hAT-Ac        1087   1145 (1703) 1413  
   43   18.4  1.9  2.8  contig-3000.fsa    740   844   (636) + GA-rich       Low_complexity       1    107    (0) 1414  
   11   14.0  0.0  8.1  contig-3000.fsa   1441  1477     (3) + (CGCGGC)n     Simple_repeat        1     37    (0) 1415  
   13   18.3  5.7  3.6  contig-3007.fsa     50   102  (1377) + G-rich        Low_complexity       1     56    (0) 1416  
   12   23.6  6.6  1.5  contig-3007.fsa    242   302  (1177) + G-rich        Low_complexity       1     65    (0) 1417  
   19   25.6  4.3  3.1  contig-3007.fsa   1376  1468    (11) + (GCGGCA)n     Simple_repeat        1     97    (0) 1418  
   40    4.5  0.0  0.0  contig-301.fsa    5807  5852     (0) + (CCTCTTCTC)n  Simple_repeat        1     46    (0) 1419  
   13   23.0  4.5  4.3  contig-3010.fsa   1326  1391    (86) + (CGCAGC)n     Simple_repeat        1     69    (0) 1420  
   13   22.6  3.6  3.5  contig-3011.fsa     99   153  (1324) + (CCAGCG)n     Simple_repeat        1     57    (0) 1421  
   27    3.5  0.0  0.0  contig-3015.fsa   1147  1176   (299) + (GCA)n        Simple_repeat        1     30    (0) 1422  
   11   14.2 10.3  0.0  contig-3016.fsa    201   239  (1235) + (CAGCGG)n     Simple_repeat        1     43    (0) 1423  
   50   16.9  3.3  2.4  contig-3023.fsa     59   178  (1292) + GA-rich       Low_complexity       1    124    (0) 1424  
   13   27.5  4.5  1.4  contig-3025.fsa    723   789   (680) + (CGCCGA)n     Simple_repeat        1     70    (0) 1425  
   15   20.5  6.2  2.9  contig-3027.fsa   1156  1220   (247) + (GCATGG)n     Simple_repeat        1     69    (0) 1426  
   21    6.5  0.0  0.0  contig-3028.fsa    691   722   (745) + (CCCCTC)n     Simple_repeat        1     32    (0) 1427  
   17   11.2  0.0  0.0  contig-3028.fsa    693   721   (746) + (CCT)n        Simple_repeat        1     29    (0) 1428 *
   14   21.8  0.0  0.0  contig-3034.fsa    351   383  (1081) + GA-rich       Low_complexity       1     33    (0) 1429  
   12   13.6  2.8  5.4  contig-3034.fsa   1402  1437    (27) + GA-rich       Low_complexity       1     37    (0) 1430  
   17    4.3  0.0  0.0  contig-3039.fsa   1355  1378    (84) + (GAG)n        Simple_repeat        1     24    (0) 1431  
   12   19.0 10.8  3.3  contig-304.fsa    1509  1591  (4238) + (GCTGCG)n     Simple_repeat        1     92    (0) 1432  
   14   13.9  3.1  0.0  contig-3042.fsa    884   918   (541) + G-rich        Low_complexity       1     36    (0) 1433  
   13   11.9  5.0  4.8  contig-3043.fsa     85   124  (1334) + (TCGC)n       Simple_repeat        1     42    (0) 1434  
   13   18.3  2.6  2.5  contig-3044.fsa   1360  1398    (59) + (CCCCA)n      Simple_repeat        1     40    (0) 1435  
   13    8.9  0.0  3.9  contig-3047.fsa    797   822   (633) + (TTTA)n       Simple_repeat        1     26    (0) 1436  
   12   16.0  0.0  3.3  contig-3049.fsa    660   689   (765) + (GCC)n        Simple_repeat        1     30    (0) 1437  
   17   12.6  5.1  6.5  contig-3051.fsa    186   244  (1210) + (GGCGA)n      Simple_repeat        1     62    (0) 1438  
   13   17.6  3.1  0.0  contig-306.fsa    2381  2412  (3408) + (TCC)n        Simple_repeat        1     33    (0) 1439  
   13   16.6  0.0  0.0  contig-3060.fsa    504   530   (919) + GA-rich       Low_complexity       1     27    (0) 1440  
   18   17.2  0.0  2.4  contig-3067.fsa    712   752   (694) + (TAC)n        Simple_repeat        1     41    (0) 1441  
   12   17.6  2.4  4.7  contig-3067.fsa   1391  1432    (14) + (AGCTTCA)n    Simple_repeat        1     43    (0) 1442  
   15   20.7  0.0  4.2  contig-3073.fsa     85   132  (1311) + G-rich        Low_complexity       1     48    (0) 1443  
   17   12.7 13.3  0.0  contig-3078.fsa   1075  1134   (305) + (GCTCGAA)n    Simple_repeat        1     68    (0) 1444  
   17   21.4  0.0  5.6  contig-308.fsa    1190  1243  (4543) + (CGA)n        Simple_repeat        1     54    (0) 1445  
   18   22.7  0.0  0.0  contig-3082.fsa     16    61  (1376) + G-rich        Low_complexity       1     46    (0) 1446  
   14   17.4  4.1  3.9  contig-3086.fsa     55   103  (1332) + (CGCCCT)n     Simple_repeat        1     51    (0) 1447  
   13   25.2  0.0  2.3  contig-3086.fsa     58   101  (1334) + (CCTCGCC)n    Simple_repeat        1     44    (0) 1448 *
   13   14.3  4.8  4.5  contig-3088.fsa   1383  1424    (10) + (GCGC)n       Simple_repeat        1     44    (0) 1449  
   17   30.5  3.8  2.8  contig-309.fsa     268   372  (5410) + (CTGCTC)n     Simple_repeat        1    109    (0) 1450  
   19   22.7  0.0  0.0  contig-309.fsa    2093  2138  (3644) + GA-rich       Low_complexity       1     46    (0) 1451  
   11   18.2  2.4  4.8  contig-309.fsa    3555  3595  (2187) + (GGCGCAG)n    Simple_repeat        1     42    (0) 1452  
   11   16.4  5.9  0.0  contig-309.fsa    3651  3684  (2098) + (AGCGCC)n     Simple_repeat        1     36    (0) 1453  
   13   18.4  0.0  0.0  contig-3092.fsa    855   885   (545) + G-rich        Low_complexity       1     31    (0) 1454  
   13   18.7  3.1  0.0  contig-3094.fsa    745   776   (654) + GA-rich       Low_complexity       1     33    (0) 1455  
   13   12.0  8.3  0.0  contig-3097.fsa     45    80  (1348) + G-rich        Low_complexity       1     39    (0) 1456  
   27   26.5  0.0  0.0  contig-31.fsa     7696  7767  (2513) + (TCG)n        Simple_repeat        1     72    (0) 1457  
   46   28.5  1.0  4.1  contig-31.fsa     7996  8187  (2093) + (CGTCCT)n     Simple_repeat        1    194    (0) 1458  
   14   22.6  2.1  2.0  contig-310.fsa     361   408  (5366) + (ACCGGC)n     Simple_repeat        1     49    (0) 1459  
   32   21.8  0.0  1.3  contig-3100.fsa    892   967   (458) + (CTC)n        Simple_repeat        1     76    (0) 1460  
   27   16.9  6.0  2.3  contig-3101.fsa   1334  1416     (9) + (TCTCTCC)n    Simple_repeat        1     88    (0) 1461  
   15   21.1  0.0  2.5  contig-3103.fsa   1022  1071   (352) + (CGC)n        Simple_repeat        1     48    (0) 1462  
   12   19.7  9.6  0.0  contig-3104.fsa    663   714   (709) + (GGCGACGA)n   Simple_repeat        1     57    (0) 1463  
   13   25.3  6.6  0.0  contig-3110.fsa    143   203  (1213) + (GCGGAGC)n    Simple_repeat        1     65    (0) 1464  
   12   10.9  0.0  8.6  contig-3110.fsa    971  1005   (411) + (GCCACC)n     Simple_repeat        1     35    (0) 1465  
   18   20.9  0.0  0.0  contig-3111.fsa   1369  1412     (3) + G-rich        Low_complexity       1     44    (0) 1466  
   36    9.7  0.0  0.0  contig-3118.fsa     19    75  (1336) + (GCATGGCGAA)n Simple_repeat        1     57    (0) 1467  
   13   16.3  2.8  2.7  contig-312.fsa       7    42  (5716) + (CGC)n        Simple_repeat        1     37    (0) 1468  
   20   26.7  4.4  3.2  contig-312.fsa     330   419  (5339) + (GC)n         Simple_repeat        1     94    (0) 1469  
   12   23.9  0.0  7.1  contig-312.fsa    3223  3278  (2480) + G-rich        Low_complexity       1     56    (0) 1470  
   17   13.5  0.0  0.0  contig-312.fsa    5345  5377   (381) + (CTCATC)n     Simple_repeat        1     33    (0) 1471  
   15    8.9  0.0  0.0  contig-3120.fsa   1229  1252   (159) + (GAG)n        Simple_repeat        1     24    (0) 1472  
   16   10.4  4.3  6.1  contig-3120.fsa   1291  1337    (74) + G-rich        Low_complexity       1     49    (0) 1473  
   14   16.8  5.0  0.0  contig-3120.fsa   1295  1334    (77) + (GGCGCGG)n    Simple_repeat        1     42    (0) 1474 *
   17   13.6  2.3  4.4  contig-3120.fsa   1366  1409     (2) + (GGAGCG)n     Simple_repeat        1     45    (0) 1475  
   12   14.1  3.0  2.9  contig-3121.fsa    434   466   (945) + G-rich        Low_complexity       1     34    (0) 1476  
   17   16.6  3.9  3.8  contig-3122.fsa   1101  1151   (259) + (CGCA)n       Simple_repeat        1     53    (0) 1477  
   18   16.1  0.0  0.0  contig-3124.fsa      2    36  (1373) + (GGC)n        Simple_repeat        1     35    (0) 1478  
   15   24.6  0.0  0.0  contig-3127.fsa     17    59  (1348) + G-rich        Low_complexity       1     43    (0) 1479  
   20   23.2  2.9  2.8  contig-3127.fsa   1162  1230   (177) + GA-rich       Low_complexity       1     71    (0) 1480  
   12   21.2  7.1  1.7  contig-3134.fsa    676   731   (675) + (CGCGGCT)n    Simple_repeat        1     60    (0) 1481  
   17   30.3  0.0  1.6  contig-3134.fsa   1045  1106   (300) + (CTC)n        Simple_repeat        1     62    (0) 1482  
   20   17.4  2.2  0.0  contig-3135.fsa    107   152  (1254) + G-rich        Low_complexity       1     47    (0) 1483  
   15   17.7  5.0  2.4  contig-3135.fsa   1218  1257   (149) + (GC)n         Simple_repeat        1     42    (0) 1484  
   13    7.6  7.1  0.0  contig-3136.fsa    759   786   (619) + (CCGCG)n      Simple_repeat        1     30    (0) 1485  
   14   13.6  0.0  5.6  contig-3139.fsa     13    48  (1356) + (GCCGCT)n     Simple_repeat        1     36    (0) 1486  
   29   24.1  1.4  0.0  contig-314.fsa    4501  4574  (1178) + (GGC)n        Simple_repeat        1     75    (0) 1487  
   16   28.1  0.0  0.0  contig-314.fsa    5327  5374   (378) + (TCG)n        Simple_repeat        1     48    (0) 1488  
   15   21.4  0.0  0.0  contig-3143.fsa    684   721   (681) + (GTGATC)n     Simple_repeat        1     38    (0) 1489  
   13    9.8  0.0  0.0  contig-3147.fsa    442   463   (937) + (CCT)n        Simple_repeat        1     22    (0) 1490  
   13   14.9  5.1  2.4  contig-3151.fsa   1195  1233   (165) + (CGCGGC)n     Simple_repeat        1     41    (0) 1491  
   15   12.2  0.0  0.0  contig-3154.fsa    293   319  (1077) + (GGA)n        Simple_repeat        1     27    (0) 1492  
   14   16.0  0.0  5.1  contig-3156.fsa    267   305  (1090) + (AGCCCGG)n    Simple_repeat        1     39    (0) 1493  
   12    5.6  0.0  0.0  contig-3157.fsa    955   973   (419) + (GAG)n        Simple_repeat        1     19    (0) 1494  
   14    8.1  0.0  3.6  contig-3162.fsa   1280  1307    (83) + (GCGGG)n      Simple_repeat        1     28    (0) 1495  
   13    9.7  0.0  0.0  contig-3163.fsa    126   147  (1243) + (CTG)n        Simple_repeat        1     22    (0) 1496  
   16   14.6  5.3  0.0  contig-3163.fsa    191   236  (1154) + (CGC)n        Simple_repeat        1     48    (0) 1497  
   14   21.3  0.0  0.0  contig-3166.fsa      6    38  (1351) + (GCC)n        Simple_repeat        1     33    (0) 1498  
   17    9.2 10.4  1.9  contig-3168.fsa    778   825   (563) + (GGCGAG)n     Simple_repeat        1     53    (0) 1499  
   16   18.3  6.6  4.6  contig-3168.fsa   1303  1366    (22) + (CG)n         Simple_repeat        1     65    (0) 1500  
   18    7.5  0.0  0.0  contig-317.fsa    5154  5181   (565) + (GAG)n        Simple_repeat        1     28    (0) 1501  
   11   21.3  2.5  2.4  contig-3170.fsa   1244  1283   (104) + (GCTCCC)n     Simple_repeat        1     41    (0) 1502  
   12   17.0  2.9  2.8  contig-3175.fsa    637   671   (714) + (CTCC)n       Simple_repeat        1     36    (0) 1503  
   24   10.7  0.0  2.4  contig-3177.fsa   1207  1248   (136) + (CTC)n        Simple_repeat        1     42    (0) 1504  
   12   26.4  2.2  0.0  contig-318.fsa    2408  2452  (3288) + (GAGCAGA)n    Simple_repeat        1     46    (0) 1505  
   18   10.4  0.0  0.0  contig-3182.fsa    681   711   (669) + (GCCGA)n      Simple_repeat        1     31    (0) 1506  
   14   22.6  3.8  1.8  contig-3182.fsa    733   785   (595) + G-rich        Low_complexity       1     55    (0) 1507  
   18   13.7  3.1  0.0  contig-3184.fsa   1292  1323    (57) + (CG)n         Simple_repeat        1     33    (0) 1508  
   12   19.9  2.9  0.0  contig-3186.fsa   1342  1376     (3) + (CTTCCCC)n    Simple_repeat        1     36    (0) 1509  
   24   22.0 10.4  1.3  contig-3188.fsa   1237  1371     (5) + (TGCCTGC)n    Simple_repeat        1    149    (0) 1510  
   20    0.0  0.0  0.0  contig-3190.fsa    410   431   (944) + (CA)n         Simple_repeat        1     22    (0) 1511  
   12   21.2  2.5  2.4  contig-32.fsa      704   743  (9482) + (GCAGC)n      Simple_repeat        1     41    (0) 1512  
   15   21.5  2.2  2.2  contig-32.fsa    10181 10225     (0) + (GCG)n        Simple_repeat        1     46    (0) 1513  
   25   10.6  0.0  0.0  contig-3200.fsa    681   721   (648) + (GAGCGG)n     Simple_repeat        1     41    (0) 1514  
   13   24.7  0.0  0.0  contig-3202.fsa   1276  1313    (56) + (GCGCCC)n     Simple_repeat        1     38    (0) 1515  
   13    3.6  6.2  5.9  contig-3203.fsa   1265  1296    (72) + (GCG)n        Simple_repeat        1     34    (0) 1516  
   16   14.8  0.0  4.9  contig-3205.fsa    711   751   (617) + (CGCCCC)n     Simple_repeat        1     41    (0) 1517  
   27   13.9  0.0  0.0  contig-3205.fsa    826   873   (495) + (GAGCCG)n     Simple_repeat        1     48    (0) 1518  
   16   18.9  0.0  0.0  contig-3207.fsa   1057  1092   (273) + (AGCCCG)n     Simple_repeat        1     36    (0) 1519  
   21   19.1  3.1  3.0  contig-3207.fsa   1260  1323    (42) + G-rich        Low_complexity       1     66    (0) 1520  
   15   22.5  0.0  4.0  contig-3208.fsa    589   638   (725) + (GGTCCT)n     Simple_repeat        1     50    (0) 1521  
   13    8.1  3.6  3.5  contig-321.fsa    3033  3060  (2659) + (GCA)n        Simple_repeat        1     29    (0) 1522  
   13   28.4  3.3  1.6  contig-321.fsa    3809  3869  (1850) + (GCCA)n       Simple_repeat        1     63    (0) 1523  
   11   13.4  5.7  2.7  contig-3213.fsa      5    39  (1323) + G-rich        Low_complexity       1     37    (0) 1524  
   17   17.2  6.2  4.4  contig-3213.fsa    545   608   (754) + GA-rich       Low_complexity       1     68    (0) 1525  
   15   22.6  5.7  1.8  contig-3218.fsa     12    64  (1296) + (GC)n         Simple_repeat        1     56    (0) 1526  
   11   28.0  0.0  3.9  contig-3218.fsa     13    63  (1297) + (CGCGCGC)n    Simple_repeat        1     51    (0) 1527 *
   19   12.4  0.0  0.0  contig-3220.fsa    560   594   (764) + (GGTTT)n      Simple_repeat        1     35    (0) 1528  
   14   18.6  5.0  4.8  contig-3220.fsa   1182  1241   (117) + (CTCCGC)n     Simple_repeat        1     63    (0) 1529  
   12   14.7  0.0  5.9  contig-3221.fsa    205   238  (1120) + (CGGCC)n      Simple_repeat        1     34    (0) 1530  
   13   21.0  0.0  4.8  contig-3222.fsa    153   194  (1163) + (GACGG)n      Simple_repeat        1     42    (0) 1531  
   11   13.7  9.5  5.8  contig-3225.fsa    962  1024   (332) + (CCGCACG)n    Simple_repeat        1     69    (0) 1532  
   16   15.9  8.2  0.0  contig-3227.fsa   1305  1353     (2) + (GCTCAT)n     Simple_repeat        1     53    (0) 1533  
   19   23.2  3.5  1.7  contig-3229.fsa    721   777   (577) + (GC)n         Simple_repeat        1     59    (0) 1534  
   21    6.6  0.0  0.0  contig-3231.fsa   1290  1321    (32) + (GGGCGA)n     Simple_repeat        1     32    (0) 1535  
   14    5.0  0.0  0.0  contig-3232.fsa    314   334  (1019) + (GGTT)n       Simple_repeat        1     21    (0) 1536  
   12   15.8  0.0  3.3  contig-3235.fsa    869   898   (453) + (CCCGC)n      Simple_repeat        1     30    (0) 1537  
   12    4.8  4.5  0.0  contig-3235.fsa   1232  1253    (98) + (GCCC)n       Simple_repeat        1     23    (0) 1538  
  188   24.6  7.0  0.0  contig-3240.fsa    813   869   (479) + L3            LINE/CR1          3870   3930  (169) 1539  
   16   20.6  0.0  4.2  contig-3244.fsa   1021  1068   (277) + (CCCCAT)n     Simple_repeat        1     48    (0) 1540  
   13   12.1  3.7  8.9  contig-325.fsa     301   354  (5342) + (CTCCCTC)n    Simple_repeat        1     56    (0) 1541  
   14   14.5  2.4  4.7  contig-3250.fsa    695   736   (608) + (GCGACGC)n    Simple_repeat        1     43    (0) 1542  
   13   27.6  3.9  0.0  contig-3252.fsa    800   851   (492) + (CCG)n        Simple_repeat        1     54    (0) 1543  
   12    8.7 13.5  0.0  contig-3256.fsa    771   807   (535) + (AGGCCCG)n    Simple_repeat        1     42    (0) 1544  
   12   23.8  0.0  6.0  contig-3259.fsa    621   670   (670) + (GGCGTG)n     Simple_repeat        1     50    (0) 1545  
   18   17.4  1.4  8.6  contig-326.fsa      14    82  (5613) + G-rich        Low_complexity       1     70    (0) 1546  
   13   20.6 10.8  1.2  contig-326.fsa    2572  2645  (3050) + (GCGCAG)n     Simple_repeat        1     82    (0) 1547  
   16   23.4  6.0  1.4  contig-326.fsa    4643  4709   (986) + (GCGCCTC)n    Simple_repeat        1     71    (0) 1548  
   12   13.9  0.0  0.0  contig-3262.fsa    855   878   (461) + (GCA)n        Simple_repeat        1     24    (0) 1549  
   13   14.1  3.0  2.9  contig-3265.fsa      7    39  (1299) + (CGC)n        Simple_repeat        1     34    (0) 1550  
   18   28.9  8.0  2.3  contig-3266.fsa   1069  1231   (107) + (AGGACG)n     Simple_repeat        1    176    (0) 1551  
   16   18.3  3.8  3.6  contig-3270.fsa   1180  1232   (104) + (AGGCGC)n     Simple_repeat        1     55    (0) 1552  
   13   21.1  5.2  3.3  contig-3272.fsa    310   367   (969) + G-rich        Low_complexity       1     61    (0) 1553  
   13   16.5  0.0  8.3  contig-3275.fsa    592   639   (696) + (TCGCGCG)n    Simple_repeat        1     48    (0) 1554  
   18   21.0  3.5  1.7  contig-3279.fsa   1074  1130   (202) + (CGCCGG)n     Simple_repeat        1     59    (0) 1555  
   14   24.9  1.8  3.5  contig-328.fsa    1817  1872  (3819) + A-rich        Low_complexity       1     57    (0) 1556  
   15   21.8  2.7  0.0  contig-3280.fsa   1135  1171   (160) + (CG)n         Simple_repeat        1     38    (0) 1557  
   12   20.6  2.4  2.4  contig-3282.fsa    474   514   (817) + (CGAGGC)n     Simple_repeat        1     42    (0) 1558  
   13   18.2  0.0  0.0  contig-3286.fsa    443   473   (854) + (CGGCGC)n     Simple_repeat        1     31    (0) 1559  
   13   10.4  6.5  0.0  contig-3289.fsa      5    35  (1290) + (GGCGA)n      Simple_repeat        1     33    (0) 1560  
   14   24.5  1.4  6.8  contig-3291.fsa   1253  1324     (0) + (CGCCTC)n     Simple_repeat        1     73    (0) 1561  
   17   18.6  2.2  2.2  contig-33.fsa     3346  3390  (6804) + (CCT)n        Simple_repeat        1     46    (0) 1562  
   23   10.2  2.3  2.2  contig-33.fsa     3580  3623  (6571) + (CTC)n        Simple_repeat        1     45    (0) 1563  
   16   10.7  3.3  0.0  contig-33.fsa     3812  3841  (6353) + (CTC)n        Simple_repeat        1     31    (0) 1564  
   14   23.0  3.6  3.5  contig-330.fsa       1    56  (5632) + G-rich        Low_complexity       1     58    (0) 1565  
   13   18.5  5.7  3.6  contig-3301.fsa    179   231  (1088) + G-rich        Low_complexity       1     56    (0) 1566  
   13   21.9  0.0  2.6  contig-3304.fsa    585   623   (694) + (GGCGGA)n     Simple_repeat        1     39    (0) 1567  
   15    9.2  0.0  4.0  contig-331.fsa      84   108  (5566) + (CG)n         Simple_repeat        1     25    (0) 1568  
   18   23.4  5.0  3.6  contig-3310.fsa   1235  1314     (2) + GA-rich       Low_complexity       1     84    (0) 1569  
   14   24.9  0.0  0.0  contig-3311.fsa   1229  1266    (49) + GA-rich       Low_complexity       1     38    (0) 1570  
   13   23.0  0.0  5.9  contig-3315.fsa    680   730   (584) + (CACC)n       Simple_repeat        1     51    (0) 1571  
  231    7.9  0.0  0.0  contig-3318.fsa    572   607   (706) C tRNA-Lys-AAA  tRNA              (33)     43      8 1572  
   13   15.4  9.6  1.8  contig-3321.fsa      8    59  (1253) + (GCGCAG)n     Simple_repeat        1     57    (0) 1573  
   15   15.3  0.0  0.0  contig-3322.fsa      1    29  (1283) + (CGG)n        Simple_repeat        1     29    (0) 1574  
   15   19.9  1.9  7.4  contig-3322.fsa    664   716   (596) + (GC)n         Simple_repeat        1     54    (0) 1575  
   12   10.0  5.6  5.3  contig-3326.fsa   1048  1083   (227) + (CCCT)n       Simple_repeat        1     38    (0) 1576  
   12   15.9 12.2  0.0  contig-3327.fsa      3    51  (1258) + (GCTCC)n      Simple_repeat        1     55    (0) 1577  
   19   13.8  2.5  0.0  contig-333.fsa    4469  4508  (1149) + A-rich        Low_complexity       1     41    (0) 1578  
   17   26.1  5.5  0.0  contig-3333.fsa    942  1014   (293) + (GAGCGA)n     Simple_repeat        1     77    (0) 1579  
   16   19.9  3.6  3.5  contig-3334.fsa   1125  1179   (127) + (GGC)n        Simple_repeat        1     57    (0) 1580  
   14   26.3  5.1  0.0  contig-3335.fsa    894   952   (353) + GA-rich       Low_complexity       1     62    (0) 1581  
   12   16.3  2.8  2.7  contig-3339.fsa    757   792   (512) + (CCGCGC)n     Simple_repeat        1     37    (0) 1582  
   17   22.7  3.3  3.2  contig-334.fsa    4868  4928   (724) + (GCT)n        Simple_repeat        1     63    (0) 1583  
   16   18.4  9.7  3.9  contig-3340.fsa    323   415   (888) + (GCCTCGA)n    Simple_repeat        1    102    (0) 1584  
   13   11.0  9.8  2.2  contig-3340.fsa    589   629   (674) + (GAGGC)n      Simple_repeat        1     45    (0) 1585  
   14    5.0  0.0  0.0  contig-3349.fsa    476   496   (804) + (CCG)n        Simple_repeat        1     21    (0) 1586  
   13   27.5  2.1  0.0  contig-335.fsa    2289  2336  (3312) + (ACGTGG)n     Simple_repeat        1     49    (0) 1587  
   13   23.9  7.1  2.7  contig-335.fsa    5499  5568    (80) + G-rich        Low_complexity       1     75    (0) 1588 *
   14   33.5  0.0  3.8  contig-335.fsa    5541  5620    (28) + (GCCTGA)n     Simple_repeat        1     80    (0) 1589  
   24   17.3  8.8  4.1  contig-3351.fsa    831   943   (357) + (CCTCCAG)n    Simple_repeat        1    123    (0) 1590  
   12   27.4  3.6  5.8  contig-3352.fsa    934  1017   (281) + (CGCC)n       Simple_repeat        1     87    (0) 1591  
   24   19.7  1.1  7.9  contig-3358.fsa    756   843   (453) + (GCG)n        Simple_repeat        1     89    (0) 1592  
   15   13.7  2.2  6.4  contig-3358.fsa    921   966   (330) + (GCGCGG)n     Simple_repeat        1     47    (0) 1593  
   15    9.7  5.7  2.7  contig-3359.fsa    514   548   (748) + (TCC)n        Simple_repeat        1     37    (0) 1594  
   12   19.4  0.0  5.1  contig-336.fsa      93   131  (5492) + (CCGCG)n      Simple_repeat        1     39    (0) 1595  
   11   16.8  0.0 10.2  contig-336.fsa    1767  1815  (3808) + (GCGGAG)n     Simple_repeat        1     49    (0) 1596  
   12    6.5  8.3  5.1  contig-3362.fsa    800   835   (460) + (CAG)n        Simple_repeat        1     39    (0) 1597  
   13    3.3  8.6  5.3  contig-3366.fsa    934   968   (326) + (GGCGCT)n     Simple_repeat        1     38    (0) 1598  
   13   17.0  3.0  0.0  contig-3368.fsa     96   128  (1165) + G-rich        Low_complexity       1     34    (0) 1599  
   43    5.5  1.8  0.0  contig-337.fsa     730   786  (4835) + (GAGACGCCCC)n Simple_repeat        1     58    (0) 1600  
   16    0.0  0.0  0.0  contig-3372.fsa      1    18  (1272) + (G)n          Simple_repeat        1     18    (0) 1601  
   16   16.6  0.0  0.0  contig-3373.fsa   1234  1264    (26) + (C)n          Simple_repeat        1     31    (0) 1602  
   13    7.0 10.0  0.0  contig-3376.fsa   1168  1197    (91) + (GGCGC)n      Simple_repeat        1     33    (0) 1603  
   13   13.2  0.0  0.0  contig-3380.fsa     50    74  (1213) + (CCA)n        Simple_repeat        1     25    (0) 1604  
   11   23.9  4.5  0.0  contig-3382.fsa     72   115  (1172) + (GCAGGTT)n    Simple_repeat        1     46    (0) 1605  
   30   18.6  0.0  0.0  contig-3382.fsa    372   433   (854) + (CGGCTC)n     Simple_repeat        1     62    (0) 1606  
   23   11.3  0.0  0.0  contig-3392.fsa    257   294   (987) + (TCTC)n       Simple_repeat        1     38    (0) 1607  
   17   15.3  0.0  0.0  contig-3393.fsa    676   704   (577) + (CG)n         Simple_repeat        1     29    (0) 1608  
   13   18.2  0.0  0.0  contig-3394.fsa    990  1020   (261) + (GCCACG)n     Simple_repeat        1     31    (0) 1609  
   22   10.7  2.3  4.4  contig-3399.fsa    233   276  (1002) + (AC)n         Simple_repeat        1     45    (0) 1610  
   13    9.2 11.4  0.0  contig-3399.fsa   1149  1183    (95) + (CGCGCA)n     Simple_repeat        1     39    (0) 1611  
   15   12.9  2.8  2.7  contig-3399.fsa   1236  1271     (7) + (GGCGCT)n     Simple_repeat        1     37    (0) 1612  
   15   12.6  0.0  3.6  contig-3399.fsa   1237  1264    (14) + (GC)n         Simple_repeat        1     28    (0) 1613  
   15   15.7  6.5  4.1  contig-340.fsa     340   385  (5213) + (CG)n         Simple_repeat        1     49    (0) 1614  
   16   18.5  4.7  0.0  contig-340.fsa     498   555  (5043) + GA-rich       Low_complexity       1     60    (0) 1615  
   14    9.3  0.0  0.0  contig-340.fsa     631   653  (4945) + (GGA)n        Simple_repeat        1     23    (0) 1616  
   13   21.3  2.6  0.0  contig-340.fsa    1657  1694  (3904) + (CCCATCT)n    Simple_repeat        1     39    (0) 1617  
   12    8.8  4.2  0.0  contig-340.fsa    1875  1898  (3700) + (ACGC)n       Simple_repeat        1     25    (0) 1618  
   13   20.2  4.3  2.0  contig-340.fsa    3457  3503  (2095) + (GCGGC)n      Simple_repeat        1     49    (0) 1619  
   22   12.4 12.9  2.9  contig-340.fsa    3859  3951  (1647) + (GGAGCA)n     Simple_repeat        1    105    (0) 1620  
   14    7.8  0.0  6.5  contig-340.fsa    5562  5592     (6) + (CCCCT)n      Simple_repeat        1     31    (0) 1621  
   19    7.3  0.0  0.0  contig-3402.fsa    717   745   (532) + (GAG)n        Simple_repeat        1     29    (0) 1622  
   13   16.7  4.8  2.3  contig-3407.fsa    196   237  (1037) + (CGTGGCG)n    Simple_repeat        1     44    (0) 1623  
   15   13.7  0.0  0.0  contig-3412.fsa    388   411   (859) + (G)n          Simple_repeat        1     24    (0) 1624  
   13   17.8  4.2  4.0  contig-3418.fsa    907   954   (314) + (TCGTCG)n     Simple_repeat        1     50    (0) 1625  
   28    3.3  0.0  0.0  contig-342.fsa    1523  1553  (4036) + (GCGGAG)n     Simple_repeat        1     31    (0) 1626  
   13   26.1  0.0  0.0  contig-343.fsa      57    97  (5486) + (GCCCTC)n     Simple_repeat        1     41    (0) 1627  
   19   17.0  5.4  5.1  contig-3435.fsa   1185  1258     (2) + G-rich        Low_complexity       1     78    (0) 1628  
   14   17.6  8.2  3.0  contig-3438.fsa    808   868   (391) + (CCGCGT)n     Simple_repeat        1     66    (0) 1629  
   17   21.7  2.8  5.5  contig-344.fsa      39   109  (5472) + (CGCGGC)n     Simple_repeat        1     73    (0) 1630  
   12   31.5  1.8  0.0  contig-344.fsa    3029  3083  (2498) + (AGCCAGC)n    Simple_repeat        1     56    (0) 1631 *
   13   18.1  0.0  4.9  contig-344.fsa    3030  3070  (2511) + (GCCAGAC)n    Simple_repeat        1     41    (0) 1632  
   18   10.8  0.0  0.0  contig-3443.fsa    949   979   (275) + (GTCTGA)n     Simple_repeat        1     31    (0) 1633  
   27   15.2  0.0  0.0  contig-3449.fsa    908   952   (296) + (AC)n         Simple_repeat        1     45    (0) 1634  
   15   17.3  0.0  6.7  contig-345.fsa    5170  5214   (364) + GA-rich       Low_complexity       1     45    (0) 1635  
   13   15.9  2.6  5.0  contig-3450.fsa    112   150  (1097) + (CGG)n        Simple_repeat        1     40    (0) 1636  
   15   18.9  8.0  1.9  contig-3450.fsa   1099  1148    (99) + (GC)n         Simple_repeat        1     54    (0) 1637  
   13   20.1  0.0  2.8  contig-3452.fsa   1066  1101   (143) + (GCCGC)n      Simple_repeat        1     36    (0) 1638  
   13    9.2  2.4  9.3  contig-3453.fsa    739   780   (464) + (CAGCGC)n     Simple_repeat        1     43    (0) 1639  
   13   27.5  4.9  0.0  contig-3455.fsa    614   674   (568) + (CGCCGG)n     Simple_repeat        1     64    (0) 1640  
   17   21.8  6.1  1.4  contig-3457.fsa    112   177  (1065) + (CTCCGC)n     Simple_repeat        1     70    (0) 1641  
   11   21.5  4.4  2.1  contig-3459.fsa    508   552   (690) + (CGGCGA)n     Simple_repeat        1     47    (0) 1642  
   12   16.8  2.8  2.7  contig-3459.fsa    954   989   (253) + GA-rich       Low_complexity       1     37    (0) 1643  
   12   25.8  1.9  3.6  contig-346.fsa    5013  5066   (511) + (CCCCACT)n    Simple_repeat        1     55    (0) 1644  
   13   19.1  0.0  0.0  contig-346.fsa    5121  5150   (427) + (GCG)n        Simple_repeat        1     30    (0) 1645  
   22   17.1  3.0  5.9  contig-346.fsa    5506  5571     (6) + (GC)n         Simple_repeat        1     68    (0) 1646  
   18   18.9  5.6  0.0  contig-3462.fsa     79   132  (1109) + G-rich        Low_complexity       1     57    (0) 1647  
   28   14.0  3.4  1.6  contig-3465.fsa    863   921   (315) + GA-rich       Low_complexity       1     61    (0) 1648  
   15   24.0  0.0  5.1  contig-3466.fsa    173   231  (1005) + (CGGCGCC)n    Simple_repeat        1     59    (0) 1649  
   12   18.4  5.4  0.0  contig-3467.fsa      1    37  (1199) + (GGCGGAG)n    Simple_repeat        1     39    (0) 1650  
   13   20.3  2.0  5.8  contig-3469.fsa    906   956   (277) + (GCGAAG)n     Simple_repeat        1     52    (0) 1651  
   12   14.9  8.1  0.0  contig-3470.fsa    287   323   (909) + (GGCCTT)n     Simple_repeat        1     40    (0) 1652  
   15   18.4  7.0  1.6  contig-3478.fsa    362   418   (810) + G-rich        Low_complexity       1     61    (0) 1653  
   21   17.5  6.8  2.5  contig-3478.fsa    763   836   (392) + (GAGGAC)n     Simple_repeat        1     79    (0) 1654  
   69    1.5  0.0  0.0  contig-348.fsa    5258  5323   (230) + (GAGAAGGAG)n  Simple_repeat        1     66    (0) 1655  
   14   27.2  0.0  2.0  contig-3480.fsa   1001  1050   (178) + (GCCCGC)n     Simple_repeat        1     50    (0) 1656  
   14   15.8  0.0  5.1  contig-3481.fsa    225   263   (965) + G-rich        Low_complexity       1     39    (0) 1657  
   15   28.3  0.0  0.0  contig-3481.fsa    316   362   (866) + (TCC)n        Simple_repeat        1     47    (0) 1658  
   17   16.7  2.5  0.0  contig-3481.fsa    555   594   (634) + (TCCCTC)n     Simple_repeat        1     41    (0) 1659  
   11   24.0  2.6  0.0  contig-3481.fsa    622   660   (568) + (CCCTCT)n     Simple_repeat        1     40    (0) 1660  
   20   17.6  4.8  3.1  contig-3486.fsa    148   209  (1016) + (GCGT)n       Simple_repeat        1     65    (0) 1661  
   12   19.1  2.1  6.2  contig-3488.fsa    534   580   (645) + (GCCGG)n      Simple_repeat        1     48    (0) 1662  
   14    4.8  0.0  4.2  contig-3492.fsa    232   255   (968) + (TCT)n        Simple_repeat        1     24    (0) 1663  
   17   18.9  2.8  0.0  contig-3492.fsa    971  1006   (217) + (CG)n         Simple_repeat        1     37    (0) 1664  
   14   22.6  0.0  2.3  contig-3494.fsa   1129  1171    (51) + G-rich        Low_complexity       1     43    (0) 1665  
   19   16.8  0.0  0.0  contig-3495.fsa     32    71  (1150) + (GCTGCGC)n    Simple_repeat        1     40    (0) 1666  
   14   12.0  0.0  0.0  contig-3495.fsa    482   508   (713) + (CGGCA)n      Simple_repeat        1     27    (0) 1667  
   12   11.6  3.3  3.2  contig-35.fsa      497   526  (9541) + (AATGT)n      Simple_repeat        1     31    (0) 1668  
   21   11.0  6.1  5.7  contig-3500.fsa    228   293   (927) + (GCGCCA)n     Simple_repeat        1     70    (0) 1669  
   18   25.7  0.0  0.0  contig-3500.fsa   1164  1219     (1) + (CCCGCC)n     Simple_repeat        1     56    (0) 1670  
   18   12.2  4.2  4.0  contig-3503.fsa      7    54  (1165) + (CGCCG)n      Simple_repeat        1     50    (0) 1671  
  440   15.1  0.0  0.0  contig-3504.fsa   1104  1176    (43) + tRNA-Lys-AAG  tRNA                 1     73    (3) 1672  
   15   26.2  1.9  3.6  contig-351.fsa    1230  1283  (4252) + (CG)n         Simple_repeat        1     55    (0) 1673  
   18    9.1  5.6 11.6  contig-3510.fsa    970  1059   (159) + (TGCTGC)n     Simple_repeat        1     95    (0) 1674  
   13   10.5  6.5  0.0  contig-3511.fsa    664   694   (524) + (CGCAG)n      Simple_repeat        1     33    (0) 1675  
   17   17.4  4.4  0.0  contig-3512.fsa     86   130  (1088) + G-rich        Low_complexity       1     47    (0) 1676  
   13   15.8  2.7  2.6  contig-3512.fsa    512   548   (670) + (CGGCCG)n     Simple_repeat        1     38    (0) 1677  
   12   20.1  4.1  3.9  contig-3513.fsa    165   213  (1004) + G-rich        Low_complexity       1     51    (0) 1678  
   15   35.4  0.0  0.0  contig-3515.fsa    943  1006   (211) + (TCC)n        Simple_repeat        1     64    (0) 1679  
   19    0.0  4.2  0.0  contig-3516.fsa    291   314   (902) + (GA)n         Simple_repeat        1     25    (0) 1680  
   14   22.1  4.3  0.0  contig-3519.fsa   1121  1167    (48) + (CCTCC)n      Simple_repeat        1     49    (0) 1681  
   24   22.4  2.4  3.5  contig-352.fsa    2685  2767  (2757) + (CCGCCT)n     Simple_repeat        1     85    (0) 1682  
   15    7.3  3.2  3.1  contig-352.fsa    4293  4323  (1201) + (CGCCTC)n     Simple_repeat        1     32    (0) 1683  
   16   20.7  0.0  4.2  contig-3521.fsa      5    52  (1162) + G-rich        Low_complexity       1     48    (0) 1684  
   11   24.3  0.0  0.0  contig-3521.fsa    910   943   (271) + (CTCGAC)n     Simple_repeat        1     34    (0) 1685  
   17   28.7  1.5  1.5  contig-3525.fsa    999  1063   (146) + (GCG)n        Simple_repeat        1     66    (0) 1686  
   12   18.1  0.0  3.0  contig-353.fsa      74   106  (5411) + GA-rich       Low_complexity       1     33    (0) 1687  
   12   12.4  8.6  0.0  contig-353.fsa    5071  5105   (412) + (GCCAGC)n     Simple_repeat        1     38    (0) 1688  
   15    6.9  6.1  2.9  contig-3533.fsa    109   141  (1065) + (CGG)n        Simple_repeat        1     35    (0) 1689  
   14   16.3  2.1  6.2  contig-3533.fsa    280   326   (880) + (GCGCC)n      Simple_repeat        1     48    (0) 1690  
   14   24.2  3.5  3.3  contig-3539.fsa   1067  1124    (80) + (CCG)n        Simple_repeat        1     60    (0) 1691  
   14   22.9  0.0  6.9  contig-354.fsa      71   128  (5384) + G-rich        Low_complexity       1     58    (0) 1692  
   14   13.6  2.9  2.9  contig-354.fsa    2133  2166  (3346) + (GCC)n        Simple_repeat        1     35    (0) 1693  
   13   18.8  0.0  5.0  contig-354.fsa    3840  3879  (1633) + (CGCGCC)n     Simple_repeat        1     40    (0) 1694  
   14   28.3  0.0  4.6  contig-3540.fsa   1031  1095   (109) + (CCCCG)n      Simple_repeat        1     65    (0) 1695  
   13   23.8  2.2  2.1  contig-3549.fsa     57   102  (1096) + GA-rich       Low_complexity       1     47    (0) 1696  
   12   16.0  2.0  8.0  contig-355.fsa    1586  1634  (3877) + (TCGTCC)n     Simple_repeat        1     50    (0) 1697  
   15   18.5  0.0  2.6  contig-355.fsa    4283  4321  (1190) + (CCTCCC)n     Simple_repeat        1     39    (0) 1698  
   13   18.3  5.7  3.6  contig-3550.fsa     41    93  (1105) + (CTGGCG)n     Simple_repeat        1     56    (0) 1699  
   12   11.6  7.3  4.5  contig-3551.fsa    279   319   (878) + (GCGCCG)n     Simple_repeat        1     44    (0) 1700  
   14   21.2  4.5  0.0  contig-3555.fsa     38    81  (1114) + G-rich        Low_complexity       1     46    (0) 1701  
   12   28.7  0.0  0.0  contig-3560.fsa    924   965   (228) + (CGGCAG)n     Simple_repeat        1     42    (0) 1702  
   12   15.4  8.9  2.0  contig-3562.fsa    585   629   (564) + (CGAGG)n      Simple_repeat        1     49    (0) 1703  
   19   14.2  0.0  0.0  contig-3566.fsa    790   820   (371) + (T)n          Simple_repeat        1     31    (0) 1704  
   21   23.9  5.0  1.2  contig-3568.fsa    855   934   (257) + (CCCTC)n      Simple_repeat        1     84    (0) 1705  
   12   11.0  9.8  2.2  contig-3572.fsa   1076  1116    (72) + (CCGAGCG)n    Simple_repeat        1     45    (0) 1706  
   16   28.0  4.5  1.4  contig-3574.fsa    555   620   (568) + (GC)n         Simple_repeat        1     69    (0) 1707  
   35   16.9  4.0  3.9  contig-3578.fsa    710   809   (377) + GA-rich       Low_complexity       1    104    (0) 1708  
   14    4.1  3.7  3.6  contig-3579.fsa    482   508   (678) + (TGC)n        Simple_repeat        1     28    (0) 1709  
  189   27.9  0.0  1.6  contig-358.fsa     254   315  (5188) C MIR1_Amn      SINE/MIR          (45)    185    125 1710  
   12   20.6  2.4  2.4  contig-358.fsa    4575  4615   (888) + (CCTCGT)n     Simple_repeat        1     42    (0) 1711  
   13   12.3  2.4  7.1  contig-3580.fsa    595   635   (550) + (CTTGCC)n     Simple_repeat        1     42    (0) 1712  
   13   10.7  6.7  0.0  contig-3581.fsa    109   138  (1047) + (AGGCG)n      Simple_repeat        1     32    (0) 1713  
   21   12.0  6.5  0.0  contig-3581.fsa    200   245   (940) + (CCT)n        Simple_repeat        1     49    (0) 1714  
   18    7.8  0.0  0.0  contig-3581.fsa    718   744   (441) + (TCC)n        Simple_repeat        1     27    (0) 1715  
   16    8.9  5.3  2.5  contig-3581.fsa    888   925   (260) + (GGCGGAC)n    Simple_repeat        1     40    (0) 1716  
   15   22.0  1.4  8.0  contig-3585.fsa     57   130  (1053) + (GCGGC)n      Simple_repeat        1     75    (0) 1717  
   19   27.3  3.2  3.1  contig-3588.fsa      2    99  (1082) + (CCGCCT)n     Simple_repeat        1     98    (0) 1718  
   12   19.3  4.7  2.2  contig-359.fsa     543   585  (4917) + G-rich        Low_complexity       1     45    (0) 1719  
   13   14.4  3.0  2.9  contig-359.fsa    3416  3448  (2054) + (CGG)n        Simple_repeat        1     34    (0) 1720  
   18   26.8  2.5  3.6  contig-3590.fsa    436   516   (664) + (CGCGG)n      Simple_repeat        1     83    (0) 1721  
   18   25.3  0.0  4.5  contig-3590.fsa    657   722   (458) + (GGCTC)n      Simple_repeat        1     66    (0) 1722  
   13    5.3  0.0  0.0  contig-3593.fsa   1030  1049   (130) + (GCG)n        Simple_repeat        1     20    (0) 1723  
   13   18.2  0.0  0.0  contig-3595.fsa     89   119  (1060) + (CCTCGC)n     Simple_repeat        1     31    (0) 1724  
   12   20.6  2.4  2.4  contig-3596.fsa    119   159  (1020) + G-rich        Low_complexity       1     42    (0) 1725  
   12   15.1  8.1  0.0  contig-3598.fsa    292   328   (850) + (GACCGC)n     Simple_repeat        1     40    (0) 1726  
   13   24.9  2.0  2.0  contig-36.fsa     3520  3568  (6309) + GA-rich       Low_complexity       1     50    (0) 1727  
   13   25.5  0.0  0.0  contig-3605.fsa     25    62  (1115) + (GAGGAC)n     Simple_repeat        1     38    (0) 1728  
   14   17.7  2.5  2.4  contig-3605.fsa    486   525   (652) + (CAGCCG)n     Simple_repeat        1     41    (0) 1729  
  348   23.0  1.1  1.1  contig-3609.fsa     73   160  (1015) C U4            snRNA             (55)     90      3 1730  
   13   22.5  3.6  3.5  contig-3611.fsa    305   359   (814) + (GCCTCGC)n    Simple_repeat        1     57    (0) 1731  
   17   13.3  2.2  4.3  contig-3612.fsa    346   390   (782) + (GGCGGA)n     Simple_repeat        1     46    (0) 1732  
   15   20.5  4.4  0.0  contig-3612.fsa    521   565   (607) + (GCCCAG)n     Simple_repeat        1     47    (0) 1733  
   12   24.1  0.0  0.0  contig-3612.fsa    879   912   (260) + (CGAG)n       Simple_repeat        1     34    (0) 1734  
   12   29.7  1.8  1.8  contig-3617.fsa    559   613   (557) + GA-rich       Low_complexity       1     56    (0) 1735  
   18   14.1  2.4  2.4  contig-3617.fsa   1128  1168     (2) + (GGC)n        Simple_repeat        1     42    (0) 1736  
   23   32.8  0.9  1.8  contig-3618.fsa    803   911   (258) + (GACGAG)n     Simple_repeat        1    110    (0) 1737  
   17    9.7  2.9  2.8  contig-3618.fsa   1031  1065   (104) + GA-rich       Low_complexity       1     36    (0) 1738  
   13   26.6  2.0  1.9  contig-3624.fsa   1021  1071    (95) + (CGC)n        Simple_repeat        1     52    (0) 1739  
   12   17.8  6.5  2.0  contig-3625.fsa    233   278   (887) + (CCACGCG)n    Simple_repeat        1     49    (0) 1740  
   11   17.2  7.7  0.0  contig-3633.fsa   1107  1145    (17) + (CTGGAC)n     Simple_repeat        1     42    (0) 1741  
   18    0.0  0.0  0.0  contig-3635.fsa   1140  1162     (0) + (TCC)n        Simple_repeat        1     23    (0) 1742  
   38    4.7  0.0  0.0  contig-3638.fsa    580   624   (536) + (TCTCTCCCG)n  Simple_repeat        1     45    (0) 1743  
   20   13.7  0.0  0.0  contig-3641.fsa   1125  1156     (0) + (AC)n         Simple_repeat        1     32    (0) 1744  
   11   17.5  0.0  5.6  contig-3644.fsa    587   622   (533) + G-rich        Low_complexity       1     36    (0) 1745  
   18   23.1  3.4  3.3  contig-3644.fsa    925   983   (172) + (CG)n         Simple_repeat        1     61    (0) 1746  
   18   20.8  0.0  0.0  contig-3655.fsa    946   989   (162) + (TCCAGC)n     Simple_repeat        1     44    (0) 1747  
   12   29.0  2.0  0.0  contig-3659.fsa    728   777   (373) + (CGCCGG)n     Simple_repeat        1     51    (0) 1748 *
   18   13.7  0.0  0.0  contig-3659.fsa    743   774   (376) + (CGT)n        Simple_repeat        1     32    (0) 1749  
   13   11.6 11.5  4.4  contig-3663.fsa    752   812   (335) + (GGCCGAGA)n   Simple_repeat        1     68    (0) 1750 *
   19   23.3  0.0  0.0  contig-3663.fsa    756   805   (342) + (GCGGAG)n     Simple_repeat        1     50    (0) 1751  
   15   22.7  2.2  0.0  contig-3664.fsa    412   457   (690) + (CCCTCCC)n    Simple_repeat        1     47    (0) 1752  
   14   27.1  0.0  2.1  contig-3666.fsa   1032  1078    (68) + GA-rich       Low_complexity       1     47    (0) 1753  
   20   24.6  0.0  0.0  contig-3667.fsa   1087  1139     (7) + (CCCCCT)n     Simple_repeat        1     53    (0) 1754  
   12    7.0 10.0  0.0  contig-3669.fsa      2    31  (1114) + (CCTTGG)n     Simple_repeat        1     33    (0) 1755  
   79   10.3  0.0  0.0  contig-367.fsa       1   117  (5347) + (CCGGGG)n     Simple_repeat        1    117    (0) 1756  
   12   11.6  3.3  3.2  contig-3674.fsa    239   268   (876) + (CATTG)n      Simple_repeat        1     31    (0) 1757  
   12   16.1  0.0  7.5  contig-3675.fsa    283   322   (821) + (GGCCGC)n     Simple_repeat        1     40    (0) 1758  
   12   16.3  2.8  2.7  contig-3680.fsa    165   200   (941) + (GCCGGCA)n    Simple_repeat        1     37    (0) 1759  
   13   27.9  2.9  2.9  contig-3681.fsa    840   907   (233) + (CCGCTG)n     Simple_repeat        1     70    (0) 1760  
   17   10.4  6.4  6.0  contig-3682.fsa      4    50  (1089) + (GC)n         Simple_repeat        1     50    (0) 1761  
   13    7.0 10.0  0.0  contig-3682.fsa     13    42  (1097) + (CGCGCT)n     Simple_repeat        1     33    (0) 1762 *
   13    4.3  3.9  3.7  contig-3685.fsa     56    81  (1058) + (CCTCT)n      Simple_repeat        1     27    (0) 1763  
   21   20.1  1.4  5.6  contig-3687.fsa    185   254   (885) + (CGG)n        Simple_repeat        1     71    (0) 1764  
   18   10.4  0.0  0.0  contig-369.fsa      77   107  (5344) + (GGCCTC)n     Simple_repeat        1     31    (0) 1765  
   12    7.3 10.3  0.0  contig-369.fsa    4932  4960   (491) + (CACGC)n      Simple_repeat        1     32    (0) 1766  
   14    9.7  5.7  2.7  contig-3690.fsa     68   102  (1035) + (GGCGCT)n     Simple_repeat        1     37    (0) 1767  
   13   13.8  2.9  2.9  contig-3695.fsa    977  1010   (125) + (CGGCGT)n     Simple_repeat        1     35    (0) 1768  
   13   32.4  0.0  5.0  contig-3696.fsa    295   374   (761) + (CCTCG)n      Simple_repeat        1     80    (0) 1769  
   17   16.7  1.2 11.6  contig-3696.fsa    754   838   (297) + (CTCCCT)n     Simple_repeat        1     86    (0) 1770  
   15   16.4  2.2  4.3  contig-3699.fsa    864   920   (213) + (GCCGGCT)n    Simple_repeat        1     55    (0) 1771  
   16   15.9  0.0  0.0  contig-370.fsa    4493  4520   (931) + A-rich        Low_complexity       1     28    (0) 1772  
   15    5.5  0.0  0.0  contig-3704.fsa   1114  1132     (0) + (C)n          Simple_repeat        1     19    (0) 1773  
   25   20.3  3.9  2.5  contig-3705.fsa    178   254   (877) + GA-rich       Low_complexity       1     80    (0) 1774  
   16   15.2  9.8  0.0  contig-3708.fsa    422   472   (658) + (CCCTCT)n     Simple_repeat        1     56    (0) 1775  
   16   17.7  5.3  0.0  contig-3708.fsa    759   796   (334) + (CG)n         Simple_repeat        1     40    (0) 1776  
   16   19.0  0.0  6.2  contig-3710.fsa    934   981   (148) + (CGG)n        Simple_repeat        1     48    (0) 1777  
   13    4.8  4.5  0.0  contig-3710.fsa   1098  1119    (10) + (GCG)n        Simple_repeat        1     23    (0) 1778  
   17    4.3  0.0  0.0  contig-3711.fsa    428   451   (678) + (CTG)n        Simple_repeat        1     24    (0) 1779  
   15    9.7  2.7  5.3  contig-3712.fsa    886   922   (207) + G-rich        Low_complexity       1     38    (0) 1780  
   14   14.2  0.0  8.7  contig-3712.fsa   1083  1128     (1) + (GGCGG)n      Simple_repeat        1     46    (0) 1781  
   20   25.1  1.6  0.0  contig-3713.fsa     15    75  (1053) + (GGAGGC)n     Simple_repeat        1     62    (0) 1782  
   11   15.2  2.4  7.0  contig-3714.fsa    196   237   (891) + (CGCTGC)n     Simple_repeat        1     43    (0) 1783  
   12   19.9  2.9  0.0  contig-3714.fsa    500   534   (594) + (TCGAGC)n     Simple_repeat        1     36    (0) 1784  
   13   20.8  6.5  0.0  contig-3714.fsa    865   910   (218) + (GAAGCGG)n    Simple_repeat        1     49    (0) 1785  
   20   18.9  0.0  0.0  contig-3714.fsa    957   998   (130) + (TCC)n        Simple_repeat        1     42    (0) 1786  
   21   17.8  3.3  3.2  contig-3716.fsa     49   109  (1019) + (CGCAGC)n     Simple_repeat        1     63    (0) 1787  
   11   21.0  2.5  2.4  contig-3716.fsa    541   580   (548) + (CGCTCCT)n    Simple_repeat        1     41    (0) 1788  
   16   14.9  4.2  4.0  contig-3719.fsa    992  1039    (87) + (GCGTGG)n     Simple_repeat        1     50    (0) 1789  
   11   27.1  2.7  5.3  contig-372.fsa     174   246  (5188) + G-rich        Low_complexity       1     75    (0) 1790  
   17   14.7 11.7  0.0  contig-3728.fsa    553   612   (511) + (CGTCCT)n     Simple_repeat        1     67    (0) 1791  
   16   28.0  1.6  1.6  contig-3728.fsa    650   711   (412) + (CGGCCT)n     Simple_repeat        1     63    (0) 1792  
   17   26.8  0.0  0.0  contig-3728.fsa    716   764   (359) + (TCC)n        Simple_repeat        1     49    (0) 1793  
   11   24.6  0.0  2.5  contig-373.fsa    3823  3862  (1560) + (CATAATA)n    Simple_repeat        1     40    (0) 1794  
   18   12.1  2.5  4.9  contig-373.fsa    4686  4725   (697) + (GC)n         Simple_repeat        1     41    (0) 1795  
   17    4.3  0.0  0.0  contig-3732.fsa    526   549   (572) + (CGA)n        Simple_repeat        1     24    (0) 1796  
   13   20.3  2.0  5.8  contig-3734.fsa    372   422   (697) + (GCGAAG)n     Simple_repeat        1     52    (0) 1797  
   13   28.9  0.0  1.9  contig-3735.fsa      5    56  (1063) + (CCCCACG)n    Simple_repeat        1     52    (0) 1798  
   15   18.6  0.0  2.6  contig-3738.fsa    256   295   (823) + (GCGCCC)n     Simple_repeat        1     38    (0) 1799  
   11   18.4  2.4  4.8  contig-3739.fsa    746   786   (332) + (CTCGCGT)n    Simple_repeat        1     42    (0) 1800  
   11   16.1  4.3  6.1  contig-374.fsa     143   189  (5231) + (GCGCCGC)n    Simple_repeat        1     49    (0) 1801  
   13   32.8  0.0  3.1  contig-374.fsa    2135  2198  (3222) + (GGC)n        Simple_repeat        1     64    (0) 1802  
   12   32.0  0.0  0.0  contig-374.fsa    3198  3247  (2173) + (CGGCGC)n     Simple_repeat        1     50    (0) 1803  
   12    0.0  0.0  5.0  contig-3741.fsa      1    20  (1097) + (GGA)n        Simple_repeat        1     20    (0) 1804  
   19   17.7  3.8  1.8  contig-3743.fsa   1058  1110     (6) + (GCCCCGC)n    Simple_repeat        1     55    (0) 1805  
   13   14.8  0.0  3.1  contig-3743.fsa   1067  1098    (18) + (CCCCCG)n     Simple_repeat        1     32    (0) 1806 *
   15   34.3  3.4  0.0  contig-3746.fsa     61   148   (967) + (TCCACC)n     Simple_repeat        1     91    (0) 1807  
   11   33.5  0.0  4.2  contig-3748.fsa      2    73  (1042) + G-rich        Low_complexity       1     72    (0) 1808  
  553    8.6  7.1  5.0  contig-3748.fsa   1002  1099    (16) + U6            snRNA                8    107    (0) 1809  
   12   27.7  0.0  0.0  contig-375.fsa     427   465  (4949) + (GGAGC)n      Simple_repeat        1     39    (0) 1810  
   14   13.7  3.1  0.0  contig-3753.fsa    301   332   (779) + (GCGCCT)n     Simple_repeat        1     33    (0) 1811  
   13    5.2  0.0  0.0  contig-3753.fsa    921   940   (171) + (CCG)n        Simple_repeat        1     20    (0) 1812  
   13   21.3  0.0  0.0  contig-3753.fsa    940   972   (139) + (CAAGCT)n     Simple_repeat        1     33    (0) 1813  
   13   13.2  0.0  0.0  contig-3753.fsa   1010  1034    (77) + (GAG)n        Simple_repeat        1     25    (0) 1814  
   20   27.1  2.2  3.3  contig-3757.fsa    966  1054    (54) + (GGCCGCA)n    Simple_repeat        1     91    (0) 1815  
   16   21.1  0.0  0.0  contig-3759.fsa    138   175   (932) + GA-rich       Low_complexity       1     38    (0) 1816  
   13   27.0  3.7  4.7  contig-3762.fsa     77   158   (947) + G-rich        Low_complexity       1     85    (0) 1817  
   18   16.3  2.3  2.3  contig-3763.fsa    995  1037    (67) + (GGC)n        Simple_repeat        1     44    (0) 1818  
   16   13.9  6.9  6.5  contig-3765.fsa    688   759   (345) + (GGCGAGCC)n   Simple_repeat        1     77    (0) 1819  
   14   26.0  0.0  5.4  contig-3767.fsa    282   337   (767) + (TCC)n        Simple_repeat        1     56    (0) 1820  
   12   24.2  3.5  3.4  contig-3767.fsa    749   805   (299) + (GCAGGAG)n    Simple_repeat        1     59    (0) 1821  
   13   14.7  3.3  0.0  contig-3767.fsa    955   984   (120) + (CGCG)n       Simple_repeat        1     31    (0) 1822  
   18   19.7  2.1  2.0  contig-3770.fsa   1057  1104     (0) + (TGC)n        Simple_repeat        1     49    (0) 1823  
   14   23.4  2.1  2.1  contig-3771.fsa     95   141   (962) + (GCC)n        Simple_repeat        1     48    (0) 1824  
   20   15.3  3.6  3.5  contig-3774.fsa    772   826   (276) + GA-rich       Low_complexity       1     57    (0) 1825  
   13   21.7  0.0  2.6  contig-378.fsa    4001  4039  (1357) + (GCACGA)n     Simple_repeat        1     39    (0) 1826  
   12   15.3  5.3  2.5  contig-378.fsa    4188  4225  (1171) + (GTGGTGC)n    Simple_repeat        1     40    (0) 1827  
   12   12.4  5.1  4.9  contig-3784.fsa    895   933   (164) + (CGCCCGA)n    Simple_repeat        1     41    (0) 1828  
   15    5.6  0.0  0.0  contig-3787.fsa   1078  1096     (0) + (C)n          Simple_repeat        1     19    (0) 1829  
   15    4.8  0.0  0.0  contig-379.fsa     371   392  (4983) + (GCC)n        Simple_repeat        1     22    (0) 1830  
   11   20.1  6.5  4.5  contig-3793.fsa    129   190   (902) + (CGCGCCG)n    Simple_repeat        1     66    (0) 1831  
   14   20.7  0.0  6.0  contig-3794.fsa     42    91  (1000) + G-rich        Low_complexity       1     50    (0) 1832  
   17   25.7  1.8  1.7  contig-3798.fsa    479   535   (555) + (TCC)n        Simple_repeat        1     58    (0) 1833  
   12   21.6  0.0  0.0  contig-38.fsa     7031  7062  (2701) + (CGTCAT)n     Simple_repeat        1     32    (0) 1834  
   23   25.1  1.3  2.6  contig-38.fsa     9600  9674    (89) + GA-rich       Low_complexity       1     76    (0) 1835  
   16   12.3  2.7  2.6  contig-38.fsa     9659  9695    (68) + (GAGGTC)n     Simple_repeat        1     38    (0) 1836 *
   11   17.0  2.9  2.8  contig-38.fsa     9717  9751    (12) + (CCTCCC)n     Simple_repeat        1     36    (0) 1837  
   16   25.1  0.0  8.4  contig-380.fsa     164   246  (5126) + G-rich        Low_complexity       1     83    (0) 1838  
   12   23.3  2.5  0.0  contig-380.fsa    3462  3501  (1871) + G-rich        Low_complexity       1     41    (0) 1839  
   12   28.0  0.0  0.0  contig-3801.fsa    884   922   (167) + GA-rich       Low_complexity       1     39    (0) 1840  
   13   20.0  0.0  2.8  contig-3803.fsa    591   626   (462) + (GCGG)n       Simple_repeat        1     36    (0) 1841  
   13   19.5  0.0  2.7  contig-3811.fsa    828   864   (220) + (CGGCCT)n     Simple_repeat        1     37    (0) 1842  
   14   26.1  1.9  1.9  contig-3811.fsa   1032  1083     (1) + (CGC)n        Simple_repeat        1     53    (0) 1843  
   15    8.4  0.0  6.9  contig-3814.fsa    919   947   (136) + (GC)n         Simple_repeat        1     29    (0) 1844  
   20   24.4  2.9  1.4  contig-3818.fsa    371   439   (642) + GA-rich       Low_complexity       1     71    (0) 1845  
   13   20.3  0.0  4.7  contig-3819.fsa   1039  1081     (0) + (GGCAG)n      Simple_repeat        1     43    (0) 1846  
   14    8.9  7.9  2.4  contig-382.fsa    4461  4498   (866) + (CAGCATG)n    Simple_repeat        1     41    (0) 1847  
   13    4.1  8.0  0.0  contig-382.fsa    4463  4487   (877) + (GCAT)n       Simple_repeat        1     27    (0) 1848 *
   12   16.2 10.2  3.1  contig-3820.fsa    718   776   (305) + (GCCAGGC)n    Simple_repeat        1     65    (0) 1849  
   15   28.0  0.0  0.0  contig-3821.fsa      1    44  (1036) + (CAG)n        Simple_repeat        1     44    (0) 1850  
   13   24.7  4.2  4.0  contig-3824.fsa     33   104   (973) + (CCTCTTT)n    Simple_repeat        1     75    (0) 1851  
   11   28.1  0.0  5.3  contig-3828.fsa     51   107   (968) + (CTGGCC)n     Simple_repeat        1     57    (0) 1852  
   11   27.6  0.0  0.0  contig-3830.fsa      1    39  (1036) + G-rich        Low_complexity       1     39    (0) 1853  
   14   16.2  8.0  1.9  contig-3832.fsa    197   246   (827) + (CCGCGG)n     Simple_repeat        1     54    (0) 1854  
   15    0.0  0.0  0.0  contig-3832.fsa   1054  1070     (3) + (CG)n         Simple_repeat        1     17    (0) 1855  
   15    0.0  0.0  0.0  contig-3834.fsa   1055  1073     (0) + (GCC)n        Simple_repeat        1     19    (0) 1856  
   14   25.1  0.0  5.3  contig-3838.fsa    794   850   (222) + G-rich        Low_complexity       1     57    (0) 1857  
   16   11.0  4.7  4.4  contig-3838.fsa    992  1038    (34) + (CGCCTG)n     Simple_repeat        1     47    (0) 1858  
   25   25.1  2.3  2.2  contig-3839.fsa    202   289   (782) + (AGGCCC)n     Simple_repeat        1     90    (0) 1859  
   14   24.1  3.7  5.9  contig-3840.fsa    803   884   (187) + G-rich        Low_complexity       1     85    (0) 1860  
   20   11.2  0.0  0.0  contig-3843.fsa   1041  1069     (0) + (C)n          Simple_repeat        1     29    (0) 1861  
   12   17.3  0.0  5.6  contig-3844.fsa    285   320   (748) + (TATG)n       Simple_repeat        1     36    (0) 1862  
   21   18.4  7.5  4.0  contig-3844.fsa    633   725   (343) + (GCGGCA)n     Simple_repeat        1    100    (0) 1863  
   13   24.8  0.0  3.9  contig-3849.fsa    618   668   (397) + (CCCGGCA)n    Simple_repeat        1     51    (0) 1864  
   13   26.3  0.0  0.0  contig-385.fsa    3593  3629  (1707) + (CCG)n        Simple_repeat        1     37    (0) 1865  
   21   18.0  6.2  1.4  contig-3853.fsa      5    69   (996) + (GGAGAC)n     Simple_repeat        1     69    (0) 1866  
   12   18.1  0.0  3.0  contig-3854.fsa   1026  1058     (7) + (CCTC)n       Simple_repeat        1     33    (0) 1867  
   16   21.0  0.0  0.0  contig-3857.fsa    835   873   (190) + (GGACGA)n     Simple_repeat        1     39    (0) 1868  
   14   12.5  0.0  0.0  contig-3857.fsa    836   861   (202) + (GAC)n        Simple_repeat        1     26    (0) 1869 *
   15   17.9  0.0  0.0  contig-3862.fsa    672   703   (359) + (GGC)n        Simple_repeat        1     32    (0) 1870  
   25   21.5  1.5  1.5  contig-3863.fsa    433   498   (563) + GA-rich       Low_complexity       1     67    (0) 1871  
   16    5.2  0.0  0.0  contig-3864.fsa      1    20  (1040) + (G)n          Simple_repeat        1     20    (0) 1872  
   11   19.2  2.1  6.2  contig-3865.fsa    455   501   (559) + (TGCGCC)n     Simple_repeat        1     48    (0) 1873  
   13   20.4  0.0  4.7  contig-3866.fsa   1003  1045    (15) + (CGCAGCA)n    Simple_repeat        1     43    (0) 1874  
   12   25.5  0.0  0.0  contig-387.fsa    3748  3784  (1535) + (CATCTG)n     Simple_repeat        1     37    (0) 1875  
   14   14.3  0.0  8.7  contig-3876.fsa    690   735   (321) + (CGCCG)n      Simple_repeat        1     46    (0) 1876  
   13   23.6  0.0  4.5  contig-388.fsa    5120  5163   (154) + (GCG)n        Simple_repeat        1     44    (0) 1877  
   15   16.8  5.0  0.0  contig-3881.fsa    122   161   (891) + (CCCCG)n      Simple_repeat        1     42    (0) 1878  
   19   30.4  2.3  1.1  contig-3882.fsa    787   872   (180) + (TCCCCTC)n    Simple_repeat        1     88    (0) 1879  
   13   11.7  0.0 10.9  contig-389.fsa    2359  2404  (2911) + (CGCGTGG)n    Simple_repeat        1     46    (0) 1880  
   14   20.5  0.0  0.0  contig-389.fsa    4292  4325   (990) + (AGGCGG)n     Simple_repeat        1     34    (0) 1881  
   15   16.5  4.7  2.2  contig-3894.fsa    622   664   (382) + (CCT)n        Simple_repeat        1     45    (0) 1882  
   17   17.8  6.5  4.9  contig-3897.fsa    947  1023    (21) + (CGCGGCTC)n   Simple_repeat        1     82    (0) 1883  
   13   13.6  7.1  2.2  contig-3899.fsa    261   302   (740) + (GCTGCGGA)n   Simple_repeat        1     45    (0) 1884  
   12   22.1  6.6  3.1  contig-39.fsa     6758  6818  (2934) + (CAGCG)n      Simple_repeat        1     65    (0) 1885  
   16   24.1  2.9  4.2  contig-39.fsa     8470  8538  (1214) + (CGGCG)n      Simple_repeat        1     71    (0) 1886  
   12   18.1  6.3  6.0  contig-39.fsa     8951  9013   (739) + (AGCGC)n      Simple_repeat        1     67    (0) 1887  
   15   12.2  8.0  5.6  contig-390.fsa    4633  4682   (627) + (CG)n         Simple_repeat        1     54    (0) 1888  
   11   21.0  2.5  2.4  contig-3900.fsa    952   991    (51) + (CGCCAG)n     Simple_repeat        1     41    (0) 1889  
   12   19.3  4.7  2.2  contig-3905.fsa    647   689   (351) + (CTCGTGGC)n   Simple_repeat        1     45    (0) 1890  
   13   14.7  3.3  0.0  contig-3905.fsa    837   866   (174) + G-rich        Low_complexity       1     31    (0) 1891  
   16    7.0  3.1  3.0  contig-3907.fsa     66    97   (943) + (GCGCAC)n     Simple_repeat        1     33    (0) 1892  
   12   23.2  4.2  2.0  contig-391.fsa    5206  5253    (55) + (CTCGGC)n     Simple_repeat        1     50    (0) 1893  
   12   14.7  3.3  0.0  contig-3910.fsa    687   716   (323) + (CCCTGC)n     Simple_repeat        1     31    (0) 1894  
   17   24.5  5.0  4.8  contig-3920.fsa    230   329   (706) + (GCTCTC)n     Simple_repeat        1    105    (0) 1895  
   15   25.7  5.0  0.0  contig-3927.fsa    187   246   (788) + (CCGCCT)n     Simple_repeat        1     63    (0) 1896  
   13    3.7 10.7  0.0  contig-3927.fsa    984  1011    (23) + (CGCAG)n      Simple_repeat        1     31    (0) 1897  
   13   21.9  2.3  2.2  contig-3929.fsa    213   256   (777) + (AGGACG)n     Simple_repeat        1     45    (0) 1898  
   13   30.5  4.4  0.0  contig-3930.fsa      6    73   (960) + (GGCGCG)n     Simple_repeat        1     71    (0) 1899  
   13   26.4  0.0  2.1  contig-3938.fsa    323   369   (660) + G-rich        Low_complexity       1     47    (0) 1900  
   14   22.2  4.3  0.0  contig-3939.fsa    361   407   (622) + (GTCCCGT)n    Simple_repeat        1     49    (0) 1901  
   16   14.5  3.9  5.7  contig-394.fsa       1    51  (5220) + GA-rich       Low_complexity       1     53    (0) 1902  
   17   35.3  0.0  0.0  contig-3941.fsa     90   160   (868) + GA-rich       Low_complexity       1     71    (0) 1903  
   14   14.9  5.1  2.4  contig-3941.fsa    270   308   (720) + (CGG)n        Simple_repeat        1     41    (0) 1904  
   17   30.0  0.0  0.0  contig-3943.fsa    314   371   (657) + G-rich        Low_complexity       1     58    (0) 1905  
   15   20.0  0.0  5.9  contig-396.fsa       1    51  (5210) + G-rich        Low_complexity       1     51    (0) 1906  
   15    0.0  0.0  0.0  contig-396.fsa     233   249  (5012) + (GC)n         Simple_repeat        1     17    (0) 1907  
   12    7.9  7.4  0.0  contig-396.fsa     712   738  (4523) + (CGCCA)n      Simple_repeat        1     29    (0) 1908  
   15   19.9  0.0  0.0  contig-3961.fsa    993  1021     (0) + (C)n          Simple_repeat        1     29    (0) 1909  
   13   25.9  2.1  2.0  contig-3962.fsa    323   370   (651) + (GCG)n        Simple_repeat        1     49    (0) 1910  
   13   19.8  6.5  0.0  contig-3963.fsa      9    54   (967) + (GGCGCA)n     Simple_repeat        1     49    (0) 1911  
   13   22.6  2.4  0.0  contig-3969.fsa    893   933    (86) + (CCGCCC)n     Simple_repeat        1     42    (0) 1912  
   15   18.9  0.0  0.0  contig-3971.fsa    980  1015     (3) + G-rich        Low_complexity       1     36    (0) 1913  
   21   11.7  0.0  0.0  contig-3973.fsa    982  1018     (0) + (CCGGCG)n     Simple_repeat        1     37    (0) 1914  
   15   19.9  3.5  5.1  contig-3974.fsa    494   550   (468) + (CCT)n        Simple_repeat        1     59    (0) 1915  
   25   24.5  2.4  2.3  contig-3976.fsa    862   946    (71) + (CGC)n        Simple_repeat        1     87    (0) 1916  
   12   20.4  5.6  3.5  contig-399.fsa    2732  2785  (2463) + (GAGGCGC)n    Simple_repeat        1     57    (0) 1917  
   12   15.3  3.5  0.0  contig-399.fsa    4503  4531   (717) + GA-rich       Low_complexity       1     30    (0) 1918  
   17   24.9  4.8  0.0  contig-3991.fsa     91   153   (857) + (TCCTCG)n     Simple_repeat        1     66    (0) 1919  
   15   13.3  7.3  0.0  contig-3991.fsa    524   564   (446) + (GGCCGGC)n    Simple_repeat        1     44    (0) 1920  
   14   22.0  4.1  2.0  contig-3993.fsa      3    51   (959) + (GCC)n        Simple_repeat        1     51    (0) 1921  
   13   12.1  0.0  3.5  contig-3999.fsa    217   245   (762) + G-rich        Low_complexity       1     29    (0) 1922  
   12   17.9  3.1  0.0  contig-3999.fsa    318   349   (658) + (CCCCTC)n     Simple_repeat        1     33    (0) 1923  
   13   37.1  0.0  0.0  contig-4.fsa      8678  8742  (5116) + G-rich        Low_complexity       1     65    (0) 1924  
   21   16.9  9.3  1.2  contig-4.fsa      8873  8947  (4911) + G-rich        Low_complexity       1     82    (0) 1925  
   12   11.4  2.1 10.4  contig-40.fsa     3847  3893  (5822) + (GCCGGA)n     Simple_repeat        1     48    (0) 1926  
   22   17.9  0.0  0.0  contig-40.fsa     4307  4350  (5365) + GA-rich       Low_complexity       1     44    (0) 1927  
   17   30.1  0.0  1.7  contig-40.fsa     4481  4540  (5175) + (GCG)n        Simple_repeat        1     60    (0) 1928  
   13   20.3  0.0  6.7  contig-40.fsa     5332  5376  (4339) + (CGG)n        Simple_repeat        1     45    (0) 1929  
   13    5.3  0.0  0.0  contig-400.fsa     892   911  (4337) + (TTG)n        Simple_repeat        1     20    (0) 1930  
   12   22.1  0.0  0.0  contig-400.fsa    2475  2506  (2742) + (CGCCGG)n     Simple_repeat        1     32    (0) 1931  
   15    5.5  0.0  0.0  contig-4000.fsa      1    19   (987) + (C)n          Simple_repeat        1     19    (0) 1932  
   12   16.5  0.0  0.0  contig-401.fsa    2331  2357  (2888) + GA-rich       Low_complexity       1     27    (0) 1933  
   13   15.9  0.0  0.0  contig-4013.fsa    135   162   (840) + (CCGCC)n      Simple_repeat        1     28    (0) 1934  
   12   17.7  3.1  0.0  contig-4013.fsa    668   699   (303) + G-rich        Low_complexity       1     33    (0) 1935  
   13    0.0  0.0  0.0  contig-4019.fsa    445   461   (539) + (CCT)n        Simple_repeat        1     17    (0) 1936  
   14   15.4  0.0  7.1  contig-4019.fsa    689   730   (270) + (GGCCGC)n     Simple_repeat        1     42    (0) 1937  
   17   33.3  0.0  0.0  contig-4019.fsa    843   903    (97) + GA-rich       Low_complexity       1     61    (0) 1938  
   24   21.3  0.0  9.2  contig-4020.fsa    902   999     (1) + (CCT)n        Simple_repeat        1     98    (0) 1939  
   23   15.5  0.0  3.7  contig-4022.fsa    780   833   (167) + (CCTCCG)n     Simple_repeat        1     54    (0) 1940  
   16   15.0  2.7  0.0  contig-4024.fsa    700   736   (263) + (ATATTAT)n    Simple_repeat        1     38    (0) 1941  
   31    6.2  4.0  0.0  contig-4029.fsa    462   511   (487) + (CTGCT)n      Simple_repeat        1     52    (0) 1942  
   12   17.0  2.9  2.8  contig-403.fsa     579   613  (4626) + (CGG)n        Simple_repeat        1     36    (0) 1943  
   12   17.9  2.4  4.7  contig-4033.fsa    188   229   (766) + (GCGCCG)n     Simple_repeat        1     43    (0) 1944  
   13   31.4  2.8  1.4  contig-4048.fsa      3    74   (913) + (GGCGGC)n     Simple_repeat        1     74    (0) 1945  
   12   23.1  3.7  3.6  contig-4049.fsa    930   983     (3) + (GCGCA)n      Simple_repeat        1     56    (0) 1946  
   13   22.6  0.0  0.0  contig-405.fsa    2458  2493  (2736) + (CCGTCG)n     Simple_repeat        1     36    (0) 1947  
   14   20.2  0.0  0.0  contig-4051.fsa    241   274   (712) + (CGTCGC)n     Simple_repeat        1     34    (0) 1948  
   12   22.1  6.1  5.8  contig-4052.fsa     87   168   (817) + (GCGGCC)n     Simple_repeat        1     87    (0) 1949  
   14   12.4  3.9  7.5  contig-4052.fsa    835   885   (100) + G-rich        Low_complexity       1     53    (0) 1950  
   13    0.0  0.0  0.0  contig-4053.fsa    451   467   (518) + (CGT)n        Simple_repeat        1     17    (0) 1951  
   12   28.1  1.7  3.3  contig-4053.fsa    478   536   (449) + (GCCCTC)n     Simple_repeat        1     60    (0) 1952  
   11   21.5  6.0  1.9  contig-4053.fsa    900   949    (36) + (CGGCGG)n     Simple_repeat        1     53    (0) 1953  
   13   16.5  0.0  0.0  contig-4054.fsa    811   837   (148) + GA-rich       Low_complexity       1     27    (0) 1954  
   15    3.5 10.0  0.0  contig-4054.fsa    935   964    (21) + (CCCG)n       Simple_repeat        1     33    (0) 1955  
   23   21.0  3.8  6.4  contig-4056.fsa    851   956    (28) + (CCCGCT)n     Simple_repeat        1    110    (0) 1956  
   14   12.5  0.0  0.0  contig-406.fsa       1    26  (5202) + (CGG)n        Simple_repeat        1     26    (0) 1957  
   11   22.0  2.2  4.3  contig-406.fsa    2005  2050  (3178) + (CGCCGC)n     Simple_repeat        1     47    (0) 1958  
   12   17.6  8.9  0.0  contig-406.fsa    2300  2344  (2884) + GA-rich       Low_complexity       1     49    (0) 1959  
   12   26.4  3.2  3.1  contig-4060.fsa    886   947    (35) + (CGGCGC)n     Simple_repeat        1     64    (0) 1960  
   14   18.3  2.6  2.5  contig-4061.fsa    705   743   (239) + GA-rich       Low_complexity       1     40    (0) 1961  
   12   20.3  6.7  0.0  contig-4063.fsa     11    55   (926) + (CTCGGA)n     Simple_repeat        1     48    (0) 1962  
   16    0.0  0.0  0.0  contig-4066.fsa      1    18   (963) + (G)n          Simple_repeat        1     18    (0) 1963  
   13   21.7  0.0  2.6  contig-407.fsa    2866  2904  (2323) + (CTCTCC)n     Simple_repeat        1     39    (0) 1964  
   18    6.9  3.0  2.9  contig-4076.fsa      1    33   (942) + (AGG)n        Simple_repeat        1     34    (0) 1965  
   34    2.9  0.0  0.0  contig-4076.fsa    137   172   (803) + (GGA)n        Simple_repeat        1     36    (0) 1966  
   22    6.7  0.0  0.0  contig-4077.fsa    944   975     (0) + (GAG)n        Simple_repeat        1     32    (0) 1967  
   12   18.2  4.6  7.3  contig-4080.fsa     64   128   (845) + (GCTGCAG)n    Simple_repeat        1     68    (0) 1968  
   19    9.8  6.1  5.8  contig-4089.fsa    395   443   (527) + (GC)n         Simple_repeat        1     52    (0) 1969  
   16   28.3  0.0  0.0  contig-409.fsa      20    67  (5153) + (CCT)n        Simple_repeat        1     48    (0) 1970  
   12   16.8  0.0  0.0  contig-409.fsa    1053  1079  (4141) + (CAGG)n       Simple_repeat        1     27    (0) 1971  
   15   12.8  2.8  2.7  contig-409.fsa    4929  4964   (256) + (GCTCGA)n     Simple_repeat        1     37    (0) 1972  
   13   10.7  3.1  3.0  contig-4090.fsa    197   228   (741) + (CGGCGC)n     Simple_repeat        1     33    (0) 1973  
   18   13.9  0.0  0.0  contig-4090.fsa    938   969     (0) + (GGA)n        Simple_repeat        1     32    (0) 1974  
   16    0.0  0.0  0.0  contig-4095.fsa      1    17   (950) + (C)n          Simple_repeat        1     17    (0) 1975  
   23   19.8  0.0  0.0  contig-4095.fsa    800   847   (120) + GA-rich       Low_complexity       1     48    (0) 1976  
   13   21.4  4.7  0.0  contig-41.fsa     3580  3622  (5941) + (GTACAT)n     Simple_repeat        1     45    (0) 1977  
   14   24.6  4.2  4.0  contig-41.fsa     8842  8913   (650) + G-rich        Low_complexity       1     75    (0) 1978  
   11   22.4  0.0  6.4  contig-4102.fsa     60   106   (858) + (GCGCCA)n     Simple_repeat        1     47    (0) 1979  
   13   20.8  3.6  5.3  contig-4105.fsa    153   207   (755) + (CGG)n        Simple_repeat        1     57    (0) 1980  
   13   24.9  1.5  6.1  contig-4108.fsa     62   126   (835) + (CAGCGC)n     Simple_repeat        1     66    (0) 1981  
   12   23.3  0.0  0.0  contig-4109.fsa    927   961     (0) + (CCAGCG)n     Simple_repeat        1     35    (0) 1982  
   17   20.1  0.0  0.0  contig-411.fsa       1    34  (5180) + (C)n          Simple_repeat        1     34    (0) 1983  
   15   27.0  3.5  4.4  contig-4119.fsa    782   868    (90) + (CGTCT)n      Simple_repeat        1     90    (0) 1984  
   13   15.6  5.6  0.0  contig-4126.fsa    866   901    (53) + (CCCGCG)n     Simple_repeat        1     38    (0) 1985  
   12   21.6  0.0  0.0  contig-413.fsa    1261  1292  (3900) + G-rich        Low_complexity       1     32    (0) 1986  
   13   20.4  3.1  7.5  contig-413.fsa    1702  1766  (3426) + (CAG)n        Simple_repeat        1     67    (0) 1987  
   12   18.4  2.4  4.8  contig-413.fsa    4485  4525   (667) + (GCGG)n       Simple_repeat        1     42    (0) 1988  
   12   28.7  0.0  0.0  contig-4134.fsa    737   778   (174) + (GCCGAG)n     Simple_repeat        1     42    (0) 1989  
   16   16.8  0.0  0.0  contig-4135.fsa    925   951     (0) + (C)n          Simple_repeat        1     27    (0) 1990  
   15    4.8  4.5  0.0  contig-414.fsa     442   463  (4727) + (AT)n         Simple_repeat        1     23    (0) 1991  
   16   14.6  2.5  2.4  contig-414.fsa    4294  4333   (857) + (CGCGAG)n     Simple_repeat        1     41    (0) 1992  
   13   20.9  3.2  6.2  contig-4142.fsa    651   712   (237) + (CCCATCG)n    Simple_repeat        1     64    (0) 1993  
   17   20.2  1.7  6.8  contig-4149.fsa    723   782   (162) + (GC)n         Simple_repeat        1     56    (0) 1994  
   18   26.4  6.9  0.0  contig-415.fsa      38   109  (5078) + (CG)n         Simple_repeat        1     77    (0) 1995  
   20   20.9  0.0 11.7  contig-4150.fsa    801   911    (33) + (TCCGC)n      Simple_repeat        1    111    (0) 1996  
   16    0.0  0.0  0.0  contig-4152.fsa    508   527   (416) + (CGC)n        Simple_repeat        1     20    (0) 1997  
   20   12.0  6.9  3.2  contig-4156.fsa      8    65   (876) + (GCCGCGC)n    Simple_repeat        1     62    (0) 1998  
   25   19.7  2.7  2.7  contig-4159.fsa    734   806   (132) + G-rich        Low_complexity       1     75    (0) 1999  
   12   15.7  2.6  5.0  contig-416.fsa     459   497  (4688) + (CACCAG)n     Simple_repeat        1     40    (0) 2000  
   13   17.9  6.5  2.0  contig-4166.fsa     28    73   (864) + (GCGCC)n      Simple_repeat        1     49    (0) 2001  
   13   19.6  0.0  0.0  contig-4173.fsa    650   679   (254) + (TGCGC)n      Simple_repeat        1     30    (0) 2002  
   12   27.1  0.0  0.0  contig-418.fsa    3314  3353  (1823) + (TCGCGC)n     Simple_repeat        1     40    (0) 2003  
   15   15.2  0.0  5.0  contig-4181.fsa    137   176   (755) + (GGACTC)n     Simple_repeat        1     40    (0) 2004  
   14   13.3  2.9  2.8  contig-4183.fsa    113   147   (782) + (GGCGCG)n     Simple_repeat        1     36    (0) 2005  
   14    4.0  7.7  0.0  contig-4183.fsa    870   895    (34) + (CGC)n        Simple_repeat        1     28    (0) 2006  
   19    8.9  2.6  2.6  contig-4186.fsa      2    39   (889) + (GGGAG)n      Simple_repeat        1     39    (0) 2007  
   16   19.6  2.0  3.9  contig-4187.fsa    344   393   (534) + (TCC)n        Simple_repeat        1     51    (0) 2008  
   15   21.9  1.5  7.3  contig-419.fsa     253   319  (4847) + (CCG)n        Simple_repeat        1     68    (0) 2009  
   15    7.5  3.3  3.2  contig-4192.fsa    242   271   (655) + (GGC)n        Simple_repeat        1     31    (0) 2010  
   15   26.2  4.2  2.7  contig-4193.fsa    842   913    (12) + (CAGGCG)n     Simple_repeat        1     75    (0) 2011  
   17   19.2  5.5  1.7  contig-4194.fsa     16    70   (855) + (CACC)n       Simple_repeat        1     58    (0) 2012  
   16    6.7  2.9  5.6  contig-4196.fsa    452   486   (438) + (GCG)n        Simple_repeat        1     36    (0) 2013  
   16   17.7  2.6  0.0  contig-4196.fsa    809   846    (78) + (CCG)n        Simple_repeat        1     39    (0) 2014  
   16   26.0  5.5  0.0  contig-4197.fsa     39    93   (830) + (GC)n         Simple_repeat        1     58    (0) 2015  
   12   10.1  9.4  0.0  contig-4198.fsa    525   556   (367) + G-rich        Low_complexity       1     35    (0) 2016  
   17    0.0  0.0  0.0  contig-4201.fsa    699   717   (204) + (GC)n         Simple_repeat        1     19    (0) 2017  
   15   14.0  3.1  0.0  contig-4202.fsa    261   292   (629) + (CCA)n        Simple_repeat        1     33    (0) 2018  
   13   13.1  0.0  0.0  contig-4207.fsa    705   729   (187) + (GGC)n        Simple_repeat        1     25    (0) 2019  
   13   33.0  2.0  4.0  contig-421.fsa    1363  1460  (3701) + G-rich        Low_complexity       1    100    (0) 2020  
   13   25.3  2.0  2.0  contig-4211.fsa     70   118   (796) + (CTCCCG)n     Simple_repeat        1     50    (0) 2021  
   11   24.7  2.2  2.2  contig-4211.fsa    165   209   (705) + (GCGACG)n     Simple_repeat        1     46    (0) 2022  
   11   18.6  0.0  7.1  contig-4211.fsa    381   422   (492) + (CTCGCC)n     Simple_repeat        1     42    (0) 2023  
   14   16.9  6.2  2.0  contig-4212.fsa    863   910     (4) + (CCGCCTCC)n   Simple_repeat        1     51    (0) 2024  
   14   28.5  4.3  1.4  contig-4216.fsa     95   164   (749) + GA-rich       Low_complexity       1     73    (0) 2025  
   11   14.1  0.0  8.1  contig-4219.fsa    327   363   (548) + (GGCCGA)n     Simple_repeat        1     37    (0) 2026  
   13    3.5  6.1  5.7  contig-4219.fsa    497   529   (382) + (TCGGC)n      Simple_repeat        1     35    (0) 2027  
   16    4.5  0.0  0.0  contig-4219.fsa    889   911     (0) + (GCC)n        Simple_repeat        1     23    (0) 2028  
   16   22.8  3.6  3.5  contig-422.fsa     296   350  (4806) + (GC)n         Simple_repeat        1     57    (0) 2029  
   13   15.9  2.7  2.6  contig-422.fsa    3385  3421  (1735) + (GCTCC)n      Simple_repeat        1     38    (0) 2030  
   12   19.6  5.2  4.9  contig-4220.fsa    815   872    (39) + (GCTCCA)n     Simple_repeat        1     61    (0) 2031  
   24   11.1  0.0  0.0  contig-4223.fsa     40    78   (831) + (AGG)n        Simple_repeat        1     39    (0) 2032  
   13   17.5  0.0  2.9  contig-423.fsa    4224  4257   (899) + (AGCTTC)n     Simple_repeat        1     34    (0) 2033  
   24   22.5  0.0  6.2  contig-4236.fsa    112   192   (712) + (CTC)n        Simple_repeat        1     81    (0) 2034  
   12   26.0  5.5  0.0  contig-4237.fsa    813   867    (37) + (GCTCCTC)n    Simple_repeat        1     58    (0) 2035  
   14   21.6  3.5  3.4  contig-4247.fsa      5    61   (841) + (GGATGAG)n    Simple_repeat        1     59    (0) 2036  
   12   32.6  4.2  0.0  contig-4247.fsa    163   234   (668) + (CCTCTT)n     Simple_repeat        1     75    (0) 2037  
   13   23.2  4.3  0.0  contig-4248.fsa    737   782   (119) + GA-rich       Low_complexity       1     48    (0) 2038  
   16   14.5  0.0  0.0  contig-4249.fsa    307   345   (556) + (GCCCAG)n     Simple_repeat        1     39    (0) 2039  
   19   27.9  1.1  4.4  contig-4249.fsa    595   683   (218) + (CCCAGG)n     Simple_repeat        1     90    (0) 2040  
   13   21.2  2.6  0.0  contig-4249.fsa    780   817    (84) + (GCCACC)n     Simple_repeat        1     39    (0) 2041  
   13   25.7  1.5  5.9  contig-425.fsa    1449  1515  (3638) + (GCGCCA)n     Simple_repeat        1     68    (0) 2042  
   14   27.9  1.4  4.2  contig-425.fsa    3048  3117  (2036) + (GGCGAG)n     Simple_repeat        1     71    (0) 2043  
   30   10.5  0.0  0.0  contig-425.fsa    3566  3616  (1537) + (GGCATGCCA)n  Simple_repeat        1     51    (0) 2044  
   21   25.1  3.7  5.3  contig-4251.fsa    685   793   (107) + (GCC)n        Simple_repeat        1    113    (0) 2045  
   11   14.1 10.3  0.0  contig-4253.fsa    132   170   (729) + G-rich        Low_complexity       1     43    (0) 2046  
   14   25.7  3.5  1.7  contig-4254.fsa    111   167   (732) + (CGC)n        Simple_repeat        1     59    (0) 2047  
   11   25.1  0.0  4.3  contig-4258.fsa    149   194   (704) + (GCCGCGC)n    Simple_repeat        1     46    (0) 2048  
   13   28.4  3.0  2.9  contig-4258.fsa    625   691   (207) + (CTC)n        Simple_repeat        1     69    (0) 2049 *
   14   18.6  5.7  3.6  contig-4258.fsa    672   724   (174) + (CGC)n        Simple_repeat        1     56    (0) 2050  
   13   12.2  8.3  3.9  contig-4259.fsa     19    66   (832) + (GCAGG)n      Simple_repeat        1     52    (0) 2051  
   18   20.4  0.0  5.4  contig-4265.fsa     33    88   (807) + G-rich        Low_complexity       1     56    (0) 2052  
   15   21.7  0.0  0.0  contig-4266.fsa    658   689   (205) + (GC)n         Simple_repeat        1     32    (0) 2053  
   13   11.1  3.2  3.1  contig-4266.fsa    864   894     (0) + (GCG)n        Simple_repeat        1     32    (0) 2054  
   16   12.5  2.7  2.6  contig-4271.fsa      1    37   (856) + (CGCCCG)n     Simple_repeat        1     38    (0) 2055  
   12    4.7  0.0  7.7  contig-4274.fsa    862   887     (6) + (GCCC)n       Simple_repeat        1     26    (0) 2056  
   17    0.0  0.0  0.0  contig-4277.fsa    783   803    (89) + (TCC)n        Simple_repeat        1     21    (0) 2057  
   12   19.9  2.9  0.0  contig-428.fsa    4068  4102  (1037) + (CCACCCT)n    Simple_repeat        1     36    (0) 2058  
   12   19.5  4.7  2.2  contig-4281.fsa    137   179   (710) + (CGCTGC)n     Simple_repeat        1     45    (0) 2059  
   12   16.4  2.1  8.2  contig-4281.fsa    308   355   (534) + G-rich        Low_complexity       1     49    (0) 2060  
   13   31.5  0.0  3.2  contig-4284.fsa      5    66   (822) + (CCG)n        Simple_repeat        1     62    (0) 2061  
   15   19.7  0.0  0.0  contig-4284.fsa    110   138   (750) + G-rich        Low_complexity       1     29    (0) 2062  
   17   20.2  0.0  6.9  contig-4286.fsa    831   888     (0) + (TCCC)n       Simple_repeat        1     58    (0) 2063  
   11   23.9  6.1  0.0  contig-4287.fsa     35    83   (805) + G-rich        Low_complexity       1     52    (0) 2064  
   16   13.3  0.0  2.9  contig-4289.fsa    618   652   (235) + (GCGGCT)n     Simple_repeat        1     35    (0) 2065  
   17   19.1  6.3  4.8  contig-4289.fsa    677   773   (114) + (CTCGGCG)n    Simple_repeat        1     98    (0) 2066  
   12   12.6  8.6  0.0  contig-429.fsa    4779  4813   (318) + (GCCGAG)n     Simple_repeat        1     38    (0) 2067  
   18   32.6  0.0  0.0  contig-4295.fsa    371   435   (450) + (CCT)n        Simple_repeat        1     65    (0) 2068  
   13    0.0  5.0  0.0  contig-43.fsa     4325  4344  (5192) + (ATGC)n       Simple_repeat        1     21    (0) 2069  
   12   23.8  0.0  6.0  contig-430.fsa      22    71  (5053) + (CCTCGG)n     Simple_repeat        1     50    (0) 2070  
   17   27.6  0.0  0.0  contig-4300.fsa    525   576   (308) + (CCTCCA)n     Simple_repeat        1     52    (0) 2071  
   14   15.2  0.0  7.1  contig-4303.fsa    810   851    (32) + (GTCGCT)n     Simple_repeat        1     42    (0) 2072  
   11   28.6  3.2  6.1  contig-4313.fsa    576   670   (208) + (CGCCCT)n     Simple_repeat        1     98    (0) 2073  
   16    0.0  0.0  0.0  contig-4317.fsa      1    17   (859) + (G)n          Simple_repeat        1     17    (0) 2074  
   12   17.5  0.0  5.6  contig-432.fsa     106   141  (4982) + GA-rich       Low_complexity       1     36    (0) 2075  
   15   21.2  0.0  0.0  contig-4320.fsa    228   265   (611) + (TCGCTG)n     Simple_repeat        1     38    (0) 2076  
   17   11.1  0.0  0.0  contig-4320.fsa    342   370   (506) + (TCT)n        Simple_repeat        1     29    (0) 2077  
   25   33.9  0.9  0.9  contig-4320.fsa    446   557   (319) + (CTCCTC)n     Simple_repeat        1    112    (0) 2078 *
   28   21.3  4.5  1.1  contig-4320.fsa    458   545   (331) + (CTCGTC)n     Simple_repeat        1     92    (0) 2079  
   12    7.2  6.5  3.0  contig-4320.fsa    763   793    (83) + (GCTCCC)n     Simple_repeat        1     33    (0) 2080  
   19    0.0  3.9  0.0  contig-4321.fsa      1    26   (849) + (AGG)n        Simple_repeat        1     27    (0) 2081  
   20   28.1  0.0  3.8  contig-4321.fsa    539   617   (258) + GA-rich       Low_complexity       1     79    (0) 2082  
   13   11.5  3.2  3.1  contig-433.fsa    1157  1187  (3931) + (CGC)n        Simple_repeat        1     32    (0) 2083  
   14   25.8  2.6  5.1  contig-4330.fsa    516   591   (279) + (CCGCGC)n     Simple_repeat        1     78    (0) 2084  
   16   34.8  0.0  0.0  contig-4332.fsa    619   673   (196) + (CC)n         Simple_repeat        1     55    (0) 2085  
   31    2.6  2.4  2.3  contig-4336.fsa    126   167   (701) + (CTCTCGACC)n  Simple_repeat        1     43    (0) 2086  
   12   17.0  1.8  8.9  contig-4336.fsa    230   284   (584) + (CGCCGG)n     Simple_repeat        1     56    (0) 2087  
   13    7.8  3.5  3.3  contig-4336.fsa    348   376   (492) + (AGGCG)n      Simple_repeat        1     30    (0) 2088  
   12   11.2  6.9  0.0  contig-4337.fsa    144   172   (696) + (CCTGC)n      Simple_repeat        1     31    (0) 2089  
   17   20.6  5.8  5.4  contig-434.fsa    4991  5077    (37) + (CGCCG)n      Simple_repeat        1     92    (0) 2090  
   17    7.3  3.5  0.0  contig-435.fsa    1900  1928  (3168) + (AGC)n        Simple_repeat        1     30    (0) 2091  
   16   24.6  2.3  6.7  contig-435.fsa    2468  2554  (2542) + (CAGCGG)n     Simple_repeat        1     89    (0) 2092  
   12   24.4  4.0  1.9  contig-435.fsa    2511  2560  (2536) + (CAG)n        Simple_repeat        1     52    (0) 2093 *
   13    8.1  3.6  3.5  contig-435.fsa    2567  2594  (2502) + GA-rich       Low_complexity       1     29    (0) 2094  
   13   13.2  0.0  0.0  contig-435.fsa    2644  2668  (2428) + (GCA)n        Simple_repeat        1     25    (0) 2095  
   14    0.0  4.2  4.0  contig-4350.fsa    575   598   (267) + (GAG)n        Simple_repeat        1     25    (0) 2096  
   17   11.1  0.0  3.1  contig-4352.fsa    661   692   (172) + (GAG)n        Simple_repeat        1     32    (0) 2097  
   18   17.0  4.3  0.0  contig-4355.fsa    636   681   (182) + (CCTCC)n      Simple_repeat        1     48    (0) 2098  
   11   27.5  2.3  0.0  contig-4355.fsa    733   776    (87) + (CCAGCT)n     Simple_repeat        1     45    (0) 2099  
  553    8.6  7.1  5.0  contig-4359.fsa    407   504   (358) + U6            snRNA                8    107    (0) 2100  
   21   12.5  1.6  7.9  contig-436.fsa     108   169  (4924) + (AGCGC)n      Simple_repeat        1     63    (0) 2101  
   15   20.8  0.0  4.2  contig-436.fsa    2593  2640  (2453) + (CCTCCCC)n    Simple_repeat        1     48    (0) 2102  
   13   22.6  0.0  0.0  contig-4360.fsa     28    63   (799) + G-rich        Low_complexity       1     36    (0) 2103  
   16   21.8  0.0  0.0  contig-4360.fsa    825   862     (0) + (CCT)n        Simple_repeat        1     38    (0) 2104  
   13    4.3  3.9  3.7  contig-4364.fsa    347   372   (488) + (GGA)n        Simple_repeat        1     27    (0) 2105  
   13   12.9  6.5  4.1  contig-4364.fsa    617   662   (198) + (CCCTCTCA)n   Simple_repeat        1     49    (0) 2106  
   14   21.2  0.0  7.1  contig-437.fsa    2831  2886  (2199) + (GCGCCG)n     Simple_repeat        1     56    (0) 2107  
   14   12.8  2.8  2.7  contig-4372.fsa    818   853     (3) + (CCAGCAG)n    Simple_repeat        1     37    (0) 2108  
   19   25.4  1.8  0.0  contig-4378.fsa    703   758    (94) + (GGC)n        Simple_repeat        1     57    (0) 2109  
   13   15.8  6.8  2.1  contig-438.fsa    5040  5083     (0) + (CGGCCG)n     Simple_repeat        1     47    (0) 2110  
   16    3.1 12.1  0.0  contig-4381.fsa    741   773    (79) + (GCTC)n       Simple_repeat        1     37    (0) 2111  
   14    9.1  0.0  0.0  contig-4382.fsa    513   536   (315) + (TCAA)n       Simple_repeat        1     24    (0) 2112  
   13   25.0  0.0  0.0  contig-4385.fsa      1    38   (813) + (CCGCCA)n     Simple_repeat        1     38    (0) 2113  
   19   17.3  6.2  4.4  contig-4385.fsa    102   165   (686) + (GC)n         Simple_repeat        1     68    (0) 2114  
   17   20.7  1.2  1.2  contig-4387.fsa      8    70   (779) + G-rich        Low_complexity       1     62    (0) 2115  
   13   20.5  3.2  6.2  contig-4387.fsa    455   517   (332) + (CGCGAGC)n    Simple_repeat        1     65    (0) 2116  
   11   25.6  0.0  5.8  contig-4389.fsa    708   759    (90) + (CCGCGCC)n    Simple_repeat        1     52    (0) 2117  
   13   27.7  1.3  6.3  contig-4390.fsa    622   699   (150) + (CCGCG)n      Simple_repeat        1     79    (0) 2118  
   11   11.1  6.9  0.0  contig-4392.fsa    246   274   (574) + (CCGCCG)n     Simple_repeat        1     31    (0) 2119  
   23    7.2 16.0  1.1  contig-4393.fsa    656   730   (118) + (GCCTCTTCT)n  Simple_repeat        1     87    (0) 2120  
   19    6.7 12.8  0.0  contig-4393.fsa    662   708   (140) + (TCTCCC)n     Simple_repeat        1     53    (0) 2121 *
   20   15.0  5.6  1.8  contig-4397.fsa    336   389   (458) + (GCTCGC)n     Simple_repeat        1     57    (0) 2122  
   12   12.5  0.0  3.6  contig-440.fsa    4480  4507   (566) + (GGCGA)n      Simple_repeat        1     28    (0) 2123  
   17   16.6  0.0  4.5  contig-4402.fsa    157   200   (647) + (CCGCGC)n     Simple_repeat        1     44    (0) 2124  
   14    9.7  8.8  0.0  contig-441.fsa    2947  2980  (2092) + (GTGCTT)n     Simple_repeat        1     37    (0) 2125  
   24   28.7  1.0  4.0  contig-4411.fsa    395   492   (352) + (TCC)n        Simple_repeat        1     99    (0) 2126  
   12   26.5  2.9  4.3  contig-4425.fsa      1    68   (772) + (CCAGCG)n     Simple_repeat        1     70    (0) 2127  
   12   17.4  1.6 10.8  contig-4426.fsa    651   714   (125) + (GCCTGC)n     Simple_repeat        1     65    (0) 2128  
   17   11.3  0.0  0.0  contig-4427.fsa      2    30   (809) + (CCG)n        Simple_repeat        1     29    (0) 2129  
   13   26.3  5.5  5.2  contig-4435.fsa    666   775    (61) + (CCCCCAG)n    Simple_repeat        1    116    (0) 2130  
   19   27.5  5.0  1.9  contig-4437.fsa    199   297   (538) + (GGCCTC)n     Simple_repeat        1    104    (0) 2131  
  194   34.4  0.0  3.2  contig-444.fsa    1143  1238  (3816) C AmnSINE1      SINE/5S-Deu-L2   (473)    102     10 2132  
   15   25.3  0.0  0.0  contig-444.fsa    4898  4940   (114) + (GACGCG)n     Simple_repeat        1     43    (0) 2133  
   17   30.4  0.0  1.5  contig-4444.fsa    638   703   (128) + (CCGGCC)n     Simple_repeat        1     66    (0) 2134  
   13   20.9  0.0  0.0  contig-4446.fsa    699   731   (100) + (GCCGCG)n     Simple_repeat        1     33    (0) 2135  
   13   17.5  0.0  2.9  contig-4447.fsa    403   436   (394) + (CTCCGA)n     Simple_repeat        1     34    (0) 2136  
   13   27.4  2.1  0.0  contig-4447.fsa    631   678   (152) + (GCCCAGC)n    Simple_repeat        1     49    (0) 2137  
   13   23.6  0.0  0.0  contig-445.fsa    1025  1059  (3990) + (GCC)n        Simple_repeat        1     35    (0) 2138  
   13    4.9  0.0  4.3  contig-4454.fsa      3    25   (801) + (GCC)n        Simple_repeat        1     23    (0) 2139  
   13   14.9  0.0  3.1  contig-4464.fsa    361   392   (432) + GA-rich       Low_complexity       1     32    (0) 2140  
   13   18.9  4.5  2.2  contig-4485.fsa    479   522   (296) + (GCTGGCGA)n   Simple_repeat        1     46    (0) 2141  
   12   16.7  7.5  0.0  contig-4485.fsa    614   653   (165) + (CGCCAC)n     Simple_repeat        1     43    (0) 2142  
   14   21.9  3.1  6.0  contig-4489.fsa     20    84   (733) + GA-rich       Low_complexity       1     67    (0) 2143  
   17   23.1  3.1  3.0  contig-449.fsa    4824  4887   (140) + (TCGGCG)n     Simple_repeat        1     66    (0) 2144  
   13   13.7  6.2  0.0  contig-449.fsa    4863  4894   (133) + (GCG)n        Simple_repeat        1     34    (0) 2145 *
   13   23.7  0.0  4.2  contig-4491.fsa     12    59   (757) + (CGGCCC)n     Simple_repeat        1     48    (0) 2146  
   17   12.1  2.6  2.6  contig-4491.fsa    207   244   (572) + (CGGCG)n      Simple_repeat        1     39    (0) 2147  
   13    9.6 10.4  3.8  contig-4493.fsa    309   356   (460) + (GCGGCA)n     Simple_repeat        1     53    (0) 2148  
   16    8.6  4.9  4.7  contig-4494.fsa    459   499   (316) + (GCGCCT)n     Simple_repeat        1     43    (0) 2149  
   17    3.4  9.4  2.9  contig-4494.fsa    621   652   (163) + (GC)n         Simple_repeat        1     35    (0) 2150  
   12   22.5  2.3  2.3  contig-4494.fsa    765   807     (8) + G-rich        Low_complexity       1     44    (0) 2151  
   12   24.9  0.0  0.0  contig-4497.fsa    433   466   (348) + (TTTCG)n      Simple_repeat        1     34    (0) 2152  
   14   24.8  4.5  0.9  contig-45.fsa      106   189  (9182) + G-rich        Low_complexity       1     87    (0) 2153  
   21   21.2  4.0  2.6  contig-450.fsa    2783  2856  (2168) + (CCTGCC)n     Simple_repeat        1     77    (0) 2154  
   12   11.6  3.3  3.2  contig-450.fsa    4321  4350   (674) + (GCAT)n       Simple_repeat        1     31    (0) 2155  
   14   15.4  2.0  7.7  contig-4500.fsa    293   343   (470) + (CGGAGG)n     Simple_repeat        1     52    (0) 2156  
   14   36.0  0.0  0.0  contig-4500.fsa    749   811     (2) + (CCG)n        Simple_repeat        1     63    (0) 2157  
   27    0.0  0.0  0.0  contig-4504.fsa    271   296   (516) + (GGGCTC)n     Simple_repeat        1     26    (0) 2158  
   11   32.9  0.0  0.0  contig-4506.fsa    454   502   (309) + (GGCGTG)n     Simple_repeat        1     49    (0) 2159  
   12   25.7  0.0  0.0  contig-4509.fsa     43    79   (731) + (CCCTCC)n     Simple_repeat        1     37    (0) 2160  
   13    5.5  4.1 11.8  contig-451.fsa    2383  2431  (2592) + (GCTGCG)n     Simple_repeat        1     51    (0) 2161  
   13   15.6  0.0  7.3  contig-4514.fsa    109   149   (660) + (CCCCG)n      Simple_repeat        1     41    (0) 2162  
   13   16.3  2.8  2.7  contig-4515.fsa    386   421   (387) + (GGCA)n       Simple_repeat        1     37    (0) 2163  
   13   22.6  4.3  5.6  contig-4519.fsa     88   156   (651) + (GGC)n        Simple_repeat        1     72    (0) 2164  
   12   20.2  2.9  0.0  contig-4519.fsa    238   271   (536) + (GCTGC)n      Simple_repeat        1     35    (0) 2165  
   14   16.5  4.7  2.2  contig-452.fsa    1099  1141  (3882) + (CCTCCG)n     Simple_repeat        1     45    (0) 2166  
   11   11.2  6.9  0.0  contig-452.fsa    4740  4768   (255) + (CTTCCT)n     Simple_repeat        1     31    (0) 2167  
   15   13.4  3.0  0.0  contig-4522.fsa    762   794    (12) + (GGCCGA)n     Simple_repeat        1     34    (0) 2168  
   13   14.4  3.2  0.0  contig-4523.fsa     44    74   (732) + (CGGAGC)n     Simple_repeat        1     32    (0) 2169  
   13    7.7 11.1  4.0  contig-4526.fsa    257   301   (504) + (GCAGCG)n     Simple_repeat        1     50    (0) 2170  
   13    7.5  3.1  6.1  contig-4528.fsa    116   147   (657) + (GCG)n        Simple_repeat        1     33    (0) 2171  
   17   28.2  1.2  4.7  contig-4529.fsa    660   743    (61) + (CCGCGCC)n    Simple_repeat        1     85    (0) 2172  
   12   20.1 10.5  0.0  contig-4530.fsa    316   372   (432) + (GCTCCC)n     Simple_repeat        1     63    (0) 2173  
   14   36.1  0.0  1.6  contig-4532.fsa    237   298   (505) + G-rich        Low_complexity       1     62    (0) 2174  
   13   15.6  2.0  7.8  contig-4535.fsa     33    82   (720) + (CGCTG)n      Simple_repeat        1     51    (0) 2175  
   16   18.4  2.2  2.2  contig-4535.fsa    372   416   (386) + (GGCGCT)n     Simple_repeat        1     46    (0) 2176  
   15    8.8  0.0  0.0  contig-4537.fsa    175   198   (603) + (GCG)n        Simple_repeat        1     24    (0) 2177  
   11   16.4  5.9  0.0  contig-455.fsa    1225  1258  (3746) + (GCATATT)n    Simple_repeat        1     36    (0) 2178  
   16    7.8  0.0  3.5  contig-455.fsa    4850  4878   (126) + (TGCG)n       Simple_repeat        1     29    (0) 2179  
   11   14.1  9.8  3.6  contig-4555.fsa    736   786     (9) + (AGCCGCCG)n   Simple_repeat        1     56    (0) 2180  
   13   10.0  0.0  0.0  contig-4559.fsa    332   353   (441) + (CGG)n        Simple_repeat        1     22    (0) 2181  
  268   11.8  0.0  0.0  contig-456.fsa    2198  2231  (2772) + tRNA-Ala-GCG  tRNA                 6     39   (36) 2182  
  319   17.2  0.0  1.7  contig-456.fsa    2843  2901  (2102) C tRNA-Gly-GGY  tRNA              (10)     64      7 2183  
   14   21.4  2.6  0.0  contig-4561.fsa    460   497   (296) + (CGC)n        Simple_repeat        1     39    (0) 2184  
   13   17.5  6.4  2.0  contig-4566.fsa    560   606   (186) + (GCGCCA)n     Simple_repeat        1     50    (0) 2185  
   20   18.6  6.6  0.0  contig-457.fsa      16    85  (4916) + (CGCTCC)n     Simple_repeat        1     74    (0) 2186  
   13   22.1  4.1  2.0  contig-4570.fsa     36    84   (707) + (GGCCCT)n     Simple_repeat        1     51    (0) 2187  
   11   29.1  3.3  1.6  contig-4572.fsa    492   551   (238) + (CGCGCG)n     Simple_repeat        1     62    (0) 2188  
   13    9.1  8.1  2.5  contig-4573.fsa    481   517   (272) + (GCCGCG)n     Simple_repeat        1     40    (0) 2189  
   17   22.0  0.0  0.0  contig-4578.fsa     17    58   (729) + G-rich        Low_complexity       1     42    (0) 2190  
   13    7.5  3.1  6.1  contig-458.fsa    1626  1657  (3336) + (CCCT)n       Simple_repeat        1     33    (0) 2191  
   17   20.2  0.0  0.0  contig-4582.fsa      1    34   (751) + G-rich        Low_complexity       1     34    (0) 2192  
   17   12.3  6.5  2.0  contig-4592.fsa    329   374   (409) + (GGCGAGA)n    Simple_repeat        1     49    (0) 2193  
   11   21.2  2.5  2.4  contig-4592.fsa    633   672   (111) + G-rich        Low_complexity       1     41    (0) 2194  
   12   14.4  4.8  4.5  contig-4596.fsa    381   422   (358) + (GCCTCC)n     Simple_repeat        1     44    (0) 2195  
   11   17.1  8.9  3.3  contig-46.fsa     2132  2187  (7182) + (GGACGA)n     Simple_repeat        1     61    (0) 2196  
   17   15.4  2.8  0.0  contig-46.fsa     2499  2534  (6835) + GA-rich       Low_complexity       1     37    (0) 2197  
   12   19.5  2.9  0.0  contig-460.fsa    3623  3657  (1334) + (GCATCT)n     Simple_repeat        1     36    (0) 2198  
   16    4.5  0.0  0.0  contig-4600.fsa    187   209   (570) + (CAG)n        Simple_repeat        1     23    (0) 2199  
   12    5.0  0.0  4.3  contig-4603.fsa     63    85   (694) + (GGGT)n       Simple_repeat        1     23    (0) 2200  
   15   18.3  4.4  2.1  contig-4605.fsa    734   778     (0) + GA-rich       Low_complexity       1     47    (0) 2201  
   12   29.2  0.0  0.0  contig-4607.fsa    273   314   (464) + (CCTCCT)n     Simple_repeat        1     42    (0) 2202  
   14   14.6  0.0  8.9  contig-4607.fsa    491   535   (243) + (CCGC)n       Simple_repeat        1     45    (0) 2203  
   12    7.8  7.4  0.0  contig-4607.fsa    505   531   (247) + (CGCCC)n      Simple_repeat        1     29    (0) 2204 *
   27   17.1  0.0  4.6  contig-461.fsa      68   132  (4852) + (CTC)n        Simple_repeat        1     65    (0) 2205  
   13   17.1  2.3  4.5  contig-4612.fsa     43    85   (692) + (CCTCGT)n     Simple_repeat        1     44    (0) 2206  
   18   20.2  3.9  0.0  contig-4615.fsa      6    80   (696) + (TCGCCG)n     Simple_repeat        1     77    (0) 2207  
   13   22.7  0.0  0.0  contig-462.fsa    1112  1147  (3836) + (GTGCGTC)n    Simple_repeat        1     36    (0) 2208  
   11   11.3  6.9  0.0  contig-462.fsa    2350  2378  (2605) + (CGAGCC)n     Simple_repeat        1     31    (0) 2209  
   14   17.3  9.8  1.5  contig-462.fsa    3071  3131  (1852) + (CAGCGGCG)n   Simple_repeat        1     67    (0) 2210  
   13   18.1  2.0  6.0  contig-462.fsa    3679  3727  (1256) + G-rich        Low_complexity       1     50    (0) 2211  
   16   12.0  2.6  2.6  contig-4623.fsa    226   263   (511) + (GCCTCGG)n    Simple_repeat        1     39    (0) 2212  
   15    5.5  0.0  0.0  contig-4629.fsa      1    19   (754) + (G)n          Simple_repeat        1     19    (0) 2213  
   14   25.6  1.7  3.3  contig-4631.fsa    490   548   (224) + (CGCGGTG)n    Simple_repeat        1     60    (0) 2214  
   11   27.8  0.0  3.9  contig-4633.fsa    177   227   (544) + (GGCGCGG)n    Simple_repeat        1     51    (0) 2215  
   13   26.0  2.9  4.2  contig-4639.fsa    414   482   (287) + (CGCGG)n      Simple_repeat        1     71    (0) 2216  
   15    9.9  2.9 12.5  contig-4641.fsa    234   303   (465) + (CGAGCCT)n    Simple_repeat        1     72    (0) 2217  
   14    9.9  0.0 10.0  contig-4643.fsa    296   335   (433) + (GGC)n        Simple_repeat        1     40    (0) 2218  
   15   19.9  2.3  4.4  contig-4647.fsa    640   683    (83) + (GC)n         Simple_repeat        1     45    (0) 2219  
   17   10.8  0.0  0.0  contig-4648.fsa    348   377   (389) + (GAGG)n       Simple_repeat        1     30    (0) 2220  
   17   19.2  0.0  5.7  contig-465.fsa    3098  3156  (1822) + G-rich        Low_complexity       1     55    (0) 2221  
   17   21.7  2.8  5.5  contig-4651.fsa    515   585   (180) + (CGCGGC)n     Simple_repeat        1     73    (0) 2222  
   16   13.7  5.6  5.3  contig-466.fsa    4744  4797   (179) + G-rich        Low_complexity       1     57    (0) 2223  
   16    0.0  0.0  0.0  contig-4661.fsa    746   762     (0) + (C)n          Simple_repeat        1     17    (0) 2224  
   12   23.3  0.0  0.0  contig-4670.fsa    428   462   (298) + (CGCCCG)n     Simple_repeat        1     35    (0) 2225  
   14   21.1  0.0  2.5  contig-4672.fsa    682   721    (38) + (CGACGA)n     Simple_repeat        1     40    (0) 2226  
   18    9.4  2.8  2.7  contig-4673.fsa    460   495   (264) + (GGC)n        Simple_repeat        1     37    (0) 2227  
   19   17.0  2.1  2.0  contig-4679.fsa    597   644   (113) + (CCGCTGC)n    Simple_repeat        1     49    (0) 2228  
   16   23.6  0.0  8.0  contig-4681.fsa     33   107   (650) + (CCGTCGC)n    Simple_repeat        1     75    (0) 2229  
   13   18.9  0.0  0.0  contig-4683.fsa      7    36   (720) + (CTC)n        Simple_repeat        1     30    (0) 2230  
   13   26.6  0.0  0.0  contig-4687.fsa    710   746    (10) + (CCC)n        Simple_repeat        1     37    (0) 2231  
   11   31.8  1.7  1.6  contig-4688.fsa     83   142   (614) + GA-rich       Low_complexity       1     61    (0) 2232  
   13   22.1  0.0  0.0  contig-4688.fsa    623   654   (102) + GA-rich       Low_complexity       1     32    (0) 2233  
   13   17.7  5.3  0.0  contig-469.fsa    1302  1339  (3618) + (CGCCGCC)n    Simple_repeat        1     40    (0) 2234  
   13    9.8  0.0  0.0  contig-4694.fsa    608   629   (125) + (CCT)n        Simple_repeat        1     22    (0) 2235  
   23    8.2  2.6  0.0  contig-47.fsa     5349  5387  (3977) + (CGTGAT)n     Simple_repeat        1     40    (0) 2236  
   14   17.5  0.0  0.0  contig-47.fsa     8611  8642   (722) + (CAAGAT)n     Simple_repeat        1     32    (0) 2237  
   15    0.0  0.0  0.0  contig-47.fsa     9346  9364     (0) + (AGG)n        Simple_repeat        1     19    (0) 2238  
   12    6.8  9.1  2.8  contig-4707.fsa     25    57   (693) + (GCATCA)n     Simple_repeat        1     36    (0) 2239  
   15   23.6  3.6  5.8  contig-471.fsa     153   235  (4720) + (GCGCCG)n     Simple_repeat        1     86    (0) 2240  
   12   14.2  2.2  8.5  contig-4710.fsa    669   714    (35) + (GCGCTC)n     Simple_repeat        1     47    (0) 2241  
   12   18.8  4.3  4.2  contig-4715.fsa    167   212   (536) + (CAGCG)n      Simple_repeat        1     48    (0) 2242  
   12   23.5  0.0  0.0  contig-472.fsa      45    79  (4875) + G-rich        Low_complexity       1     35    (0) 2243  
   12   24.9  2.0  3.9  contig-4721.fsa    474   524   (223) + GA-rich       Low_complexity       1     52    (0) 2244  
   15   25.6  2.1  2.0  contig-4725.fsa    681   728    (19) + (CG)n         Simple_repeat        1     49    (0) 2245  
   15   25.3  3.8  1.8  contig-4727.fsa    328   380   (366) + (CG)n         Simple_repeat        1     55    (0) 2246  
   12    8.8  4.2  0.0  contig-4727.fsa    587   610   (136) + (CAGC)n       Simple_repeat        1     25    (0) 2247  
   14   25.8  2.6  5.1  contig-474.fsa       2    77  (4869) + (CGGCG)n      Simple_repeat        1     78    (0) 2248  
   11   30.6  0.0  2.0  contig-474.fsa    1881  1930  (3016) + (CTGCGC)n     Simple_repeat        1     50    (0) 2249  
   18   33.3  0.0  0.0  contig-474.fsa    2121  2187  (2759) + (GGC)n        Simple_repeat        1     67    (0) 2250  
   11   33.7  1.7  0.0  contig-4745.fsa     26    84   (656) + (CGCGAGA)n    Simple_repeat        1     60    (0) 2251  
   13    5.0  0.0  4.3  contig-4745.fsa    209   231   (509) + (GGA)n        Simple_repeat        1     23    (0) 2252  
   60   21.4  0.0  0.0  contig-4747.fsa      1   129   (611) + (CGCTGG)n     Simple_repeat        1    129    (0) 2253  
   12   37.8  0.0  1.4  contig-4751.fsa    609   681    (58) + (CTCCGC)n     Simple_repeat        1     73    (0) 2254  
   12   14.6  8.2  3.8  contig-4752.fsa    294   342   (397) + (GGCCAC)n     Simple_repeat        1     53    (0) 2255  
   13   10.4  8.9  4.1  contig-4755.fsa    276   320   (418) + (GGCGCTC)n    Simple_repeat        1     49    (0) 2256  
   15   13.7  6.2  0.0  contig-4756.fsa    647   678    (60) + (GC)n         Simple_repeat        1     34    (0) 2257  
   13   18.5  0.0  0.0  contig-4757.fsa    629   659    (79) + G-rich        Low_complexity       1     31    (0) 2258  
   14   13.8  0.0 10.2  contig-4758.fsa    267   315   (423) + G-rich        Low_complexity       1     49    (0) 2259  
   13   11.2  3.2  3.1  contig-4761.fsa    314   344   (392) + (CGCGC)n      Simple_repeat        1     32    (0) 2260  
   12    0.0  0.0  5.0  contig-4763.fsa    497   516   (219) + (CGC)n        Simple_repeat        1     20    (0) 2261  
   13    9.8  8.2  5.7  contig-4765.fsa    687   735     (0) + (GCAGCGC)n    Simple_repeat        1     53    (0) 2262  
   15    9.8  3.8  9.1  contig-477.fsa      88   140  (4791) + (GCGCGT)n     Simple_repeat        1     55    (0) 2263  
   15   18.9  7.1  0.0  contig-4770.fsa    297   338   (396) + (CG)n         Simple_repeat        1     45    (0) 2264  
   19   15.7  6.5  4.5  contig-4770.fsa    479   540   (194) + (GC)n         Simple_repeat        1     66    (0) 2265  
   12    8.3  3.6  3.5  contig-4772.fsa      7    34   (699) + G-rich        Low_complexity       1     29    (0) 2266  
   16   19.2  5.5  1.7  contig-4773.fsa      1    55   (678) + (CCCCGT)n     Simple_repeat        1     58    (0) 2267  
   19   17.7  3.8  1.8  contig-4774.fsa    642   694    (39) + (GCGCCA)n     Simple_repeat        1     55    (0) 2268  
   12    4.5  4.0  3.9  contig-478.fsa     618   642  (4285) + (GGC)n        Simple_repeat        1     26    (0) 2269  
   12   13.1  0.0  9.8  contig-4780.fsa     62   102   (628) + (GGCGCG)n     Simple_repeat        1     41    (0) 2270  
   12   27.7  0.0  2.2  contig-4780.fsa    224   268   (462) + (CGCGC)n      Simple_repeat        1     45    (0) 2271  
   14    4.1  0.0  6.9  contig-4787.fsa     45    73   (655) + (CGCGC)n      Simple_repeat        1     29    (0) 2272  
   13   20.5  4.3  2.0  contig-4795.fsa    332   378   (347) + (GCCCGA)n     Simple_repeat        1     49    (0) 2273  
   13   18.9  2.8  0.0  contig-480.fsa    1832  1867  (3052) + G-rich        Low_complexity       1     37    (0) 2274  
   12   13.7  6.2  0.0  contig-480.fsa    3175  3206  (1713) + (GCGCCG)n     Simple_repeat        1     34    (0) 2275  
   16    0.0  0.0  0.0  contig-480.fsa    4902  4919     (0) + (C)n          Simple_repeat        1     18    (0) 2276  
   28    6.0  0.0  0.0  contig-4800.fsa     88   122   (602) + (TCC)n        Simple_repeat        1     35    (0) 2277  
   14   10.0  6.2  0.0  contig-4803.fsa    489   520   (204) + (ACCCGC)n     Simple_repeat        1     34    (0) 2278  
   16   19.4  5.5  1.7  contig-4804.fsa    644   698    (25) + (GGCGGA)n     Simple_repeat        1     58    (0) 2279  
   11   17.1 13.6  0.0  contig-4806.fsa    250   308   (414) + (GCGCGCA)n    Simple_repeat        1     67    (0) 2280  
   19   16.7  1.1  4.5  contig-4808.fsa    387   439   (282) + G-rich        Low_complexity       1     51    (0) 2281  
   15   17.2  2.4  2.4  contig-4809.fsa    657   697    (24) + (GGACGA)n     Simple_repeat        1     42    (0) 2282  
   20    7.2  0.0  0.0  contig-481.fsa      22    51  (4867) + (GGA)n        Simple_repeat        1     30    (0) 2283  
   15   19.2  2.9  7.1  contig-481.fsa    4453  4520   (398) + (AGCACAG)n    Simple_repeat        1     70    (0) 2284  
   12   29.0  1.6  3.2  contig-4810.fsa      1    68   (653) + G-rich        Low_complexity       1     66    (0) 2285  
   14   21.8  0.0  0.0  contig-4810.fsa    266   302   (419) + (GGCGC)n      Simple_repeat        1     37    (0) 2286  
   15   29.1  1.6  1.5  contig-4814.fsa    128   191   (528) + (ACGATG)n     Simple_repeat        1     65    (0) 2287  
   12   17.7  4.0  5.8  contig-4816.fsa    608   657    (61) + (CCTGCG)n     Simple_repeat        1     52    (0) 2288  
   17   11.3  2.4  4.7  contig-4822.fsa    167   208   (508) + (GCGCCG)n     Simple_repeat        1     43    (0) 2289  
   12   24.0  1.6  6.5  contig-4823.fsa     78   138   (578) + (GGCTGGT)n    Simple_repeat        1     62    (0) 2290  
   17    3.3  6.1  2.9  contig-4827.fsa     69   109   (606) + (GGCG)n       Simple_repeat        1     42    (0) 2291  
   21    0.0  0.0  0.0  contig-4833.fsa      1    23   (689) + (TA)n         Simple_repeat        1     23    (0) 2292  
   30    3.1  0.0  0.0  contig-4835.fsa    668   700    (12) + (GGTT)n       Simple_repeat        1     33    (0) 2293  
   14   15.5  2.6  2.6  contig-4838.fsa    205   242   (469) + G-rich        Low_complexity       1     39    (0) 2294  
   12   22.4  3.9  3.8  contig-484.fsa     971  1021  (3868) + (TCG)n        Simple_repeat        1     53    (0) 2295  
   13   16.1  7.7  3.6  contig-4848.fsa    638   704     (2) + (CCGCG)n      Simple_repeat        1     69    (0) 2296  
   13   13.6  9.8  0.0  contig-4849.fsa    435   475   (231) + G-rich        Low_complexity       1     45    (0) 2297  
   12    8.6  2.1 12.2  contig-4849.fsa    650   697     (9) + (CCTCCG)n     Simple_repeat        1     49    (0) 2298  
   16   17.3  2.6  0.0  contig-4855.fsa    399   437   (267) + (GAGGAC)n     Simple_repeat        1     40    (0) 2299  
   15    8.6  7.7  2.4  contig-4857.fsa    427   465   (238) + (GAGGCA)n     Simple_repeat        1     42    (0) 2300  
   11   30.7  0.0  0.0  contig-486.fsa    1800  1843  (3045) + (CCGCGG)n     Simple_repeat        1     44    (0) 2301  
   12   20.3  6.7  0.0  contig-4860.fsa    131   175   (528) + (CGCTCG)n     Simple_repeat        1     48    (0) 2302  
   14   16.7  4.8  2.3  contig-4866.fsa    585   626    (75) + (CGC)n        Simple_repeat        1     44    (0) 2303  
   17   17.1  6.5  0.0  contig-4867.fsa    420   465   (236) + (CTC)n        Simple_repeat        1     49    (0) 2304  
   22   31.2  1.1  1.1  contig-487.fsa    3957  4044   (843) + GA-rich       Low_complexity       1     89    (0) 2305  
   11   24.1  0.0  0.0  contig-4871.fsa    105   138   (561) + (GGCGAG)n     Simple_repeat        1     34    (0) 2306  
   18   11.5  5.3  0.0  contig-4872.fsa    662   699     (0) + (CCG)n        Simple_repeat        1     40    (0) 2307  
   12   23.3  0.0  0.0  contig-4875.fsa    183   217   (480) + (CGGCGT)n     Simple_repeat        1     35    (0) 2308  
   14   21.8  0.0  0.0  contig-4876.fsa    136   172   (525) + (GCCGAGG)n    Simple_repeat        1     37    (0) 2309  
   17   22.1  2.1  0.0  contig-4877.fsa    586   633    (64) + (GCGCCC)n     Simple_repeat        1     49    (0) 2310  
   11    7.3 10.3  0.0  contig-488.fsa    3440  3468  (1418) + (GCGCAG)n     Simple_repeat        1     32    (0) 2311  
   18   10.8  0.0  0.0  contig-488.fsa    4486  4515   (371) + (GCA)n        Simple_repeat        1     30    (0) 2312  
   14   27.4  3.2  1.5  contig-4883.fsa    339   401   (293) + (CGCCGC)n     Simple_repeat        1     65    (0) 2313  
   19   18.2  0.0  5.5  contig-4887.fsa    629   692     (1) + (CCCCTC)n     Simple_repeat        1     60    (0) 2314  
   17   32.4  1.6  0.0  contig-4889.fsa    264   325   (366) + (GC)n         Simple_repeat        1     63    (0) 2315  
   27   19.1  3.6  7.0  contig-4889.fsa    485   594    (97) + GA-rich       Low_complexity       1    114    (0) 2316  
   18   22.1  1.9  1.8  contig-489.fsa    3583  3636  (1247) + (GGC)n        Simple_repeat        1     55    (0) 2317  
   11   25.3  0.0  4.3  contig-4895.fsa     37    82   (609) + (CGCGCCG)n    Simple_repeat        1     46    (0) 2318  
   16    7.8  0.0  3.5  contig-4895.fsa    170   198   (493) + (CGC)n        Simple_repeat        1     29    (0) 2319  
   14   11.8  4.9  4.7  contig-4901.fsa    489   529   (160) + (CGCAG)n      Simple_repeat        1     43    (0) 2320  
   19    0.0 15.0  0.0  contig-4905.fsa      1    64   (623) + (GCGAAGGAG)n  Simple_repeat        1     73    (0) 2321  
   19   10.7  2.3  4.4  contig-4905.fsa      3    46   (641) + GA-rich       Low_complexity       1     45    (0) 2322  
   15   11.1  3.5  0.0  contig-4905.fsa    651   685     (2) + (GGC)n        Simple_repeat        1     36    (0) 2323  
   14   10.1  5.9  2.8  contig-491.fsa       1    34  (4845) + (CCG)n        Simple_repeat        1     36    (0) 2324  
   15   20.4  5.6  3.5  contig-491.fsa    2399  2452  (2427) + (GC)n         Simple_repeat        1     57    (0) 2325  
   13   10.1  5.9  2.8  contig-4913.fsa    464   506   (180) + (CGCCCT)n     Simple_repeat        1     44    (0) 2326  
   19   29.9  0.0  1.4  contig-4913.fsa    565   635    (51) + (TCGCCG)n     Simple_repeat        1     71    (0) 2327  
   16    5.3  0.0  0.0  contig-4915.fsa      1    20   (665) + (G)n          Simple_repeat        1     20    (0) 2328  
   17   12.7  0.0  0.0  contig-492.fsa    2748  2781  (2086) + (C)n          Simple_repeat        1     34    (0) 2329  
   16   34.3  0.0  0.0  contig-492.fsa    3437  3502  (1365) + (CGGCGG)n     Simple_repeat        1     66    (0) 2330  
   17   23.2  5.4  2.6  contig-492.fsa    4765  4838    (29) + (CCGCGC)n     Simple_repeat        1     78    (0) 2331  
   13    3.4 13.3  0.0  contig-4923.fsa    566   595    (87) + (CGCTG)n      Simple_repeat        1     34    (0) 2332  
   11   27.2  2.3  0.0  contig-4928.fsa    451   494   (184) + (GCCACCT)n    Simple_repeat        1     45    (0) 2333  
   14   30.4  0.0  0.0  contig-493.fsa    3126  3173  (1694) + (CCT)n        Simple_repeat        1     48    (0) 2334  
   12   12.9  6.2  5.9  contig-4939.fsa    373   420   (254) + (GCGAGCG)n    Simple_repeat        1     51    (0) 2335  
   11   14.6  7.5  2.3  contig-494.fsa    2007  2046  (2804) + (CGCGCAG)n    Simple_repeat        1     43    (0) 2336  
   13   25.9  0.0  6.5  contig-4941.fsa    117   178   (496) + (GCGCG)n      Simple_repeat        1     62    (0) 2337  
   15   26.2  6.2  1.4  contig-4945.fsa    581   645    (27) + (GC)n         Simple_repeat        1     69    (0) 2338  
   15   16.5  4.7  2.2  contig-4947.fsa     27    69   (602) + (CCT)n        Simple_repeat        1     45    (0) 2339  
   21   24.9  3.6  5.3  contig-4950.fsa    332   441   (229) + (CTCGCT)n     Simple_repeat        1    114    (0) 2340  
   13   14.2  3.2  0.0  contig-4953.fsa    401   431   (238) + (CGAGGC)n     Simple_repeat        1     32    (0) 2341  
   11   27.5  1.8  3.5  contig-496.fsa    4715  4776    (65) + (GGCCGC)n     Simple_repeat        1     60    (0) 2342  
   18   17.9  3.8  7.2  contig-4962.fsa    380   459   (208) + GA-rich       Low_complexity       1     83    (0) 2343  
   19   14.2  0.0  0.0  contig-4967.fsa      1    31   (635) + (G)n          Simple_repeat        1     31    (0) 2344  
   15   24.2  0.0  0.0  contig-497.fsa     597   636  (4205) + G-rich        Low_complexity       1     40    (0) 2345  
   26   25.0  0.0  1.4  contig-497.fsa    2651  2723  (2118) + G-rich        Low_complexity       1     73    (0) 2346  
   13   27.2  2.8  4.1  contig-4973.fsa      3    73   (591) + (CCCGTGC)n    Simple_repeat        1     73    (0) 2347  
   12   25.2  2.4  0.0  contig-4976.fsa    482   523   (141) + (CGGCCT)n     Simple_repeat        1     43    (0) 2348  
   12   22.2  1.5  8.7  contig-4979.fsa    324   391   (272) + (CGCGAGG)n    Simple_repeat        1     69    (0) 2349  
   11   24.1  0.0  0.0  contig-498.fsa    1889  1922  (2919) + G-rich        Low_complexity       1     34    (0) 2350  
   16   17.1  5.2  4.9  contig-4985.fsa     66   123   (538) + GA-rich       Low_complexity       1     61    (0) 2351  
   20   26.5  1.3  3.8  contig-4985.fsa    182   260   (401) + G-rich        Low_complexity       1     80    (0) 2352  
   11   24.1  0.0  0.0  contig-4985.fsa    372   405   (256) + (CGGAAG)n     Simple_repeat        1     34    (0) 2353  
   13   18.9  4.5  2.2  contig-499.fsa    4306  4349   (482) + (CTCCTC)n     Simple_repeat        1     46    (0) 2354  
   12   10.2  2.7  7.9  contig-499.fsa    4350  4386   (445) + (GCGT)n       Simple_repeat        1     38    (0) 2355  
   18   13.2  3.0  0.0  contig-499.fsa    4478  4510   (321) + (GC)n         Simple_repeat        1     34    (0) 2356  
   13   18.9  8.3  0.0  contig-4993.fsa    262   309   (351) + (CCTCG)n      Simple_repeat        1     52    (0) 2357  
   21   28.4  4.2  1.0  contig-4995.fsa    336   430   (230) + (CGAGGA)n     Simple_repeat        1     99    (0) 2358  
   31    0.0  2.4  4.7  contig-4996.fsa    255   296   (363) + (AGCAAGGGA)n  Simple_repeat        1     43    (0) 2359  
   13    0.0  3.6  6.9  contig-4999.fsa    618   645    (13) + (CCTCG)n      Simple_repeat        1     29    (0) 2360  
   18   12.8  2.8  2.7  contig-5.fsa      2855  2890 (10894) + (GC)n         Simple_repeat        1     37    (0) 2361  
   13   19.1  0.0  0.0  contig-5.fsa      6017  6046  (7738) + (CCCCT)n      Simple_repeat        1     30    (0) 2362  
   12   17.1  8.9  3.3  contig-5.fsa      9408  9463  (4321) + (CCATG)n      Simple_repeat        1     61    (0) 2363  
   16   15.5  2.8  0.0  contig-5.fsa     11955 11990  (1794) + G-rich        Low_complexity       1     37    (0) 2364  
   13   18.4  5.3  0.0  contig-50.fsa      135   172  (9128) + (ATGC)n       Simple_repeat        1     40    (0) 2365  
   23   21.0  3.3  5.3  contig-50.fsa     2799  2889  (6411) + (CGCGAG)n     Simple_repeat        1     94    (0) 2366  
   14    4.3  4.2  0.0  contig-500.fsa    1400  1423  (3404) + (CACG)n       Simple_repeat        1     25    (0) 2367  
   13   16.8  0.0  0.0  contig-5001.fsa    314   340   (317) + GA-rich       Low_complexity       1     27    (0) 2368  
   13   19.2  3.9  3.8  contig-5001.fsa    484   534   (123) + G-rich        Low_complexity       1     53    (0) 2369  
   21   31.7  2.0  2.0  contig-5002.fsa     49   146   (511) + GA-rich       Low_complexity       1    100    (0) 2370  
   18   17.9  2.3  0.0  contig-5002.fsa    146   189   (468) + (GCCTCT)n     Simple_repeat        1     45    (0) 2371 *
   16   28.1  1.8  0.0  contig-5008.fsa     44    99   (556) + (GGCCCC)n     Simple_repeat        1     57    (0) 2372  
   19   27.4  2.6  2.5  contig-5009.fsa      1    78   (577) + (CGG)n        Simple_repeat        1     80    (0) 2373  
   15   18.6  5.9  1.9  contig-501.fsa    3143  3193  (1634) + G-rich        Low_complexity       1     54    (0) 2374  
   16   16.4  6.0  1.9  contig-5013.fsa    533   582    (72) + (GCGCTGG)n    Simple_repeat        1     53    (0) 2375  
   15   10.3  0.0  5.7  contig-5014.fsa    416   450   (204) + A-rich        Low_complexity       1     35    (0) 2376  
   15    0.0  0.0  0.0  contig-5015.fsa    274   290   (364) + (GT)n         Simple_repeat        1     17    (0) 2377  
   13   17.7  4.5  7.2  contig-5017.fsa    205   270   (383) + G-rich        Low_complexity       1     69    (0) 2378  
   14   10.7  3.1  3.0  contig-503.fsa    4453  4484   (338) + (TTTC)n       Simple_repeat        1     33    (0) 2379  
   13   18.9  3.2  7.7  contig-5038.fsa    533   595    (52) + (GCGC)n       Simple_repeat        1     65    (0) 2380  
   13   25.4  5.4  0.0  contig-5043.fsa    484   539   (107) + G-rich        Low_complexity       1     59    (0) 2381  
   13   18.9  0.0  0.0  contig-5049.fsa    201   230   (415) + (CGC)n        Simple_repeat        1     30    (0) 2382  
   16   30.4  4.4  1.1  contig-5049.fsa    443   532   (113) + (GCGCCG)n     Simple_repeat        1     94    (0) 2383  
   13    7.4  0.0  8.8  contig-505.fsa    3054  3087  (1729) + (CCTCGC)n     Simple_repeat        1     34    (0) 2384  
   13    5.3  0.0  0.0  contig-505.fsa    3712  3731  (1085) + (TTG)n        Simple_repeat        1     20    (0) 2385  
   14    0.0  0.0  0.0  contig-5051.fsa     76    93   (552) + (TGC)n        Simple_repeat        1     18    (0) 2386  
   12   16.1  0.0  7.5  contig-5055.fsa    288   327   (317) + (CGCGGC)n     Simple_repeat        1     40    (0) 2387  
   17   28.4  0.0  4.1  contig-5061.fsa    398   470   (173) + (GCGCCGA)n    Simple_repeat        1     73    (0) 2388  
   11   19.2  2.1  6.2  contig-507.fsa    2222  2268  (2539) + (TTGAGGC)n    Simple_repeat        1     48    (0) 2389  
   12   28.9  0.0  0.0  contig-5078.fsa    338   379   (260) + (CGCGG)n      Simple_repeat        1     42    (0) 2390  
   24    7.5  0.0  6.2  contig-508.fsa     229   276  (4527) + (GAGGC)n      Simple_repeat        1     48    (0) 2391  
   13    0.0  4.3  4.2  contig-5084.fsa    425   447   (191) + (GCA)n        Simple_repeat        1     24    (0) 2392  
   12   24.5  2.2  2.2  contig-5086.fsa    422   466   (171) + (CCT)n        Simple_repeat        1     46    (0) 2393  
   13    0.0  0.0  0.0  contig-509.fsa    1149  1165  (3638) + (CCG)n        Simple_repeat        1     17    (0) 2394  
   16    4.1  4.0  0.0  contig-509.fsa    3569  3593  (1210) + (CTC)n        Simple_repeat        1     26    (0) 2395  
   12   10.1  9.4  0.0  contig-5090.fsa    203   234   (401) + (CCAAGG)n     Simple_repeat        1     35    (0) 2396  
   11   17.6  7.7  0.0  contig-5091.fsa    130   168   (467) + (CCAGCG)n     Simple_repeat        1     42    (0) 2397  
 1990   14.0  3.1  2.5  contig-5092.fsa      1   352   (283) C SSU-rRNA_Hsa  rRNA            (1183)    686    333 2398  
  989   14.1  3.8  4.3  contig-5092.fsa    446   630     (5) C SSU-rRNA_Hsa  rRNA            (1685)    184      1 2398  
   13   26.1  0.0  0.0  contig-5094.fsa    589   625     (8) + (CGC)n        Simple_repeat        1     37    (0) 2399  
   13    9.8  0.0  0.0  contig-5096.fsa    293   314   (318) + (CCT)n        Simple_repeat        1     22    (0) 2400  
   15    6.0  2.4  9.3  contig-51.fsa     3746  3787  (5513) + (CAGCGC)n     Simple_repeat        1     43    (0) 2401  
   14   12.3  5.4  2.6  contig-51.fsa     8975  9011   (289) + (CGG)n        Simple_repeat        1     39    (0) 2402  
   14   27.9  0.0  0.0  contig-5104.fsa    117   159   (471) + (CTC)n        Simple_repeat        1     43    (0) 2403  
   16    8.5  0.0  0.0  contig-5106.fsa    451   475   (155) + (CTG)n        Simple_repeat        1     25    (0) 2404  
   16   24.2  0.0  0.0  contig-5106.fsa    553   596    (34) + (CCCCTG)n     Simple_repeat        1     44    (0) 2405  
   18   23.0  4.9  3.5  contig-5107.fsa    360   440   (189) + (GCGAG)n      Simple_repeat        1     85    (0) 2406  
   16   21.6  0.0  0.0  contig-5110.fsa    522   553    (75) + (C)n          Simple_repeat        1     32    (0) 2407  
   15   22.7  3.3  3.2  contig-5111.fsa    569   628     (0) + (CGGCCG)n     Simple_repeat        1     62    (0) 2408  
   12   22.4  0.0  2.6  contig-5112.fsa    580   617    (10) + (CTCCCCC)n    Simple_repeat        1     38    (0) 2409  
   12    0.0  5.3  0.0  contig-5115.fsa    101   119   (508) + (CGG)n        Simple_repeat        1     20    (0) 2410  
   12   11.1  6.9  0.0  contig-5115.fsa    185   213   (414) + (GCTCC)n      Simple_repeat        1     31    (0) 2411  
   13   21.9  4.7  4.5  contig-5116.fsa    188   251   (375) + GA-rich       Low_complexity       1     67    (0) 2412  
   13   18.7  0.0  5.0  contig-5116.fsa    197   236   (390) + (GGCG)n       Simple_repeat        1     40    (0) 2413  
   14   22.0  2.3  2.2  contig-512.fsa    2325  2368  (2417) + GA-rich       Low_complexity       1     45    (0) 2414  
   13    9.7  0.0  0.0  contig-512.fsa    2572  2593  (2192) + (GGC)n        Simple_repeat        1     22    (0) 2415  
   11   20.2  2.9  0.0  contig-512.fsa    2673  2706  (2079) + (CGACGT)n     Simple_repeat        1     35    (0) 2416  
   22   30.2  1.1  2.1  contig-5122.fsa    351   442   (182) + (CCTCTC)n     Simple_repeat        1     93    (0) 2417  
   16    4.1  8.0  0.0  contig-5123.fsa    599   623     (0) + (GC)n         Simple_repeat        1     27    (0) 2418  
   17   11.3  2.4  4.7  contig-5126.fsa    357   398   (224) + (GGCGC)n      Simple_repeat        1     43    (0) 2419  
   12   13.9  0.0  0.0  contig-5129.fsa    580   603    (19) + (GCG)n        Simple_repeat        1     24    (0) 2420  
   15   20.3  0.0  0.0  contig-513.fsa    3783  3825   (960) + (TCCCCC)n     Simple_repeat        1     43    (0) 2421  
   16   20.9  9.1  0.0  contig-5138.fsa    119   184   (436) + (GCGAGG)n     Simple_repeat        1     72    (0) 2422  
   18   16.1  0.0  0.0  contig-5140.fsa      2    36   (583) + (CCG)n        Simple_repeat        1     35    (0) 2423  
   15   20.2  8.3  2.6  contig-5140.fsa    546   617     (2) + (CCGCG)n      Simple_repeat        1     78    (0) 2424  
   18   12.5  2.6  5.0  contig-5141.fsa    512   550    (69) + (GC)n         Simple_repeat        1     40    (0) 2425  
   12   33.5  0.0  4.2  contig-5144.fsa    190   261   (358) + GA-rich       Low_complexity       1     72    (0) 2426  
   17   13.2  0.0  0.0  contig-5144.fsa    313   345   (274) + (AGGACG)n     Simple_repeat        1     33    (0) 2427  
   14    9.3  0.0  0.0  contig-5144.fsa    315   337   (282) + (GAC)n        Simple_repeat        1     23    (0) 2428 *
   13   16.4  7.3  0.0  contig-5146.fsa    192   232   (387) + (CGAGG)n      Simple_repeat        1     44    (0) 2429  
   21   26.6  0.0  0.0  contig-5148.fsa    486   555    (63) + (AGCCCG)n     Simple_repeat        1     70    (0) 2430  
   18   15.5  6.0  5.6  contig-5148.fsa    543   609     (9) + (CCTCA)n      Simple_repeat        1     71    (0) 2431 *
   13   23.7  0.0  4.2  contig-5158.fsa    392   439   (178) + (CGGCCC)n     Simple_repeat        1     48    (0) 2432  
   16    4.0  3.9  0.0  contig-5158.fsa    587   612     (5) + (CGGCG)n      Simple_repeat        1     27    (0) 2433  
   14    8.2  0.0  3.6  contig-516.fsa    1343  1370  (3406) + (GCGCT)n      Simple_repeat        1     28    (0) 2434  
   11   20.1  2.9  0.0  contig-516.fsa    1465  1498  (3278) + (CGCAGA)n     Simple_repeat        1     35    (0) 2435  
   28    3.3  0.0  0.0  contig-516.fsa    1928  1958  (2818) + (GAG)n        Simple_repeat        1     31    (0) 2436  
   15   22.6  0.0  2.3  contig-5163.fsa    391   433   (183) + (CGC)n        Simple_repeat        1     43    (0) 2437  
   17   20.5  5.5  3.9  contig-5163.fsa    476   548    (68) + (CTGCGC)n     Simple_repeat        1     77    (0) 2438  
   14   15.9  0.0  0.0  contig-5166.fsa    178   205   (410) + GA-rich       Low_complexity       1     28    (0) 2439  
   12   11.6  3.3  3.2  contig-5167.fsa    285   314   (301) + (GCC)n        Simple_repeat        1     31    (0) 2440  
   15   18.8  0.0  6.2  contig-5169.fsa    537   584    (30) + (GGCCCG)n     Simple_repeat        1     48    (0) 2441  
   17   10.3  0.0  5.6  contig-517.fsa    3535  3570  (1202) + GA-rich       Low_complexity       1     36    (0) 2442  
   14    6.3 11.8  0.0  contig-517.fsa    3536  3569  (1203) + G-rich        Low_complexity       1     38    (0) 2443 *
   15   17.6  1.4  9.9  contig-5176.fsa    452   521    (92) + (CCCCG)n      Simple_repeat        1     71    (0) 2444  
   29    3.2  0.0  0.0  contig-5176.fsa    582   613     (0) + (TCC)n        Simple_repeat        1     32    (0) 2445  
   12   21.7  0.0  0.0  contig-518.fsa     416   447  (4315) + (GAGGAC)n     Simple_repeat        1     32    (0) 2446  
   15   27.6  0.0  0.0  contig-518.fsa    1020  1063  (3699) + GA-rich       Low_complexity       1     44    (0) 2447  
   12   14.0  7.3  2.3  contig-518.fsa    1729  1769  (2993) + (CGCCCT)n     Simple_repeat        1     44    (0) 2448  
   15   18.4  7.0  1.6  contig-5189.fsa    537   593    (17) + (GCGCCCA)n    Simple_repeat        1     61    (0) 2449  
   13   15.5  5.6  0.0  contig-5190.fsa    509   544    (65) + (GGCGCG)n     Simple_repeat        1     38    (0) 2450  
   18   21.2  3.6  1.7  contig-52.fsa     3034  3089  (5997) + GA-rich       Low_complexity       1     58    (0) 2451  
   15   21.3  0.0  0.0  contig-52.fsa     5488  5525  (3561) + (GCCCGC)n     Simple_repeat        1     38    (0) 2452  
   12   19.3  0.0  5.1  contig-52.fsa     9044  9082     (4) + G-rich        Low_complexity       1     39    (0) 2453  
   14   12.5  5.4  2.6  contig-520.fsa      25    61  (4694) + (TCC)n        Simple_repeat        1     39    (0) 2454  
   14   22.1  0.0  0.0  contig-5203.fsa    561   597     (9) + (CGAGG)n      Simple_repeat        1     37    (0) 2455  
   13   13.7  7.1  2.2  contig-5205.fsa      1    42   (564) + (CGCCG)n      Simple_repeat        1     45    (0) 2456  
   14   16.2  0.0  5.3  contig-521.fsa    2099  2136  (2614) + (GGC)n        Simple_repeat        1     38    (0) 2457  
   16   10.7  3.3  0.0  contig-5210.fsa    173   202   (403) + (CAG)n        Simple_repeat        1     31    (0) 2458  
   14   13.0  9.5  0.0  contig-5211.fsa     28    69   (536) + (TCGCCTC)n    Simple_repeat        1     46    (0) 2459  
   16    4.5  0.0  0.0  contig-5211.fsa    561   583    (22) + (CTC)n        Simple_repeat        1     23    (0) 2460  
   15   15.5  0.0  0.0  contig-5219.fsa    574   602     (0) + (CCT)n        Simple_repeat        1     29    (0) 2461  
   22   14.1  0.0  0.0  contig-522.fsa    1456  1494  (3249) + (TCC)n        Simple_repeat        1     39    (0) 2462  
   13   16.8  8.2  1.9  contig-522.fsa    4246  4294   (449) + (GCGCGA)n     Simple_repeat        1     53    (0) 2463  
   13   22.6  2.4  0.0  contig-5226.fsa    453   493   (108) + (CGGCCT)n     Simple_repeat        1     42    (0) 2464  
 2682   17.6  4.4  3.6  contig-5227.fsa     25   571    (30) + LSU-rRNA_Hsa  rRNA              1498   2048 (2987) 2465  
   15   19.8  1.7  6.7  contig-523.fsa    1038  1096  (3635) + (GCGCCC)n     Simple_repeat        1     60    (0) 2466  
   12   25.6  0.0  0.0  contig-5232.fsa    533   569    (31) + (CGCGGC)n     Simple_repeat        1     37    (0) 2467  
   18   17.9  4.2  6.7  contig-5233.fsa    525   596     (4) + GA-rich       Low_complexity       1     75    (0) 2468  
   18   11.0  0.0  8.5  contig-5242.fsa    227   273   (324) + (CCT)n        Simple_repeat        1     47    (0) 2469  
   12   10.8  6.7  0.0  contig-5249.fsa    417   446   (150) + (GCGTGC)n     Simple_repeat        1     32    (0) 2470  
   18   22.7  3.5  1.7  contig-525.fsa      10    67  (4653) + (CGC)n        Simple_repeat        1     60    (0) 2471  
   14   14.8  2.4  4.8  contig-5251.fsa    226   266   (329) + (TGGC)n       Simple_repeat        1     42    (0) 2472  
   24   20.1  0.0  0.0  contig-5253.fsa      7    58   (536) + (CCG)n        Simple_repeat        1     52    (0) 2473  
   14   14.1  2.2  6.5  contig-5254.fsa    278   322   (272) + (CGAGG)n      Simple_repeat        1     46    (0) 2474  
   15   21.1  0.0  0.0  contig-5261.fsa    555   592     (2) + (GCCCAGC)n    Simple_repeat        1     38    (0) 2475  
   18   27.9  0.0  1.6  contig-5266.fsa      4    66   (527) + (GGCTCC)n     Simple_repeat        1     61    (0) 2476  
   18    0.0  0.0  0.0  contig-5266.fsa     37    58   (535) + (CTC)n        Simple_repeat        1     22    (0) 2477  
   14   15.9  5.5  5.2  contig-5266.fsa     58   112   (481) + (CGAGAG)n     Simple_repeat        1     58    (0) 2478 *
   14    9.3  0.0  0.0  contig-527.fsa    2562  2584  (2122) + (CGC)n        Simple_repeat        1     23    (0) 2479  
   14   25.6  1.9  1.9  contig-527.fsa    4258  4310   (396) + (GCATGC)n     Simple_repeat        1     54    (0) 2480  
   14   22.4  0.0  0.0  contig-5270.fsa    308   344   (248) + G-rich        Low_complexity       1     37    (0) 2481  
   11   30.6  4.7  0.0  contig-5274.fsa    512   575    (16) + (CTCCGC)n     Simple_repeat        1     67    (0) 2482  
   13   22.5  0.0  0.0  contig-5275.fsa    554   589     (2) + (GGCGGC)n     Simple_repeat        1     36    (0) 2483  
   12   15.3  3.5  0.0  contig-528.fsa    3179  3207  (1496) + G-rich        Low_complexity       1     30    (0) 2484  
   16   25.6  4.9  0.0  contig-5284.fsa    133   193   (396) + (GCCGTG)n     Simple_repeat        1     64    (0) 2485  
   14   22.0  2.0  3.9  contig-5284.fsa    493   543    (46) + (TCCCCG)n     Simple_repeat        1     52    (0) 2486  
   16   21.1  0.0  0.0  contig-5286.fsa      2    39   (550) + (GCC)n        Simple_repeat        1     38    (0) 2487  
   13   15.2  2.5  4.9  contig-5286.fsa    545   584     (5) + (GGCGCC)n     Simple_repeat        1     41    (0) 2488  
   13   26.0  4.9  1.6  contig-529.fsa    2832  2892  (1811) + (CGCCG)n      Simple_repeat        1     64    (0) 2489  
   11    9.7  5.5 10.3  contig-529.fsa    4096  4150   (553) + (GAAGACGA)n   Simple_repeat        1     58    (0) 2490  
   13   11.6  0.0  6.2  contig-5290.fsa    118   149   (439) + (AGCGC)n      Simple_repeat        1     32    (0) 2491  
   17   14.2  0.0  0.0  contig-5291.fsa    111   141   (447) + (CCG)n        Simple_repeat        1     31    (0) 2492  
   13   28.3  2.0  0.0  contig-5292.fsa      1    51   (537) + (CGAGGC)n     Simple_repeat        1     52    (0) 2493  
   12   20.2  0.0  6.7  contig-5294.fsa    335   379   (209) + (CGTCGC)n     Simple_repeat        1     45    (0) 2494  
   15   16.4  1.5 10.3  contig-5295.fsa    510   576    (12) + (CGCCAG)n     Simple_repeat        1     68    (0) 2495  
   14   12.4  3.9  7.5  contig-5298.fsa    115   165   (422) + G-rich        Low_complexity       1     53    (0) 2496  
   13   16.0  7.5  3.5  contig-53.fsa      756   808  (8273) + (AGCCTCC)n    Simple_repeat        1     57    (0) 2497  
   12    4.5  4.0  3.9  contig-53.fsa      781   805  (8276) + (CCAG)n       Simple_repeat        1     26    (0) 2498 *
   12    3.6  6.2  5.9  contig-53.fsa     5353  5384  (3697) + (CGTCCG)n     Simple_repeat        1     34    (0) 2499  
  560   29.0  8.2  3.9  contig-530.fsa     660   903  (3794) C SSU-rRNA_Hsa  rRNA               (2)   1867   1614 2500  
   17   14.6  4.1  3.9  contig-530.fsa    3509  3557  (1140) + (CTCGCT)n     Simple_repeat        1     51    (0) 2501  
   14   28.9  0.0  0.0  contig-5307.fsa    421   466   (118) + (CCT)n        Simple_repeat        1     46    (0) 2502  
   17   36.1  0.0  0.0  contig-531.fsa     582   658  (4039) + (GCAGGA)n     Simple_repeat        1     77    (0) 2503  
   12   19.6  2.9  0.0  contig-531.fsa    3950  3984   (713) + (AGCTGC)n     Simple_repeat        1     36    (0) 2504  
   23   23.2  1.4  2.7  contig-5314.fsa    226   299   (284) + (CGACCC)n     Simple_repeat        1     75    (0) 2505  
   12   10.3  6.1  2.9  contig-5314.fsa    441   473   (110) + (GGCGCC)n     Simple_repeat        1     35    (0) 2506  
   17   23.7  3.2  3.1  contig-5315.fsa    373   435   (148) + (CTC)n        Simple_repeat        1     65    (0) 2507  
   12   11.6  3.3  3.2  contig-5318.fsa      1    30   (552) + (GGC)n        Simple_repeat        1     31    (0) 2508  
   12   12.5  0.0  3.6  contig-532.fsa    2806  2833  (1861) + (CCCCG)n      Simple_repeat        1     28    (0) 2509  
   17   16.0  2.7  2.6  contig-5327.fsa     82   118   (461) + (GC)n         Simple_repeat        1     38    (0) 2510  
   13   18.2  0.0  0.0  contig-5327.fsa    122   152   (427) + (CTCCCG)n     Simple_repeat        1     31    (0) 2511  
   15   11.0  7.3  2.3  contig-533.fsa     420   460  (4233) + (GCCGC)n      Simple_repeat        1     44    (0) 2512  
   14   24.0  0.0  0.0  contig-533.fsa    1270  1308  (3385) + (CTCGGT)n     Simple_repeat        1     39    (0) 2513  
   12   25.6  2.4  0.0  contig-5330.fsa    230   271   (307) + (GAGAGGC)n    Simple_repeat        1     43    (0) 2514  
   12   15.9  2.6  5.0  contig-5330.fsa    498   536    (42) + (CGCGCC)n     Simple_repeat        1     40    (0) 2515  
   15   15.4  4.3  4.1  contig-5338.fsa    467   513    (64) + (GCGTCA)n     Simple_repeat        1     49    (0) 2516  
   18   19.3  2.7  6.6  contig-534.fsa       1    74  (4619) + (GGCGCCG)n    Simple_repeat        1     76    (0) 2517  
   15   10.4  3.0  2.9  contig-534.fsa    2980  3012  (1681) + GA-rich       Low_complexity       1     34    (0) 2518  
   16    4.5  0.0  0.0  contig-5342.fsa      2    24   (552) + (TCC)n        Simple_repeat        1     23    (0) 2519  
   20    8.1  7.3  2.3  contig-5343.fsa    298   338   (238) + (GC)n         Simple_repeat        1     44    (0) 2520  
   15   19.1  5.3  3.3  contig-5343.fsa    461   517    (59) + GA-rich       Low_complexity       1     60    (0) 2521  
   18   25.4  0.0  0.0  contig-5352.fsa      8    54   (520) + (CGG)n        Simple_repeat        1     47    (0) 2522  
   12   17.2  4.9  2.3  contig-5352.fsa      9    49   (525) + (GGCGCCG)n    Simple_repeat        1     43    (0) 2523 *
   11   20.5  5.1  0.0  contig-5353.fsa     56    94   (479) + (GCCTCGA)n    Simple_repeat        1     41    (0) 2524  
   14   27.1  0.0  0.0  contig-5356.fsa    266   309   (264) + (CCAGCG)n     Simple_repeat        1     44    (0) 2525  
   13   20.4  2.4  2.4  contig-5363.fsa     80   120   (451) + (CGG)n        Simple_repeat        1     42    (0) 2526  
   15   22.0  5.4  3.4  contig-5366.fsa     52   107   (463) + (CG)n         Simple_repeat        1     59    (0) 2527  
   21   23.9  2.2  6.6  contig-5366.fsa    425   513    (57) + (GC)n         Simple_repeat        1     91    (0) 2528  
   19    9.3  8.3  1.9  contig-537.fsa    2687  2736  (1952) + (GGATGGT)n    Simple_repeat        1     53    (0) 2529  
   13   10.7  3.1  3.0  contig-5370.fsa    474   505    (64) + (GCCTC)n      Simple_repeat        1     33    (0) 2530  
   18   23.2  1.8  1.7  contig-5376.fsa    131   187   (381) + G-rich        Low_complexity       1     58    (0) 2531  
   18   30.2  1.2  2.5  contig-538.fsa      81   160  (4512) + (TCC)n        Simple_repeat        1     81    (0) 2532  
   13   15.2  2.5  4.9  contig-538.fsa    2702  2741  (1931) + (CGCC)n       Simple_repeat        1     41    (0) 2533  
   34    8.9  2.7  2.6  contig-5382.fsa      2    76   (490) + (GCTGGTCGA)n  Simple_repeat        1     77    (0) 2534  
 3199   15.2  1.1  1.7  contig-5383.fsa     10   546    (20) C LSU-rRNA_Hsa  rRNA             (355)   4680   4147 2535  
   14    4.9  0.0  0.0  contig-5384.fsa    288   308   (258) + (GCG)n        Simple_repeat        1     21    (0) 2536  
   13   21.8  2.6  0.0  contig-5399.fsa    116   153   (409) + (CTCCGA)n     Simple_repeat        1     39    (0) 2537  
   17   26.2  4.3  4.1  contig-5399.fsa    388   480    (82) + (GCAC)n       Simple_repeat        1     97    (0) 2538  
   13   19.8  2.4  2.3  contig-54.fsa      462   503  (8550) + (CAGCGC)n     Simple_repeat        1     43    (0) 2539  
   12   24.0  2.6  0.0  contig-540.fsa     120   158  (4502) + GA-rich       Low_complexity       1     40    (0) 2540  
   12   13.9  0.0  0.0  contig-540.fsa    2217  2240  (2420) + (CTT)n        Simple_repeat        1     24    (0) 2541  
   18    7.8  0.0  0.0  contig-5401.fsa    395   421   (141) + (CTC)n        Simple_repeat        1     27    (0) 2542  
   13   15.9  5.7  0.0  contig-5401.fsa    430   464    (98) + (GCGC)n       Simple_repeat        1     37    (0) 2543  
   11   20.1  2.9  0.0  contig-5406.fsa     53    86   (475) + (GCGTGC)n     Simple_repeat        1     35    (0) 2544  
   17   21.3  2.7  6.6  contig-5406.fsa    442   515    (46) + G-rich        Low_complexity       1     76    (0) 2545  
   12   25.4  3.8  1.8  contig-541.fsa    3967  4019   (638) + (CCCGCG)n     Simple_repeat        1     55    (0) 2546  
   12   25.6  0.0  0.0  contig-541.fsa    4135  4171   (486) + (CGGCCG)n     Simple_repeat        1     37    (0) 2547  
   14    4.9  0.0  0.0  contig-5414.fsa      1    21   (539) + (TCC)n        Simple_repeat        1     21    (0) 2548  
   12   24.1  0.0  0.0  contig-5414.fsa    456   489    (71) + (CCGCC)n      Simple_repeat        1     34    (0) 2549  
   12   17.6  2.4  4.7  contig-5422.fsa     68   109   (449) + (CGAGCGC)n    Simple_repeat        1     43    (0) 2550  
   11   18.1  2.4  4.8  contig-5423.fsa    230   270   (288) + (CGAGAG)n     Simple_repeat        1     42    (0) 2551  
   13    5.3  0.0  0.0  contig-5424.fsa    536   555     (2) + (CGG)n        Simple_repeat        1     20    (0) 2552  
   29   25.3  2.2  8.1  contig-5428.fsa    340   520    (37) + (TCCTCGC)n    Simple_repeat        1    185    (0) 2553  
   29   16.9  2.9  1.4  contig-543.fsa     607   674  (3971) + GA-rich       Low_complexity       1     70    (0) 2554  
   13   25.2  6.1  5.7  contig-543.fsa     902  1016  (3629) + G-rich        Low_complexity       1    122    (0) 2555 *
   18   15.1 10.1  3.5  contig-543.fsa     934  1012  (3633) + (GCGCCAGG)n   Simple_repeat        1     87    (0) 2556  
   12   27.5  4.0  3.9  contig-5430.fsa    479   553     (3) + (CCGCGG)n     Simple_repeat        1     78    (0) 2557  
   13   21.3  2.6  0.0  contig-5432.fsa    418   455   (100) + (CTGGCGG)n    Simple_repeat        1     39    (0) 2558  
   21   20.9  7.0  2.2  contig-544.fsa    1764  1849  (2796) + (GGCGCT)n     Simple_repeat        1     92    (0) 2559  
   14   23.4  2.1  2.1  contig-5443.fsa      1    47   (506) + (CGC)n        Simple_repeat        1     48    (0) 2560  
   14   22.6  2.1  2.0  contig-5443.fsa    416   463    (90) + (CGCCGA)n     Simple_repeat        1     49    (0) 2561  
   92    7.8  0.0  0.0  contig-5445.fsa    432   553     (0) + (CAAGCCTCC)n  Simple_repeat        1    122    (0) 2562  
   14   12.4  2.6  5.0  contig-545.fsa     612   650  (3994) + (GGCGGA)n     Simple_repeat        1     40    (0) 2563  
   11   19.5  2.1  6.2  contig-545.fsa    1340  1386  (3258) + G-rich        Low_complexity       1     48    (0) 2564  
   28   37.9  0.0  0.0  contig-545.fsa    1901  2017  (2627) + G-rich        Low_complexity       1    117    (0) 2565  
   23   18.9  0.0  0.0  contig-5450.fsa    343   391   (161) + (CTGGCC)n     Simple_repeat        1     49    (0) 2566  
   15   18.9  2.3  2.2  contig-5452.fsa     87   130   (421) + (CGCGC)n      Simple_repeat        1     45    (0) 2567  
   13   13.2  6.7  4.2  contig-5459.fsa    260   304   (246) + (GCGCCCTC)n   Simple_repeat        1     48    (0) 2568  
   11   18.5  0.0  7.1  contig-546.fsa     667   708  (3935) + (GCCCCC)n     Simple_repeat        1     42    (0) 2569  
   12   18.6  0.0  7.1  contig-5463.fsa      1    42   (507) + (CCCCG)n      Simple_repeat        1     42    (0) 2570  
   12   19.4  4.7  2.2  contig-5466.fsa    100   142   (406) + (GCTGC)n      Simple_repeat        1     45    (0) 2571  
   11   16.7  5.9  0.0  contig-5467.fsa      1    34   (514) + (CGGCGG)n     Simple_repeat        1     36    (0) 2572  
   17   16.0  0.0  0.0  contig-5467.fsa     76   110   (438) + (CGTCCT)n     Simple_repeat        1     35    (0) 2573  
   11   21.3  2.5  2.4  contig-547.fsa    1118  1157  (3481) + (CGCACT)n     Simple_repeat        1     41    (0) 2574  
   16    8.5  0.0  0.0  contig-5473.fsa    106   130   (417) + (CGC)n        Simple_repeat        1     25    (0) 2575  
   16   13.7  0.0  0.0  contig-5479.fsa    521   545     (0) + (G)n          Simple_repeat        1     25    (0) 2576  
   13   18.5  0.0  0.0  contig-548.fsa       1    31  (4603) + (CCCCGC)n     Simple_repeat        1     31    (0) 2577  
   17    5.7  5.0  4.8  contig-548.fsa    1081  1120  (3514) + (GCCCCT)n     Simple_repeat        1     42    (0) 2578  
   13   12.5  5.4  2.6  contig-5480.fsa    407   456    (89) + (CGCCCG)n     Simple_repeat        1     51    (0) 2579  
   17    5.1  6.5  6.1  contig-5485.fsa    484   529    (15) + (GCGCCT)n     Simple_repeat        1     49    (0) 2580  
   21    0.0  0.0  0.0  contig-5488.fsa      1    23   (520) + (AC)n         Simple_repeat        1     23    (0) 2581  
   14   16.4  2.9  0.0  contig-549.fsa      15    48  (4583) + (GCAGCC)n     Simple_repeat        1     35    (0) 2582  
   12   10.9  6.7  6.2  contig-549.fsa    4469  4513   (118) + (GCTGGC)n     Simple_repeat        1     48    (0) 2583  
   13   27.7  1.5  4.5  contig-5491.fsa      5    70   (472) + G-rich        Low_complexity       1     67    (0) 2584  
   12   28.9  3.0  2.9  contig-5499.fsa     33    98   (442) + (CAG)n        Simple_repeat        1     68    (0) 2585  
   16   18.5  7.0  0.0  contig-55.fsa     2236  2278  (6702) + (CG)n         Simple_repeat        1     46    (0) 2586  
   36   28.2  0.9  0.9  contig-55.fsa     2949  3058  (5922) + GA-rich       Low_complexity       1    111    (0) 2587  
   16   19.6  2.9  0.0  contig-55.fsa     3583  3617  (5363) + GA-rich       Low_complexity       1     36    (0) 2588  
   16   13.1  0.0  0.0  contig-55.fsa     8956  8980     (0) + (C)n          Simple_repeat        1     25    (0) 2589  
   13   15.9  0.0  0.0  contig-550.fsa       1    28  (4600) + (CCCCG)n      Simple_repeat        1     28    (0) 2590  
   36    5.0  0.0  0.0  contig-550.fsa    1293  1334  (3294) + (CTT)n        Simple_repeat        1     42    (0) 2591  
   11   11.1  6.9  0.0  contig-550.fsa    1387  1415  (3213) + (GGCTCG)n     Simple_repeat        1     31    (0) 2592  
   17   36.0  0.0  0.0  contig-550.fsa    1876  1949  (2679) + (TCC)n        Simple_repeat        1     74    (0) 2593  
   23   23.7  2.8  1.4  contig-550.fsa    2123  2193  (2435) + (GCC)n        Simple_repeat        1     73    (0) 2594  
   15    7.5  3.3  3.2  contig-550.fsa    2703  2732  (1896) + (CTC)n        Simple_repeat        1     31    (0) 2595  
   15   10.7  3.3  0.0  contig-551.fsa    1059  1088  (3533) + (GCGAGT)n     Simple_repeat        1     31    (0) 2596  
   12   20.8  2.0  5.9  contig-551.fsa    1224  1273  (3348) + (CCCT)n       Simple_repeat        1     51    (0) 2597  
   13   19.5  0.0  2.7  contig-551.fsa    3782  3818   (803) + (GGCGGC)n     Simple_repeat        1     37    (0) 2598  
   11   21.6  0.0  4.9  contig-551.fsa    3803  3843   (778) + (CGGCTC)n     Simple_repeat        1     41    (0) 2599 *
   12   24.9  0.0  2.5  contig-5518.fsa    493   532     (5) + (GGC)n        Simple_repeat        1     40    (0) 2600  
   14   20.7  2.6  0.0  contig-5520.fsa    413   451    (85) + (CGAGGC)n     Simple_repeat        1     40    (0) 2601  
   14   27.1  0.0  0.0  contig-5523.fsa    457   500    (36) + (CGCCGG)n     Simple_repeat        1     44    (0) 2602  
   17   18.4  0.0  0.0  contig-5526.fsa      3    39   (497) + G-rich        Low_complexity       1     37    (0) 2603  
   12   24.1  0.0  0.0  contig-5528.fsa    310   343   (192) + (CGG)n        Simple_repeat        1     34    (0) 2604  
   14   15.2  0.0  7.1  contig-5530.fsa     18    59   (476) + (CCGCG)n      Simple_repeat        1     42    (0) 2605  
   19    0.0  3.9  0.0  contig-5537.fsa     87   112   (421) + (CTG)n        Simple_repeat        1     27    (0) 2606  
   13   19.8  2.3  4.4  contig-5538.fsa    489   532     (1) + (CGC)n        Simple_repeat        1     45    (0) 2607  
   13   21.5  4.1  6.6  contig-554.fsa    2292  2364  (2250) + (CAGG)n       Simple_repeat        1     76    (0) 2608  
   16   17.5  3.5  5.1  contig-5541.fsa    454   510    (23) + (GCGCCG)n     Simple_repeat        1     59    (0) 2609  
   13   16.6  8.2  1.9  contig-5541.fsa    457   505    (28) + (GCGGC)n      Simple_repeat        1     53    (0) 2610 *
   12   28.6  0.0  0.0  contig-5549.fsa    470   508    (23) + (GCC)n        Simple_repeat        1     39    (0) 2611  
   12   18.8  4.3  4.2  contig-5550.fsa    262   307   (223) + (CGCC)n       Simple_repeat        1     48    (0) 2612  
   13   16.6  0.0  0.0  contig-5553.fsa     63    89   (441) + (TCA)n        Simple_repeat        1     27    (0) 2613  
   19   22.0  4.6  1.5  contig-5555.fsa    465   529     (0) + (GGC)n        Simple_repeat        1     68    (0) 2614  
   17    8.8  0.0  0.0  contig-556.fsa       1    24  (4583) + (G)n          Simple_repeat        1     24    (0) 2615  
   13   25.0  0.0  0.0  contig-5563.fsa    484   521     (5) + (CCGCCC)n     Simple_repeat        1     38    (0) 2616  
   13   16.9  3.9  5.6  contig-5564.fsa    148   199   (327) + (CCTCGCC)n    Simple_repeat        1     54    (0) 2617  
   16   23.3  1.9  1.9  contig-5575.fsa    109   194   (329) + (CATCTC)n     Simple_repeat        1     86    (0) 2618  
   15   23.8  0.0  2.2  contig-5577.fsa    409   454    (68) + G-rich        Low_complexity       1     46    (0) 2619  
   23   21.9  1.2  4.9  contig-5579.fsa    437   517     (4) + G-rich        Low_complexity       1     82    (0) 2620  
   12   19.3  4.7  2.2  contig-558.fsa     759   801  (3798) + (GCGCCA)n     Simple_repeat        1     45    (0) 2621  
   12    9.7  5.4  5.1  contig-558.fsa    2854  2890  (1709) + (TGCAGGC)n    Simple_repeat        1     39    (0) 2622  
   16    0.0  0.0  0.0  contig-5580.fsa    505   521     (0) + (C)n          Simple_repeat        1     17    (0) 2623  
   11   16.9  2.9  2.8  contig-5582.fsa    124   158   (362) + (TGCGCT)n     Simple_repeat        1     36    (0) 2624  
   15   17.8  5.6  6.6  contig-5583.fsa    430   501    (19) + (GCGC)n       Simple_repeat        1     76    (0) 2625  
   14   21.5  4.0  1.9  contig-5585.fsa     32    81   (439) + (CGCGCT)n     Simple_repeat        1     52    (0) 2626  
   16    0.0  0.0  0.0  contig-559.fsa    4219  4238   (358) + (GAG)n        Simple_repeat        1     20    (0) 2627  
   11    6.7  5.4  7.7  contig-5591.fsa      6    42   (477) + (GGCGCC)n     Simple_repeat        1     39    (0) 2628  
   12   20.2  4.1  3.9  contig-5593.fsa    384   432    (87) + (GGCG)n       Simple_repeat        1     51    (0) 2629  
   17   16.7  2.5  0.0  contig-5595.fsa    316   355   (163) + (GCGCGG)n     Simple_repeat        1     41    (0) 2630  
   21   13.7  6.9  1.6  contig-5595.fsa    397   454    (64) + (CTCGCC)n     Simple_repeat        1     62    (0) 2631  
   12    8.8  4.2  0.0  contig-560.fsa    1907  1930  (2663) + (GGGA)n       Simple_repeat        1     25    (0) 2632  
   13   17.9  3.1  0.0  contig-560.fsa    4124  4155   (438) + (GCG)n        Simple_repeat        1     33    (0) 2633  
   13   26.4  0.0  2.1  contig-5602.fsa     39    85   (432) + (CGCCGG)n     Simple_repeat        1     47    (0) 2634  
   12    3.8  6.5  6.1  contig-561.fsa     131   161  (4425) + (CGAGG)n      Simple_repeat        1     33    (0) 2635  
   22   22.9  4.3  4.1  contig-561.fsa    3239  3332  (1254) + (CGTCT)n      Simple_repeat        1     98    (0) 2636  
   17   34.4  0.0  0.0  contig-561.fsa    3431  3503  (1083) + (CTCGGCT)n    Simple_repeat        1     73    (0) 2637  
   12    8.9  2.2 10.9  contig-5611.fsa    211   255   (260) + (CTCGAGC)n    Simple_repeat        1     46    (0) 2638  
   18   11.0  5.1  0.0  contig-5611.fsa    339   377   (138) + (GCGCCAG)n    Simple_repeat        1     41    (0) 2639  
   18   10.8  0.0  0.0  contig-5618.fsa    208   237   (275) + (CTC)n        Simple_repeat        1     30    (0) 2640  
   15   11.9  2.5  4.9  contig-562.fsa    4539  4578     (6) + (GCCCTC)n     Simple_repeat        1     41    (0) 2641  
   11    7.3 10.3  0.0  contig-5621.fsa    482   510     (2) + (CAGCGC)n     Simple_repeat        1     32    (0) 2642  
   12   17.1  3.8  7.3  contig-5627.fsa    339   391   (118) + (CCCAG)n      Simple_repeat        1     55    (0) 2643  
   13   16.2  0.0  5.3  contig-563.fsa     296   333  (4247) + (TCCTCG)n     Simple_repeat        1     38    (0) 2644  
   16   26.9  1.3  5.1  contig-5631.fsa     92   169   (340) + (GCGCG)n      Simple_repeat        1     79    (0) 2645  
   12   20.5  2.9  0.0  contig-5634.fsa    158   191   (316) + (GCG)n        Simple_repeat        1     35    (0) 2646  
   13   13.3  9.4  3.5  contig-5635.fsa    297   349   (158) + (GACTC)n      Simple_repeat        1     58    (0) 2647  
   15   24.2  0.0  0.0  contig-5635.fsa    394   432    (75) + (GCG)n        Simple_repeat        1     39    (0) 2648  
   15    4.7  0.0  0.0  contig-5641.fsa      1    22   (484) + (GAG)n        Simple_repeat        1     22    (0) 2649  
   13   13.7 10.0  0.0  contig-5645.fsa    193   232   (272) + (GCC)n        Simple_repeat        1     44    (0) 2650  
   21   32.5  0.0  0.0  contig-5645.fsa    427   502     (2) + (CTC)n        Simple_repeat        1     76    (0) 2651  
   19   11.4  6.1  1.9  contig-5649.fsa      8    56   (448) + G-rich        Low_complexity       1     52    (0) 2652  
   15   22.1  0.0  0.0  contig-5651.fsa    258   294   (209) + (CTC)n        Simple_repeat        1     37    (0) 2653  
   12   15.9  2.6  5.0  contig-5655.fsa    422   460    (42) + (CGCGCC)n     Simple_repeat        1     40    (0) 2654  
   11   21.0  6.8  0.0  contig-5659.fsa     97   140   (361) + (TCCCTCC)n    Simple_repeat        1     47    (0) 2655  
  319   17.2  0.0  1.7  contig-5662.fsa    217   275   (226) C tRNA-Gly-GGY  tRNA              (10)     64      7 2656  
   15    7.8  3.7  0.0  contig-567.fsa     499   525  (4051) + (ATTC)n       Simple_repeat        1     28    (0) 2657  
   13   18.1  0.0  7.0  contig-567.fsa    4288  4330   (246) + (GCTCT)n      Simple_repeat        1     43    (0) 2658  
   17   14.0  3.8  5.5  contig-57.fsa     2235  2287  (6637) + (CGAG)n       Simple_repeat        1     55    (0) 2659  
   15   17.3 10.7  2.4  contig-57.fsa     2744  2818  (6106) + (GCCCAC)n     Simple_repeat        1     83    (0) 2660  
   13   19.5  0.0  2.7  contig-57.fsa     2880  2916  (6008) + G-rich        Low_complexity       1     37    (0) 2661  
   14   20.6  2.6  0.0  contig-57.fsa     4814  4852  (4072) + (ACGTCG)n     Simple_repeat        1     40    (0) 2662  
   18    4.7  0.0  0.0  contig-57.fsa     4996  5017  (3907) + (AG)n         Simple_repeat        1     22    (0) 2663  
   12   23.5  4.4  0.0  contig-571.fsa    2832  2876  (1689) + (CGGCGG)n     Simple_repeat        1     47    (0) 2664  
   18    2.8 11.1  0.0  contig-572.fsa    1859  1894  (2668) + (GAGCATC)n    Simple_repeat        1     40    (0) 2665  
   17   19.9  0.0  2.4  contig-573.fsa    1917  1958  (2595) + (CCT)n        Simple_repeat        1     42    (0) 2666  
   34   27.4  3.2  0.8  contig-575.fsa    2476  2599  (1937) + (GTCCTC)n     Simple_repeat        1    128    (0) 2667  
   21   32.6  0.0  0.0  contig-575.fsa    2523  2598  (1938) + (CCT)n        Simple_repeat        1     76    (0) 2668 *
   12   16.7  3.7  7.1  contig-577.fsa    1298  1351  (3176) + (TTGCTC)n     Simple_repeat        1     56    (0) 2669  
   12    5.5  0.0  0.0  contig-579.fsa    1547  1565  (2951) + (GGC)n        Simple_repeat        1     19    (0) 2670  
   13   20.2  4.3  2.0  contig-579.fsa    1690  1736  (2780) + (GGCGCA)n     Simple_repeat        1     49    (0) 2671  
   12   24.8  0.0  5.7  contig-58.fsa      628   680  (8229) + G-rich        Low_complexity       1     53    (0) 2672  
   14   13.3  7.0  2.2  contig-58.fsa     3476  3527  (5382) + (CCGCC)n      Simple_repeat        1     54    (0) 2673  
   12   16.6 10.6  0.0  contig-58.fsa     7743  7789  (1120) + (AGCGCC)n     Simple_repeat        1     52    (0) 2674  
   30    3.1  0.0  0.0  contig-580.fsa    2038  2070  (2444) + (GCAT)n       Simple_repeat        1     33    (0) 2675  
   13    9.4  5.3  5.0  contig-580.fsa    4306  4343   (171) + (CGGCG)n      Simple_repeat        1     40    (0) 2676  
   16   18.9  0.0  0.0  contig-581.fsa    4141  4176   (337) + (GACGAG)n     Simple_repeat        1     36    (0) 2677  
   15   19.1  2.6  2.6  contig-581.fsa    4388  4425    (88) + (GC)n         Simple_repeat        1     39    (0) 2678  
   14   13.9  3.1  0.0  contig-582.fsa    3506  3537   (974) + (GGCGC)n      Simple_repeat        1     33    (0) 2679  
   34    2.8  0.0  0.0  contig-583.fsa    2159  2194  (2305) + (CAG)n        Simple_repeat        1     36    (0) 2680  
   46   22.0  1.3  5.6  contig-583.fsa    3036  3193  (1306) + G-rich        Low_complexity       1    160    (0) 2681  
   15   17.0  0.0  2.9  contig-585.fsa    4427  4461    (30) + (GGC)n        Simple_repeat        1     35    (0) 2682  
   15    0.0  5.3  0.0  contig-587.fsa     904   922  (3561) + (AT)n         Simple_repeat        1     20    (0) 2683  
   12   19.6  0.0  0.0  contig-588.fsa     444   472  (4011) + (CCT)n        Simple_repeat        1     29    (0) 2684  
   48    5.5  0.0  0.0  contig-588.fsa    3881  3938   (545) + (CGAGGAGAG)n  Simple_repeat        1     58    (0) 2685  
   17   26.4  2.8  2.7  contig-588.fsa    3941  4011   (472) + (CGA)n        Simple_repeat        1     73    (0) 2686  
   11    7.2 10.3  0.0  contig-59.fsa     8283  8311   (504) + (TGGCGC)n     Simple_repeat        1     32    (0) 2687  
   15   13.4  9.8  1.8  contig-591.fsa       1    51  (4426) + (GCGT)n       Simple_repeat        1     56    (0) 2688  
   13   30.4  1.7  1.7  contig-591.fsa     366   423  (4054) + (TCC)n        Simple_repeat        1     59    (0) 2689  
   21   16.6  5.6  0.0  contig-591.fsa    3371  3424  (1053) + (GCCACG)n     Simple_repeat        1     57    (0) 2690  
   17    0.0  0.0  0.0  contig-593.fsa       1    19  (4450) + (A)n          Simple_repeat        1     19    (0) 2691  
   14   20.7  4.4  5.6  contig-594.fsa    4111  4178   (289) + (GGCCGC)n     Simple_repeat        1     71    (0) 2692  
   11   27.3  2.3  0.0  contig-597.fsa    3703  3746   (709) + (TGGCGG)n     Simple_repeat        1     45    (0) 2693  
   12   18.4  5.4  0.0  contig-597.fsa    3964  4000   (455) + A-rich        Low_complexity       1     39    (0) 2694  
   13   22.5  2.0  3.9  contig-598.fsa     898   947  (3496) + G-rich        Low_complexity       1     51    (0) 2695  
   11   34.8  0.0  0.0  contig-6.fsa      4415  4468  (8763) + (GCTCCG)n     Simple_repeat        1     54    (0) 2696  
   15    5.5  0.0  0.0  contig-60.fsa     6239  6257  (2508) + (GC)n         Simple_repeat        1     19    (0) 2697  
   13   29.7  0.0  0.0  contig-603.fsa    1913  1957  (2477) + (CGG)n        Simple_repeat        1     45    (0) 2698  
   11   13.0  8.8  0.0  contig-604.fsa    1597  1630  (2803) + (GTCCTC)n     Simple_repeat        1     37    (0) 2699 *
   13   13.1  0.0  0.0  contig-604.fsa    1605  1629  (2804) + (CCT)n        Simple_repeat        1     25    (0) 2700  
   15   20.6  6.4  6.0  contig-611.fsa    1950  2043  (2367) + G-rich        Low_complexity       1    100    (0) 2701  
   22   16.1  0.0  0.0  contig-612.fsa    1865  1906  (2502) + GA-rich       Low_complexity       1     42    (0) 2702  
   13   36.7  0.0  0.0  contig-612.fsa    2333  2394  (2014) + GA-rich       Low_complexity       1     62    (0) 2703  
   15   18.7  4.7  0.0  contig-612.fsa    2467  2509  (1899) + (TGCTCTT)n    Simple_repeat        1     45    (0) 2704  
   15   19.8  4.8  4.5  contig-612.fsa    4343  4405     (3) + (AGCGAG)n     Simple_repeat        1     66    (0) 2705  
   15    9.1  5.4  2.6  contig-614.fsa    1036  1072  (3328) + (GAGTCTG)n    Simple_repeat        1     39    (0) 2706  
   14   27.0  1.6  3.2  contig-615.fsa    3681  3741   (658) + GA-rich       Low_complexity       1     62    (0) 2707  
   15    9.8  0.0 20.0  contig-615.fsa    4260  4394     (5) + (GCAGG)n      Simple_repeat        1    135    (0) 2708  
   16   19.4  2.4  0.0  contig-616.fsa    2219  2259  (2137) + (TGCCCA)n     Simple_repeat        1     42    (0) 2709  
   11   16.5  5.9  0.0  contig-616.fsa    3500  3533   (863) + (CGACAG)n     Simple_repeat        1     36    (0) 2710  
   12    9.3  0.0  4.0  contig-616.fsa    3959  3983   (413) + (GGGA)n       Simple_repeat        1     25    (0) 2711  
   13   21.0  2.4  2.4  contig-617.fsa    1184  1224  (3171) + (CATA)n       Simple_repeat        1     42    (0) 2712 *
   18    4.3  0.0  3.9  contig-617.fsa    1198  1223  (3172) + (AT)n         Simple_repeat        1     26    (0) 2713  
   13   14.3  2.3  6.7  contig-618.fsa    1830  1873  (2521) + (CTCCGG)n     Simple_repeat        1     45    (0) 2714  
   14   13.9  5.7  5.4  contig-619.fsa    2195  2247  (2147) + (GCAGCAC)n    Simple_repeat        1     56    (0) 2715  
   12   32.0  1.9  0.0  contig-62.fsa       71   124  (8563) + (GCGGC)n      Simple_repeat        1     55    (0) 2716  
   13   27.4  2.1  0.0  contig-62.fsa     4611  4667  (4020) + (CCGCCG)n     Simple_repeat        1     58    (0) 2717  
   12   23.3  0.0  0.0  contig-622.fsa    3106  3140  (1245) + (GCCGTG)n     Simple_repeat        1     35    (0) 2718  
   40    4.5  0.0  0.0  contig-624.fsa     713   758  (3624) + (GGCGGCATG)n  Simple_repeat        1     46    (0) 2719  
   16   21.3  0.0  2.2  contig-624.fsa    3048  3092  (1290) + (TGGATGA)n    Simple_repeat        1     45    (0) 2720  
   15   12.2  0.0  0.0  contig-624.fsa    3896  3922   (460) + (CCG)n        Simple_repeat        1     27    (0) 2721  
   13    7.2  3.0  5.9  contig-625.fsa    2620  2652  (1729) + (CGCCCC)n     Simple_repeat        1     34    (0) 2722  
   15   24.2  2.3  0.0  contig-629.fsa    3669  3712   (646) + (GCC)n        Simple_repeat        1     45    (0) 2723  
   13    8.7  4.0  0.0  contig-63.fsa     1369  1393  (7258) + (TAAA)n       Simple_repeat        1     26    (0) 2724  
   15   16.1  0.0  3.3  contig-63.fsa     1476  1505  (7146) + (TA)n         Simple_repeat        1     30    (0) 2725  
   14   16.4  2.9  0.0  contig-630.fsa     857   890  (3464) + (CTGGCT)n     Simple_repeat        1     35    (0) 2726  
   13   31.8  0.0  4.2  contig-632.fsa     149   219  (4132) + (CGCCCGG)n    Simple_repeat        1     71    (0) 2727  
   14   16.0  7.1  1.1  contig-632.fsa    4046  4094   (257) + G-rich        Low_complexity       1     51    (0) 2728  
   14   12.3  2.6  5.0  contig-634.fsa    3144  3182  (1165) + (TGTGC)n      Simple_repeat        1     40    (0) 2729  
   14   21.3  1.4  8.4  contig-638.fsa      50   119  (4209) + G-rich        Low_complexity       1     71    (0) 2730  
   12   15.5  3.5  0.0  contig-64.fsa     3204  3232  (5378) + (GCATG)n      Simple_repeat        1     30    (0) 2731  
   11   12.2  2.3  9.1  contig-640.fsa    1984  2026  (2299) + (GGCGAG)n     Simple_repeat        1     44    (0) 2732  
   11   17.1  2.9  2.8  contig-643.fsa     342   376  (3941) + (GACGTC)n     Simple_repeat        1     36    (0) 2733  
   15   33.8  1.3  1.2  contig-649.fsa      10    88  (4213) + (CGCCC)n      Simple_repeat        1     80    (0) 2734  
   13   18.6  3.7  5.4  contig-652.fsa     473   526  (3763) + G-rich        Low_complexity       1     56    (0) 2735  
   13   17.9  5.4  7.7  contig-653.fsa     433   506  (3783) + (AGCGCC)n     Simple_repeat        1     78    (0) 2736  
   21    0.0  0.0  0.0  contig-654.fsa    4039  4061   (223) + (AC)n         Simple_repeat        1     23    (0) 2737  
   12    5.6  0.0  0.0  contig-655.fsa    4202  4220    (63) + (GGC)n        Simple_repeat        1     19    (0) 2738  
   13   18.4  7.0  0.0  contig-656.fsa    1864  1906  (2376) + (CAGGAC)n     Simple_repeat        1     46    (0) 2739  
   14   12.3  2.4  7.1  contig-656.fsa    2187  2227  (2055) + (CGC)n        Simple_repeat        1     42    (0) 2740  
   13   11.9  5.0  4.8  contig-656.fsa    4030  4069   (213) + (CGCCCT)n     Simple_repeat        1     42    (0) 2741  
   13   23.1  2.1  2.1  contig-656.fsa    4162  4208    (74) + (GCGCCG)n     Simple_repeat        1     48    (0) 2742  
   18   12.3  9.1  1.7  contig-657.fsa     571   625  (3655) + (ACCTCCC)n    Simple_repeat        1     60    (0) 2743  
   12   19.6  0.0  0.0  contig-658.fsa     347   375  (3905) + (CGG)n        Simple_repeat        1     29    (0) 2744  
   17   18.4  3.9  1.9  contig-658.fsa     458   508  (3772) + (CGGCCC)n     Simple_repeat        1     53    (0) 2745  
   14   16.2  4.7  2.2  contig-66.fsa     4170  4212  (4338) + (GGCGCTCT)n   Simple_repeat        1     45    (0) 2746  
   13   13.4  6.1  0.0  contig-66.fsa     4334  4366  (4184) + (GCGCCA)n     Simple_repeat        1     35    (0) 2747  
   11   24.1  2.6  0.0  contig-661.fsa    2460  2498  (1776) + G-rich        Low_complexity       1     40    (0) 2748  
   15   15.5  0.0  0.0  contig-661.fsa    3392  3420   (854) + (CGT)n        Simple_repeat        1     29    (0) 2749  
   14   22.7  0.0  2.3  contig-662.fsa      40    82  (4191) + (GGCGC)n      Simple_repeat        1     43    (0) 2750  
   13   18.1  5.3  0.0  contig-663.fsa     164   201  (4070) + (GCCGCTC)n    Simple_repeat        1     40    (0) 2751  
   12   23.6  0.0  6.0  contig-663.fsa    4189  4238    (33) + (CACCGG)n     Simple_repeat        1     50    (0) 2752  
   12   17.7  5.0  2.4  contig-665.fsa    2260  2299  (1962) + (CGC)n        Simple_repeat        1     42    (0) 2753  
   14    7.3  6.9  0.0  contig-665.fsa    2645  2678  (1583) + (GGCTCG)n     Simple_repeat        1     36    (0) 2754  
   17   22.4  2.9  4.3  contig-666.fsa     675   742  (3509) + (GTGGCG)n     Simple_repeat        1     70    (0) 2755  
   13   17.5  3.1  0.0  contig-666.fsa    3097  3128  (1123) + GA-rich       Low_complexity       1     33    (0) 2756  
   12   19.8  2.3  4.4  contig-667.fsa    3942  3985   (252) + (CTGAG)n      Simple_repeat        1     45    (0) 2757  
   11   12.3  2.3  9.1  contig-669.fsa    3360  3402   (832) + (GAGGCC)n     Simple_repeat        1     44    (0) 2758  
   15   25.3  3.9  0.0  contig-669.fsa    4183  4234     (0) + (CGG)n        Simple_repeat        1     54    (0) 2759  
   11   26.4  5.6  0.0  contig-67.fsa     5060  5113  (3431) + (GACGAC)n     Simple_repeat        1     57    (0) 2760  
   12   18.4  0.0  9.6  contig-67.fsa     6630  6681  (1863) + G-rich        Low_complexity       1     52    (0) 2761  
   13   12.1  8.3  0.0  contig-672.fsa    1366  1401  (2827) + (TGGAGC)n     Simple_repeat        1     39    (0) 2762  
   12   17.9  9.1  0.0  contig-673.fsa    1311  1354  (2873) + (TGCGT)n      Simple_repeat        1     48    (0) 2763  
   12   19.4  4.7  2.2  contig-673.fsa    3957  3999   (228) + G-rich        Low_complexity       1     45    (0) 2764  
   13   10.0  0.0  0.0  contig-676.fsa    1188  1209  (3006) + (CGG)n        Simple_repeat        1     22    (0) 2765  
  190   24.6  1.7  1.7  contig-679.fsa    1408  1465  (2742) + X9_LINE       LINE/L1            127    184  (752) 2766  
   12    7.5  6.7  3.1  contig-68.fsa     7384  7413  (1119) + (CTGCG)n      Simple_repeat        1     32    (0) 2767  
   12   31.0  1.6  1.6  contig-68.fsa     7718  7778   (754) + (TCATCT)n     Simple_repeat        1     62    (0) 2768  
   14   14.7  0.0  3.1  contig-68.fsa     8452  8483    (49) + GA-rich       Low_complexity       1     32    (0) 2769  
   15   19.2  4.1  2.0  contig-681.fsa    4093  4141    (62) + (CGCACCT)n    Simple_repeat        1     51    (0) 2770  
   19   12.0  8.4  5.2  contig-682.fsa    1231  1307  (2886) + (GCGCCCA)n    Simple_repeat        1     79    (0) 2771  
   15    6.5 12.5  0.0  contig-682.fsa    1232  1263  (2930) + (GC)n         Simple_repeat        1     36    (0) 2772 *
   13    4.1  3.5  6.7  contig-683.fsa    2995  3023  (1167) + (GCG)n        Simple_repeat        1     30    (0) 2773  
   16    7.8  0.0  3.5  contig-685.fsa    2415  2452  (1736) + (GCC)n        Simple_repeat        1     36    (0) 2774  
   15   29.9  0.0  0.0  contig-685.fsa    3687  3739   (449) + (CCGGCCC)n    Simple_repeat        1     53    (0) 2775  
   13   18.4  0.0  3.0  contig-687.fsa    2879  2911  (1267) + (TGC)n        Simple_repeat        1     33    (0) 2776  
   15   12.3  2.6  5.0  contig-689.fsa      40    78  (4098) + (CCCG)n       Simple_repeat        1     40    (0) 2777  
   15   21.8  0.0  4.3  contig-69.fsa     3206  3251  (5241) + (CCG)n        Simple_repeat        1     46    (0) 2778  
   12   16.0  0.0  3.3  contig-692.fsa    2365  2394  (1774) + (CCAGG)n      Simple_repeat        1     30    (0) 2779  
   14   15.9  0.0  0.0  contig-694.fsa      85   112  (4053) + GA-rich       Low_complexity       1     28    (0) 2780  
   25   30.5  1.7  2.5  contig-694.fsa    3384  3500   (665) + G-rich        Low_complexity       1    119    (0) 2781  
   13   18.2  0.0  0.0  contig-695.fsa     177   207  (3958) + (CTCGC)n      Simple_repeat        1     31    (0) 2782  
   13   18.7  2.1  6.1  contig-696.fsa     388   435  (3727) + G-rich        Low_complexity       1     49    (0) 2783  
   14   13.9  2.9  2.9  contig-697.fsa     653   686  (3475) + GA-rich       Low_complexity       1     35    (0) 2784  
   16   23.1  1.6  4.8  contig-699.fsa    3124  3184   (975) + (CGC)n        Simple_repeat        1     62    (0) 2785  
   21    0.0  0.0  0.0  contig-7.fsa      4949  4971  (8200) + (AC)n         Simple_repeat        1     23    (0) 2786  
   20   19.3  6.1  5.7  contig-70.fsa     3807  3905  (4576) + G-rich        Low_complexity       1    105    (0) 2787  
   13   22.7  2.0  3.9  contig-70.fsa     6609  6658  (1823) + (GCTCCG)n     Simple_repeat        1     51    (0) 2788  
   18   18.6  4.1  0.0  contig-700.fsa    3402  3450   (700) + G-rich        Low_complexity       1     51    (0) 2789  
   24   17.3  6.2  0.0  contig-701.fsa    1454  1518  (2631) + (GGCCTG)n     Simple_repeat        1     69    (0) 2790  
   14   30.4  0.0  0.0  contig-702.fsa      54   101  (4043) + (CCG)n        Simple_repeat        1     48    (0) 2791  
   15   17.1  0.0  0.0  contig-704.fsa     395   427  (3709) + (GGCCGC)n     Simple_repeat        1     33    (0) 2792  
   14   30.3  0.0  0.0  contig-704.fsa     535   583  (3553) + (CGGCCA)n     Simple_repeat        1     49    (0) 2793  
   12   21.5  2.5  2.4  contig-709.fsa    2730  2769  (1361) + (CCG)n        Simple_repeat        1     41    (0) 2794  
   17   28.2  2.9  0.0  contig-709.fsa    4046  4113    (17) + (TCCCGA)n     Simple_repeat        1     70    (0) 2795  
   16    4.5  0.0  0.0  contig-71.fsa      407   429  (8035) + (GCAT)n       Simple_repeat        1     23    (0) 2796  
   11   16.9  2.9  2.8  contig-711.fsa    1252  1286  (2841) + (CGCTCG)n     Simple_repeat        1     36    (0) 2797  
   12   14.3  3.0  2.9  contig-711.fsa    3483  3515   (612) + (GCCAGC)n     Simple_repeat        1     34    (0) 2798  
   17   12.7  0.0  0.0  contig-713.fsa    1670  1695  (2424) + (CA)n         Simple_repeat        1     26    (0) 2799  
   15   16.4  5.9  0.0  contig-714.fsa    3812  3845   (274) + (GC)n         Simple_repeat        1     36    (0) 2800  
   16    8.1 10.3  0.0  contig-714.fsa    3955  3993   (126) + (ACGAGG)n     Simple_repeat        1     43    (0) 2801  
   12   19.5  2.9  0.0  contig-717.fsa     520   554  (3551) + (TCCTCT)n     Simple_repeat        1     36    (0) 2802  
   13   21.7  0.0  0.0  contig-718.fsa    1741  1772  (2332) + GA-rich       Low_complexity       1     32    (0) 2803  
   13   19.1  0.0  0.0  contig-718.fsa    2060  2089  (2015) + GA-rich       Low_complexity       1     30    (0) 2804  
   13   16.7  4.8  2.3  contig-719.fsa     479   520  (3583) + (CGCCGCA)n    Simple_repeat        1     44    (0) 2805  
   14   10.2  0.0  8.1  contig-719.fsa    3408  3444   (659) + (CGCCCC)n     Simple_repeat        1     37    (0) 2806  
   18   23.0  5.6  5.3  contig-72.fsa      862   968  (7480) + (CGCCT)n      Simple_repeat        1    113    (0) 2807  
   14   25.2  2.1  0.0  contig-72.fsa     1498  1544  (6904) + (CCCCGC)n     Simple_repeat        1     48    (0) 2808  
   17   12.8  5.9  0.0  contig-721.fsa       5    38  (4049) + (CG)n         Simple_repeat        1     36    (0) 2809  
   12   16.4  0.0  7.5  contig-721.fsa      86   125  (3962) + (CCCCG)n      Simple_repeat        1     40    (0) 2810  
   12   18.4  0.0  3.0  contig-721.fsa    3667  3699   (388) + (CCACCT)n     Simple_repeat        1     33    (0) 2811  
   14   13.8  2.9  2.9  contig-722.fsa    1695  1728  (2358) + (CGG)n        Simple_repeat        1     35    (0) 2812  
   20   24.8  2.9  1.4  contig-723.fsa    3712  3780   (301) + (CTCCCT)n     Simple_repeat        1     71    (0) 2813  
   13   10.7  0.0  8.3  contig-725.fsa    1882  1917  (2156) + (GGCGGA)n     Simple_repeat        1     36    (0) 2814  
   22    6.6  0.0  0.0  contig-725.fsa    2126  2157  (1916) + (GCG)n        Simple_repeat        1     32    (0) 2815  
   15   25.3  0.0  7.1  contig-728.fsa     350   419  (3641) + (GCCCC)n      Simple_repeat        1     70    (0) 2816  
   17   30.2  0.0  3.9  contig-728.fsa     437   514  (3546) + (CAGCTG)n     Simple_repeat        1     78    (0) 2817  
   15   21.4  0.0  0.0  contig-728.fsa    3466  3503   (557) + G-rich        Low_complexity       1     38    (0) 2818  
   11   24.4  4.0  1.9  contig-729.fsa      59   108  (3951) + (CTCCGC)n     Simple_repeat        1     52    (0) 2819  
   14   22.2  5.5  1.7  contig-729.fsa     119   173  (3886) + (GCGCTC)n     Simple_repeat        1     58    (0) 2820  
   15    5.5  0.0  0.0  contig-730.fsa       1    19  (4038) + (G)n          Simple_repeat        1     19    (0) 2821  
   13    8.1  3.6  3.5  contig-733.fsa    1293  1320  (2726) + (CCT)n        Simple_repeat        1     29    (0) 2822  
   18    6.8  6.1  2.9  contig-736.fsa    2882  2914  (1127) + (CG)n         Simple_repeat        1     35    (0) 2823  
   13   25.0  2.0  2.0  contig-74.fsa      153   201  (8217) + (AGGAGC)n     Simple_repeat        1     50    (0) 2824  
   12   29.0  5.8  2.2  contig-74.fsa      841   927  (7491) + (TCTCCT)n     Simple_repeat        1     92    (0) 2825  
   15    0.0  0.0  8.3  contig-740.fsa    3872  3895   (129) + (GC)n         Simple_repeat        1     24    (0) 2826  
   11   22.4  0.0  6.4  contig-740.fsa    3936  3982    (42) + GA-rich       Low_complexity       1     47    (0) 2827  
   14    9.5  8.8  0.0  contig-745.fsa    2419  2452  (1566) + (GTCGTG)n     Simple_repeat        1     37    (0) 2828  
   23   22.1  4.3  0.0  contig-746.fsa     534   602  (3416) + GA-rich       Low_complexity       1     72    (0) 2829  
   12   12.2  3.7  0.0  contig-748.fsa     477   503  (3510) + G-rich        Low_complexity       1     28    (0) 2830  
   14   31.0  2.7  2.6  contig-748.fsa    3935  4009     (4) + (GGC)n        Simple_repeat        1     77    (0) 2831  
   14   10.5  6.5  0.0  contig-749.fsa     843   873  (3137) + (CTCC)n       Simple_repeat        1     33    (0) 2832  
   20   25.6  3.2  4.1  contig-752.fsa    2953  3047   (958) + (CTCGGC)n     Simple_repeat        1     98    (0) 2833  
   14   20.1  4.2  2.0  contig-756.fsa    2764  2811  (1180) + (GCGGAG)n     Simple_repeat        1     50    (0) 2834  
   12   21.2  2.1  4.2  contig-758.fsa    3302  3348   (642) + (CGCGGCG)n    Simple_repeat        1     48    (0) 2835  
   19   29.5  0.0  3.8  contig-76.fsa     2199  2278  (6076) + (CCGCCA)n     Simple_repeat        1     80    (0) 2836  
  194   34.4  0.0  3.2  contig-76.fsa     5196  5291  (3063) + AmnSINE1      SINE/5S-Deu-L2      10    102  (473) 2837  
   16   18.4  4.7  0.0  contig-760.fsa    3144  3186   (798) + GA-rich       Low_complexity       1     45    (0) 2838  
   14   14.6  6.1  3.9  contig-760.fsa    3892  3940    (44) + (GGAGAC)n     Simple_repeat        1     52    (0) 2839  
   16   23.2  3.5  1.7  contig-762.fsa    1110  1166  (2816) + (GCGCCC)n     Simple_repeat        1     59    (0) 2840  
   13   10.8  3.1  3.0  contig-762.fsa    3705  3736   (246) + (CCCGAG)n     Simple_repeat        1     33    (0) 2841  
   13   26.1  0.0  0.0  contig-762.fsa    3846  3886    (96) + (CCCCCG)n     Simple_repeat        1     41    (0) 2842  
   15    5.3 15.0  0.0  contig-763.fsa     757   796  (3184) + (GCCAGCC)n    Simple_repeat        1     46    (0) 2843  
   16   14.7  0.0  0.0  contig-764.fsa     873   902  (3075) + (GGA)n        Simple_repeat        1     30    (0) 2844  
   14   17.6  0.0  0.0  contig-764.fsa    1707  1738  (2239) + (CCTCGC)n     Simple_repeat        1     32    (0) 2845  
   15    0.0  0.0  8.3  contig-764.fsa    3825  3848   (129) + (GC)n         Simple_repeat        1     24    (0) 2846  
   11   22.4  0.0  6.4  contig-764.fsa    3889  3935    (42) + GA-rich       Low_complexity       1     47    (0) 2847  
   15   20.5  4.1  3.9  contig-765.fsa    1093  1141  (2836) + (CG)n         Simple_repeat        1     51    (0) 2848  
   18   25.6  0.0  0.0  contig-765.fsa    2749  2790  (1187) + (CG)n         Simple_repeat        1     42    (0) 2849  
   15   22.0  2.4  0.0  contig-768.fsa    2371  2412  (1557) + (CCCT)n       Simple_repeat        1     43    (0) 2850  
   12   25.1  2.2  2.2  contig-77.fsa        1    45  (8302) + (CGCG)n       Simple_repeat        1     46    (0) 2851  
   15    0.0  4.3  4.2  contig-770.fsa     220   242  (3725) + (CG)n         Simple_repeat        1     24    (0) 2852  
   13   14.7  3.3  0.0  contig-771.fsa    2779  2808  (1158) + (CCG)n        Simple_repeat        1     31    (0) 2853  
   12   13.9  0.0  0.0  contig-773.fsa    3313  3336   (625) + (TCC)n        Simple_repeat        1     24    (0) 2854  
   12   19.6  0.0  0.0  contig-774.fsa    2971  2999   (962) + (CCT)n        Simple_repeat        1     29    (0) 2855  
   12   16.6  4.5  4.3  contig-775.fsa     441   484  (3474) + (GCAGCC)n     Simple_repeat        1     46    (0) 2856  
   20   14.0  4.9  4.7  contig-778.fsa    2485  2545  (1402) + (CGAGGC)n     Simple_repeat        1     64    (0) 2857  
   13   11.1  3.2  3.1  contig-779.fsa      26    56  (3891) + (CGC)n        Simple_repeat        1     32    (0) 2858  
   18   31.2  0.0  0.0  contig-779.fsa     512   571  (3376) + (GCT)n        Simple_repeat        1     60    (0) 2859  
   17   15.8  2.3  2.2  contig-779.fsa    3902  3945     (2) + (GCCCGC)n     Simple_repeat        1     45    (0) 2860  
   13   27.2  5.6  1.3  contig-78.fsa     4731  4802  (3527) + (CGCCGT)n     Simple_repeat        1     76    (0) 2861  
   12   16.5  5.7  5.4  contig-781.fsa     413   465  (3481) + (CCTCGCC)n    Simple_repeat        1     56    (0) 2862 *
   14   17.0  0.0  2.9  contig-781.fsa     430   464  (3482) + (CCCTGC)n     Simple_repeat        1     35    (0) 2863  
   14   15.7  4.3  4.2  contig-781.fsa    3667  3712   (234) + (GCGCTG)n     Simple_repeat        1     48    (0) 2864  
   15   21.2  9.2  0.0  contig-782.fsa     646   710  (3235) + (CGAGGA)n     Simple_repeat        1     71    (0) 2865  
   12   29.6  2.9  2.8  contig-783.fsa    3858  3926    (19) + (CCGCTC)n     Simple_repeat        1     71    (0) 2866  
   13   12.6  3.7  0.0  contig-785.fsa     393   419  (3522) + GA-rich       Low_complexity       1     28    (0) 2867  
   14   20.2  0.0  0.0  contig-789.fsa     916   949  (2987) + (CCTCAT)n     Simple_repeat        1     34    (0) 2868  
   12   11.3  6.9  0.0  contig-79.fsa     6301  6329  (1997) + (CACGC)n      Simple_repeat        1     31    (0) 2869  
   14    6.9 11.5  5.2  contig-790.fsa      31   110  (3822) + (CTCTGCGT)n   Simple_repeat        1     85    (0) 2870  
   14   12.3  3.8  9.1  contig-790.fsa    2758  2810  (1122) + (CGT)n        Simple_repeat        1     55    (0) 2871  
   17   19.3  2.0  2.0  contig-791.fsa    1942  1990  (1942) + (CGCCCT)n     Simple_repeat        1     50    (0) 2872  
   22   29.0  2.4  4.6  contig-792.fsa      52   178  (3753) + (CCCGCTC)n    Simple_repeat        1    130    (0) 2873  
   13   22.5  2.0  3.9  contig-792.fsa     376   425  (3506) + (CGCCCG)n     Simple_repeat        1     51    (0) 2874  
  194   34.4  0.0  3.2  contig-793.fsa    3187  3282   (646) + AmnSINE1      SINE/5S-Deu-L2      10    102  (473) 2875  
   22   23.9  0.0  0.0  contig-799.fsa    3862  3915     (1) + (TCC)n        Simple_repeat        1     54    (0) 2876  
   22   16.3  4.5  4.3  contig-80.fsa       93   159  (8079) + (CCT)n        Simple_repeat        1     70    (0) 2877  
   16   15.4  2.8  0.0  contig-80.fsa     1980  2015  (6223) + GA-rich       Low_complexity       1     37    (0) 2878  
   17    9.1  0.0  7.3  contig-800.fsa    2337  2377  (1531) + (GACTCG)n     Simple_repeat        1     41    (0) 2879  
   12   17.3  0.0  5.6  contig-801.fsa     357   392  (3516) + (TACA)n       Simple_repeat        1     36    (0) 2880  
   14   27.4  0.0  4.8  contig-802.fsa    1682  1743  (2163) + (GAGGCC)n     Simple_repeat        1     62    (0) 2881  
   13   10.0  0.0  0.0  contig-802.fsa    3639  3660   (246) + (GGC)n        Simple_repeat        1     22    (0) 2882  
   16   35.2  0.0  0.0  contig-803.fsa    1975  2042  (1861) + (TCC)n        Simple_repeat        1     68    (0) 2883  
   12   21.7  1.4  9.7  contig-808.fsa     706   776  (3100) + (GCGG)n       Simple_repeat        1     72    (0) 2884  
   16   17.6  0.0  0.0  contig-809.fsa       1    27  (3848) + G-rich        Low_complexity       1     27    (0) 2885  
   11   21.1  2.5  2.4  contig-809.fsa    1844  1883  (1992) + (CGGCGA)n     Simple_repeat        1     41    (0) 2886  
   11   16.7  7.2  6.8  contig-809.fsa    2479  2547  (1328) + (GCCAGT)n     Simple_repeat        1     74    (0) 2887  
   13    9.8  9.1  0.0  contig-809.fsa    2678  2710  (1165) + (TCCTCG)n     Simple_repeat        1     36    (0) 2888  
   21   19.9  0.0  0.0  contig-810.fsa    3836  3875     (0) + (C)n          Simple_repeat        1     40    (0) 2889  
   12   12.8  5.6  2.6  contig-811.fsa    3417  3452   (422) + (GCCTTGC)n    Simple_repeat        1     38    (0) 2890  
   17   14.7  6.7  0.0  contig-812.fsa    3733  3777    (90) + (CCAGGC)n     Simple_repeat        1     48    (0) 2891  
   15   21.6  4.2  0.0  contig-813.fsa    2981  3028   (837) + (GCCCCC)n     Simple_repeat        1     50    (0) 2892  
   15   23.5  1.2  8.4  contig-815.fsa    3305  3386   (468) + (CCGCC)n      Simple_repeat        1     83    (0) 2893  
   12   17.6  3.1  0.0  contig-816.fsa    1707  1738  (2111) + A-rich        Low_complexity       1     33    (0) 2894  
   13   15.9  2.7  2.6  contig-818.fsa    3531  3567   (272) + (CGCCTG)n     Simple_repeat        1     38    (0) 2895  
   12   17.5  3.1  0.0  contig-82.fsa     4102  4133  (4057) + (CGCCGG)n     Simple_repeat        1     33    (0) 2896  
   14   12.0  0.0  0.0  contig-820.fsa    2288  2314  (1522) + (TCCCC)n      Simple_repeat        1     27    (0) 2897  
  241   15.4  0.0  0.0  contig-820.fsa    2894  2932   (904) + LTR34         LTR/ERV1           212    250  (449) 2898  
   15   13.5  2.8  5.4  contig-821.fsa    3793  3828     (3) + (CG)n         Simple_repeat        1     37    (0) 2899  
   14   31.9  0.0  0.0  contig-823.fsa     108   158  (3668) + GA-rich       Low_complexity       1     51    (0) 2900  
   12   26.2  0.0  2.3  contig-823.fsa    3041  3083   (743) + (CCGAGG)n     Simple_repeat        1     43    (0) 2901  
   29   12.1  5.1  4.8  contig-824.fsa    1631  1709  (2116) + G-rich        Low_complexity       1     83    (0) 2902  
   14   14.4  0.0  3.0  contig-825.fsa    3627  3659   (166) + (ATGTGT)n     Simple_repeat        1     33    (0) 2903 *
   17   13.1  0.0  0.0  contig-825.fsa    3631  3656   (169) + (TG)n         Simple_repeat        1     26    (0) 2904  
   14   20.1  0.0  0.0  contig-825.fsa    3737  3770    (55) + (CCCCCA)n     Simple_repeat        1     34    (0) 2905  
   12   25.2  5.2  1.6  contig-826.fsa    1630  1687  (2133) + (CCAGCGC)n    Simple_repeat        1     61    (0) 2906  
   18   13.9  0.0  0.0  contig-826.fsa    1786  1817  (2003) + (CCT)n        Simple_repeat        1     32    (0) 2907  
   15    0.0  0.0  0.0  contig-827.fsa     274   292  (3523) + (CTC)n        Simple_repeat        1     19    (0) 2908  
   12   22.4  0.0  2.6  contig-828.fsa    2059  2096  (1718) + (CCCGCG)n     Simple_repeat        1     38    (0) 2909  
   14   15.5  5.6  0.0  contig-829.fsa    3655  3690   (123) + GA-rich       Low_complexity       1     38    (0) 2910  
   13   10.0  0.0  0.0  contig-83.fsa     6006  6027  (2162) + (GAG)n        Simple_repeat        1     22    (0) 2911  
   28   24.4  6.7  2.1  contig-830.fsa    2099  2233  (1580) + (GGAGGC)n     Simple_repeat        1    144    (0) 2912  
   12   17.9  3.1  0.0  contig-834.fsa    2140  2171  (1639) + (CTCGGC)n     Simple_repeat        1     33    (0) 2913  
   17   15.4  6.7  2.1  contig-838.fsa     201   250  (3553) + (GC)n         Simple_repeat        1     52    (0) 2914  
   17    4.3  0.0  0.0  contig-838.fsa    3714  3737    (66) + (GCG)n        Simple_repeat        1     24    (0) 2915  
   15   24.6  3.8  4.9  contig-84.fsa     1247  1325  (6833) + (CCGCC)n      Simple_repeat        1     82    (0) 2916  
   13   28.0  0.0  2.0  contig-84.fsa     1285  1333  (6825) + (CCCCGCA)n    Simple_repeat        1     49    (0) 2917 *
   13   23.7  0.0  4.2  contig-84.fsa     2897  2944  (5214) + (GGTGGC)n     Simple_repeat        1     48    (0) 2918  
   12   16.0  4.3  6.1  contig-84.fsa     7091  7137  (1021) + (AGC)n        Simple_repeat        1     49    (0) 2919  
   12   21.6  0.0  4.9  contig-84.fsa     7817  7857   (301) + (CGC)n        Simple_repeat        1     41    (0) 2920  
   13   15.6  0.0  7.3  contig-841.fsa    1436  1476  (2320) + (CGCCCC)n     Simple_repeat        1     41    (0) 2921  
   12    6.2  4.9  9.3  contig-843.fsa     746   786  (3007) + (GCCTCT)n     Simple_repeat        1     43    (0) 2922  
   13   26.4  0.0  0.0  contig-843.fsa    3071  3111   (682) + (CGAGGT)n     Simple_repeat        1     41    (0) 2923  
   13   22.7  3.6  3.5  contig-844.fsa    3151  3205   (585) + (CGGACAG)n    Simple_repeat        1     57    (0) 2924  
   12   14.5  8.2  3.8  contig-845.fsa     492   540  (3242) + (CGAG)n       Simple_repeat        1     53    (0) 2925  
   12   18.1  2.4  4.8  contig-845.fsa    1151  1191  (2591) + (CACC)n       Simple_repeat        1     42    (0) 2926  
   12   19.2  0.0 10.3  contig-846.fsa    3639  3696    (80) + (TCCCCT)n     Simple_repeat        1     58    (0) 2927  
   14   18.5  0.0  0.0  contig-847.fsa    1895  1925  (1848) + (GCG)n        Simple_repeat        1     31    (0) 2928  
   18   23.3  0.0  0.0  contig-847.fsa    1928  1969  (1804) + GA-rich       Low_complexity       1     42    (0) 2929  
   12   26.6  2.2  0.0  contig-847.fsa    3221  3265   (508) + (CCCCTG)n     Simple_repeat        1     46    (0) 2930  
   12   17.9  4.0  5.8  contig-847.fsa    3720  3769     (4) + (GCGCC)n      Simple_repeat        1     52    (0) 2931  
   20   29.2  0.0  0.0  contig-849.fsa     628   689  (3077) + (CCT)n        Simple_repeat        1     62    (0) 2932  
   31   25.5  0.9  3.6  contig-851.fsa    3280  3388   (373) + (CGAGGA)n     Simple_repeat        1    110    (0) 2933  
   12   15.8  0.0  3.3  contig-854.fsa    2837  2866   (880) + (GCGCC)n      Simple_repeat        1     30    (0) 2934  
   14    9.8 13.6  0.0  contig-855.fsa    2223  2266  (1466) + (TTGGCC)n     Simple_repeat        1     50    (0) 2935  
   22    9.5  0.0  0.0  contig-856.fsa      12    45  (3685) + (CTC)n        Simple_repeat        1     34    (0) 2936  
   14   21.2  5.2  3.3  contig-856.fsa      29    86  (3644) + (CCG)n        Simple_repeat        1     61    (0) 2937 *
   13   24.8  1.8  3.5  contig-856.fsa     367   422  (3308) + (CGCGTCG)n    Simple_repeat        1     57    (0) 2938  
   12   10.6  9.1  4.2  contig-856.fsa    1336  1379  (2351) + (CGTCTCT)n    Simple_repeat        1     48    (0) 2939  
   12    7.5  6.7  3.1  contig-856.fsa    1993  2022  (1708) + (CTCTG)n      Simple_repeat        1     32    (0) 2940  
   14   11.7  4.9  4.7  contig-858.fsa    3093  3133   (594) + (GCCTGG)n     Simple_repeat        1     43    (0) 2941  
   19   21.3  2.0  0.0  contig-859.fsa    3655  3703    (23) + (GCC)n        Simple_repeat        1     50    (0) 2942  
   13    0.0  5.0  0.0  contig-86.fsa     2777  2796  (5331) + (TGCA)n       Simple_repeat        1     21    (0) 2943  
   13    8.5  4.0  0.0  contig-861.fsa     426   450  (3272) + (CATG)n       Simple_repeat        1     26    (0) 2944  
   42   22.6  0.9  0.9  contig-861.fsa    2353  2457  (1265) + GA-rich       Low_complexity       1    106    (0) 2945  
   17   20.5  3.8  1.8  contig-862.fsa     799   851  (2868) + (CCAGGC)n     Simple_repeat        1     55    (0) 2946  
   19    4.0  0.0  0.0  contig-862.fsa    2027  2052  (1667) + (CTA)n        Simple_repeat        1     26    (0) 2947  
   12   10.0  9.4  0.0  contig-862.fsa    2497  2528  (1191) + (GCGCTG)n     Simple_repeat        1     35    (0) 2948  
   16   26.1  0.0  0.0  contig-864.fsa    1599  1644  (2073) + (CCAT)n       Simple_repeat        1     46    (0) 2949  
   13   31.4  1.8  0.0  contig-864.fsa    2974  3028   (689) + (CGC)n        Simple_repeat        1     56    (0) 2950  
   26   23.0  4.3  4.2  contig-865.fsa    2438  2552  (1163) + (CCGCCT)n     Simple_repeat        1    120    (0) 2951  
   15   13.2  5.3  6.7  contig-866.fsa    3321  3386   (328) + G-rich        Low_complexity       1     65    (0) 2952  
   12   23.7  3.9  1.9  contig-867.fsa    3153  3203   (510) + (TCGCCTC)n    Simple_repeat        1     53    (0) 2953  
   13   26.0  3.2  3.1  contig-869.fsa     344   406  (3305) + (GCGCCG)n     Simple_repeat        1     65    (0) 2954  
   18   16.1  0.0  0.0  contig-869.fsa    3494  3528   (183) + (CCG)n        Simple_repeat        1     35    (0) 2955  
   12   23.9  0.0  2.4  contig-87.fsa     2330  2370  (5753) + (CTCTCC)n     Simple_repeat        1     41    (0) 2956  
   19   10.5  0.0  0.0  contig-870.fsa     243   273  (3435) + (CCT)n        Simple_repeat        1     31    (0) 2957  
   13   11.2  3.2  3.1  contig-870.fsa    2681  2711   (997) + (TCC)n        Simple_repeat        1     32    (0) 2958  
   12   11.6  3.3  3.2  contig-871.fsa     982  1011  (2695) + (GCGCC)n      Simple_repeat        1     31    (0) 2959  
   15   15.0 11.4  2.6  contig-872.fsa    3224  3293   (413) + (GCGAGGA)n    Simple_repeat        1     78    (0) 2960  
   12    4.5  4.0  3.9  contig-873.fsa    1033  1057  (2642) + (GGC)n        Simple_repeat        1     26    (0) 2961  
   12   27.3  0.0  6.2  contig-873.fsa    2998  3061   (638) + (GCGCCA)n     Simple_repeat        1     64    (0) 2962  
   88   11.3  2.7  0.0  contig-874.fsa    3552  3698     (0) + (GGCAGAG)n    Simple_repeat        1    151    (0) 2963  
   13   24.6  2.3  0.0  contig-875.fsa     241   283  (3414) + (GGCCGG)n     Simple_repeat        1     44    (0) 2964  
   12   24.6  0.0  2.5  contig-875.fsa    3472  3511   (186) + (CGCCG)n      Simple_repeat        1     40    (0) 2965  
   15    3.5 10.3  0.0  contig-88.fsa       15    43  (8023) + (CGG)n        Simple_repeat        1     32    (0) 2966  
   20   15.2  2.2  2.1  contig-880.fsa    3013  3058   (627) + (GAC)n        Simple_repeat        1     47    (0) 2967  
   12   11.6  6.9  0.0  contig-881.fsa     374   402  (3280) + (CAACG)n      Simple_repeat        1     31    (0) 2968  
   14   26.3  4.9  3.5  contig-881.fsa    3038  3119   (563) + G-rich        Low_complexity       1     86    (0) 2969  
   14   21.1  6.1  0.0  contig-881.fsa    3495  3543   (139) + (AGGCCG)n     Simple_repeat        1     52    (0) 2970  
   12   19.4  0.0  5.1  contig-884.fsa    1520  1558  (2122) + G-rich        Low_complexity       1     39    (0) 2971  
   13   19.5  0.0  2.7  contig-884.fsa    1871  1907  (1773) + (CGGCCA)n     Simple_repeat        1     37    (0) 2972  
   13   15.0  8.7  2.0  contig-885.fsa    1711  1756  (1922) + GA-rich       Low_complexity       1     50    (0) 2973  
   15   22.2  4.4  4.2  contig-887.fsa    1867  1934  (1739) + (GCTCCC)n     Simple_repeat        1     71    (0) 2974  
   14   19.1  1.9  5.6  contig-887.fsa    2995  3047   (626) + G-rich        Low_complexity       1     54    (0) 2975  
   13   18.9  0.0  0.0  contig-888.fsa    1689  1718  (1950) + G-rich        Low_complexity       1     30    (0) 2976  
   14   31.0  3.8  3.6  contig-888.fsa    3159  3264   (404) + (GTCCTC)n     Simple_repeat        1    110    (0) 2977  
   13    5.3  0.0  0.0  contig-888.fsa    3217  3236   (432) + (TTC)n        Simple_repeat        1     20    (0) 2978 *
   13   14.5  5.9  5.6  contig-89.fsa     1579  1640  (6413) + (CCAGAGC)n    Simple_repeat        1     62    (0) 2979  
   15   16.3  0.0  2.8  contig-89.fsa     3147  3182  (4871) + (CCCG)n       Simple_repeat        1     36    (0) 2980  
   15   15.5  7.0  0.0  contig-890.fsa      71   113  (3545) + (GCTGGC)n     Simple_repeat        1     46    (0) 2981  
   13   26.6  0.0  5.1  contig-890.fsa    1831  1889  (1769) + (GGTGGA)n     Simple_repeat        1     59    (0) 2982  
   12   20.3  6.7  0.0  contig-890.fsa    3579  3623    (35) + (CAGCGC)n     Simple_repeat        1     48    (0) 2983  
   11   25.1  0.0  4.3  contig-892.fsa      80   125  (3529) + (CGGCGA)n     Simple_repeat        1     46    (0) 2984  
   14   10.3  6.4  6.0  contig-892.fsa     963  1009  (2645) + G-rich        Low_complexity       1     50    (0) 2985  
   16   19.2  2.2  4.3  contig-893.fsa    3014  3058   (596) + (GC)n         Simple_repeat        1     46    (0) 2986  
   17    8.2  0.0  0.0  contig-894.fsa     509   534  (3116) + (GGA)n        Simple_repeat        1     26    (0) 2987  
   12   22.4  0.0  6.2  contig-894.fsa     804   851  (2799) + (GAAGGC)n     Simple_repeat        1     48    (0) 2988  
   12   28.0  0.0  0.0  contig-895.fsa    2652  2690   (959) + (TAC)n        Simple_repeat        1     39    (0) 2989  
   16    0.0  0.0  0.0  contig-898.fsa       1    17  (3628) + (C)n          Simple_repeat        1     17    (0) 2990  
   14   22.5  0.0  0.0  contig-898.fsa    1143  1179  (2466) + GA-rich       Low_complexity       1     37    (0) 2991  
   13   22.6  0.0  0.0  contig-898.fsa    2150  2185  (1460) + (GCAGCG)n     Simple_repeat        1     36    (0) 2992  
   12   23.5  0.0  6.4  contig-898.fsa    2339  2385  (1260) + (CCCTT)n      Simple_repeat        1     47    (0) 2993  
   18   23.4  0.0  3.7  contig-898.fsa    3534  3587    (58) + (GGC)n        Simple_repeat        1     54    (0) 2994  
   16   17.2  3.9  5.7  contig-899.fsa    2904  2954   (686) + (CG)n         Simple_repeat        1     53    (0) 2995  
   20    3.9  0.0  0.0  contig-90.fsa     1730  1756  (6142) + (TCC)n        Simple_repeat        1     27    (0) 2996  
   12   12.3  5.1  4.9  contig-900.fsa    2602  2640   (999) + (CATG)n       Simple_repeat        1     41    (0) 2997  
   13   31.6  0.0  1.7  contig-902.fsa      99   158  (3480) + G-rich        Low_complexity       1     60    (0) 2998  
   12   12.4  5.1  4.9  contig-906.fsa    1808  1846  (1786) + (GCTCGC)n     Simple_repeat        1     41    (0) 2999  
   17   19.0  7.4  0.0  contig-907.fsa     261   314  (3314) + (CTC)n        Simple_repeat        1     58    (0) 3000  
   13   16.5  8.2  1.9  contig-908.fsa    3575  3623     (4) + (GGCGCT)n     Simple_repeat        1     53    (0) 3001  
   14   12.0  0.0  3.5  contig-909.fsa       3    31  (3592) + (GCC)n        Simple_repeat        1     29    (0) 3002  
   18   12.1  5.3  2.5  contig-91.fsa     7821  7858    (31) + (CG)n         Simple_repeat        1     40    (0) 3003  
   16   14.9  3.3  0.0  contig-910.fsa     185   214  (3407) + (GC)n         Simple_repeat        1     31    (0) 3004  
   12    4.5  4.0  3.9  contig-911.fsa     629   653  (2964) + (GCG)n        Simple_repeat        1     26    (0) 3005  
   12   24.1  0.0  0.0  contig-911.fsa    1970  2003  (1614) + (CGC)n        Simple_repeat        1     34    (0) 3006  
   12   17.0  2.9  2.8  contig-913.fsa      33    67  (3548) + (CCGCG)n      Simple_repeat        1     36    (0) 3007  
   11   23.8  6.1  0.0  contig-919.fsa    2538  2586  (1014) + (CGTCCGG)n    Simple_repeat        1     52    (0) 3008  
   12   23.0  1.5  7.6  contig-92.fsa      682   746  (7136) + (GGCGCA)n     Simple_repeat        1     66    (0) 3009  
   18    0.0  0.0  0.0  contig-920.fsa    2727  2749   (848) + (GGA)n        Simple_repeat        1     23    (0) 3010  
   12   11.6  3.3  3.2  contig-921.fsa    1078  1107  (2489) + (GGCGA)n      Simple_repeat        1     31    (0) 3011  
   13   20.3  7.8  0.0  contig-922.fsa    3540  3590     (2) + (GGCGCT)n     Simple_repeat        1     55    (0) 3012  
   12   16.5  0.0 10.0  contig-923.fsa    1796  1845  (1747) + (CCCTCG)n     Simple_repeat        1     50    (0) 3013  
   13   20.3  7.8  0.0  contig-924.fsa      57   107  (3483) + (GGCGCC)n     Simple_repeat        1     55    (0) 3014  
   13   20.9  0.0  7.7  contig-924.fsa    1744  1795  (1795) + (GGCCCT)n     Simple_repeat        1     52    (0) 3015  
   12   13.6  6.8  4.3  contig-925.fsa    1178  1221  (2368) + (GCGAGCG)n    Simple_repeat        1     47    (0) 3016  
   19   20.5  1.9  1.9  contig-93.fsa     7807  7858     (2) + GA-rich       Low_complexity       1     53    (0) 3017  
   13   29.6  0.0  0.0  contig-932.fsa    2229  2273  (1305) + GA-rich       Low_complexity       1     45    (0) 3018  
   12   15.3  3.5  0.0  contig-934.fsa    2600  2628   (943) + (TCCAC)n      Simple_repeat        1     30    (0) 3019  
   15   17.5  0.0  0.0  contig-936.fsa    2203  2234  (1333) + (CCG)n        Simple_repeat        1     32    (0) 3020  
   15   16.9  0.0  0.0  contig-936.fsa    2311  2337  (1230) + (GC)n         Simple_repeat        1     27    (0) 3021  
   13   14.0  9.8  0.0  contig-939.fsa    3337  3377   (184) + (CCGCT)n      Simple_repeat        1     45    (0) 3022  
   13    9.6  0.0  0.0  contig-940.fsa    2724  2746   (814) + (GGCC)n       Simple_repeat        1     23    (0) 3023  
   12   11.1  0.0  8.6  contig-941.fsa      20    55  (3505) + (GCCGG)n      Simple_repeat        1     32    (0) 3024  
   13   17.8  5.3  0.0  contig-941.fsa    1517  1554  (2006) + (GGTGTCG)n    Simple_repeat        1     40    (0) 3025  
   19   15.5  0.0  0.0  contig-941.fsa    3525  3560     (0) + GA-rich       Low_complexity       1     36    (0) 3026  
   17    6.6  6.2  0.0  contig-944.fsa      59    90  (3462) + (GAGGGG)n     Simple_repeat        1     34    (0) 3027  
   32    8.8  0.0  0.0  contig-944.fsa     797   845  (2707) + (GAGGAGCCC)n  Simple_repeat        1     49    (0) 3028  
   16   18.3  4.3  4.1  contig-945.fsa     615   661  (2890) + (CG)n         Simple_repeat        1     49    (0) 3029  
   12   20.8  0.0  2.9  contig-945.fsa     682   716  (2835) + (GGC)n        Simple_repeat        1     35    (0) 3030  
   24   20.4  2.8  2.7  contig-947.fsa      78   148  (3398) + (CCT)n        Simple_repeat        1     73    (0) 3031  
   18   22.7  0.0  0.0  contig-948.fsa    1039  1084  (2462) + (TCTTCT)n     Simple_repeat        1     46    (0) 3032  
   19   21.9  1.4  5.6  contig-948.fsa    1648  1762  (1784) + (TCTCCT)n     Simple_repeat        1    110    (0) 3033  
   11   20.7  0.0  2.9  contig-948.fsa    1812  1846  (1700) + (CCGCGG)n     Simple_repeat        1     35    (0) 3034  
   11   24.1  0.0  0.0  contig-949.fsa    3121  3154   (391) + (CCCTAA)n     Simple_repeat        1     34    (0) 3035  
   12   25.7  2.1  2.0  contig-95.fsa     6191  6238  (1620) + (CCCGCC)n     Simple_repeat        1     49    (0) 3036  
   16   19.8  2.4  0.0  contig-95.fsa     7049  7089   (769) + (CGCCGA)n     Simple_repeat        1     42    (0) 3037  
   11   20.8  6.8  0.0  contig-952.fsa    3360  3403   (131) + (GCCCCG)n     Simple_repeat        1     47    (0) 3038  
   16    4.5  4.3  0.0  contig-953.fsa    3505  3527     (0) + (CG)n         Simple_repeat        1     24    (0) 3039  
   13    7.5  7.1  0.0  contig-955.fsa     264   291  (3229) + (GCAC)n       Simple_repeat        1     30    (0) 3040  
   15    6.8  9.1  2.8  contig-957.fsa     256   288  (3227) + (CG)n         Simple_repeat        1     36    (0) 3041  
   13    9.1  8.1  2.5  contig-957.fsa     689   725  (2790) + (GCGCTTC)n    Simple_repeat        1     40    (0) 3042  
   12    9.6  5.4  5.1  contig-957.fsa    1054  1090  (2425) + (CCTCGCC)n    Simple_repeat        1     39    (0) 3043  
   12   21.6  5.3  3.3  contig-957.fsa    2017  2073  (1442) + (CACACG)n     Simple_repeat        1     60    (0) 3044  
   15   15.8  0.0  3.3  contig-958.fsa     872   901  (2614) + (CT)n         Simple_repeat        1     30    (0) 3045  
   12   12.7  2.5  7.3  contig-959.fsa    3400  3439    (73) + (CCCGCCG)n    Simple_repeat        1     41    (0) 3046  
   15   14.7  0.0  7.0  contig-960.fsa       1    43  (3469) + (CGCCCC)n     Simple_repeat        1     43    (0) 3047  
   13   17.1  2.3  4.5  contig-961.fsa    3380  3422    (87) + (CCCGCC)n     Simple_repeat        1     44    (0) 3048  
   16   13.5  8.1  6.2  contig-963.fsa     389   462  (3046) + (CCTCG)n      Simple_repeat        1     80    (0) 3049  
   12   17.6  2.4  4.7  contig-963.fsa     461   502  (3006) + G-rich        Low_complexity       1     43    (0) 3050 *
   22   30.5  0.0  0.0  contig-965.fsa    3433  3504     (0) + (GCG)n        Simple_repeat        1     72    (0) 3051  
   70    9.2  0.0  0.9  contig-966.fsa    3215  3320   (183) + (AGGGCG)n     Simple_repeat        1    106    (0) 3052  
   12   19.4  0.0  5.1  contig-967.fsa     360   398  (3103) + A-rich        Low_complexity       1     39    (0) 3053  
   17    6.7  0.0  8.1  contig-970.fsa    2708  2744   (750) + (TGCA)n       Simple_repeat        1     37    (0) 3054  
   12   26.7  2.0  1.9  contig-973.fsa     772   822  (2663) + (GCGGAG)n     Simple_repeat        1     52    (0) 3055  
   13    4.3  0.0  7.1  contig-974.fsa       3    30  (3454) + (GGGGA)n      Simple_repeat        1     28    (0) 3056  
   12   25.6  2.4  0.0  contig-974.fsa    2614  2655   (829) + (CCGACG)n     Simple_repeat        1     43    (0) 3057  
   16   11.7  3.6  0.0  contig-977.fsa    2537  2585   (894) + (CT)n         Simple_repeat        1     50    (0) 3058  
   26   28.7  1.1  1.1  contig-978.fsa      26   115  (3364) + (GCC)n        Simple_repeat        1     91    (0) 3059  
   16   20.9  6.5  1.5  contig-978.fsa     387   448  (3031) + (CCTCCG)n     Simple_repeat        1     66    (0) 3060  
   13   22.0  2.7  0.0  contig-978.fsa    2808  2844   (635) + (CGC)n        Simple_repeat        1     38    (0) 3061  
   18    4.8  0.0  0.0  contig-981.fsa      11    32  (3437) + (GA)n         Simple_repeat        1     22    (0) 3062  
   12    8.4  0.0  6.9  contig-982.fsa     879   907  (2561) + (AACA)n       Simple_repeat        1     29    (0) 3063  
   17   24.7  2.8  4.0  contig-983.fsa    1698  1769  (1698) + GA-rich       Low_complexity       1     74    (0) 3064 *
   18   20.3  0.0  5.3  contig-983.fsa    1705  1761  (1706) + G-rich        Low_complexity       1     57    (0) 3065  
   14   22.6  0.0  2.3  contig-983.fsa    2549  2591   (876) + (CACCAC)n     Simple_repeat        1     43    (0) 3066  
   15   18.8  7.1  1.7  contig-984.fsa     445   500  (2965) + (CGCCGCG)n    Simple_repeat        1     60    (0) 3067  
   14    7.5  0.0  8.8  contig-985.fsa    2682  2715   (745) + (CAT)n        Simple_repeat        1     34    (0) 3068  
   14   13.2  2.9  2.8  contig-986.fsa    1491  1525  (1933) + (CCACGC)n     Simple_repeat        1     36    (0) 3069  
   14   14.5  3.8  7.3  contig-987.fsa     714   766  (2692) + G-rich        Low_complexity       1     55    (0) 3070  
   14   14.1  0.0  3.0  contig-987.fsa    3426  3458     (0) + (GGCGCA)n     Simple_repeat        1     33    (0) 3071  
   13   10.7  3.1  3.0  contig-988.fsa    3377  3408    (40) + G-rich        Low_complexity       1     33    (0) 3072  
   12   11.9  4.8  6.8  contig-99.fsa     2292  2333  (5414) + (CCTG)n       Simple_repeat        1     44    (0) 3073  
   18   23.3  0.0  0.0  contig-99.fsa     2752  2796  (4951) + GA-rich       Low_complexity       1     45    (0) 3074  
   18   10.4  0.0  5.7  contig-99.fsa     4641  4675  (3072) + (TG)n         Simple_repeat        1     35    (0) 3075  
   13   17.4  0.0  2.9  contig-991.fsa      53    86  (3360) + (GGCGTT)n     Simple_repeat        1     34    (0) 3076  
   13   21.8  0.0  6.2  contig-991.fsa     373   420  (3026) + (TTTAA)n      Simple_repeat        1     48    (0) 3077  
   18   24.3  1.9  0.0  contig-991.fsa    1245  1297  (2149) + (TCCC)n       Simple_repeat        1     54    (0) 3078  
   13   14.7  0.0  3.1  contig-991.fsa    1791  1822  (1624) + (CCCGCG)n     Simple_repeat        1     32    (0) 3079  
   18   23.7  6.1  1.4  contig-991.fsa    3345  3410    (36) + (CG)n         Simple_repeat        1     70    (0) 3080  
   12   23.3  2.5  0.0  contig-994.fsa    1802  1841  (1599) + (CACCGC)n     Simple_repeat        1     41    (0) 3081  
   16   32.8  1.3  1.3  contig-994.fsa    2814  2890   (550) + (GCGGC)n      Simple_repeat        1     78    (0) 3082  
   13   33.1  1.4  1.4  contig-995.fsa    2851  2919   (519) + (GCACCC)n     Simple_repeat        1     70    (0) 3083  
   11   11.8  4.8  6.8  contig-995.fsa    3393  3434     (4) + (CGCCGGC)n    Simple_repeat        1     44    (0) 3084  
   12   26.0  1.7  4.9  contig-997.fsa    1944  2003  (1434) + (GCCCGC)n     Simple_repeat        1     61    (0) 3085  
   13   28.1  0.0  4.9  contig-997.fsa    2008  2068  (1369) + (GAGCGG)n     Simple_repeat        1     61    (0) 3086  
   12   21.6  4.5  5.8  contig-999.fsa     975  1040  (2394) + (CCACGG)n     Simple_repeat        1     69    (0) 3087  
