# Supplementary material for: A Lack of Parasitic Reduction in the Obligate Parasitic Green Alga Helicosporidium
Source: PLoS Genet. 2014 May 8;10(5):e1004355. doi: 10.1371/journal.pgen.1004355 (PMC4014436; doi:10.1371/journal.pgen.1004355)
Supplement: Data S2 — PFAM annotations of the Figure 2 proteins. The searches were performed with an E-value cut-off of 1.0; Figure 2 proteins that are absent from this file are hypothetical proteins. (TXT) [file pgen.1004355.s002.txt]

# pfam_scan.pl,  run at Sun Mar 16 17:39:28 2014 # # Copyright (c) 2009 Genome Research Ltd # Freely distributed under the GNU # General Public License # # Authors: Jaina Mistry (jm14@sanger.ac.uk), John Tate (jt6@sanger.ac.uk), 
#          Rob Finn (rdf@sanger.ac.uk)
#
# This is free software; you can redistribute it and/or modify it under # the terms of the GNU General Public License as published by the Free Software # Foundation; either version 2 of the License, or (at your option) any later version.
# This program is distributed in the hope that it will be useful, but WITHOUT # ANY WARRANTY; without even the implied warranty of MERCHANTABILITY or FITNESS # FOR A PARTICULAR PURPOSE. See the GNU General Public License for more # details.
#
# You should have received a copy of the GNU General Public License along with # this program. If not, see <http://www.gnu.org/licenses/>. 
# = = = = = = = = = = = = = = = = = = = = = = = = = = = = = = = = = = = = = = = =
#      query sequence file: /tmp/E4ABA09C-AD31-11E3-9BA0-A398307F88E8.fa
#        searching against: /data/blastdb/Pfam/data_27/Pfam-A.hmm, with cut off -E 1.0 --domE 1.0
#    resolve clan overlaps: on
#     predict active sites: on
# = = = = = = = = = = = = = = = = = = = = = = = = = = = = = = = = = = = = = = = = # # <seq id> <alignment start> <alignment end> <envelope start> <envelope end> <hmm acc> <hmm name> <type> <hmm start> <hmm end> <hmm length> <bit score> <E-value> <significance> <clan> <predicted_active_site_residues>

H632_c2p4    123    468    123    471 PF02401.13  LYTB              Family     1   278   281    263.6   1.4e-78   1 No_clan  
H632_c2p2     11    167     11    168 PF04051.11  TRAPP             Family     1   149   152    109.8   7.8e-32   1 No_clan  
H632_c2p3     49    555     49    556 PF00118.19  Cpn60_TCP1        Family     1   484   485    397.9  5.4e-119   1 No_clan  
H632_c4p3    148    221    146    230 PF01974.12  tRNA_int_endo     Domain     4    77    85     59.2   2.4e-16   1 CL0236   predicted_active_site[214,183,175]
H632_c4p4     39     94     10    123 PF00134.18  Cyclin_N          Domain    35    90   127     26.8   2.8e-06   1 CL0065   
H632_c4p4    191    241    180    279 PF02565.10  RecO_C            Family    48    93   118     10.8      0.33   0 No_clan  
H632_c4p4    222    246    219    246 PF07811.7   TadE              Family    19    43    43     12.2      0.13   0 CL0496   
H632_c4p2      8     64      8     69 PF00076.17  RRM_1             Domain     1    64    70     43.3     2e-11   1 CL0221   
H632_c4p2    106    161     99    162 PF00076.17  RRM_1             Domain     7    69    70     43.1   2.4e-11   1 CL0221   
H632_c6p4     84    264     83    264 PF13472.1   Lipase_GDSL_2     Domain     2   179   179     53.2   3.7e-14   1 CL0264   predicted_active_site[252,255,88]
H632_c6p2      1     60      1     63 PF05180.7   zf-DNL            Domain     3    63    66     92.6   8.9e-27   1 No_clan  
H632_c6p2      3     51      1     71 PF02146.12  SIR2              Family   106   151   178     12.0      0.12   0 CL0085   
H632_c6p2      3     50      1     74 PF14901.1   Jiv90             Domain     6    50    95     12.0      0.15   0 No_clan  
H632_c6p2     27     42     24     44 PF01667.12  Ribosomal_S27e    Family     7    22    55     12.3     0.091   0 CL0167   
H632_c5p4    173    343    173    345 PF00091.20  Tubulin           Domain     1   214   216    120.6   7.9e-35   1 CL0442   
H632_c5p4    382    475    382    476 PF12327.3   FtsZ_C            Domain     1    94    95    110.2   3.7e-32   1 CL0442   
H632_c8p2     53    119     53    124 PF00226.26  DnaJ              Domain     1    58    64     50.5   1.2e-13   1 CL0392   
H632_c8p1      4    220      1    222 PF01256.12  Carb_kinase       Family    47   240   242    114.5   4.6e-33   1 CL0118   
H632_c8p4     30    123     24    134 PF05770.6   Ins134_P3_kin     Family     8   101   307     79.9   1.6e-22   1 CL0179   
H632_c8p4    160    219    155    223 PF05770.6   Ins134_P3_kin     Family   112   169   307     20.8   0.00015   1 CL0179   
H632_c8p4    355    388    351    437 PF05770.6   Ins134_P3_kin     Family   170   203   307     19.6   0.00036   0 CL0179   
H632_c8p4    477    509    436    518 PF05770.6   Ins134_P3_kin     Family   240   272   307     18.5   0.00076   0 CL0179   
H632_c8p4    549    578    545    578 PF05770.6   Ins134_P3_kin     Family   278   307   307     27.3   1.7e-06   1 CL0179   
H632_c8p3      8    102      8    102 PF01247.13  Ribosomal_L35Ae   Family     1    95    95    133.4   1.8e-39   1 No_clan  
H632_c9p0     52    136     47    138 PF00153.22  Mito_carr         Family     6    94    96     74.7   3.3e-21   1 No_clan  
H632_c9p0    151    234    145    235 PF00153.22  Mito_carr         Family     8    95    96     46.2   2.7e-12   1 No_clan  
H632_c9p0    248    326    245    329 PF00153.22  Mito_carr         Family     4    91    96     21.3   0.00016   0 No_clan  
H632_c9p0    471    683    471    683 PF02919.10  Topoisom_I_N      Family     1   215   215    292.2   1.7e-87   1 No_clan  
H632_c9p0    686    937    685    940 PF01028.15  Topoisom_I        Domain     2   232   235    253.6   1.2e-75   1 CL0382   
H632_c9p0    966   1034    964   1034 PF14370.1   Topo_C_assoc      Family     3    71    71    108.8   7.5e-32   1 No_clan  predicted_active_site[993]
H632_c9p1      7    165      7    167 PF00071.17  Ras               Domain     1   159   162    193.3   1.7e-57   1 CL0023   
H632_c9p3      4     99      3    101 PF12766.2   Pyridox_oxase_2   Family     2    98   100    100.7   4.2e-29   1 CL0336   
H632_c9p4     69    470     68    471 PF01490.13  Aa_trans          Family     2   408   409    280.9   1.1e-83   1 CL0062   


--
 The Wellcome Trust Sanger Institute is operated by Genome Research  Limited, a charity registered in England with number 1021457 and a  company registered in England with number 2742969, whose registered  office is 215 Euston Road, London, NW1 2BE. 
