# Supplementary material for: A Lack of Parasitic Reduction in the Obligate Parasitic Green Alga Helicosporidium
Source: PLoS Genet. 2014 May 8;10(5):e1004355. doi: 10.1371/journal.pgen.1004355 (PMC4014436; doi:10.1371/journal.pgen.1004355)
Supplement: Data S12 — Helicosporidium proteins that are not found in other trebouxiophytes. Predicted proteins of at least 100 amino acids that are not found in the trebouxiophytes Chlorella and Coccomyxa [E-value threshold 1E-05] are included in this file. The vast majority of these proteins are unique and have no known homologs. (TXT) [file pgen.1004355.s012.txt]

>H632_c290p0
MVHGLNFNLLLQTRTMEWLTLARANNLLKPLQAMSGTEATNMWKHAYVMP
QVASRAAAIVQSASLSVRTLAQINAQVKSNTQELWPVSVSPVDLQFNGVT
VGRASGTNVPLIIDTDNGPTGVGFVNVSNYPYTGYSHQVVRDDQVLVSVY
VGERLVGFVSQWDVFGFTAVSDNYTYAVSQLPMPAPPPLPSDAMVDLAFL
AKVIASTSSTTVPVIVSDDGSFKPSGSVDLSDYPYSGFAYEIQRSGQILS
SVYVGQRLVGFVPKASVAGMSAFANGYTYELAVLRIKFQPPLPPNAEVAL
VFADRVIADASNTTVPLIVNSPTGPVSNGTVAFDDDPYSGFAYQMERSGF
ILSAVYVGQRLVGFMPEPDVSRFSAFVDGQTFAISQPPIKPPPPATPTSN
LSLVYRSRIVAVTAIDVVPLILFVDNGPKPDGTVDVKDYPFTGNAYMVER
NAQMLISAYVNDRLVAFVSLDLARRFTAFAAGQTFQVTVPPFGPQPPLPP
DATVMIAEIEGDVIASTEGSNVPVVVNGQDGPVAAGTASADSYPYNGSAY
LMEQKDQVLASAYVGERLVGFVPLASASIFFAFADGDMYDLVVPPSSPSP
LPANASVSLLYGNRVIAATSNDTVPAIVDGRRGPELGASLDLANYPYTGE
AYQTVQKEQILQSVYVGERLVGFVPQADAALFLAYAQGSVYSPTVLPLPP
SPPLPISSAVSLVYEGKVVASTSADAIPWITGGEDGPAATGSVDPKLFPY
TGNAYEIERDMQILVSMYVDQRLVGFVSVLHVLKFSGFADGSTYSLMVPP
AAPAPPLPEDAAVGLAHGANIISYTQGDEVPVIIVGTSSTPGVALLTTAS
TADYPWTGTAYEMMQNGQLLISVYVGQRLVGFVPEGVVRIFSAFSQGFSY
DVTAPPLPSSPPLSPDAAVSLMFQGMGVGATSGDAVPVVVLGLQFPVAVS
TVSASSYPYTGTSYEIEQSGQVVASVFVGERLVGFVPRRTVAGVLAFADG
YSYQVSLPPSPPSPALPSDATVRLVFNGKIVASTSGETGVPLLIEGPNDF
LTAGTVDSDKYPWTGSSYQIEQNGQILVSVYIGERLVGFVYIADVSAIGA
YANGYSYSLSIPPVPPSPAIPPAAQVSLVFDGKVVAASSGSYVPVVIQSS
DGPKAIDSVDSNDYPYNGSLYELQRNGQVAASGYIGERLVGFLSLAISDS
MGAFSNGYSYEIVFPPPAPPTSPENAPESPNEETSPASPAAATSPESPTM
ASPESPTVASPESPTVASPESPTVASPESPTAATSPESPTMASPESPAAA
TSPESPAMASPESPTPAPPG
>H632_c1034p0
PSSPESPGQSSPESPDSPLPPDEVVELRYGGRTVGSATSTTAPVIVDDGG
GPQAVGTVDLADYPYTGFAYEIQRNGQTLVSIYVGQRPVGFVPRIDVPGF
SAVAGGETYRLTVPPLAPQPPLPPNSIVQLQYNGRTVGTTSDGQVPVIMI
GDMGPVTDGMVNVADYPYTGYAYYIERRGQTLVSVYVGQRLVGFVPTESV
EGFTSFADGRTYALVVPPAPPQPPLPPGAVVELVWQGQTVGATSGTMVPV
LVDDKDGPSYAGSIDASSYPYTGYAYTLERDGQLLVSVYVGRRLVGFMPS
VDVADTVAVSEGRTYQLTVPPVPPQPPLPPEAAVDLVYDGRTISTVSGGS
VPLIFMGSEGPVVDGSVDASLYPYTGYVYEIQRNGITLVSVYVGGRLVGF
MPKALAGDFSAVSGGTTYAVSVPPLPPLPPLPPTATVDLQFFGKTVGTTT
GTQVPVVSSGTDGPVLVGTIDASLYPWTGYAYTIQRGEQTLVSVFVDQRL
VGFVALKDVAGYTAFANGHTYDIAVPPMPPQPPLPPDSPVDLVYDGRTIA
TAAGDSVPIVVMSPNGPVASGTVNASDYPYTGFAYEIERDGVTLVSVYVG
ERLVGFMPKSLVGDFTAAANGQTYTITVPPSPPLPPLPPSSTVELQYHGK
TIASTSGDLVPLIVAGPDGPASVGTVDVGQYPYTGFSYTIERDGQTLVSV
YVGQRLVGFVPVGDVGDYAALADGRTYDLTVLPSPPQPPLPPAAPVDLVY
DGRTIATASEGSVPLVIMGPNGPTAAGSVDASLYPYTGFAYEIQHEGVIL
VSVYVGERLVGFMPKALAGDVSAVSGGQTYAVSVPPSPPQPLPPTAPVDV
QFYGKTIGTTDGTQVPIIVNGPNGPELAGSIDANSYPYTGYAYTIVRDGQ
TLVSIYVGERLVGFVPLDDIRAFTAYANGQTYDLTVPPLPPLPPTSPVDL
VYGGRTIATASDGRVPLILAGPDGPVPADTIDASLYPYTGYSYEIVRDGV
TLVSVYVGERLVGFMPRSLVGDFTAVGDGVTYTVTVPPSPPSPPSPPLPP
SSSVALQYDGVTIASTSGNMVPLIVAGPNGPVSAGSIDGSKYPYTGYAYT
IQQNGQTLVSVYVGERLVGFVPVGGV
>H632_c156p0
MGPWQDRAALAVCLSTLLEAEALADGSAHLAQVAELWIPLVLSTPAAAAA
WLAVCEAGLTRSLEAAPGENVDRACDVAIWSLERGGSCSGERLDRATELL
GAALAVAQGESEAAASLAPWAGLCGLLQKVAGAAGRGARFSEWLVATCRA
LSASKPDSALRLLSDCCREEGERATLLVALSPLLRASLGAAASSLARKRA
LYVLSELWQPPSLAQAAFLELQDTLNENVLHLIKEQWAAAVGAVHPPRDK
GPGPDPPAAGDRLPWCWSSLLWTRGLQHSNQQAQKSIALSFFGRSWTAEA
LLEVPPTFVARTLLPALTAPHMGRGEDGAALQAEAAAWVQLYVEAGCLPA
VKGAEEAPSGADAPLASHPALPQTLHLAFELLRALAVAEMPRKLSADLAS
ALRVSGRALLGTRFPAEVSGEGLRTAALRLLREAALAQRGQGQNTLVQAM
LGDLLAGGLLLSGALAEVRSSPLTPEQAICLGEVLASQPLATVQSGGPLR
ETVSEAANEGVLALPESASWDEIFELCRALDESSSAGPAAAQLPDLAARP
SVGGTVLARLALVASLSRGGSDLAWLDRACAGGSDFAWTALGFVLQAATP
VDARPAAWDADQALVAALAGLLVRRAQALCSAAKEAARELSRLGEPGDDA
SSDACGWTLQSAVRALQALNAAASFAAHPLCRNCVDSESWVAKIVSPLTS
SLARCGAALRPVPPHACPSPAQQRAGLGKMLGFSACVGGQLKLALAHPKL
ALAHPAAVGNLLSRPQILAWALQTAEAGALPHSQRSERGESHWSARSVAL
GDRDRAGLTSWRVAADCLEALEQLDSERDAGCRDAAREADAAPRLLLACS
SCLSTANEHDLVPLLRCLRWALPKTLDQLDAAETRGEAPASGLAQAAQAA
QAHPLVPASCRATDALLLSTLE
>H632_c1252p0
RSGGPILSVRALKPRGAGAAEKLACLADLLADSEGRERSLEEARAAAMRQ
REAWGKPGAGFSAEEGSGGGEKKAGQMEAGSGDDRALAELENRAEEEDAM
QEPAVPRAEPACNEPFGIPTAAEPARALPAFAGKPPRPPPYEPTMTIATK
GAFAAAGGMFRGELEVEHDRCLLEHPAAMHPESDATMTLHMREALLAVND
MFGGSDMFADALEDAEPCVAREGHQALQSTTEAFSLREDTQFILAAAPSD
RPLQPSPDLQHRAPPSPQSFSLDIREDTQFGLGEAAASQVEAASQAEARW
SSRPRGLGVRAEASAARPAHAPEAAEDKENGAGTREAPVRSPGEVKRRDE
NAAPEDLESAPAPPNPPVAKPRRRGLLARTAGEEFAFLEAPVEDSATWAC
MGARSVLLGGRAWRRPEALSGSVAQAGSFSSHARSDRRESQPRGRASSPS
FSPLLLPLRDSLARKDKALCLALLESPDATPAAVAVVFKSCSAGWAPELL
SRLESGAIPCGGAVAEALCRNESLPWTLVDRGMEAVLARAREREGEQGAF
SSFSSQASSQASSQASSSTHPPPLVPWTSWAQRHADAGNGAGVRRILTRM
REVDPAAERFRNALYAFLLRALCTEHRVSEALSVLGEVEAVWDKDRRDLE
RGRGGKSQAEPMRRHRPGSFHEAMLEPSDALYRSAAVCLAQHGRGFEAEA
LLERMLARGIRPTLKTLGAVVDAVLDPSGGGGIDSA
>H632_c1864p0
GGEVVVQLVVADGEASPLGYVVEASPASGAKVVATAVDLQAELQLLPNTI
YDLRAYSLQSGGERGAPGPSHKVRTPGDPPSGVIKSSLDTVSAPNGKSVT
VQVSSGDIPEENAPKVALLALDPSTGQEETMSNQGRTLTIGGVQPGVAFT
LIAAASGPNNSTAMSNFQDVVPGSLPGQPALSAPVPGDATVALFWSTPTN
PTNLALSYTATCRSFGSAGGEELTTSQLNARFTGLTNGVAYACSVAASNA
VGTGPASAPRVAVPHEPPRVAQPPALTGMVISVDALSVSVQPAQDGGTSP
VTTYTVVAHPLSGGGSAVTVSGPSSPFLLSGLERGTVYNVTATASSAAGT
SQPSSAFVAALPVREDSQRRRLQGVQAQGAQGDELLQEMRLQELGAFGDE
QNAANFVSDADVDEALEALADVDESKDDESAWRLSTRRLLAAGSSAPLAL
TLALDSTGAAWASISSPPPAPARQPVSYRITATPTEGGGSPVTVSVQAGD
GGKAMNLGPSATYAVSAVGVFASGRTGAPTTVSSLKAAGNAAAPVYPAPE
APTISSASRSGAVATVVVATGDASVTGYSLLAVPDATGVAPVVLHSDSPS
FSISSLRPYVTYDIAAYVSSAAGTSPPSDLYTLIDLPPAPILDSAIGGNR
QVELAWTLSADVMADIENLVATCQPQTGDEIAASFAAPASSGIVTGLANG
VSYDCSVVAVAAGSQSVASNEL
>H632_c1167p0
MASDDQEHGSLRDGPSGSEQAYRRRLQAVEAAAADALGELEDVREALKVA
TQAREVALRRLQGAEEFGAQQEARVADLEHQLQKRPAERTEAEPSSERLL
KLEEECKELQAKLQRGKKQFQVQRRFAAWDCHVDVANLRSQSFPSSTSQV
LKRQLAEAQERAVKPADSASEAPNDVSASNEQKLQKALQEHEASECRARE
AQGEAEALKAELSEARGEADRREEAARAAGKAEAEERAAKVEKAARDLEN
KLAAAEEALKAQTASAASEMAALRDSMAAAEHARASEAADAEERFESLQK
RLEAAEQKLRDGQGAASADDDMAEETATLRGEVEELRMQLKAEGTAREGA
EVDAARLAELEQGRAAEAARAAQAEGARQALEEELDLAKAAAAKHRGDLE
AAQTARAAVEEELETAVHARVAVEKDLEAAQSARAAAEEELEAARSTLAD
VELDLEKSRSACAAAERRADEASAAERVAERDAAFEEERQRAKEREEALE
SRARALEDEARELRTAALAVEERAAEARGRADALAAELAALQTRWDEVET
AQPEMQTALEEAKARVSLLEEDKKLAEASAASLRVAGEQLEAQAATLAQE
LEASNARRAEADSTIADLTRALEEAQNSKEAISTYETEASEKRRRFAALQ
ASFQERASRSEAELGELRAALQERVAAERAGSEALSRAETLAAE
>H632_c1137p0
MPAVGTLVDAQTDTSNPANAFCRELQQTVFAWTHADISKSSSSLDWQLPD
QTCSDENCQRIVTSITCSPSAMCPEVHDEKTQTRIQLPQSFRRSRHRLTF
EIVLKLSQSVATDEYLLVGPAFDALHLMYPRLRFNCNRVKLVDRDTIYAF
EAELPESNFSKEYAAFTEIKGSSVFPSIFFGQALPEDADQCPSVAHPIMR
FTVRDLTPQAPPNALIAKNLAFPYLPASAAVHVHVRFDEQLKRRYYDVAV
HDARLEELHQLSFALQKFGGTVRHGLAGWDGFALESSTMQTVQHSRSYAD
LLAQFPDLDLVSSTPLHEPPVECAAKATRVVPFSNQTVVPLWLDHVERRE
MLQCVMGVPETKSLLPWSSVKESLVEIAPWGNPENLSHLEILADNLPSDT
TLFVYQVQMVDPLVPDRLDACTFKRWLGSLTPARLRPLPQCQIASMSAEP
PLRPGRSSSFRQFEARAAVTVPAPAPDTWTYVMVAGEGEPQEKMPQLSLS
WRSGTGPGDPAAQHGSDCPSRFDSILLSELPAVRRPRLGQHVFSDTLACG
QNDAAFELDDAVFSDFQVVHEIMPSIDGVLPGTKLRATPCDVQHYTKVAL
FASTQRLDTPCALQRHKGERWLSGRPVCVEPGAFTDVEGLMPKTMEAVVE
LEEDVWYYALTDVATGTSIHDVPEVCISFDVV
>H632_c2065p0
AAPPRASGAASKGSPSRQHVADWVEEVCAYVTRYSTKRHSMDSELLMAVV
REQVRCGAAFVASRTRIPERATLVGVRNACENLDDVWRLSRAHMEATLCI
LKAPQRAEADAFEAMAEFIAWLAFADDVPMQWESSAGLLLLETSPFDMAV
GLDEETRRHSASVLLLLQTALLMRVHVTPEAPSLPYLVLSCAQSITRGLQ
SPRSPLRRFPTELADEYPGPGEAQACLLALVLHAGHFIEMPLPHDSRLHL
MCSLLWRLEEALARPRELARVAQALAVALHVGRMVGLGYSSSVLAGMEGE
RHVRCRETYVQGAYSWTPGAGGPCDVKARLKDDCKHLVRVLLTDRLDADR
RRASGAPPGREALTSRQRRSLERAQALLALYDWQSDYERTCEGGSVVACL
VLSERVHRAYLAAEALRAEEESEAASARASSCPSSRPPSAPSGDLWGWCA
EVSPSFKGIDPSLWGFHLEQVRAASTLDLLSIALYSRWCGHPCVVVPPDD
DPMRIVHIAQDILDHVAERLPVVAALILLGACSALPNSPAATRAGMESEP
GEETIAATQPVPVQMLFESALALLNDLRGVHDNLTLASHVAPPNLFFPCE
DTSCKWRPGERPVLLESSDREQFDCDCCPPWTLPIAQPDAVWAVLYSLDE
PRAEEQQIKLALLPVVSH
>H632_c2338p0
AGRALGRRPRAGGAADQAARGQPGDQPGGGGRHPGQREPDALRPPARGAA
LRKGGALPARAAALRRPRGHPPRRGQHARDRARGADRVLRHAVRRVGAGL
PGRAARRRRGRKPAAGGGRRARVRRPAHGPSHHGALRAQELLARALPLPR
RPAGRLRGPRGALQVHRGGGQDGPAQGGGARHARVRPLPPRPRARPAGGG
GAPRRPAAHQRVRPPRLRGRAHALPVRPLHAALHRGLRPEGQPPRRAPRG
RRAARRRGGRGLRHRAAAVRALARAHRGPRRRGRAAQPPAPAQPAARAAR
LGGVARRRRARRAGQDHRRHQQQPRALLDHQPLLRLARGGRLRGAPRPGA
RLRGLQAGAVRRGAGGLHRQARHVQAAGAVRGGARRARAVGVGAGAGERA
APAAVGPGGVHGAARVQEPGARVGGGQGLHAGRLAERADRAAGEDRAQQL
VLQQQPQPPKPAGDHRHQGRPVPRQGLHPPPGQLRRARRGRDRHRVRALR
RGLRHLPQVQPARGRHQGFGRAPRRPRSSPRVRHQSGRARRLERARARLP
RGRRALRGHRRLPARGRRLAPRARRRASRPGGRVRGPGQVPAHGPQKGQG
RARGRRAGLRLRAHGRARRARSAAGGAARGVAAGGGR
>H632_c739p0
MALHAHAAPIPDGEMQEYITETELKSSSDDEDEQAAARPRAPLSPEHPIL
EKAQAQLRAQLISARDRLQAQLSELQEHNKHRQRARDDAALALHDLQQRL
RVVEVDQERVAQARAQAAEDLKLASASDAAAREEEGRAAEAQRRAQAALL
EARKELDAVGPRLAAAEEALASTNAEAGSLRRDQAAAWRGHASLAARREL
LELQIETLEARARATQAEVRIAEEEREKLEEQRRQGERLLETAKTHADKA
RFEEKRIRGRWKEALAAGEREHSLLQETLEDMESARDRQLRVQAELEEHR
AAAARAEELTRQHRAECERLDEEARLAEQEEAKAAAEQETLEGACQQLET
TAARDDAAAADLAQEKDKADKELSKLERKLSALESKRASLETQLLEMDRG
DRAERASRKALAQKLAEARLRISDLRRQTCALEARVGSEAEERLRLEAFA
AEAKARGQSLRQKIVRDEESLGDATASLRLVDADLDKSTSSISRLEARLV
ELREQRDRGASAQDPLEESLAEGGAELEAAAQRGRDLQADLSTLEERLLR
AHEQEVGLQASLGHVTWRAETTAKTLEGLDRALGEEERTLAAYVAAAEAL
RSEVEGVSAASAELRDKEASAEEAERMERVAARIE
>H632_c1619p0
MRRQVAEARAARAREEAEARAQSEAQLRRAQQQLEEERRAEVERKAREAQ
ELAGVMRENGRALQAKKDLRAREIEEEARLAGVLAEKAAREEAEAARAAE
ALKKKDLDLARMWARHQRGLDIRAAEEELRIKKLVEEREAAEKRAIEAEE
VLRVRRAESLARELGAQLEERRERGLERAAAAEKEAILAREADVLAKRMR
EKETRELGEKKLAQRAALATQVDRRRRGEEAEAEKRLLDAEAERERRRRD
LEVLEELRLQQLEELRDVPENAMLASDASSGRPARGALELRSDPPPLAAH
VVRELRQRTETYVRAWETRCASARALAGGRVTQASQLHAEEVDLDAAAHR
LTQACQRCLDASACERSPLDPETLEALVLVLRADSMHQGAAPACAAWNVL
ARCLRRAPPAARDGAGDEEEEEDRAVFGKKERSKATSKRARKLGPEDAVG
HASCSSASPRPLGLRTTEAGYWLPLQYQRNCLTSRLLLRKDPSTGARGSE
ARGPAASRLRTALALLTHLFAVSLGVRSTREGEERGGSALLAEYVISTLC
ADLLPRLELFNERFLKQGARASVPASSALSLLYNSLLWRLYYDQLADNGD
RAALLKVLVATMGEDDEEEASAASQTLGQ
>H632_c1207p0
MAHGREFGAGRGKSGRASGGAATPHTPRHPPREMDLEQSGSQRVMVDTTL
GTRMLAVMRADATVLDLKAEVERHHPMLHPSHGHIAAEMVAVPSPVQSAR
FERFGSLSSKAATSAFMVPDQYLLRDVFPDGPSGSASVIMHCRRGSKRDA
HGEAKAAVHPPRPKREVANLQLGEDTPIGRATGESFPGDPDLLLTRAKKA
RLRECGSVERNVVEHLNSIVGSKAKHRRSAAEEGGSVPSDGEPRRRLGAE
EAPAESESKGATGKRGRKAAKAALASLEAAAAPATEADALPAEKHREPVN
RKLELRPALDLDKPEPEPVAELPKPAPAFEEPQPEAAPVEKLAGPLASVA
PSSPMTARLKSRTGYSSNVIPIAESLLPAVAPAAKQPSSAPASSSSSPDS
SSSSSSESSKSSDSATSGDSATSGDSEASNDSEASNDSEASNDSEASNDS
EASSDSSSSSSSKSSSASESSTDDSAGETASSSDSASSSDSASLSELEAS
EQADPRKRAADTVSASNVEAAGDAKTAKASSESWKNTSSANDSLPTQDVA
SVAEVPVPDKAPRPKKAPVSIEAHSNKSAPIAVEDPAADKAPLGSDRLSD
DQPSAAEVAPTPAASAERPSPMEEAVPL
>H632_c232p1
MEQRDRHQPGERQVVYVGEAREGGPYDWTDTSSDETEREDTSSRRSETPP
ELSDRHKQRERTSSRDLPRQDAADQETVDIHVDEPAPVAVLSTGTEVQQT
PTMIHPHAPLMSVRKTSTTTSEWPRGDGIVHVEDEQVREQQTRSGSWLPE
EGVEEDKGAGLYREDESIGLYREEGGAGSFREDGGNGFYREDGNAGSFKE
DETSAASKEEVGPWERDSGEGRDTLEGEDSEGGEEYDQVNAQEAEYYEPI
ERDAEARAPSRRREKPPVQRAQKEAQREQDKQLYREAQMISYQQRLRPGS
SGEGVRSGSSASLGDRRVLVAPSRRMEEPLPRTRRAARPARIVPQELGAE
LRLQPRGQDSLLSDDAPTRLRPLALREGDGPRRAVVTSEKGTDSARYETP
SRGISGQIQIQAAQSPRLSPHSPRLSPHSPRLSPHSPRPASQSSKSSPQS
PRSSPQSPKSSPQSPRQSSHTRRDPVSRSQERPAWTLALAEPPTGASRVP
AWRRALVRESLQSALGSLDEAAPEGEAHAAALELTGELQESSGDDPPSGV
GIATTLHGDTLTVVVSRPDGVAKEDQDSSTTLKYQIVLPEKRKVTAVAKA
TDESSPQRE
>H632_c2249p0
MSALAGADAAGDALLQRDETLAVLLRAAGAGWEVQHLERFCERGTPPEAS
LHCAPAKASWACGLAPSLTASRRPQSSGSASSDLAESLEGGALGGANLSR
SPSVSTRLPLVLRRASLRCLAKILQSPAAGRQVAQRLVSGKPLVFAPQDA
VAPSKPGQSLTDSDRSANSHSAASRSCLDPLAARAAPVEPPEPTLALLAE
AGLGDSDAAVVRRTLEILHLAVDHLPHAAPLAALAPDSAFFEAGAEARLQ
DGAQSSQAGLFHVAGWSADEEKPRAGDEEPVAASRRASPIVCRLQILGES
VRARLLALVSAGVSADLCASSLQMLRAASTEPQLRSLLRAQRTGRVLRGL
CAPELVSREADKAIRDAAGMVLRAIETGEREAAPAEDTRQLGRPDSGESF
VRGVGNMREPAPPASSDAIQDTHMEEAEDSGPFLDSPAFAQGTVPASSSP
RPLPWPRFDAASPAPSTLSSAVASASSAAPGEDAPCPAQPASRSDSPAGT
QTRPDLPGAGARPDVPAGTRTQPPTPSTATQCLASDPITPVPADGAARPA
SSRTSASRDTHAWSSTSLTRERIPDGSGEKASPDASAEDETTAEQQLEDV
SS
>H632_c2470p0
GALEGRGPAGRGGPRGGRGGGGPGFERVVEEAGAAEQAGALGAGVGRDRV
GGHGRHDAGLQHRVFFADQRVLPAHGAGHRGRDAQVVPGVCGHRRGRVSV
QHAAELLLQPHGPPPGQARARAHDDGAAAPGNRVVRQGGQRQRRAHQQAV
HRRAGGQGPVRRLHGAHHPEPGHLRGRIHPGLHLRLEDDAGHHLDGARHH
HLRLVLHLVHGQGQLGGELVLCADQPDRQRGLLLHPHRGRLRHGGAHRRA
LRAPAGPAHAPGAVPRHRGWPGPGHVHLHHLRRLLARLLLRRRAGQRGRV
HLPGLPPRLLHHRDGRLWRGAGPDVLPRRGQGQGRHAARLRHHRPPAAHR
RGGGRRRAPGRRAGPHPARRRHLCLPPAPRGPGLRRLHARRARRHDRRAG
GRVRQRQVHGGRPGGALLRPRRRRRAPGWRGPAAAQPALAAVAAQPGGPG
AGAVQHDHLGEHPLRPPRRLHGRGRGRRGRRQRARVRGQAARGIPHQDRR
RRHPPVGRPEAAHRHRPRRLARPKGPPAGRGDLGARRRERARRAGRPRPH
HARPHHARHRAPALHHPRRRPDIRRAPGSNRRAGHPRRTHAAGGSLRPPR
G
>H632_c2386p0
MDDYPFTGSPIYATLCGQDVVGLYVGSRLVGFAKPNYVTHVTAEANGVIY
PVKETPSPAPSPPPPGPLPPIPPSADITILYNGRVVGATSGGLVPIFLPG
SDGPEAVGFELASDYPYTGQAYTILRYGQVLTSMYIGTRLVGFAPAASID
QMQGSYGGRQYPITKLPGPPAPPAPPAPPTPLPPVPPQDDVEITYKGTVV
GSTSGSQVPVFIDGPNGAQYVESVDSSAYPYTGRPYSITRQGQVLVSIYL
GTRLVGFASPNNVSDMAALWDGRTYAISMIPSAMPPPMPPSPSPPSPPLP
PSADVEILYRGEVVGSTSGSSVPVLGNVGGGLAVLTTVDASNYPYTGYAY
TLEQDGQLLTSIYIGQRLVGFAPANAIPSLVGAWDSHEYSIVALPDPPAP
PTPPLPPGMPVDLLYLGTRIATATSDDVPVIISGDGGPVVLGYVNVDDYP
YTGYSYEIERNGQTLVSVYVGERLVGFVPKGETGDYSASSGGKAYPVNVL
PDPPTPPLPPGATVDILYGGKVIGSTGDNTVPVIVDGPNGPVLLENIDVA
DYPYTGYSYEIERDGQTLVSIYVGETLVGFVPKDQA
>H632_c2554p0
RTPSPASRRKARKAAAPRALNLALSRAGELGHAGEAGSERSLDSSGPSEG
GVEQEAEQGAEQRARREAEEKARREAEERKARQETEREREQLADREAEQQ
GETHLEDEEGQSEDGGMETEDVEELVAVESDIIQDDEPDAVASECATFAK
PSDHVVSPFSSSVHSSCSELVPSAPPPLPSAPPPVPSAPASPVAAAASHS
LSRALSQASWFSQRVWLTEKELRAADQCPLAALLPHLAVLLARDEQANPA
GPRPALPPRRGPDPEWCLCSRELAGECQDPGCKAQMRRDWAGEAPGSRVP
EETKRALAQALLVPVYELRWAAPLGDHRAGPPVEHVCAETASESELISAQ
GMRLNRPFSTAVLQAAGGLEWWDAPKGVPWPLVPGMRLGCSDAHEGLAPQ
VCEAERALRRRALAVAAPQKQLERYFWQPVKRRRSKQPKEGQGGKGVPQG
EKKGEPDAEIKAKGGDRGTAGAVLGSPPTNLGPSAADAATTAASAYFEAR
VAADPEDAASWLRYALWLLGVRHVSAGRSRLQSHDERARGSSLPAAGPAL
FPPPPFSSSWRPRRVPREQMDLALDVLKRGV
>H632_c46p1
MSRGEPDTEASTSGDEGELVAPWRQPVKPKRDYNPKTFSQVIAARGFAEN
LMKVCRRHDSMLMVALRNALARRSWRLVAALAAAMLASRHGPFMYVTWHN
RYLDGAHDWYQEALRAGVEALLRADAFSPDGRGVSVPELRRCLKTLQVQY
YRPSSRQMTALRLALFLRARGRPEDGFFALEMLSDEAVRAVHDWVGARAY
YWSGRIRYESWMGALDERVGGESGQGQMEEDEDASASEGTIRRSLSPDQA
VHPTWRPDAHMRLSRADRELAPDAEKALRAALKQWPSDLSPALPLLHLAL
AQGSEEKLRGLLEHLAAWEGDRDALLLRASCHLARSVGGDDEEEDGEAER
AACVGALVLAVRTHAGDEEMQGLLSVASDRETRSAGFLEAALWWMDARGA
RGAWDELQEGVWIACARCLWAMGGRAWAGRLDPGVWTFLADDQKMLDLSL
GHDPDQSSSASAVDALRERGWWLEAWLPECAGQAAYDAPRWGWAGNEPVV
ERRALLAMAFVVVGIHALHEEELLPESLHPVLERVMPCALEEEIWGQLEE
CWRLWIAVEQGLADERDRLEEMG
>H632_c439p1
MNGVASQSATSPGSKSSRRQSGSRTSSGVTKPNSVGPHSARTGPVTPTRA
ASMPEPLAFCEPSLLVERAPSTTWLASPRCAAQPPHQWTLPHAVQDLSHV
RAPDSALPGSTLPWTEREGQARSLSLGAVPSHDFGSGGTMSLDPPPYPMS
TRPGGLVDPSARRFRMEHARSFPLPGHSGITVHGVSIGSRLDHAANHHAG
LQAGRAPGPLPNHAQSSARAPSLGQHVSPVQPVLHTPQQHRAKTLLHPSP
DFGGSSGSDTPPTPVGVADSPRPRLPFRSSTWEESSVSAEIASLSRAPEP
ACALLLPFAPLDSPAVASYAPPPREAVLALAQSPPPGASPTPPLVGSAQG
QGMPGVDSQAAFSELGSVDGGLTLRPLSASAANAWSASSADRGAHVGNQG
QARGAQGLNALAPSLQPAWQAAQASASPWLEEGPTSPLLCSPADELAQGL
APSTSWAPALLDQGRGAQTFDLGSDIFSADVNLSLHDGGSFSSLESAASV
CRDSAALWPAGSVAKVEAQPRAAAGPEAGAAADVVSPPSTYESWLLGLDL
FDGWDAQSAGTHLTASLGQ
>H632_c2640p0
VLNAADYPYTGYAYEIDRNGEILISVYVGQRLVGFVPKDSAGKFSAFANG
SSYVVVVPPLPPQPPLPDNVEVGIVYKGSVVASAADGMVPAIVDGPNGPI
SLGNVDAADYPYTGTSYEIERDGQILVSVYVGTRLVGFVPKTSVADYSAF
ADGRTYDIAALPMPAPPPLPADASVGIVFEGKIIASTEGAAVPLIANGPD
GPISLGTVNSDDYPYTGSAYQIEQNGQILVSVYVGERLVGFVPMANAGAF
SAYADGFSYVVTVPPVPPSPPAPPGSSVSLVYGGKVIASTDGDSVPVIVN
GPSGPTSVGRLDASDYPWTGYSHQIERDGQVLVSVYVGERLVGFVPASDA
DEYSAYADGKTYDVVVPPASPTPPLPPTSTVGVVFDGKIIASTDGDNVPL
VIDGVDGPIFLGTVDAKDYPYTGTSYLMEQNGQILVSMFVDGRLVGFVPL
EQAGQYSAFADGHSYNAEELPAPPSPPLPADATVDLVVGGKVVGSASGDG
VPVIISGPNGPISVGTLDAKDYPYTGTAYQIVRNGQLLVSVYVGDRLVGF
VPQTSVDAYSAYSGG
>H632_c2290p0
MFGLGGPISRCAADAGGPDDAGAYVHERLCHLLVSDQCLPRQAATAVSCV
LVDVVAAARLALDGRRYDRGAVEKEREPCLEERGDSRPYNGVLTSGLGQC
WRESSLGDRWRAGDDQAKRLEGEGACRAFSTTEAFADEALPSPRSWLKQL
LSLLPQLVRRAEEESRGGNGTALPLNCLHLQLDVLEEVAASQVVLELSSA
DIADFCAVLISLSRQNAFRPGPRHCLSRLLRTLHAARRWKGLAAALQVVL
QPKPSEEASPECSRARSAPEAPVDGWLFSEGAEGLLKASKPSVEELERVK
KRLCRSWAPLRDLVGVCAALVCDTGASTRVQSSAYALLLRCVARLPWNPE
LSALVVRSRSELSVQAAKRAFASLAASVGGPGALDPSAREWHLLSAAPPQ
ACYRAFDSALSLTNERPSPAFLRMLLNAIEARSPVALQELRSALGDARSL
VLDCVQSKIVPAMPARHALLKDLVSVAVAQFLGSASVESLAREVGRTSEP
LLERLVASWERGREELDANATACARAWAARGLGAWGGLAADYQGCLLRSA
LDDDFKPDSNPAGP
>H632_c875p0
MRASPSEAARSCAAERDERLAPEALAADQEAWNELGVRAEAAVAIIQAVF
EYHPHNDACKGSVPGLRDVPATYQALYEGSLSKMRAIATREPFADFAASD
VRARTILLRAWTDAYSTLQTRDLACSELVLSTLAEAVHILVRDMDAVAPL
LNDLLQNQTMPKDGLEVGAWRCDSTRTQTEIFSELSALFESMLRTLCDVR
HRLPRLTRRKAFGAISSGIKATALPLLEEAVRADYPLWKGSGIGGGSAGP
ELSTISEAERLGSEKVELLSQCYAALLDAGLMTWVEVESAACRPLSWQNF
WVHANQTYRHLAVFILAHTLTVLLDCGSRQCGAYLCRALALSPATEKLLL
PAAAAPEGLKRFALDSGGTWRAGLALHLVRAMPWWQPRLAPGSLTQGLDE
ILQARVAEVRATAFHAGSAAQAYAAGCSRIVTALVAVEMGLGGGTEFRDS
TSSSHATYPPPGARPVPCPAPALACLRRVSQWACEAAAEMRSLEARAAQE
ASAALELQTWAPPDAPHGPPRLPPSALDALPAAWTLVARAGPISRAPRAL
LGPL
>H632_c1354p0
MGQRSRNRPAGKSTFPLPPGGVPRHLIKYHRDPQYWMAKFPRSCAFWAAP
TELAIGGQRTTKLGVRHPVAGVILVSHLLLDERAIEEARREVQSGLEGRL
GGEAALPGPVYFERLCRIEEDAFLAARSRHDDVADQHRVDGDRDAVETYA
WLLKSRDAGARPFLPSEANARDVVLSASLLSRCGVCPPCRAPPQCAALAL
LPCWRETLSRALDFGHRYTAAPLRYKGEQLQNRIISYVLHAEAMAPCVRG
PGQGLKYGLSNRPMAVGEKRLPKWLKLAEGGAMDSHSFIYPVLPPILLEG
DVMPEMQVWVQAPQRRLWAMEHESAVYPLTWLERTYDWRRERWAMMDLGW
AWGAFGLPPPPSEPDDLHGPVRWDPTLSLVEVLGYVPHRRLLDSFSRQPS
TRRWVAELRGWPGAPPWEPPRLIRCKYCGTKHAMYTLLKTINGNCPLHRV
VWGGRQLLVEDVQLWEANRAHTCALRKGQLKPANTSAERAPGEEVEVVAV
TLPPNAKIPPPPKRRTNLVAASYLRGGKRFLFELREHGRLFVPDPATSRC
SR
>H632_c63p0
MPVPQHAPNTMGVCLLSDFPTTVASLGAARVVVNLNARVDADEIESLSTF
SISRDGLKIAYTILYQQGHVAVEVKDVASDEAGTLLTEQGCESLAWTPDS
KSLFYIQRDSNAKRHFHMAESLLVLHSTKSYAFLEQRASSSSSLLVFAKG
CGEGVWKEVFQMTVQAQFRIGEIAGGIFITAYKINRAIQARFVAPNAMHD
FLTNNQMTLNLSALQNVWIPQGEALMHFSASDKCIVRWERFGIKNRLAIQ
KLEGPSSSQRLSLPRYIDINVPVDYQAVADYSLADGNHIVLTYATLLKPV
NVWSLNSATYTMVLERQKTFSSFDVTPYAEIVRYVPTSSERDAPSRMKQG
LVEEEKEVVEDMKTIIHFVVINEYTSYQRLTLLGSAESSTSVAALINREP
RICKSVVLLQSEVDSVATLNMSSHFPDADQPTPENIEAARLFSPIDNIPR
NHQAHFPDVLVLETQSLNFLQSSVVVRYHTKVTTVTKSLVLLYVELSTET
VYTSSEVFLAFILRTTCPGWNAEFQCSRRPCPPRRLRRHGEATEEGCSMS
>H632_c2060p0
TFLASLESDFAARPPPARPSLAHLHGIHNKINIFERKLEAADPPQRPLPG
RQANGRIRIEVAQTCPGASALGFAEAPTQTTAHPPAHCAPSLLFKPAVSG
ALSCVREEGREDEENVDPQKTLASPQLPPCSQSSPFAQGPHASGEASRPV
DIPRGGLEVHRAYQRVWTMSGESSLSGSETVAAPETGRAEEAESALRAEQ
GSGARADGDMTIGREVEEAKGAVEGGVLSCPTKEVELPLASPSLPLSSPS
LPLASHSLPLASRGEEHRISPSDESLPPTSVKEATASPAIVPVRLSFSPR
PTPGAPSPARTEYDGDDVVMGEALTPAPRAAHRLKACGGTFQEAAASLPP
IVADERSASELATGPASELATGLASEIATGPASGIATDAASELGDRGGVA
PSEPERERASSAEPTASSGAEARALVGAEAATARASSSPGQAAAKHTPSM
LERGKGLVAELLAVTSVFRNSAEKRASAARPFRTPPTAAEPARLPPSRLS
SGSDAARGATAVSKGAETTRRLSAAPTPSVLFKEDIARLL
>H632_c561p0
MEASSGRCRTDVTPIQIDDRGAASRRAELDAPSIAIPAFDYELPSQIQLK
INDESDENRGQQNAVAPASIAGKHTASSFVPEVPPLPPAHYPKLGSYETP
CPPSKRARLGDDSVSVGPEPWRGPRLLSETPSTEEVWENDASPALLECLH
AADALAISRRRETELKETRAASTEFTTGLGAPVHFSASKLCEAKTLLEGE
PEARDAVAQADPAAAAFTTGSGAPLHVSARNLAATQKLLDDDFAISGEFV
APARPPSAVSALPVFTTGLGRPVTIHAERLAAARELLQEDDRGVAPSDDA
AATFSTNLGAPVEIDSAQLIEARRLSGSGAAEGKAAANEASLGFQTGGGR
PVQVEASRLASARQLLDNAWDNEHVAPRAAHALPGFTTGLGAPVEIPAAK
LAAAKRLLDGDGETTSLHTPPPVSLPSFTTGLGALVEIPAAKLAAAKRLL
DGDGETTSLHTPPPVSLLGFTTGLGAPVEIPAAKLAAAKRLLDGDGETTS
LHTPPLVSLPGFTTGLGAPVSIDRARLMQAASLLQDEAT
>H632_c1326p1
METARSGGARRKKVETYDNVASPEGSDSSSGAAPPRTSTPATSFSIATRP
IFGGGAADGDDGDEFESSFGGVGPAGPSHPPPTKAATFAAQASSNARAQV
SKASSFTQPGAAQVPPPIFLDTFSAENDVFTKQSAGAFSTLSAPSTSQQP
AFPLALSAAPSTSKLPASTPASAPSPTPVVVAASGAAGVGRTGSASGSIP
RHSSSLAPPIPLSAAVPPSFSPVHEREGERAPAGIQAAEKAFWQEAQGES
RGAFGSSIDLSHTLSGPSARSGSFTRPAAALLHQSAPPWEVPAAGSSLAE
PPREEASPFDWESVKPVAARVLDFDGTAPPLHPQDGDASGRQEQVYAPAE
AVLPEQEAPGLIEASEAVPPDWRQPLEADVVPAGAVDDALSSAVDPGPDE
PAPPSKDPFWGPDGRYYWDSDEGVRYVWVEGPGWQPVEPGAGGEAAEHLA
EAEADAARADSAASAAEGSDGPGLGAAEEISSGSRTRSAGLAETLVLATA
SSFRSFEPQGAPAAAAQPALFHPGQRDAVEAPREAVG
>H632_c1488p0
ASGSAASEGEEEDDQGQLGELEDVEDVAALLSALHMTKWPPPPVVKTGSG
AGAVKSWTKYEDLGHAVILSKQNFPARIVLPSRAHAGFTETIMGESYTSE
VDKQAESNSSKSRAAYLLQNGVKFEANYRVFHNSSGAPRYLTGVTAFFRK
HNLAQGDVLVMKPHAPGTVAVDVFKAHSQEAKVVYQNAGAPWPPPGMEWA
DQGGKGPNLGAVRRQRREVARQSADMRASHALLLLRGDRDVAVPALVPAP
PPPEKPTKAKGWLTAVQVKALEIAMEQLRGGAPVPEAMDVEAAGSDPRAE
APSAQEASPPLQFKRSKLAAKPESGLSASKGGSQRKQTGSKASRASHSQQ
SSMASEAPPLLGDNLPAGSRVVSLSEFAAVSLALANKTLKGSLQRIGTQM
VLVPPPSEASGGAQPMHVDEGPPAAASASSTPRGATSLTSEAASPAKVQH
DSPETQSSPGAPRTSAAKNADPSPALGDFFGGGGGVPHSEASSPEASASP
LEGAWAGAGLEPGLGISGLASPQRRDLPA
>H632_c2435p0
AGAVAEAGTLWRRGARPQTASHAPAGHSTGRGVQRVHAPRPGRPLENNGP
RPGNLGRAELGDPAQPPLSSTSVCRGGDPGELRLFADQAGVHALGRHSGR
GRGPGLGRGRPRQGGGRASGDGRPLARAPGRSRAVHRPGRQGHRGRRGGG
PPPGAPRRRARARHSPPLPPGRPRAAGGHPAGLHRRRGAGGRRGAAAAGQ
ERRARGPAWRRGLERELRFRGLCRRSDGAKAAVVCLCAGDHAREKALRPS
PALLFGERRRAQGGRLRTAADPCARECGEGGGEPADRVSRARGRGRPLWM
HGGCDRGATRAPRSLRGASRLARIPAAHPFRVPLAAEEWTGQGVLRGGRA
GDLARRWRRGDGAGVRHAPAPGPGRRRAARVFSARNCAVRGGGGGAAGRS
GTDPGRESRGALLLQRGGSGGALGRRPVRVRRWRACARSGGLATGRPVRV
GLSVVCPSHHESQGGRSGPHERAHGAADSARAGAGDELRAAHGQPPGREP
RHAGSGAGSGPGRDAGRRPPRG
>H632_c895p1
MSSRLASTQMVRNGINLHDRRSKPGGAHDGSLSANPREKLEQEALDRMQR
EKMVGDQRVETLLDSTKADAAEQAEADPATGVASDSEFDAQAGAKAGTAG
SDAEFDAQAGDRAEGGTLHRDGQDGKGAAEASGKQDPRNFEGAGGAAEGG
AAVWLDDMAREVHGMWGATEASLEQNAAAYKEAVLTEAEFDRELQAVSPD
IYGRVRSYDGKFRNPCFYDQEAEGRLRCLPYFSILGVSKCGTTDMYHKLM
MLNNTAESNNKGPHFWDESKPFERYLEVYDNIANKVQQSPRVVTADASSA
TFSISPLGVRLKPSRVSLPLALKTLQPDMKIVILFRNPVDRYYSAYYYYN
CIYNKSVPDLEFTPQTFHQQVLTDVGSFQACLKEGASVRECYVKRFWNAQ
QLLKGMYAIPLPEWLVNYSDKEMLIWRTEDYSKGGTQSLKRAIQFLDLDM
PDDATLESISDRRFNEGVKPRPVPGCGAEKRKPMLPETRQILETFYAPYN
RQLAKSLKNDAFLWEDSKKHD
>H632_c2861p0
RVPLASGVQAHPAQPRVRLPEQCTSGARLVRCSRRLAPGGEQDVPRGFSD
IGRGSGAHPAHPRRQVAGGRHHDPRDAGGAAPRGRRTVVRRGAVRRRAQH
RRRVELGGARAERAGAGGAAPGHGLPGPGRHVCDQGFSVARLRGAAVRPE
GSVRPSGREQAPGLALHVGGDLRRLPRLQGAFQDRPPPARPQAPVQGGRG
CAPARRRRRAAAQLAQARAEPRGLRRRRVLLSRRASRRRVCPRRQRSPDA
RLQHGPRPPRRSASERLRRQGPGPLGGSGGGGRGRGRRLDAAEVHSGQHG
RHRSRRARAGGRGRLRAGPPRHQRRDSRAVRGPAGPGALRVQEAAQVAPR
AARRPLQGGLRPAQGARRRGGREGGRRGGGRGLRGGGRPRTEAPGRDGGA
AGKDNARAEEGAKEAPRSAAQGQGLGGRHVRGGRGGRRRRRGRAVALLPA
RLSRRPGRLRRRRRGRHREQRLGAVRVGVVRRRRALGRLGRLRRRARALQ
PLAGPPVRARVRRDARAPR
>H632_c26p3
MFPESPHGLTVAGGLFDFGAFASSLGRSPLGHAGSSGSAVAGGSASEVGA
LQDEALMLMPAVPGEDSEPAPSTRMQAKSRLGPSTSLLRLDDPDVFAMDP
DGMPSPLAADLHASDLEEGGDAWVPAEQVGPRAGRARGRAAASLIRPLKR
RTAALMDNPERIEIPYDIYRSWIRESATQGSPVGTPNERMEVSARAGLVA
SFARPETVSEMYELAAPLAAALRHAPDLLACAPRPLKTAKPSKTEEKTPE
GRHAGSADFLHPALQALSSDEEAPWGSAGGSVDAVTRREASPHLMEDDVE
TERLRAALNATPTTANADVILGAVPGSDPSPALKEDGETWWVPKKRRLSS
LRSESIDGVASERCGLGWGRVGVRSGGDAAMDFGALLPAVGEIDLEASSG
SDAARDQPAPPSPSLAPAAVALLGVLSTRYAEQGSDLSFHALSSRLKKGE
AARLFYQLLGRFVARVAALWHLPNSSLSTPLSCPRPVLQARGCVEVKQRQ
PYGDVAIRAVASQI
>H632_c52p2
MAALESALLDFKEHIDVFAACADADLVQLRRNIDLRTATGCANYRHLLKE
FAGSLERDSLILDDAEQRVYNLSSAERSAAASCAAYESMQRSIQDLETYL
AQYGFQTNHAFRAPPAVEWATPDSQAAVIPSPAPNLPVHSTPDPALRASR
DTSLETAFESLHLRAGGATQPAGYGSHAAHSQSPMQGTPLHGLQPPRSST
SPAPPSQATPNLSACFQQPLPPMHQILHQRLSHLRDSTPSSVASPQLLSP
SMRELLGRYGASSGGRPSTGSLSSGVGLAGLSPPTLAYETPDLETRPRLP
APQNGQQLGCGALEGQLPQLALSHASEAARTEALCTPLAARQEQGPIAAI
PGTRPGVPDTPAATPCPSSAFLEQYRSRFPAMVASTETLVSSLALGEGHH
PARAAEHQGSPSLGRALVSEEEYMSLPSFLRGQLPLDLLNSQLDSLFQFL
QSADADHFGLEDLTLVESRAKTFMNALFKLEKAQLRVFAGLGTRYVLL
>H632_c880p1
MKMLVVCWIGKLPNLSNDNFYQSFCDADFHKYRPRTFIADADDVDLPVGS
ESEHLSDRWPSLQGGNHDLLSAHGSVDGHTHPPALRQPRNASIIALSSIS
DAPANRHFLQEELDAGGAGSDTRAPEPAALAGGRRGADVGPASVPSVPSD
ATGAASTPSSELLKLKKLIRDTPPTLLARVCPPILIALRAVEVDSEALQY
PNATVEVQCRTQQPASFFPPISLGLADARSKQASRATFALFAQGATLDCG
QEMACRVTVLWGDSDDKAWVNLFDWDDDFCWFRYGQFSSSGDAFWSCHDS
LNGEYVLECLSCGADAESEDQDDADDDDDVPLLPGDAASRIPRPDRVGAK
DLPEAEAPYYDPGRLLPETSPRPPGADPAPVVAPFRPASSEASRGASDPA
SRGPGDASDPDSQSVETQGVAAAQAPCSEGSVCREMKTPPLPCTQSLRSP
GVLDCMADAAGPGSYLGDELRPAPASRRNAGGSDARKHTILVVSVCL
>H632_c232p0
MLCNVAQYSLLGPAGAQASLAERVELAKHLDVAALEPKDRETLYKAVDLD
GLTPEAQSRLLATVPLASLPAEEQRAIFETGDECKLSPDASRRFFALGGR
LVAFVKPLFVEVPVDDVGARARLPEEEAGRGTRVAPAPLRPGSERGEVAA
ASTQMRYIMTKFNCVAVLLLLSHATLGAIGQEGAPPPALTGGQSSPPVTA
DRPLLRAARSAKVSADSTEKSEKIDALDSDVQWRDGATHVTSSRTGPASR
KGVTLAARPSPPMAERTNTISQPPEAPWSPAVPFSPDAPWSPERFSERAQ
GASPPFKSSPPAAPWSPDVPPETDYDFSVPAPPFYPDAPWSPDAPWAPEH
SSEVPRDSTSPEEPCTPDEFWSPEHSPEPSPDFFSPQAPFSPDAPLGSPD
PSGGAASPSTSPEAPRTSSPRAKRSQGSEIPSSPTSDVQISTELRGKQLI
VTLTRFPTDEDVERNVQPVTHKYVITLPENPAGPVEVLHARAAPEST
>H632_c83p3
MRLNDVWLVGLLACLALTRGVVCCSWTYNETAAMDLADGNRVEVLVSFNQ
VASAADGLFLLPLLARSLFDSLNVSRLSLTVAQGLGVQESRSSRRRIWPT
GATAYVELASGPGGNARQTPLLQELSAVLSSLSCVPQTSWQSAWTPLRSR
QSSNLFFDREISADLVPVPSRGFLAQAADEPACVEHLLRWQALLPCGLRA
GAAKLLPALLRPSQHRGLAVELSAGPSGARVDVAASFVLGREQAEEALRA
RSQEPALECMGSRVQWDLEAGVAARDERARAFERLAEESEMEHLERLLGL
GRGEDRQEGGANGSGDREHLEEQAQTSSSSSSVTPPSLRLHRRVETHSQK
QAWDGRCVLRAEMDASAASDERNHLLHIAMSFPKFVSIERLDVAFDGQRL
QRGDPRLLSVHVHEEENPAAHGADGAKISIAEVTLAWNATRRLAASGSEL
RVDLIAYFTMSVHSIFDLPPDAARGALIPPALASWGRFWR
>H632_c368p0
MFNKERLRALAEQAKATGSRLATSAQAGLVQAQQQLAAVQQARSGGLSAE
EAAHLLSGQNAALRERLHGLIQDKGALQARVDLLEAIQKQRSEEHEQQVN
ALRSALEQAVQADDPPLARLRVNGSRAAPSPAPLLVPGDQAPPLTPEGEF
VSARSTADHGWSARGSDAGATPLSGDPGAVQLLALELEAAQARIEALQRE
ARARAEGRGSPRKSPERGAAPAELEQAAAALATVEAERDGLREACAALEA
QAQAERLQREENEGRQKEENERRQKEEAEGRQEEELALKGAGAETEKLMA
AKEVLEVKVSTLRARVAELENEAEAAAGAAALSDRVAELEADLERETQEL
TSVRAEMSEQQRQTEERHVESLASVRAEMSEQQRQTEERHAESLASVRAE
MSEQQRQMEEQHAESLASVRAEMSEQQRQMEEQHAETLTSTRAEFLEQQK
QAEKRHAESLALAENDFRRQAEALALAQAELEARAAALD
>H632_c3042p0
RRRGGGAVGSVDLRRGAAGRGRRDLADGGPGLRGAGGHHRGLRAERERPR
RAGDGVRDKRHKRRLLQPAGGRRLRRGRAGAVSGPVRRHPVRHRGPLRVR
GGAQPKHHEPVRPRGLPRLGAPLPARRRGREIQPGAHRRARRARSPAPAP
RHRGAPGLEAPGLVRRPLLRRPRSSLRLRCRLRCRPPRGFPGRGLGRHQG
SQRGRAGRGGDGRRPGSRQDPQQLDALRQRRRGRGVCAGGAAERGRGHRP
DQDPRAVERGGRGGSGARAPDRRRVLWCGVAGPLLPDDGGGEAAERARGR
GRARGDAGAAAAGSGHHEPAATPQLLPVPGRVPEPPGPHHGVLLPALRGR
APGRGRGRSARGPHAVVAAPAEHGAGRGAGHALPPLPLSPHRAPRPQVGQ
LAGGRPVARQSGRLQPQPSAGAGQHAQHALRDKPPLARPRAPGRRVRLLG
LGRLGLWHRAVGAHDLEPALSHLQSLPDHLRRAAR
>H632_c558p1
MVSPAVILSNLMRSRMHVTRSLPICLLACWQHRCAVGPMDITRAAILGTL
PYFNFGPLSRDIIKGFESLLSVGIFIPIGVLAPVVLALRRIAETLYRMYT
VEASLDPMMEGRIHSDYVRHPCAAVMATLVLACKLAYGLDTGRAPGDQAA
WPDALPPCPDWATWARSMSERFMGYNPLPNTFAEVNALSEEQQMQYAVTA
SKRHFIHVEVKENLKPIIDTLYRVAGVDPDQMLAASIVELPSQDVPAAQK
KLFDSFWRDGDLEDSSSDADEEYFGRTSQAMQVDAPAESIGDGQLIAPPT
GHPSGAKRGRKKKEQEIPAVPHKEAYAFASAAVLDDKETVLPRDYLLVLT
ACSMHAWTSPLQLHKVCSLMALTYQVITRVRLLVDNPSPRLPQEVIRVEN
LLVSAELMVNFDDEKDEHDRMESLASKATWAKVVHERVKEELKTLADKSV
KKRVDMEVSKVLRVWKADQQECEKAAGQNASAS
>H632_c211p3
MSALAAELLDVTSSLSSTSATSSTSCDSERPSTTVAPPKGARLAPAARRT
LVASSSSSEEDVPEEKTPASGEGGARLRRLVRGKREGAGSEAAENALDAS
SDVERRPSKAAKTRRTALHRIQRAQARWLGNEGDATSEEEESERTENESA
SALLAALSASSEEADSSATDGGSTCSKTDDDSRTSSAREDSPSTALDPAP
SRHSALARASFEDRFAVYVEYLVLCLADPGYPATVQASPKHLAYYLAASR
ALDWSLLRAAEAAASDAWRCSRRGILEAVEKLPGWRVSQRDPGEAEGEVE
ECDACGKCRARCSVALELSGRALRVPPPHGNLFRRLALGSETFAANNFSE
ADETWLETDRGATPRAAGRSASFEHDVLEQPSRPRRGTKRVVKEYILGAT
CAGRLALYHAIMHWPDCLLSRLRRELKYAKQVVRGRGQGDQMCLGHGMII
HSCLHMSANRSNAKAASKRLKICLRLPQTW
>H632_c1295p0
MPSTLDLALPNAPDELRNAQRHEKRSRQSRGASAKRQTPPLAASAVALGV
GTGLALVGLAAWRRATSAKRQVQQAESPPPPRIIPLLPPVSGSNASPGAA
SRRVAFCFAKLESGLGDYDLLLASMQPNHPVALTERLVSRRLSPCGHLSP
PLPATAARAVATGACEAVVLVDSLGAALGEAALHGLHALFSPAWLASEVH
LVKTYGRGGDEAALPNEGEAEPAPASPALACSLGVIAENPQMLQLTAASL
AAHPPAPKPESLDSYLVAADLFAEAGAPMQAALSTVLRAVHRWAGGDHAS
RLDWASWLQHRVDGLEKGVEGSSDGGSSNGGHASDTAAPRSKSLRVLGAL
RDAARVTLGSSGDGSPALRAWGLRMAQQTASVSSGALRENYVHVLPIPAP
STLFPASSEALLQGLTAFAHFSGAATALVPFSGPNGRPLSVALVGLDGRQ
PELARAAQGLGDLLRAEAAKLDWDSALAE
>H632_c635p0
MENVNVEPVLERSSALSVLRASQGYSRFLFGPEEGVRALLRACLGQWQIP
AEALVQAVMEELIQALAAGVDACCPCSAPEGLLEDMHAVCRSVAASCASH
TVQLIRNILDAEARFPATASFLDLRSAFAAHPGVGAPPAPLYPHSLHRYF
MGWLLKRSRRGRWQRRWFVLSPLMGLLWYMHDPRDRWARATMTLRDGLLL
PPGVHPSSVVSGEGEGEVWSSSSATSTSHSVSPEASSLPAWGADVPPGIA
SGVGIPLSAYAAEAIARGGQLGPPPPPPLGPLSPASALPRGADPKLARRT
LSLLLRPHSCSSQMRPRRWLLLRAPSEASRCQWEDMLALAQRACLCSDEA
EKHRVLCRGVAAVERAHGGRSRGPEEAPPQPDARALAAFERLHQGVHLEH
VPRPGGAHFEQIPHPGGAHFAHLHLQDRPAQDRVHPDGRAAHVPGWAASG
ELGPLTPDPSSSRPGSPSGAAPGRR
>H632_c66p2
MDGLDETFSQTNSYVIPRLEALVRVLAGSLPPVFADKTTSLLIQTWAAPF
SGSELVSEGLPYAVLGGAGDDFGALRFVLTRKPRSAAPPGSRTAPASPSA
VLEERLGRAVLDLSRVEAECLSLSDDVSLCGGCAVLLVPLSLPPESPESQ
DAGHGLRHGLPHQLSTSAYLDPSAFGKPYVLPPHPSMVKLELPGSHLQSL
NPSHASALSMQSDALCLADPHAASPPPAGYGTGLASPPPLENGEGFGGAA
VHNSALSPPVFTGSSHPYSDSSHHPPSLSPTSAGEAACPAGASDNTQTSP
LSAARYAPQAFASASQPFAPASQPFAAAPQPFATSPHPFFGPASPSAPPP
PPCAVLELVVGAPLTPAHVALLLASLAECCLATGLGCPDAEHMTLLKPCP
PGLPPLRPPLQRLHRTSEAGMLRDAASASQTSLLEALPADAAALLSLCPP
GGGPSLGASFASAGNGGGMQRP
>H632_c1810p0
ARDPGAPRTRPRRRGDNFPPGPRGGRERSSVPCRRQVSSADPGPAVASPR
VSALGGGRLEQARPRELAPGFAAGGRLGRRDPLFRRPPLHHPALCREHVP
VQGGVCLALGRELDQRRRRELQRDAAPPQRREPALDHLGGRGRRLALVAV
QPPGVGVRAAGPVHEGGRGGQQPAADVAAPELAAPAGLVPQQQLPEQGHR
ARAEAPGRAAGCRGSRDSRRALAAVRAAEPGGPAARGRQRRRHPHGHPQH
HARERHPRGPPARDRVPILGAVASEAAPEHDARGRGHLPRLHRLSRERGH
GRLLARALGPGLGLGAAPQEHDAPPDCHPAAPSPPHPRHAALRLGAQDHA
RGRRSGRGARDGQGRLGRRSPLAALRHSGASPRVVGAGQDRPGPPPPQTV
LGPSRRPPRRAAVGHCAGRLLPALPGALPPLGAARGRPLRSGGAGAGQRL
RGRGHAPAAREPGPLAAPARGG
>H632_c658p1
MHAHAAHERSLAQAGRVSNSSFMVHPETLTDGLASPPASPAPSPFARSPW
DVRVPNILIHSADVQVHVDSFSTGVEESAVSADSPPAMAPPLPAFLPSCQ
LIVKDATCCASSGLRVSSAAFEVALRCPHPMPSFPPGCLEASDLATGGYL
SARIETETWGVGESGAEDDASEGADSDRATATQIHPGDEIETSPTRDSHP
LLAISAFGVQVYPLAFQNYLLHARPLVVRLAWSSDDEACSLDVDATQGCE
AFSLSPWLDFDSPSPAKALCALRPTPLHLLVGPAEWEERQAAALVAAMSA
SGVKVYDMAALSPEEVQRGRCSCGCPALDRKQAQADVQTYDELPAFVVDE
EAADDAATPLAPGPALPECLCVCQPVAGVTIDAPTLVVDAPAAPGGEGAD
QDWMLPPQPSAGSELTELGTAPGASEVHWDAATMGWLNNNGTCAMKVADD
IPTEYWRGEGEELEGFEEDC
>H632_c318p0
MEPENQTEQETVPAHRVKIERKPEGPRLFVKGLPANIDDFKLIDGNIQLG
RYYVVLCKAYKPYGAVKAMIITDMVTKLPRGYGFVEFATEEETERAIAET
DGSTTLFEGQVLTVKRAVPKKERIKVNHPRSVHRPGQDRSRSYSPPRRQD
RIRERSRERPRQGISYEDRVYMRRAGGPASMEGYEPRWEPEGHRRGDHAY
YRRGGAYDDYPPREEVHRYDRRGYGRDMEPPPPGYDYEYRAADGGGHYYG
REVGYGDKGPYSRGSRGSPVWGYRGGPEPAYEEVRYVSSRGPWEEGPSRM
RGEPVYGSGRGGYSEERLERGYAGERMERMLPPEHGARMERRVHVLDRAP
DRMDRRSEGYDRLDRGMPLERSERRERSPPYGAPHGFVGSSGRARGPPDM
VELSPRAAYHSRGGGSYYEGGPGEETVYAPAASYRIANDRPPADMDVRGR
EYDRRRPRELREGAAREEQ
>H632_c3124p0
GRRRRRARRRARALQRGQGPGDAARQKRRQNHFFRRGWVRRGQDRDHGVC
VLFEKARQVPRSGSQDSSRSPAGRPPRHGQDAPGQGHGGRGGRAVLVHLG
LGLHGDVRGRGPRPRARPLRAGSLPGARHHLHRRDRRHRPRPRPRRLRGR
QRRAREHAEPAAGGDGRLPHHLQRRGPGRHQPARHLGQSPAASRQVRSAD
LSGSAGSQGPRADLPRAPEAAQAGRGRRALLGAPGRPHARLRRRRHRQRV
QRGGTGRRPRRPRRRGHARLRGGRGPRHRRPGKARQGGLSRGAPHGRGAR
GRARGGGLVPGARRAAAQGEHRAPRVGGPGLRAVPSQRKFAGHRAAARRH
DGHGPGRPRRRGDRPRAHLHRRAERPGARDAHGVHAGGRLRHEREARLAQ
LPARGRAARQALLGRDRPADRRGGARPRGPRARAGARPARREAPARGRPR
RRAPRQGSALHARAGGHPR
>H632_c2394p0
MAESGFVLSEDLVRLLGDLAREEGSRGEDGAALRRELARRERAGMVPGDA
EVPYGPSSERSTPFKIALNPGRAGLLQLLPAEDLALGLWLLPSDLDRVDS
PRVVCAVQANWESDAPLGASDSGEGSAAATAAPPPGSLPSPPQITLDMCQ
TQPLVLYPLSSPAQMQDVAGAEAACKEEERLKAMLRRLSAPARPADPLRP
GREGAARLAQAEDGARMSLKGDEIGVRLAGQQPWTPDASAVLLVRPRRRE
RVRYMEGEEAGATGTEAVPLSQLPDSHPQSPTPDAPLSEAGTLSAASRLG
EGRRLQEPGGDSPRSWTALIKTTAPHLPRAEVREPFLEWELGVLSWEEAD
ESWTWRALPEAPWDAQGRSRASWVGGSRRLIALSGVDCLGEEGRRGRDRG
LSATLFPFPAPLPCTVLFDAHKDAVVSRFAERLAAFSEDGLLAAAERDRP
GIFFQRIGDVRAWNVPLER
>H632_c3134p0
GAGGGGSREQAGASAAPQRPSPRPLKNRRLGRHPGHRSPRGGAGRGARRG
TRGGLHGRGSGLAGPVRAPGAAPDSAGPRPGAHGAVRLRHARGAGAAPLG
GAGAGRKGGRGGGSGGRGASVARLGERRRTSSRHGLRARRVGLSRGRAFA
RAGAGPPDRGSPGGGRRSAHGSRPRLSGPHRVSDAPGQGIRAVGVAHPRV
RPPHPPGHGRLRGGRAPGAGRGIEASGDRAQRTPARARGLEPRLAPRPAP
RGGHVGAVPRHRAPRVLRARAVHAPRASGRRRAVGGAPRALGPGRLVRPG
APAPQHVRSLWGLAGGRLRLRRRRLRAGCQRGREHGPPSQAASGAPRGRA
GSGALERRGPSCPCAGFHGRVRGVHVHRVSGLCAGSRGPGGRHRQRHHGH
RPVLHGRPPELHLRPPGSLRVDRHGLLLVARGLAPGRADAGRRPSRGLAR
GRDQPRAGAPNQRPHLP
>H632_c3018p0
VPVIVDGPNGPVLLENIDVADYPYTGYSYEIERDGQTLVSIYVGETLVGF
VPKDQAGEFTAASGGKTYPINVLPDPPAPPMPPLPPSAIVDIVYGGRIIG
STGDGTVPVIVNGPNGPVLIDNINIADYPYTGFTYEIERDGQTLVSIYVG
ETLVGFVPKSQAGLYSASSGGKTYPINVLPEPPSPSSPTPPLPPGSVVDI
QFGGKTIGSTTGTTVPVIVTGAGGPELLGAVNVAEFPYTGYSYEIERNGQ
TLVSVYVGQTLVGFVPKAQAGEFSAYSDGQTYPLSVLPDAPMPPLPPAAV
VDIKYEGATIGSTTGSTVPAIVSGADGPELYGNIEAANYPYTGYSYEIQR
EGQTLTSVYVGSVLVGFLPKDQVGLFTAESDGRTYPLDVLPPPPAPPAPP
LPPSAIVDILYNGETIGSTTASTIPAIVYGPSGPQLFGNVDAATYPYTGY
SYEIERGGQALVSVYV
>H632_c2764p0
SGALAGGLELAGRLRVGARALLRHGSARLCGGLWTGAPPRGAPSRGAPSP
RVSHQRHAGAVRVRGAGRGGGGQLRLFPALWRGGRRRRVSPRALPGRGRP
SAGSAAGAALQRALRARGGLPHLLLGHAPRGGASADARPGPSRARGGGGQ
QSAGPLPAALRASGALVDRGLHVPAPGPRPHGGLGHLLRGGARGGGRGGR
VEAQPARDALRVGRGPRVLGAAPGARGRVEVPRERVGDAVPRRRRRLAGA
ARGRREPGLFAHPLPGRGLVGAGQLGLQRARGARRGARLRRRLRVALRGA
LRAGRPGTPRQPLDRRARRRQVRRVAPRAEQGRARRVLQRLHRRPRGHQG
GEARLHERQGAGLLRLRVLRQAQPRPGRAQRAPAGALGALLAAGPVPGTN
APLLVPHPDGHQLPHRLPARARARLLRPPVLPQQEQGPAVRGAQHGRGAL
WTLCLFRTVRGQAFQ
>H632_c2931p0
DYAVARRRPAASDVWAGVERAARDVAVGDEEALRRQEAQARGRERVGVEA
LREAARGAKDEEPAKEEKEDEDRDENESYALHDAEGGMSGFEGVLDAAAL
QPRSPELVEETLAHLEQHYADPTLDELAKALVQPSLAPSLASSLPSGVSV
ALLVSAGDACASELSSARQMLSVLLPDEATSQATVTHVPQEGDARRPGLT
ATVLERNGDCCTVLRWDDLRCSDSALAPSDVPAEKRQLSRARVHETWDMV
LDLTPDGETDLEDPLAFQRCLREGGSSFAGAECYFLPPEAAHESCASLEQ
RLQAWLASLPLPPPAGGSALAVRVAEASVVVARTLAPSPSLAALAMRSLA
VAHPRASIVAELVRPEAVHFAITVLPVMQPSGTLAYAALPASEASQTDPE
DAHFAHHVELRRHRAVLDGRMSASDARLAAEDALDRRAAAVAYAGAGGAV
WRASQTPSFQT
>H632_c2974p0
LGFCGEREPRGGGSPASGRRHGPFLRPRGFAAGASSSQIPGRLGRPRGVQ
AEQQGSVVSQRRGREGDQVFGPGRQARLQARLPARLEAQLPARPQEQPRP
YRGPGDGAARGLPHAIRPAGAAGRGRLGSPPPALFPETRLHGRLGLDGGA
AGSALVAAPGGLAPGRAGAALGMGLRSRSGGAGRGRGSGVFQRLPSDSVL
RRGRRARGEAGAGRGGGHAAAPRQVRRSGRPASLGRAPLGPPGHRQNALG
PGGGGRGGGAVFRGHGLGIRGALRGHGRAARALALRGGAAAPGRHRLHRR
ARRRGQEPRVSPPRGQQRRARADAEPALGGAGRLRGRGQGRGKGPRGGRG
GQEEKGAGGVVQPLLSAVAAAAGHLHRRDQPPRRAGRRAPATGSLRPARG
RGSARLPGQGRDPPGAPGPPGTAPRAGRGRAAARLRQRGQLGRGPGQHRE
RGGSAGGSE
>H632_c745p0
MGVGWRKTRLEKHTETVTVSCEGDFSGVMDVNGTEVEWNSVLAAAHNASN
VQFILDNVNFTQGLVEAAYEAMGMLRGRNSVYLIFNNPTIEHLSVKVAEA
FLASSGFGFSMTINGGSISHNQFMLARASGFKGERLQLGLSLNGTEVMHN
QVMQVGAMYTTRDFFQEMYFDNVIMRDNQLMSAEMTLVGGSMELAVAGEL
EASDNQVMSMSQTLVGGSSSVLNSLALTMVEPNQLMRWGQHYNETELAGV
LAEVVDGIARNDAAVLSKIPELIKVVCEDAREIAEDIAHDHDSGDHGHDS
PSVIEQMLMLAYQTLCGSSPSPSPGTSPSPGGSPPEPAAPQLVDTPTTPE
NDDGQSPMQSPVLPFDIETIINSLPQEVRDNPLIQPILQAMRDHPDAVAQ
LDQLMPQVIEAFTQGDDINEIVDSLPEEAKNNPVLKAIIDVLVQNPWLIN
VLRNYTS
>H632_c3218p0
AHRVRAGRAARDPGARRAPARGGVELFLLLARGAGRVSRRERGERRAGGA
ARAGRRARDDAPRDRAVCGAGGRRRAHSVPAPQPEPAQHVPVRHGQAGHG
SAGLQPAAAHGHAALPAQLPSKAPAHDPHHRPHRLRPPRRRPERHRGRHV
LQRLRHRRRHRHEQGLARPRLWPLRRPSKVRHHAAALPQPRAGPHRLAAR
GRPPERAGRGAGRGRHRQPRGGADPARDAHQQAGAHADARSGDERRRARR
RAVPPLARDVEGLPRRALRRGQGAHHLQRRHRLQRQDPRATPSTPRAGRQ
VLVAPRAKGRGGRHRGRRGPALQRAGSAAGPHHEPARVPVAHDRREDPRA
ARQQGRRLRGQVLLRHRFWRARGTGRPRGEHDERSRGGGLCLLRQGHALL
GHHGGAPAGAHLHGTRLLPEAQAHGHRQDACPSQGAARRAHAPAHRGEQK
ATD
>H632_c3110p0
MSKESVARHPFLAVESTSLLVAADVAAVGFPAPSYLVVHSPPSQAKRQGV
METHALLARSLQVQQAEHARLTETNTYLEGVLSARERVITLLQSAQEGVC
PPPLRVSGLLDFSNPALAVDEYEVAVAILKQLELRFSHPHLPGPFPANLP
GPGEAILRASIRPKFTREAYRALLSEMPSFDGARMRTAYEDFIAVLRQVL
DNEGEDGGILRLLPFWQNFVMLFRLIILHRPDLIPSIFSFGSEAPEWASE
PAAYRELVARLGLTSQQKLRLVSAYAASRPHLERLVQEHLGEAANVASEA
AEGAAGCLASPSLPSLTEDLSSTHQVMRSLQRRTQLLFQSVISFLSSTNA
IFSLVQKGRIFTDAHPHFFDAASFIECMMRVEGAQLTRDASELAAELQAS
RAAAQGYHDTGYAERGSLERDFHQRGQQARSFQERVYQKHVEQERGYQKH
>H632_c196p3
MTGWNSKAGSNRALDSLLSDFSGIEGSAFSKPKAMSDMKQSSLMRATGAQ
TEPNRDAGAVPLPSDPPAPDAARGHTETAAEFPTFALQSLVFEAASSHCF
FLQSAEALSICIYGDAGRCIARAPAGLDSTWAPPLTQSTSVVWPRPETAS
FPAAEDDPFASFYSLSQAPRAPSRDSAHSAPSNLASAPACDADDLMPGFA
ALPERRSPAEPAAALGRRESPPGAFEPSQAGRGAFSSTPQVSSSGEAGQR
PFSSTSQAFSSNQMSQRPLASTSQAFSSGPPPASGSPACSSRPAARGAFW
DEAWVSEAQRSPPGSAAAGYFAAQGHGTPSLDASAATPPASSSTEKPLAE
MRARAAKLWTSGSSWVRGIVHNPGLKVEHLRSGLHSVADHLAHVGRDPRR
GSSESGPEPGPRAGRQEQDWREQEWGFQAEGRPWAES
>H632_c178p1
MLHFVVQDITQCNATLQEYLLESNEELDQRKSKQTELEARHASLHDQCGR
LTVELETLATVAAQMRDALSHASRLDEQFAATVDHHKMQMQITETEVANL
KAHSVQQAAEARQAQRDYEIQRVELEEAMTRELVARGETDALLAELQTLK
ATHAQELAQVQHKAEQKSEDLRRREIERVDQVAQNLDRVKARHAAELERA
EEDRKKAQEQLGEAEKMLEHVRGLLEEQRTAMQTLHKAGHQVPPQGVQAQ
AHAEQGHPRHGTPTAGLFADVSVEEERVLASGQQRPAAGKGPRSGVRRAR
SCLSRPAAQEWDDLPGIGQAEVPSLDLGAESDSASQQSEKMESGLLFRAP
SFEPVVHRRQRRELEDTATGAWQREESELLAEAAPKGANTLLKRMRAARG
THARGAAAPPKKRSNVMQLCVWGRGRGGCGRGGGVPG
>H632_c3322p0
LPPPRARPAVLAAAEPVGGAAPGRDRGAPLLRGRPRAAVGLCAPALGGEA
GAARERLGLGQGGGEALLGGHQAAGHGPEDRVAPGHEGAARQDAVAPRAH
AADADGGGCVPAGADAGVCGRAVYGVSAARGAQALSQHASQHVRGQAAAR
GGAQARRHGPPGNREILAGHGDGDGRRHDRGSHRRDAHLCRRAVSLHAAR
ARGRAREQLGAAALRAALQRRAHAGQLGARAAGLALPLRGHPALRHRRLL
ARAPARAPAAHQRRRPGDSGGGPRHADRGRAAGRLPSPRHARALWRGRGV
LHARAAGGLAGLEPASLAAQLAAPPVPRLHRDPAHGSRAFGGRGHAAGHA
VGAAGRGGGRRGAVRHARGGRGRDERQRAPAGAAGARGGDDSRGGRGRER
RHGRGPVSHDPGPARPRLHSRRKSHHARRGRHRGRR
>H632_c204p2
MLQYITAGVDVPALLRHAADVIDKLQQENNELRARLDSRSAASCASEPAE
PEPATFVPCSSSKAASNARAREHRAPPVPSRPRAKLSLLDILQEGAADDD
PAAERSVLASNRDQAGPSASRGDVAGPSAAPPQPSRPAAPLTGLLGALFS
TEDSEPARESQSRDRIILDCDIVAESPETRAPRPPSPPPLGAAPAEALGS
QAESESLALTQPCDDGQRQELAPSPDRPPLADVVAGSQTSADDSSPYAAA
PEQGSQGADPEQQPRARWRKVVRPEDGDEWMLGAAGSGARGARGGSPDEN
AAPCGELEASFSERRAAGLGSGGKNNNPERAALVGKSTNTEDGKTYKYRD
VGFSCQDCARFYRALATWEGPRGAKLPEMSCSHGAAQGGAQMAMEFQQAA
SRHRFVFEPPPSPKGFWELNLTPSPARSRVSDRGAA
>H632_c433p1
MLTVFCLVLSSLPASLAQFNVVLSVLDAPYPLFPSEAEALMSSLAKTVGG
TWTFQSQQPEFQGKNPVVLANSPSSPCKTAADYLVPAADQCDPSCQALQQ
AVGNGATVTPTTYSGSGVTCCSCNLQSSRRRLQGAGRRGMDAILAADGAG
SFGNRHLLQSDGDLVGLWVFTTTDSSDEATTQAALNSAVTSGQLLQDWGV
QATSMSVAFAGTGPYTFGSTPPTPSATPSPSPDPTPSPSPDPSAPPTPTP
QTPIVVNFPPLAPLDPGSNPPTPSDNGGGSSSGGSSNSGAIIAGIVGGIV
GLAVLCVIGMFVYEGYTKKKKEDAARRENWQRQRQQRLSARQSSRINWAP
DSSEPVWSNSAAELAATPQAESNWKNMFGFGKSGASATNGGSSSYPLPTQ
AAPAEASSASITQSSVSTQPPRKSSWASRGRG
>H632_c2987p0
MLSLTFFPQRLPNSTPDKLASAAPEDRDTIKAKIRPVLAPLFPKDAQPRQ
HRDAAPSMPIPSAKPHPRPFDPTTDLCSFARREPNETWLLPPLPLALMEL
GFKGPLPPGLFPPLEPPSTPEREAFARQVARARREELAMAKGLLFNFDEE
CFLKASWADRVVPAAPKLVEERAGLDRGAAHRCAARIRLEGPQEGSDGGY
GDNEPFDYEAYRREKVARFGLGGAESVEAALGSPSKESTLEEELEKELRA
LFEPEEEGEMTLAAVVVEAQSVAPFPSEFQSAGFSKAPSAGFFKTPSAGS
SKAPSAGSSEAPSLASSEAPNSLAIFQPTAPAPAPSPIAARVPPSPLLLA
ASPARSLPDLTSEDEEGLMYGLGLIVEDSEGELELAVEELFSATVSSSMS
EPLVESCSLQRAVAEDVEEDEEPEASVAAEP
>H632_c241p1
MRLASSRESRPSGALAPRIQRAAGQAMAMRSLTTTIYPRGSWEERVREMP
GFVPGGPPLERSVFQSLEDWSPATPPSARDMAYWFTEPEGGWGPPTERAW
VPAPQPEEEHRGDLARHVDGEGRRVVEELVVGQVLRGRIVGHHLRLGVQV
DIGAEYDALLAINDVDFTGEHARWGGRESDERVEGFGGARSEILKPEAEK
QQEPSSSSHASSTPPHSMPLDLQPQVDLGPWEEVQRALPLDTWLEVEIVA
LRLARVSDRCLFRFPVQALPRDASLRGLFPPAEEHRAPCDWRGLGLQSLE
EMVQLSGRAARPIQAWEKSVRTQRVERALGHAVPDPGTPGSLALWTGEAL
EAWEAQHREAVQRKPWLREALRDPEVKRRLEEHFLGEDAPTAEAAGLEEG
VEDDLAACGIASVSFFTEAAWDEEFSDEE
>H632_c1484p0
MGARAKSTKVLRNHPQLIRSVLSDFLLYLVDYCAHKHTVYLTFGKENAPR
NANRARIPRGEQQQKKVVKEDNVVVSSPPEVPQAVTSPKSRFNPAAQPFE
PFVLPPFHHFVVAATEIERAHHLFQRSAELDWVQACHQGELQAQLATQRG
ELEAQMAAQRAEFEIRLGSQRSMFEGRLAAQRGGYEARLEAQRGGYEARL
EAQRAEHQVEVAALQAGHAAELEAQKTGHAAELEAVEASREALQADYEAL
EASSSTKLEALQADYEALEASSSAKLKALEASSSERLRRGLCAHLRELRE
VRAHVEELAAAEAAGLRAELAALKEAQEPAEISSPEPSAPAPAGPSPAGG
SSAEEEEEQGAGSSGRPCLPEGHKVTWHGAPPPGYKPAGFFHGLAPDAPE
LRDNRLLALLTKAQRDYQRRTGGRRT
>H632_c3397p0
RLRQRARGPAGRLRAPGAAGAGKRRRGGKPGGQGRRAQVRDDLSLPDSQA
RGPGPLSMPGATAGLELQRGALVRRHRGRALPGHEGARAARQAALRAPGS
GGAPLPSAGPPLRRLRAARLGGKRVLRPRHHARGRLRGRHHRARGGTLSR
EAGRAAAGRVPQPHRARVQPLRVRIRGGAGALRAQRRRGRAERLRGQALP
GFPSRARRGRAGVSPLRLSDLRAAPGAASRRRSPAPGLPGHLPAPAVPHL
LGAPGQRAPARSPRPSLPRAGGAAAGAAGPPARRAGRVPEARGFPGARPR
GLCHFADPLRRPSRTGRGAGALLGADLAAPLRAPAVVQDAQVLQGSLRLR
VPLCGAQGRVRPVRKRGKGAAGHHAHALAPGLGPRPPDRRGVFRQKGRRR
RRRAPAHRAPGPAGARGRRRLGRGA
>H632_c1903p0
MLSFSRTFQFCYLIIRGDFDVVVRLPREDKTLTHDCYHVHFPTHPDNLGR
AEVVLNTSQLTEVNASTIVDFSVSSGDEQIAYVYTNDESTNLVLAVQSLV
VNEPPTLLTQNFHNTLIWDEGGIYLYYLDKTETEIQVMRHKTGINSSLYE
VFELQPIHSGASSLSATKDYLFLTNSTSEASQMSVASRAADTLVWHDIIR
VSSDKYLWTEELEGGVLLGKGDLLTGRRALMSYIPEDTLRNLLHGFVLQD
ETIHRFEHNAYPQDVEVKANGKVTRYPVSYGKQSTRLSESLAVTTEMPVD
DLHLSSLATTNGTRAVLFYYGVLHAARVYSFDCSTNALVLERVVDYQGFN
AEPYHESFETTLTPDGWPVSWRLLYRKDRVKKDGNSPLVFLPCVGFKNGG
EIMTMSTGLLYRIACVPLRKRPYS
>H632_c3000p0
TTRYKQVNKLAQDILHYSPLYYVQQCELQSGLTQATEPLRVSRARARKAA
TRSDENAASASDAAPDSLQNSTEAVQPLCSDSALFGGGVAPPPQTVEPAP
QPSSALASRQCAALTARVSQLQRLLRAARAETRSLREQRDGALEHLSRAE
AVGGDVQWDLSRGLAFANRSREERDRALAKRDAALEAGSPQAAAESPGRS
MDRQEDERPLLAWKGVSGEDGDAEEEEEEEEEEEEEEEEESKEEEDDEDD
RGGERDKSASPWKDLASSASSFDEQDALESGEEGSWEHAWILDRLAAAVV
RAAKLERGRSASEAQVESLLRKARGAAWVRQGSEDEDDEEDSASDTYADG
RLAAPAARGAPSAREERDEFGCDESGESFASASYDSFSSGPADERPSDFE
AFYGGSSEAFSNDGEFRSGG
>H632_c58p0
MRALASTLTSDGSALILAGYDSGWVRLLRLAPCSSDGHDQSDSCATLVAE
TEVRSEEGVPVASVALSVGDLRASRRRDVFLAAAAACPPDTRAACELLSF
WTLESQSPEADPAPATISYRVNRAALATPPLALHASPRGLLGVLSGGGFS
VWDAASGRLQAHAPCEGWEPPPSSDTDSPMVLHAASLPPTTSSRPAALAL
LDGRPALLRADLQTARCVANDALLNLDRRKIRALGPLRSASAGAGLAALV
GDAGLALLELQPLASHDPGHGRLRASQTWDELRRDLSRAVALDVPEDVRA
EARASLENTRQAPDAAAAALVALGGVEAVVALPDGWIAQYSIVPRSSADA
PPRGRLAKTPRGKGSGGRRGWAGALIAVFQAAGLAAAAAFVLKKRRDKRA
REDAALQLRSFERLLSESF
>H632_c1846p0
MWKRFLRMASEYYLVQVVVLLLIPHGDSVAEHMRVNHDTHMMFCHRTWMF
NLLITSDVIGFGGCGVVFWCVAVQTKQALFLPLGMLLLRPGRPNLRRRVA
MTMAGMIVLTLMAKLVAPEDLSLPVPPVGSLQTQVTESVTDRIVQLYHSP
SGYFSYPGRGVNFCTGVLLGLGVTAPRMRAAFSGRKARTFLRTACASSIV
LWLACISLVPWHFSQSWPAYFARETDAEAQHVPFFVATSPPGRPLEATPF
GFENSLRWNPAPARFFFAFVLHGGLLVSLAAGGTLLLLVLRAEERREAAA
RSMATLGAKGATRGRDLEPASGFRQLATSFGSLYKAFTSMSYGIYLWHVI
VMYYAEAAVAALGWPNAIERLCSSHPLTGLVVIFLVALCGTSALVHCLYR
CADMLRGAWRREGKAVKEE
>H632_c309p0
MAAMSSMDPEDAVGPLRPAGQTRPMASGVGRIKLRAVHQSLLPELYGPPN
AHDIRQRRRQAPLKRGTGRAPSMKRFSIALRLPQPNDADSWETAEQEEDL
KAAIVYQAKRLRRSALHARLRRGTGRAHVARRCHIRLVLPEAAVEEGRED
EEAAAVEVDEAIEPEPPGSAADQDASTGPSSDAQTAATPRETASVFTRVG
GIPEWPSARLSACVKSGRGEDSASRPLSGSSLRPRAPIDAWEPGFSPLEG
VPELMERNAAASASRLRRISQKFEAAAAEQVEEAPEEDDARASPAGAEAV
QALEQPGEAQAVQALEQPDGAQAAQEQEQPAGSLPGEPEPSAACSPRLSF
GAGDQGGFGDGRFDDGGYDDGGHEDGGYEDGGYEDGGYDEPNPGNAGLAE
EAEHAPAPRSTTPLLASA
>H632_c795p0
MIKCWNPSEISLSLDAAFPLHSCGNELKKTSPEQPRAVHPAAALVSAFIN
MEAVLQAAQRAGSGSYHHLNALVEGLDAEEHALERGRGVLGETEQAQFDA
ARALHADRVSLTLKEWGIEASSEASDGAPPDAAQQSSSSPARDILESHRR
SLNEACAPPSRILELLSRAQGASREGVADARGQRSGIADASGSLLLAAGA
NELLVQRKAHSALFVSASLVQPSALYARAIASLAADGDPAKALADLRRCE
AAYGRDALFWIRMAECCVAQVRWRREMATRDGPESPEEDGPGEGVSSSAS
PQDDVGLSPEKGLEMLERAEQLLREAAGEQASTTGNSDELGPGMDEPSMA
RNPAQASSLGERTALELSPSAAGPASVCARVKWLAVHDVLQRHIRDCREF
LSKRASDDKIDMYERIR
>H632_c3041p0
MVPVFRDNAGSLEQCTEVDPSNYPYTGQPIQAEFCGQAVYGIYVGYRLVG
FAPLASISNMSAESDGVTYHVSDEPAPLPRPPPPATPATPATPLSPSSPL
PPDSSVELRYEGKTVATATGDEVPVIATGPDGPVSIGTLDVEDYPYTGSA
YQIERNSQVLVSIYVGDRLVGFVPRGDVSNFTAVDADGNTHQVTVPPLPP
SPPLPPTSTVGIVYDGFVIASTEGDSVPVIVDGPDGPVAGVSVDVEAYPY
TGFAYQIEQYGQILVSVYVGQRLVGFVPLSNQAKFTAFADGNTYQLTVPP
VPPSPPLPPTAVVGIAFEGEILASTDGDNVPVLVNGPDGPKADGSLDAAE
YPYTGYAYQVERDGQILVSAYVGTRLVGFVPTSNASQFGAFANGYTYNVV
IPPVAPAPPLPPGAK
>H632_c425p2
MADEKEYELDLDANDGLDEICASYGDDDVTGEEEDEWDRDGKGRGRSGAE
SARVESPSRREQTRVVIPEAYLEVDEPSSSAPHSSSSHQQRRDRSRNDRK
QGGSRGRQGHGGAGTMQQLPPPFAPRPGTMPMASGMTMPGMPASAMLGYG
GSSSRPRDPPSRAAYVPTGPGQGEGVEQGWAPQARPPPAPEPPEPSPEEE
ARRKRQRLAEIVAQREEQDAKNRLLAEDRKKAIEASNESWKEAQRAKEKA
MVSKMELLRRAIAAREAKLKGKGKDGEPAAGTGKETSAGDRAESARGLGA
AGGAEPVERTEAAGEPESARGPKAAEDPALDSGEPGENEGAPHFSPKDSK
TTVAFSASTLGEDSQPVQNGSARAAALKSEALGWEAQELGAARSLAEATG
SVEQAVPADAAP
>H632_c2927p0
LGSTGDSTVPVIVRGPNGPEFFDDIDVAAFPYTGFSYEIERDGQTLVSIY
LGTTLIGFVPKDLADEFSAFYDGSTYPVNVLPEPPSPPMPPLPPGAIVDI
QFNGETIGSTTDTTVPVIVMRGDGPALDGSVATEDYPYTGYSYDVEREGQ
TLVSVYVGMTLVGFVPKSAASSFTGLSGGEAYPLDILPDAPPPPSPDAPI
PGPESPAQGSPPAPLPPLPPSATVDLVYGGSIIASATDGQIPIIIDGENG
PVRAGFELASAFPYTGFSYELSHGGQLLVSVYVGRQIVGFMPGHDVASFT
ATSDGVIYPLVVLENAPPSPTTPTGGMPDSPDQDAPPSPLPPIPPGAVVE
LVYGGTTIGATTATTVPVLVSGGTGPVLYGSVNIANYPYQGTTYTIVRGG
QELVSVYIDELL
>H632_c472p0
MSTAPVWTPSRRVRHLVCVNARLAGDLAPPAETAVLFIAIGVTLCRGDAE
SEVIVYRSELVPWSRSPEWAPIDWWESRLPLAALGSSRARVGLYQARNAG
NAVPGTARFASVWVDEETEGDEGRREMEGGDGEERGMERPGSPFEERRNG
ANGRGPERAAASPDGQIGRVQRGPVCSASCILPADSVLLEEWVVELESAW
QRGSQSAAPRPSCLVASALSLTMHPLRCVWISSAPPKRESCGNGDADTPA
SFSSQEEQGRGSGTSGAERSAAPGISERSAAPGIFERSAPPGISSGAEGP
APPVATSSASGKSVHGTAPDVAYPGAELDPESLESILVALDVGLGSSLPL
PSPSPRPEPAQSADKGDPAPPRQTLAGLLFSKLLPAAASASAPAPERPSP
SRPRTRQSLA
>H632_c407p0
MQILLSLAAAAYGLRLSSDWASLAVLGVAGLCCAAGACTLGALLSRRRSL
LPLSLVLSLAALGCTWHCATELDRSLHTDCILLREKIRLERVRVEIAHVR
QRSHKLLRSFQTRAAALDRALTGVSATDGPEGDWSHGHMRELWKVSEEEL
VRDELGSLASEAALVLEMLQAERTEGGSIHAMEAFILRRLNRHDVNAFRM
RVEGLANPLAGIVHGVDAVIGRGGGLWRRHDYAQAIGALRSGLEGLPAFL
REIEEAFPDDDPPLTRAKLLRLLSAANEEHAQAAAFNLDAFAPGPPSDRE
SEPFRDRLANSGWVSNVLERLEDPNVYHTVADFGPWKSGWRTRWQQDLQA
SGPALDVAAPYLEALQTACSTEARVHFQLLATFGGLLLTLGLGFHAALTP
AWEGEGTLVL
>H632_c1541p0
MIAASLPPPLVVVASSHLHPCVFQNVTTGYYLPLRLCAIALTRDELVLFP
PLDDAALTRGRTPSPLWRQPAMGRIIHAWPWRRPGMAQDFVVLMGLEAIH
IVIFHASLGRFCRVTSSARPMHPDGALPMHLVWEPAAPSPGAWAEHIPVV
STSECVWDPPLSECLDSQAVQGWNANADYFSAPDEGIQGPAGRLFPFPAA
RLPPSPAPSACVWSFDGTKRMLLEKEAAFAAGEAFPPLSPTSSAAAARVF
VPGSSPPRRASALWLCAGSGLAPAQLEWPWAEHWRGAEMVREPLRSERDL
LFTCVSVDAAFLPSPTYTPPVLVSEWDRRGHRSAVWRYQVAQGSSFASFQ
SLPSRAAAAGEDEDAGESRYQSPREIATEDGEAEHTEAPPLFLQPCSREE
VAEYDLLREM
>H632_c2783p0
MAVSAPLERNIALYAKTDASLKSPWSLSHWLSDQHVSPVTGLAFARDGRL
ASSSHDRSAFVWASAGREPGNASQGSAEASQASNATTQRQTENSSPTTLS
VGDCLARSKSSFEPQLVITQLRQACLCMSWSPDGVRVALGSSDGAGAVCT
HDAARQLWAPQALPAARLAPDVPAGQRSAVLDLCWHPDSTLLAAALSTGR
LCVVVGRRGGVERSSDASFGPDENASANVEGLRSRKKGGDAGDEAEPPAA
LCRAFGDVLWSWQLPARPTSVAWSADGRWLAAACQAPVICFYAVGAEPEE
RQELAASSLPLRRLCFLKSGALVGGGFDGLPHAFGLDAAGKWREISLRAS
GAPRREAAASASPTGHDGAIVSIQEVPVAGEREAADALGAFTTAGDDGRV
LTWILQRS
>H632_c1700p1
MNDRSSQPLRPLPALSEPDYQAFLASLKELEESLKDPAPAPVVLPDSPET
ISSVPPTTSLVAHILKCRAKGKSSAKAGGELPKAKVAKKILVAKMGDQPG
GGGPLGRAKVRTGALPSGEEEAAGQKTTPLKAASSRKAVPGKNILGHSKP
PVANSAPPEFKPTPQPKILARKDADGALAKGEERLPSAPRTLPVALDREP
EAGEAASPRPAFERKGNKQRLKDKKPLKAAAASATAAKPEAASPSKRPVK
LAGKGRAKVQERPEAASLKPAPTASLKPATVPAEAAAAPPVPKILARPKP
LSTPGPLVAAEPPPASPGRAPKLGKGAKGKGPRAEVPAAVPAPRASAPKF
AHKGVPSERQAESGAGGEDRPLTVAGPHPLKPRFKKVFAEGEAGERPTKP
KFVPRSRN
>H632_c629p1
MTAKEDDVRTPRQSHRVEVASHKLSAGSPVPPAFSSVAEYDLSLEAFDVP
AAPAATTREAPFSARDAVGRTIHVLFDMENETEQRRFFRGRVERFMPSTG
AHRVRYSDGELSSEKLSEEVVIWGPGVITAEGMKWAPADEPRGKARGKAS
SPGMAAKEEAAKANADAEAGKAEAGRARAEAAKAKTDIEAGKAKTAVPST
EPQAENPDAEAGKAGAEPEAATQVRAEPGILKEKSLDAASAAAAPDPAAA
APSSAEASPARAPPRGAKRASTGGSAESAKRGRKAAAKKTPAKKAAPAGG
EGATHSAGKSADGNGTQVDRRSESPPPVQGDESGASATPFPGASAQPSLA
ASSPLRRASVGVTRPCDEAGAPELQSAGQSTSWRSTESTGLPAAGTLAAG
QPTA
>H632_c444p1
MYACLGPRPALLAAPLLPGPRAAPRRRLGAAAGAGRRSSGAPPPLSPELE
SRLQARLRSILGQLEATQELTHGQGLDQASGLEVAWPERLEELPPYYAPE
VRRRRTPPRVDVDPAALSSWLAACLRRGGEGWTAPTKEWALQGTDEATEN
KSNVLAGAPASLDALLAASEATSASPALVQPAPADDADLAPYPSWPLPEL
LDAAGEPEAAAKARAYYEKKGTCAAVRDVVTLNSAPDAREQALYVCVAST
HAAEDGHAFPSDLRDRGVMAVVAQRGSPLFGLEEERGPDWREALAEELQG
LETSASEPRDGPLADARLDALEWEAVAGAYEELLRGGCEEEGGLEKSAFL
DAEAQAAAEAAADAAMEERLGLPILRVSDSQLALARLAAAFFGHPSRRML
CL
>H632_c14p4
MGGSRGGSKRQGRGYGPKNAGAKVPSQGTHRPYWVKASDREVAEVLLADT
SLGIKPKLDKAGALDMEVPDSKLVPFLEALAGAPPKSPSLQASQPQSFSF
VHLATSERSRLLEALQTLPTGSLNINSDTATTVVVSGTRAGQTPASEGAS
KDAKAIPGQRGSHAATEPQRDAALSASPRQKGLSSAEGGAASPKVFVPLY
AASPDGTETFESPASSAPLASPVPSEKLASPLKGSGARSALAESLGAVPD
GGREELAGQQSGARASDSERLGAEGSKGARAPVLGGGEHKGSVSAAEDGH
RNENSDPAGQGSRGELERQRLSTPSKETLGGAQKDALGGAQKETSSGAQK
DALGGAQKETSSGAQKAALASPQKETSSGARSEASPAKVPIEADAGSL
>H632_c523p0
MSALPRLAGVASTSRAVEARPIAPWPSWPSRSLPTPRASPSGRHDLQSFG
ATRAARESGHGAAGAVRVRATAGGGENEDAGAVLEMEQGRLNAVYNGRLG
LGKLEFGDADEEEEAVLETLTRGRIGQRSTHRSQEQRPKAARLSMEWRIQ
RERYGICVGQVVAGRVVRLRPDGARIQLLPGGSQDALGAFGSAWLPLNQA
PKPLRMAAGEEASRSPEELFGLLRVGQVRLFVVRSVPALDGVGAWHVGGE
ARKERARDAEAREEEEAPSSDESPPLPRPPRRRYDPIVSALAYDRRMQLR
RTRQLLWATRNLRQNVTVAVEHVTPAGLRSTINSLPLFVPASTLDLGRVL
EEHREALREEGASGAGEEDAEGAEEDAKSTIDGPPRSPLPQSAALSA
>H632_c3574p0
GRLAARGRQGSLPPRDARLAARQRLRAELGRQAEPRERGHQRGQKLLLFR
QLAHGAAQGLRRNPRAGGVRRGRRAALVGRPRGRGRGRGPRRPPPSRGRR
RAGVRGQGRSGAGRPAQAKGHQLVRPVRFRLLHLRLLLLRLHPRHQDAGP
RLAALVRPARARRRDHRRPRHAALRRLPRRPRGQRRASRPRRARRGAHAR
ALPRARAHPVLQGAAGRDQQDAAGRALRQRARQLPAHGLPARRRPRPGQA
RVRALAGRAQRGVRVGAQARQGRDERQVGQHQQRRAAALPRPGRLPPVRG
VLRVRRGSGAQRRLLPQDGASARRRQGRGHGALAPDLLQPQPRRRHLQPR
QRPLLGLRAAGVRRPGPHLVHGDQLFGALARLLPGGPLPRVDAHGG
>H632_c3581p0
AAEALLLRAAARGRDAYFAAAEFAVRACTNAERAPSFVLATFSVGEDLAI
FGRPALESLDRELAEREARERQRGWGEGDSEMGGATAPSAAPPSASPSAP
GSFSRPSFRLDMTDGAWEDAVGTYLTQVAQAKLDALRALHLARAEGPGEE
EDEEEETGLSAEEEEGGLGSFAEENGAGFPAEDSLEIAHLHGAAPSPPSR
ASPSPSAPAAGFRRKSSSSSSSLSRLARAPTPPRMPDLSRFGPVALSYVA
IVASPAGAPITQVTVLMEAEALPADPGSARSLVSLRALTPALDAATALRT
GSPAALASGEGVFEGAGRGEEEEEEKEEVILSPPPPKLSSGGAASRGLLS
PPSPAALRLLHTEHHSRGARDWYAATALLDSACLVVVAATHSRL
>H632_c75p0
MLREIPWERELRRVPDDLADRVYRLAQLGEEGLRVAEEKREDGSADSERV
EALAMAERALGRRMPSPRTRACPEMLASLWPEEIEDRLREVLPGLDAAGR
PRPDRSCATPEPASEASVASSFAAPRTPALASQATFSSCEQRFRAVVESA
ALDLRGETRSAVALLVQALSAPGEVDPDERASAGFLPPLRPLEDSLEEED
VLSAGMRAREAPLDSAQAFAFGRRLEEEEESREGDFEVLVPVRLNLQNDA
EPHGLEAEAGATAQGDAKAWEDYYVQYHDYYGVWPGDAEHLEGSASGQTS
VAAASGQTSAAAASLQPPAAAASFQPPAATASGQPPAAADCTAAGPWAAQ
DYSSTLGIWRKEFEAWKDSVAEYSVALEQWMKLCGHADG
>H632_c2168p0
MDLAVRGAAQAIRLERGLCLERVHAELRSRLEQAAGRDEQVLSNIAPARP
LPSGALSPSALATLARREKLWELHAQPQARLQEALERALEREMLSQRRGL
QRATALDCAHAAPSWADALVRVVLKQCESLCKARCLVVEATLGSRAVEKS
KNEEEQRLLSGAEEALTELIAALTDPDLESEGDKKRDKESVEQPRKTGTS
PDPWPCPAAAVRRFLKLQRRMGDVLPENAASEGAATKSKTDAAAARPDPA
PPRSLDQCPTCSLGRVADTVRLIEQTLAAQSQSTDLGESMATLNPSTSAP
KPGTLQPNACTCDAEKAALKLRRGSPHLDSDPVKPPPPLHTQPMSDGWRD
GPFRGEESRAIHDSASDARAAFPHLLQRHFNGRKRNL
>H632_c1014p0
MQSSVARVGMNCMRQEGNAVDCSVMTELFNDRDTTGWAALMGATLGPEGF
DALPANATLLVPTQAAVYRFISILGFTKVNSLIRAMDLIPGLQPMITSVV
LYSITIEGQQESWDWTLETRPTAFQLRQVGLVYSNGTEFPATAVEAAQNQ
AAVLDAQDVCGFPTYVLDNVLLPQEVGSIPPTNQSEVVPSLEALGADGDA
PPVPHPTPMPPPPMPPSSGCPYESFAQATSAYPQLQVLDGMLKLANLTSD
VLGTPTDEQTLFVPTSSAMLDAIAQLGVTDQNARLFISRVPGLLAYWMVN
QALPPLAQAPNSQLMTVLAEVTSKNYQLMLRSGSGASTAVTRVKGKANMG
NIVSTVQVCSTWIYSLDQAVLPAGNLIDIPEISVDSI
>H632_c3638p0
GRRAAAGTRGEEARRGGRGQRRGLLDGAVAGAERAGAGGERVRGGALHHL
RELGRGRRGKLFVQPANRVFVAPAPRVLFVPAAGRASPRAAAALHPDGVL
PAHAAGSAFDPGRARRRRALAGAAPGPVCPGLHPLAGRDSPRPQAGQHLL
RRPRRRATGRLWPGQALWRGHGSGRRAGRERWERWERRERRERWGQGLGV
PGAARLRLASSSGGRAHHGRGHAVLHLPRDCRRLARLRRAGGPVLSGRRR
AGALGWLPHGHGARAFAAPAARAGGASRGAGDGAARGVSAHPLADVSEAR
GSSHGQGSAGQQPSPARRQPGARLGRPALPSRGARGAGAGARRPLCAGRR
GGRRGRRGRRGVGARGAPWKNDRGWSDQDPRDQDPG
>H632_c3090p0
GQPLSKSGAAILRERRRSPPGIPALLPPAFGGDVQDLAPLTGRHCRSRTA
SPDSLPTPEERAEAEARQDREELSRGTSRGSTGSEVASEGSSTLPGTGGR
PVFSNTPVALGPLYRSEEEEKMARGREGALGGREEDKKESLASLEHTLAS
MELSPPCKGWRSLEQVRSMQAGGRRTEYRSPFPSLTAMLLQSPKKLPTKA
VATPSSSRRAPKSSLSPLRRRLAAAKLDLGSPCREVLDDSQSSNRRPPVL
RLFPPRVPPGLADLSCESRREEDACGGFQKIFVPTWGMGVENAVSSLSLV
SSAAPTLITTASPDTQPEPHAAGRLARCMHLISDSVPHLVEAMADMDLSV
DCALFDKTQRCLSSLLEAKDELQHALDLACEDVKA
>H632_c1859p1
MEHLMRGMRGSEEAAEKLASSEETPALPAAIAEEEDGQAVEVSQARPRLR
HALSSDTPPSAPLQAGVFSHRRAVEGSHFALPLGSGRPQPKALVSFKLGA
EQASPFPKILPLLHSIEQKTLAVVEARRNPPSVREDHRCFASPSDEKGVA
RTPRPRGSSAQELDGEPEKRRSEDELARVDAAAVDAGSAPASARSPTSDP
EDTSAIKEALEVLSARDDADLEAAPFGILAEARAPVPALVGSRSSRSFGG
SGKLESSAPPGGPLIKAKRAPDRAGFKRGTFVGPAWDADVAAGDPLPSSL
GTQRRRKPKPGRLVGLVAEPFKTRSEEFELDASSSDGEWIVDRDYLKLRA
NRLMKGRGAKGGAASKSPASNSGQGPVGRGPVAIL
>H632_c405p1
MRDVSARPPAELAEQVPQDSESCFARYPWIEPTLEHFFANARESSRKSTL
TVEQSFDFVHAIRWNQYQPGHDVVTLATNASTGALGFSSHMVKRSNLLHK
SPFMLRTLEEAVQAHGPALAKLLAGREMRLILQTEDTPIVGLDRNLKVPP
FSACASRHDIDVPVPDFTYKYYPETRHKDTSWPAVGALLAHKSEMLLWSD
RSLDIFQRNNWNVGHRKKLLPLLDGLTQQGHAVEVLGAPLDINDTRTQVH
RSPAYKPIDSWCEHKFQLHTGGLSYSTSLKYRLACASVVFLVPFDFEEFF
EKAVREAGVVVTLPPFLRGDNHMQRWLDEAAPIIKDTVMRYKDAPDVPDV
AVRGREWVLHNLQKDALDCYWYGTLKRYAELYFS
>H632_c1359p0
MESNLPSNSSDHDLAQHWIQLARSALDSTPSAELEPSSPPSEERDFWSRH
VRRLARVQAMLELPPMKACLESLKSADRHVAAEMVDLEAALRAARTDGAT
AHAALRLACADAAWKELEPGTVTEHDGVCRGVDSPGCPWHAAAVQRVFHV
LWAVTQHGGPHYARNAGPAFHSLLQRLGSSLVARLCGAGCRPQECLSADV
RLGFLHPEARETLAACRQWQEQARRMGWGACKSALAEVELLESALRAVGE
ARRGALECAVVSVRLDALGGASRAGEVQAGLPCSAACTSRGNPAPSAFDR
ARAQLRPFRRDLEQTDSISVPLSAWIQATFLTASAACTQALGAEQTRLHR
RVRAALAASPQLGDKLGVLKVLQAGIGSGKLRCV
>H632_c81p1
MRRARRQEQMEQLLLRIRTLENENAFFLRFIHSKGLTVDGVVAGGNFPRD
GEHSSTPPLTFNRLSQLNSSMSSDCSFVSQLEVMRGRARLLTTERRCGDP
MSPALTLDTPPHHSGCVSPTDAGRHAYASNPSPHLESAVQCFSELNCLSS
PVFRPQQGLPYDVGSAPEKIHPSAVRLPEAPDQLDPLRTLGTAVYPSPNS
NFAKTLGEELEIGIKLEPPSLGPASMPYTHFVNAMLHKRFNDRGVRERPS
EYSPGSNASAYEAGAFALGPQQPPGAYETADKLYAEGDPASRLVQEVAAE
TIARLNSTRARSTSRVSTDTVAAVLVEMQGTSLDQAEPEHPNRSASASPV
RCTSVGHVLGAEGELARGVQAGACWSPYSYLAF
>H632_c3653p0
ALCGGGARLVRGPARLRGALRPARRRRGRRAGLLRAEAGCQALGRPLLRP
REPCVCELRRLAALGQAEAIFRGVCARAAVQDLRHGPVRGRGRGAGRGGG
AGRLPAQGGVRPGHSAPPLGRPESGARPAHCAGGRVRRARALGAPCGGGA
GPARLAGSSRTRLSLGASPTGLLSSRPGGGPCFQAFSATRRQRLRPVRAR
GQRHAASRTARAGAGRSLHARGRGGRRLGDRGGALDLPDPVPRRGDRGRG
RRLGAGGRPGRLRVQDRHSGGRGLGGLVGWGGSPRSGRGRCDARPRRARA
HARLFPPALPLPRGGARGHGAAAPRGAAAHGRGPAQAGQVLPAALHAGGG
ERGARRARHGGALPGFCAQGPAPALLRRRDQGG
>H632_c3335p0
LKSAARSRASFIAKRPSNLGRPPAVTFASPPPGALVATQSPPAPVPAFAS
PTPSSPGLATPDALRILEALAERGCRAAGGLQRTGPQALSPDPFVPGDSR
VLAPAVQHWSSHPDADASFPERTGARLLSPEPGRTLSAGARVPVPRLQGA
TGADWQPTPYAFGDGAAGAGEADADCVSDGSYGSGEGSVQGLWGGERDAD
VFENVDNDASPATCVTVASAIRPVERPAAASPAQPVSFAQWAGDAQEDSL
LRSTAKGGAEPASIPPQAGASGAYAAMLRHLRGDRYESPMLAGHGGLGEG
DGELGEGDGDCESEGGGGDCEPGGGDDVSRAPAAASADSPRSPEVMLPKA
LFVASDSGTRGEERENREEQPGPSFSLGFQPAA
>H632_c283p0
MYCRSKDVSVIQWAPAAPGARRAVNFDVYLPAFPTSSVQQVVFPYLVATG
SSENAYVPGTMVHGLNFNLLLHSRSTAWLSLPRANAMVAPLQPIPGTAAN
NLWKHAYVMPRVAARAVATIQTASLSARTLAQVNAQVKTNTHTLWPASVW
GPVSILPGAQLPEGPATSPSSPASPHMPPAPPLPPLEPVDLMYRGASIAS
ATVSSVPLVVTTDSTPEVVGFVDPADYPYTGSAYKLERGGQILSSVYVGE
RLVGFVAQTDASAFSVVSTTGYTYPVVVPPSPPAPPLPPSSFVSIAYGGI
VIASTTDATIPAIVAGESGPEPRGDLTTSEYPYTGYTYEIAWLGQVLEAA
YIGQQIVGFVPKSTVSEFTGFANGATYRL
>H632_c1630p1
MTALVEPPSTVTGVAVVRGADIQHGHPVETTYTYDLKSELSAGAPLVIFE
DPWLVGCAAATLSLGHTFRAEGTLTSQRCILELVMEDAAGAPGSEGLGAT
LSCARSALFAVQQDLAAAEVALEAERAHQAEEELAFQAREASLKARDETL
QASMLRCARFFEETESKRRKAVARTAAEEAACVDHAAQMVGLERDLETVR
EEKQRLRDALEQNEAWWRLIQEATHLRDPSDEGSWEDLVKEHEDARRVLD
VLTRQRTVALHVEAETRQESQEAKQRHREVMQRLWTRTARLRVEAREASE
AAQLAGFREHAKHAQHVQQARQRWTTQILLKCLYRQCVARSALGHSAEES
DPGAQAAVVAQCLADWAVALSVADRPKS
>H632_c3693p0
LPGPRAAAGLFQRPRGPGLFLPPSRAHCSEDPGRGESHRFWVVHVVRRAH
AAAHLGGGRDPRAPRRVGVAGGHGVLGRPVRRLLASGQGHKGAESGVRLR
RHRRAPCQRVVPGGRPGQRAAQVPGAAGAARLPSLSETHVSVCSPRLAAH
AGPPGGGPRGLPAPGAGRVRRPRLGPQQRRRETAAQGADEGNLPRRAGRV
PRQPSPRRPPRRAVALHVQPREQAQEHGPHALGRAVLPRPTALPDAATVV
RDRGAGASRARAPCPSRVVPRLCARRRLGPGLLLRRGRGGGGLVRAGRGG
RRPGGSRGEERRLRQPKPAPRIGAAGAVPKPDHAALEGRRLSALGRSSAG
DALLRPPGRGAARVAGGDFPGLARPAP
>H632_c3123p0
PLAAVTLNFEAADQGAKAEERAAAPEARDAALPSRASETSASESGWLDAD
APRRMGSHDPTDAFLAAEQGYEKAGGISPECEERGDASPGYERGGGVSPD
ETNGSRPTTASSASESDDADVSASHALQTAVDPSIDIPVNPRPASRPEIA
GVLPPACPAVPIPTYSFGEVRPLPLACPLDALPPGRSVDAEEERLLRARS
GLQANLQASQLFDSSSSGESSYSPYEPAGSAPGDADDSGDEPRRSPTPRA
LELDASVACEDVFAFGWAPHSQRVTTRRSTNPLFQTDGLERGTEEQDVSD
GAERRASLPSKAVRETRGKLFDPFDGASLPAALPRSSETWTSSAQALAQL
PSARSSPRHLDSPDFRLGTHVSRWD
>H632_c2471p0
MSGLYNSPQTERFNKCVEPSPIGVVGRLEEVDEGAALTHLETWTAHLEES
MVEAERTLNVSDTTLPSEDYALVHKAVHCIRTLLFWRASLAVPTPVSTWT
GVTLSALARWEALGRSLARLAAETEERLLCLSALHPEVLALEREPLPSAA
GVPAQALRAVILAALASPSLKSELASGSLLSRLADAVALRMGLHLLGWEA
SPGDAQTLFRSPTHRCQSRLTSAEALASASTLGRGWMQGCLAAREEAKEL
DAPAWTALDEPRGADLPAACEFLESAAQAMRSHEHLLGRLHAVGRCLPEQ
GALLSEHRAQLEKGRSDIAAHLRRLALALVRPMVPEAEMGDGGEPDVSDL
ASESPTAWRAALSFHAALVKKTQHE
>H632_c369p1
MRTDLAPRMRRALKISSTTNVHKVLVKLSKFVQRSCGRVSAGSKSVISSD
SRPARSGSVRQSKPSSKAAAAASDALSADSKPRSASRLATSAQASGASKG
RAQGASKARSESAKPTPASTTSQSTSASAPSRAKAAAKPRAAATKVKAAV
TKVKAAAKKAKPAVERAVEEVAGAGKKVKAMVEEDAAAVKKEAVKAVGKA
PAAKKKKSAASPAKKKTAAGTASKKSAASAGAPASPVKKQTASTKSRSKK
APAPASPAKKDPAAKKKAPASKAASKRAAAPAASPAKAAAPAEKSSRRLS
KPSAKKAAASSAQKAASTPRSGKKAAAATPRVSGGVTKKSAPATPSAGVL
ASIVGAASNFASAIKRRLSTAGSN
>H632_c925p0
MLETTGTEHYISFGEGLRVWVFDAAISPTVKSACSSTEGDDLISAYRSPC
NINVRPSVRIDAASEASSALDADSPLASSARSLQPLYDTKIFNQDRVDDI
SVQSDAKRSTEDVSHQPHASVFVDDSAPDAIPGPDSSSLDRIPAHLEEKH
SIKTGSAPGSTAASLPSHLAASSCSPASPELRPPLATPPSHCWVRIDGFN
QRERACAAADVELSLLLLRCLIRLASWGVGLISTLELRYLAEICRQEQAL
LVKADDVLLRLRAQSVWRHDQSASTRPAAPPPIKRGSAFARQLPNAFALP
PAIADLLVDLYAILGRGPAMQELRMWATVCSSHGTPGDHEAVQMVAADLR
RHLRVARDALAQTMQVA
>H632_c74p0
MNLSEEKHAKGTPLTAEVKSGWGSLHEVVSRLTFDFLGKSTDLDVSPISS
LTPGSSRGGSDSGPWKLQTMNATFQAAEQARQDCASKSDCPDNANSLDSP
GTVPRRVSADATDVCPRSHPVRLSDGSVGSAGPDSSMSDKVQAPKMEDET
HAAVSSVAPGERTFAASPFESEARLPKILQGPAELPDEEQKSEAGKGEKN
ELDKDKFEAEKGEKEESESETGSVPRHHVAGLFEALPDLEREELESQSAA
PSSPRSARGSSPRSAFPSPQSRASTLPDPMPLHWRPTGSVPSSGGASPVK
PISLASLAPSPRRGVLSPHFSPQKPVVSAYSVVERWREGVPFPEPQAFDP
KAASTAADPSPMVGAPR
>H632_c11p4
MRGTARDVRTQRSLALALSISLTVVVVAVVALVSYKPQVLATVSVPLSTL
TGTALNAVSVSGWALWYTGLQNPASPRHATLASLVEANATTGGPAWNTPP
IIELPAVPESQGSLVNVYLFPAAAASVASGVEPTMAFSFDKRLWLRAKAV
AVGVYWDVGGGKDNPKCKPESAWLEGVQKHGFPAILLHNCLSPSDALGLD
SPRLQTVHVRAAAPSTERWAAEERLPGMVVEWLTVSDVVTDHIFVSFNTK
ARMEQDPLDFIMRQSSDLFLSQHPASKHFEKRYAYCFREPLPRAGILGDS
RRPGLDYVGGRLSAVIQLFQRIRKTLQSALAINWPKDQPPRRESCLQTAT
QWVAARSLEAVAFA
>H632_c3826p0
RGLWARWGGQGARRRRARQGAPRRGPGLVAQRLGLGSRGAAGGGRGAPVV
VLLQAAHVQVRHEREQHDQGQLAPLAGAADAQLHVCLRQAVPAVPHGRGA
GHALLEDAQGEHGQRQLLHGRRLLLAHDAAHRGHARDAAADHAPRRVLQA
ARDALLPRVVLRAAHLPLPPALFLRGLDAVEPHRLLRRGLRRLHALPHVL
AAHAAHKRVERQPLPGAGLHLPDGHHLQRRGLLLHAGLHAHRRLHRQQAQ
HPALVDCRLLGQPLVLPHAGHRHQRVHERLLGRHQPRRPQQPRASGLPGP
GLLRIQERVLVGLARRRRHHLFHARQLLRLHRRLHLHAPHRGRRHPPPRG
SGGARVQP
>H632_c3828p0
FRAHPRGRGARRERRLAGPGPGASPLRAASVEGAGRGGRELLGEGAGRRE
GLARGRAPLARVLRAQVSAARARAAREKGRRKGQGRLRGRAGARAGQGPV
RPVRLGLGLQQPLPQHHPRVQHLLHHRRARAVRGGGRRGRQGCRKSQGGN
QRGTRRRSSLVGKPGAPAPSSGAGGGDGAPAPRAGLAGGPPEGGERPAQE
RARPREEAAARGPAAGPQADGQQHVRLPGLRGLALLRARARAAGHLAGPP
GPLLGRRDRPCGGQGGGVRGHGLGHDRRGHGRRVRGAGAGRGAQARDQQK
VPAPRDRRGRHLPAHVAPQEEKIRRPQGRRRRRPLAGRRRGQGARPRAPR
LGASGQG
>H632_c197p2
MRVISVARSVILLTLCAVVACAAASSSGDVGVRKSVKVSLETPWAGTSLQ
HETAEFMLRVLSASLGSRQHSAALETKRLLRVAAENLPRVDEGSGEVDQT
GCCVVAIGCRRAETEEELRRALRQESGERDASCEASTIQAFDVEFATSHE
LSRSSASPSAVLYAPMGASCAPALHALLREASEEGKVRFAWRLAEGRACS
SSPCSDLGRSPHAELPGWGMEMALKNVEYSARNDAESEQALGAGERSKEE
EDEEEDKDEDEHDGAGEDVALAEATARASALASDSHLLPRSLIQALAGSG
DDALAAMARLGNDQVAGLGLRAASLVLSSSDPRASLATLQALSSHFPLFA
AALAQTP
>H632_c1862p0
MSLAERVQACGAAARNEVLPCREALVQTLLSVTAQHVRQCFENADVGFAE
RQVCMEAIGLACERLSCLSVPPESAQHAVSLLASQTAAVLGWLQARQERI
EEADVAGDGGAGAREEEEGAVVDMLVLALESSWNASLGEQLCQCVTEALA
SLQWSLTASLPESAHHVLNSWLSAVLASAGAKAYAACASRIFQALPCAAW
GRLDLATPLAQLQPRSQGKLRAAECIQAVAARLQDSEAGDGSPSSALWSQ
ALIALGGAGCQEHVFQSVLGLTARSPQRASALALALCAALAPAAQLDADW
VATWIRLLRQGGAHVLTPEQCLVSLCLSRHPRLGGTVLSELKVWGRGSLS
TCTGPRA
>H632_c3173p0
MPCLPCPSVVRVHLNSWHNIEGGYVSIVRRAQACKRETLSIFESPRETRS
YTVSIKADYNAPKSFFPTDAHVEVVRIARALCARGCRLEMQFLDSSFVLQ
PLFDRVCSFLAARSAPRAVRCTIVRLTDAAVLVAELVEGEQRDRALVGET
LELDAMQAEAPSPAQWSLAGWVLWRVHCWSAAQLQSRPAWITVGYGLSSA
RASRIEEALFDPGVVRDGVCFLPLPIVGLGAVSDAPVDPACDAVLRALAR
ECSVVLIKASDFLAGDGGVEAAVPRPSKGLLPGAVELLEAMQALRPSIRV
LGAASPGVLDRSIMMQSIDAVCARFARDAAPGTGELLAALPWCEVELANG
SLAAAG
>H632_c1242p1
MKCSIKGAGAAENAHWRLSAAARRESMASPVYEYSALRPACTRGGVNKEL
CNLAVTVDEIGLPRATRGMDKLINLRVMDLVGDQDTDAVELLVFARQERD
LPRPRQEKDILLLYDVAAGTHMQKAQLTANTTPLPPGHKHQAHPSRPHTF
FSLFRHDSDSLEPYQSNCPDSGRVEPGSLEAKLLGAFRRTCTLLAPLGEQ
LDLSGPVPRRVFVDSFQQSVHDLIPGVACNVSGRVLCVEEMHLGSYAAVV
YLWDGTDAKPLPPDLWQGPWQARSEAERAGLRPLHMPLFAREGAAIANDG
EETAHGAKASVVPHSSSPPSVCSQCAVLPERGTALPVLLGSQLRPPIAGA
WVKFRH
>H632_c3863p0
PVPRGGARVRGAAEHPRGAGSGGGAARAEPGARAPAVGAAAVGRGDAHAA
VAGDRAQPRLRRGRGGAALRGRGRGTLRLVLHRAARRQGPQPRVCLRGLC
QPGGRPARHCSPQRDQGPRPHRGRGLGAVQGRVPGPERRREAGRGGERRR
GSGGGGGRGGRRRDGGCGSGRGFRLGSRLWRRCGLGGGGRDVCQAVPERE
RHAKQRAGLFSYPKGRGRRRRSPRETTHAEKAERRALRSVPARLLRLFRG
GKGAAAHAPTRGRGAAQGRRDRHRPPRSRGQENRPRPARGPGPHGVRAGP
GVGHGAGAAVPGHAGFRTRAFGTAGDGQGHGAAQGHGFRGVCERAGRGGG
GGN
>H632_c3171p0
ARGRAGLAEVDRKDVFLRGIGGGKAGNSGALEALYPEALLGEALLVRQDS
PAQWYEAQSAFVRSLAATSLASWALELGGRSATAVEICTSSGQVRHRQLR
HLLGAERALGAAHTPRLPFRLTRLLRGALPGGAAKGAFLVHAEEVLSALR
RDRHLLLLSLDSELRRGGLSFGDLWAGLRVEADESEALRRLRDVLGPVPD
PLLTARRARSAADSARRRRESVGAEQTGGAAESFVRAAGGVGAWKSLRAE
VGRALAEVTAMAEREEEREQREERDAPSSREDEHARRAGDEDEPEPVDSG
SAASDSDEEGHVSRLAAMALESSNVSLPSNPGSSQSFQNRPRPLPPPPWH
LV
>H632_c2380p0
RFQGREGASSLRLPCGFCPASPGGLWRRRRLSRDSRSSVPLGPGPPSRGR
PGVPDAGPDGERRRRNQPLCGGSRQRFFQGLASHGSRLSGAQAGPAERGG
SAPGAGGGGGDGAGHGSGSPSGGLPQAGGCESLDGAGGARCGAVHPLHAR
WRRRSDAGDQDAGRGGGPFGTSQVSPHQGPSSFGRRAGAGDALPSPQADG
PGPGGLEDPALREQLEKQQGIHHPLGQAPRRRRPRPRPAGRQRQFCQAGR
GALRHRGRRALRRGRARAHAARAPRPREGKQGERASRAGRPGQGRAIPRG
ARGPAREGLAAPRPAAGARAGATPRGALGARGQTLQAHAGPGPGRVGARG
AG
>H632_c3251p0
MGPHVMVGLTHDQRRLALSKTHPLPETLAQPPPFAAKGSALVTMAPRRLA
KLELIPQNRDYPCPGCSSKDRDVPPEPRNELVGDPPPPAGNLRLVQGGAF
KEVGRGGGLDATLEIHTGLESCDACPRCGVSRALKADDERKPPGLCVSLA
VKSHPGHYLGTRGKSLQLVLLGPEDLAKKEGRQAATFVALRVVGAGAEEA
RGELAAAGREAEDDGEKDDGEDNEDGINAIPGVARLHARTDFDGSLPQLE
ALSEAFKGPLVYKLASTLPEGGFVEAQDAAGKPVTEFETRSPEATAYPPG
TRLLEDDNRQWLVAPLGQITEELYTAHFEIKVKACNASGIEIWCPEIVWY
T
>H632_c3893p0
AAAWPGHVEERARGGVSSGGIGAAPGLPPHRLRRGVPQRARGRRCPAQGV
CRGPGAPRGCLGHQQALEQLPRPSGGPTSGAEVAQGAGPGLPGPLPGALA
GDGQPRRGAGAAAARDLGGHGRCASPGPDTLHRPGQLFSAQGAAGAGPLP
RAARGAAGGGSSSLAQRGAAGLVPPARHPRHRLLAPGFAGLGRALGEASG
RAATAGRASAGRPGPSPGTDARAGAAALGAAARVLRHPKVGLSSSHRRKC
AALGLGARRPRHARSGSARLPAPHGRRKLLGAPRRALPHNPSALGRPAEG
AWRGRGLSEQQARSSSQACFSSQARFSSQARSSSQARSSSQARSSSQA
>H632_c3894p0
GGAPPGAPVLEPPGAAPRQRRGGAASGRRRGVGRVPLVLGAGGRGGKRGR
GGGGAREGLFARLAVAPASHLLRPAGGAPAGRERARGGAGGGGAGRPGWE
ERAFEEPHPRPVRPPPLRRGSVCGRAAARQPEPRGGRLRAPRSPAQPHHA
RAASSSGEGGRGWGKPRESGLFRARRVGAPRSRVCQGRVYSAALPLEPPQ
SPGHRRGLLFLQSLLFSILLSPAPFEQSALDPGGHGGAALAAGHARLRGA
APVRAAAQLCGPARGRARAAVPRPLLRARGPLPGPGRARGGAGAAGDALA
AARRPGNASPGRRARAARIPGRLGRRALRLAPGRSARRAGDGARPLD
>H632_c3383p0
YTIYVLRREARKAKADADCRDPAARRESAASRSWVHKHSWPLADPTPRDT
TKRASAATVLLHATCNTPASVFPTYSPFDPNFPAYGATLSPNAATQPSFD
TLHVRERSGDVGATRVRYVSNAADLGPFAELASASLAETEEDVKFAAVSP
FDADFPSTPERAVDDHAFDPCPVFYSTDESDSEYDSEAWEAFSFAGSEDD
SEEWQPLFLPNYDSGYLADVDSFASSAALTARNSSAAVQPAISSGINFAE
ATFETVSPFDTAFPSYTEATFETVSPFNAAFPGYTEDIFETVSPFDAAFP
GYTATTYETVSPFDAAFPGYTEATFETVSPFNAAFPGYTATTFETV
>H632_c3933p0
AAARRRRSRASLSQSGRAFKDQGRRGQGVQGRRQGQNQEGLRSPAVVPRG
SGSLRRGGSLPRVRGGAGGARPGGGIPPFGGPGAGVAAPQRGGRALGGDR
AIDPGAASRGAAPAGLQGGRPLGAPGPRDQGARASDAPLGRARGLGPPAV
QLRGQEDRGRPRVGGGLGAPFGDADAQAVAALRQARAAGRGCAGPARHAR
ARRGLRHQRLRRLCSFLRRAAGAHPQVRDFGGARGRASGAALCRRPARHG
HRAGPRRRGPGAQALAAGPQGPGRPAGEASRGSREAGAGRRAGRGPARPR
LAREAPGGRGRRGGRGHLCRRRPPPLRRPSRVHHRHPRPRLGLP
>H632_c199p0
MGMDIPLFGLAVVDDHNRIHTVGFAFISNSTAALIEMWLVALKQRHLGWR
PSMFGIGGESAERAAIEGAWGKDRMAIQLCFWHLKRCWDGKFSKFDGSFK
AWVTSERASGRTVTLTARGAWRALQDDLHRLMQDPKYFYGCHKKKLAEAK
MDIRALLQRHHCDKFYDYFVSHYNDAQQFAPNRWIWGLVRSRASGRQSTQ
VIEFVFRVLKKFRQSCGRSPSSFRLDDAFRQLFRFCHQQEIEAITAPSKN
NYRGDLVAKLVTYAEKIELSRVSRISARRSACCYAVAKTNANPNPEHATY
HVNLLRLDQVGGFTCSSYVNRHICHHIVLCIKLELDARWTDLVR
>H632_c2867p0
PGQGRNRRPGRAGGRRARAAQPGAHLWPRRGSGGRIRRCRAAWGGRGRGH
GHGSSHGSPHGLGGRGLPAAREGPRPSRRAAAAPAPGAHDRGTLCQVHGP
RQEGFFHEAAGSAHAVGWPRLPARGARGARGPLAPVQPGAPGRPGDGDHL
PQGLPRAGRGHGKRAAEAEARGARVSRGLRGRRVCHARVGRERVRDGARA
PGRQPHIGAGPSPSRSVGQGRVGCGGSRAGGAGHGRGAQRGSGGSAGGAR
PGHALPGGLDFDPGAGASRGLSSPQAGRGGGWVRQGLPGLAGTRVRGRAA
GRGLGRGALPARRRTRLRPGRRSRFPHGAGAAPGGPRALGRGS
>H632_c255p0
MNFDVLLPSYPTSKFTQQVAAQYVAALSAAVLDTKFTLLTTIAGTAGVTV
RSEAVFLNDPDENWSIAAQSMYAILRDGSASDALPPQTWGPTLVQQVTLP
YLVDVSSNNYVPGSEVFALEFNMLLANHTMSWLTEPKALEFLAPLKAMDE
VAVSNMWKHAYYQGGAPTAVAASIQASAHSTTILETVLTQIQDDLTVYWP
PSEWGTVELLAGAQIQLLGGQLRTTPAPPRLPPAPLPPVPPTDPVTLVVG
SFDIAATSGADVPVIGAEASADSTTIPVAVETVSSTDFPNRADAWFINIG
DATYVSVYLDMRLVGFTLEEWLPTMQARARNILYPVTIVPSP
>H632_c3531p0
RALEFDVFLPNWPTDAFTDLVRETFLADLANAVPGAEFLMRSVADGSRGV
TPRLLVAFGENPNADWLATARGFYLQLRTGRLNAYLSPSTWGPTIVQQVT
MPFLVGPGGFADEFITGTIVYGLQLNLHLEEHTFDWLTLDRARALLLPFV
GQPGVVATNMWKHAYVPDVNGTSSVIATIQCAGFSSSQLQSIIGQIEGNT
ETIWPTDVWGRTTLMTNNLVVLLGGQVMPPSPPSPPTPPPPVSPTAPVVL
SINGTAIFTATDEEIPVIVVASTRRRLLQTPQPSVDTTVDPRNYPYTGFP
LVEQIDGAEVTSLYVQYRLVGFTVPKFQGSVTAMVDGVAYT
>H632_c291p1
MTKCPICLRTIAEAQRTYVDPCYHRYCYSCICKWTTVKIKNSGLSPDETP
PRPTCVLCRTPYQLLILEGPGDAFNVEAAGARGAARPAGFVPSHAHVARR
QWYAANEAAERGEAADHDARPPHGEEERVAALACATPQFFRLASSQTRVW
LVRELEALLLSDDVDLLAELVLGTLRLHRKRGSGLLPRLRQTMEPYLGAR
SAPFALELLKFACSGQSLETFDRKAGLQHAEWLRGARERPSQTSVGAHDE
SEDCSEAADGRGRGSSDEEPLKTGSFSNMPATDDDSAEPIPLRLADSADL
AVVTALDDFADAEEHAYDDLARTQRACQSKHRKRVRSALHS
>H632_c3899p0
MEEQARTVDELRERLREAEELRERLREAEELRKRLQEAEELQARLEERAA
LVPDLEQRLEAAEAYALERSRAAEDAAGTSAAELAELREAARGLETDFKE
ALDARDAARAEADDLQTQILTLRDEIVGRGAEQVAEVEATVAALRLELDR
AREALDSRGGEEEAQRLREENEALQAEARRLREEVRASREEAAEAGERLA
GAGGEARRLEEELEALRRERQDLERRLHEAVSADETQALSRENLALREGS
EQLQRELLSAREALSAAEAGEEREALQARLAAALADGETREALMEELRAA
LEELRAGLESANEDLRGVAEERDQALKRAQEAQERAQEAE
>H632_c160p0
MFSPALLSSAAAALAREEVAASKPYPHLVLRDVCDPARLRLVREEVIEHL
QATYKETDLFRMFQTGDLANLDRLPEAQRALLPNLLALRASLCSADFRSF
LSETLQCGPLGDAEAIDGACNVHAQGGHLLCHDDVIGDRRVSYILYLTDA
DEPWTAEDGGALELYPQEPPGSGLPGLTPETTLLPSFNSLAAFVVRPGES
FHAIQEVHAESKPRMSIQGWFHAPEEENSVCKGEATLQMLQMAPGADAFV
DLEPYPELLAAEARTGDSAAEPGAEPPRPSARRPPLPAKGLQSPLTEADV
QLLRGFVHPEYLRPEVWAKVRPLFAAQGSIQLANFLQPAW
>H632_c3272p0
MQDCAQPLECLSKGGLSQGWLSQGLAAAPGGLFACGLQLALHPDMEYTKQ
LQTHTKVVLATAHLLALPAQADEPTPPERCSRMLDGLVGGLGAHVGFSSA
ALWSLASGVCVEGADTGADWARALAGEVASRAQAGSGVLAAGGAVQVQAA
AAVAAMLLHLLRGLEGEEAWRDAAGVLTRCLDGAEQLLLERHLRACLELA
GEDGADDEQKSVGLRAAAWVAAQPPETLLDSDLVSLSESLKSVESRANLT
NEPKIESFEAGGVQAATKARICIEEGYGMVVPRCARTLAPLLSLNGALRC
PLCQRRYLAVGGAGTCLFHNLRLVPHHLGELVLSTPCLG
>H632_c3982p0
PSSVERRAGVRGGASDPAARGRVSLGAGVGRVRHGLQGAAGRRAAGGGED
HPRHGGREAAVRVSAGGGAAALVPGPQHRAVRGCVRPGRRGHAGDRVYGI
RGPLASCDAPQPPGRASLCLGRPRGSRGAGHCARASLSSLAIHRASRPQE
RQHPAVSRRLRQDCRRWNGPSAVPLALRRRRRRGGHLGLGRARGPPRSQM
HAQGRHLLLRRGPVGAVHGRDPAAWGHAPLASARGLPPGRGRAPARLHGP
RPHRAAQHQRAGAEAAARGRRRALPARGQAKAGGAGHAWPRKRHGSGGRR
GKGRGRQSRRRASPRRGSCRGNRRAACTRRRADLRPA
>H632_c2350p1
MDRPLLPPAFSMGASRPPNVSRVVSGKNNAQDAKTRKLRSRKQYGDMVGG
ELGRVGSDESALAGVGPSVGAGKRQPSWPWRRPLKAETRFGAVPVSSRPR
AGLEASHETLFLNSAPISGRGHTPQTVPPAPLNATRELLKGARLNPLATP
APVDAGSAGAGSVPGLEAASAGFLATGLNFYGSNQGMKSFLCSSASEADR
ECRRQGVRSSGRSARERERSLSSRGLPRLESLASLAADARDAYVARLEDD
NLRLRERLGLLQQELRQARRALALAPEDRADSTSAVSATSGARGEASAAG
DGARSGPEAGAEASSMGCGAETRARGAKSTTILF
>H632_c2653p0
FNSTRRVRKAVWDAAPDVFERLSPYLDSHKSPCFRDAQRPSQIKCLPYFS
ITGVSKCGTTDIYNKMIKLPGFQRVRIKGPHFWDQDHRTTTEYLALYDKL
AIRTQDVACDASTATFSISPFGVRGHRSPKVSMAEVLKAVQPQSKVVVMV
RNPVDRMYSAYYYYGCGYGAPGSVFSPQKFHNLASRSVRLLKECLQTKSD
RECVGSLYFKAEQLVKGMYAASLPDWLEHYDSESFLMFRTEDYQKDGRGY
MLRVLDFIGMERPDDETLDAALEGHYNEGNRKRDDVTGCDSQRKPMLPET
RAMLEDFYKPHNARLARLMGDDRYLWEPASAGV
>H632_c3908p0
MHLLSQPGSRGAAADARGPQEAGARRVSERQRDRLLDAQAPRRAPALCRR
AVLLFQLLSVQEAGGERQRGQAGGQGGPGRGVFRRLDPRGSARRAHGDEH
AGAALVDSPRGRLRLRLFVRARQRRPALEPADRLPRGTRADRGPPRVRGG
GGLGQLGVRRRALAALAPPHALHPAPRLHGRRPPQRARRGLDSRLFGTGV
GGLPRGLGLGGGTVGGGASGAESPSLDPSRRPAPTHPSGAPGQSVRLRAV
RLRLCRLLCALSAALCERDRGVRGRSFPRRHQRRPLPRPARLLPRLPHRG
LVSPRERRQVAPPHPRRHLANGGPADGPAAAG
>H632_c2199p0
MWREGKEREDWVDQEELWDEEDERYLARTNPRRRRRNYPPLSSVERSSFL
LSDSQAALDQLARVQQTSPPSSPEESPEESLHELLLRHFLHLPANQSAEE
AEAEAKAAEEAAEEKTWVYANLLRHMHGAPTQEKPASTDAASPGASPSSP
EEDDIYARIVRHFHHQPQKDDNSTEEDGEEGPVHPHIYLWRYFHGFPPAP
EASPGSSPQSPSEPMHPHVYFWRYFHGPPLDGNDSLGITTTKTNAIEVDS
VDPDTYPQGQLVEPFPDPTNSRREQEGAVHPHARYLRPPPGRYDEEEYDR
RRRAGRRGGGSSRDEFYRDEFYRDESFRDEGF
>H632_c2263p1
ATVPAASATTAAGSAVEGFYDNDASFAAGAEAAILEHEQKQEATAAAEEE
ADAQGEASVDAIKAEEAAMEDAAGAAREEQVARVQETATAEEQAKGDGQN
ADAVQAADASQAAQTADLTEAAGAEERQEAATEGEAGVVGEGQEDAGGEQ
KAQAALSERGSFAEDVSALDATSTEDVSALAASEQWGAGAGEGEAEEARE
EAREEAQLEKEQAGAEEEAHRKSTAGQEERQKRSSKQVQKRHDVLYDPNT
GFIMGVSQISWIVGIGFACLLGVAAWFVPRILEARRRRLFVGSAAHSSRP
TYKAVAAAPASYVSAASQIKRSGRDEWKEDW
>H632_c3035p0
MAILVPLAVLFGLLGSFLWFPSMRYSVGCNVRVIAHKLSGVETEDSYGVM
TRRCMRDMHRSFQMTSQRFVTFAEDDPEIPHMAGCMFCQECKLVDGRTLK
ARDPVILQDPDFVASVANSRTAYPNCTVCEGCTHVLRPLDLRIAFNNNTI
VAPYTGASRAWTVLTESQRAENGRAVAKLICVDMEVKGGWARKPCSPYMS
DDKDAMLLAFDALKHDLGLDHLVLGLWTEELKSLLLPTGYVYSGVAKMTD
VARGVPMTLLVESMRRLGQLDVLLDFMQLVDPADIVQAAVMDFLTSQCDR
HPNNIFLDESGRITLIDNDQMLGESWRA
>H632_c4053p0
RPGHRLALPRPGHAARGVGPAVGIDRRQPGPSHAADPCVFAGGARRHPFG
PAGGHLGVAPRRGAAPGAAIQQRGRGGGGRRREKGAVEDLSSGDHDPAPV
SDRGRAADGVVSRACRVPGRRPRRHELGRRGGKRSMGGQAGRRSHLSCRN
VVVVVDPREPSLARPRSCPGRRTDLALVHGVGIFGKLLPAALSRDFRGGS
LAGSGGAGVHGGALQPAHLHGAAAPAARPARGPVRGVFPKQPLWRLAQAR
RGALPPRRRPGLRARGGRGVGAPLLRGRRHRLRQRRLQALCAPRRARRPP
AGRRGAGARDGGGGRGLAREPGPGRRP
>H632_c1845p0
MPAAEAPVRVSKSSKVFAPVEKIDRGEDGKQGEGAGRKKGGKSDKETTLA
TETGGQSRRRSPQQHVVVTVERSIRTVEVTPPERRERPRGLRQPPQPRRV
VEIPFVERGLKKGTLFKARLRVNAQNTAEAYCCIPPLPVDVTIAGRPEDY
FAVHGDEVVVSLIPRLIPRARGAWADPRMADMTTGARREAGAEEAGEASG
EILAASGEVAAASEEVLAASGDTAMASDDIATAIGSTATASDDIATAISS
TATALDAISIVCEELPTEPEVCRLAKPQVDAMTPLQLPSSTSLEDIAALL
RAHPEHRVQGRIVGVARASPLRGSA
>H632_c1017p0
MWLSAPRHIQIWNEDVSKIQWAPAAPGSRRALNFDVYLPAFPTVRFNAQN
QENFVAAFATTFPDAEWSILHVVESSRGVTVRTQAVFSANPNADWLPPAR
LVYAMLRTGTCAQALQPGVWALSSVQQVVFPYLISSGSSQNYYVPGTMVH
GLNINLLLKAHDMDWLTLPRAFDLVVPLQAMSETIASNVWKHTYVMPNLP
ARVVATIQTASFSARALAEINSQIKDNSAEIWPVSVWGATTILPGAQVIM
LGGIQIPVFGGEDSNLVQCDEVDAADYPYTGEPIQANFCGQAMYGIYVGY
RLVGFAPLAAMSGLSAVSNGITYK
>H632_c4090p0
DIRLAPRDALSRENAVSFESAFAELRRFVAARSARGSPALLVGRGLCQSP
SQSSEKSDVLLSELLGAEAARRRLPALPEALVLDLDWLSRALSGASLEPS
PGGALERAAEEARQMEELLAGLAGLRVEPAALHRVRVPGMPRTLREALGG
GGGETGLVGAAKVGSSRAAEDGSSGAAEDGSTTETSALFAPVDAPLVWEA
SPALGREGPAWPPWPELKIMVQERARESALGEAVESLAGAGSKKALRELR
AAGVDSVLALARQFPATWVGAEGHGAFDPGLAEAQKVVVPVRYLSSSISL
WRSRRGFLESLWAVEEAEEAEE
>H632_c1022p2
MNTTASEGHHRSVGEYVKEKAAALFGYEAAPPPPTTLQKMAAQTNRSMHN
AASGTWHAVQRALGLEKAAPASISSLTESMVDSAGRTWEEAQAEAQIKWR
ESRKRTGLTWDKARAEAWRLWEQSKRLASEGAEQAKLRAEIESRKVGWSL
SDWVRGATRWMGSWTGYGRRQAVNSWGAAQNTAGDLKDAALDKAQVLGDA
AYEKAADLGSAAMDKAQDAKQAAVDKAGDLKDAAYDQAGVLKAATVNKAG
ELKAAAVDKAGELKDAAVDKAGRAAASARDQASRSWAKALSQAYEAWLTG
KEHTDETWQRAKGQALEAWRA
>H632_c3910p0
FVPPTEVQLFSAFAAGSEYSLDTLPLKPRPPLPSDVPVALVHGSTVIAST
SGEDVPVIANGPNGPESVGTEDASAFPYNGHAYTIERNGQILVSAYIDQR
LVGFLPQSEVSQYTGFAEGFAYQLEVPPPAPQPPVPSGTVVSLISDGKVI
ASSDESSIAVIVSGKDGPASDGTVDATDYPYTGKLYELERNGEILVSVYV
GERLAGFMPRSSVENFTARVGDEVFELEVPEPGPPPPLPSESIVGLVQDG
KVVASTTSTTVPLLINSGAKLTLMSNVNLADYPYTGEQYQISFKGQIVVS
VYVDERLVGFVPKGAIGSCT
>H632_c3696p0
ALTRKLRPSPAQALLAEERKQWRRALERERARGEQLVAREQRRAEARLQA
ERAKWAVEREREEDARRQEVERLMLERETLASESEGLRRSMQQAEAEHGA
AVREAMAAAEKAALELEESLRHELEESLLAACSSARSDERAACEARLEEA
EAKNAVQVAELEASKASFEEQLDALGRASQESERRLQGECRDLEARAAVL
EECRVEHERMRRESEEGRREAERGRSGAEEKLGEAQRRMEELHRELGARL
DAKERGVGRLHAAYEAVLVKHRALQAEHHQLLDQLAQQRMDKEKQSECVK
AARDMLVREGEKIGALSRAC
>H632_c72p2
MSDKSVAAGGWAVSDAAAAPGQPTVATSATDRSISREGPPDAFGPCSKPP
LPALASASELGLAPPSPAPPAQSLDASAATLTPFAAPARPSSHLGGLVTP
PSQALAPRGLAPETAPSSCDSVAPPSLSDGASDASPRAQCSLPPRALGLA
PHVASRVIRAASASVLVVADPDSDGEGWASEDGSAPGGVEQRISKITLGH
HVHLSKIKRQMGDVSGPPGDLLSLMARKVFTSRQSSLAGSRPESASSPSG
SAYLHAQPEREGQAPGRGSNAGRASHESGSEPASEESGAGTPSAEDLVLA
SARLPRIRTKVPRIVSIGG
>H632_c4136p0
LQQARARGVGPAGAQRALPGEAGAAAGGGDAAPVRGDLRPAGGHPPGRAV
LRLGQLEDGLAGDRDPLRPRALHPDLPPGVCQLHQRHAQPRAQGAAVPKG
PRRLPLAHAAALDHVPAAGATGPGPDPRVCEPVAGRDLAEPGGGQGALGE
ELGPPGLFGAVRGLPAHADPGARGAARQGRPGGSGDAGNGGGAGPSGGAG
HGVYQEHGGHPFHHHRPRGSPALRARARAQDRLRRRPHRLRRPARPGPPL
GASRVRGARFAGAPVRAGLSGARRRVGRAVALPTGPGARRGVRHGASDAE
AGLARRLGQGHGAPAG
>H632_c3094p0
MARTRWTCCAAWRKPRRRRRCSGPAPGPRATSGSRPWTRRPAAPPTWSRR
CLRCASSERPRRCSRERRPLGPRACACAPRWTASNRTGPGREVLPTAAPK
SYWKTQASTGEGSGPERPLSCPKTPLYEPRWRPATRRWTAASFACAVRSW
RPPPPSCAGRARAASRELERREAGAKSRPRLPSKLLPWRPEEGEKRRRRR
SSGRRSTLSRAAKLGRRRGLHELPRRRAPRSLLPAPRPHPPRPCWGRIRI
RRWSACGSSCSAPFWTSIPPRLTASSSRRSWTTPLTWWAGARPRPRWQRS
WSPLSRPPRHAWPRCA
>H632_c1826p0
MSDTTRFKSEDAATPENVAFANIILQNAKKILGRSLPGINESGSEEDKAR
EMYEAPYPILAHKRLKKIEMKLCASLRKRDTLKITKAGVGRSRGADSELP
MPRLLPFNLMMVHRLGMQLCSTVALITMHRLLIMESVRSLPELLLTISNG
LTIARWTERTLVLGSLQDVYNISMPLGQVLNITALSKFWPCFVETDALRA
SAGGPACIQSDRACEFEASALAPALERVQETLDRAGFAARPWEEGAPGDL
DIQAATWAPSSALGVALYRHVGAGLCVGDAVWEEAFWRSVVFSDRVLREA
KKVLTEAFGSDAGA
>H632_c2575p0
MGSEASGSKVAGEAAKAGRDARSEEEVAPGVSGAAESASPEASMRTMFWG
SHPATDSWPAGASAESRLAPSQHSVSTPSLSCDPACATPAALDSEVPSSV
EQYKSIVSELSASGLPSLASLPSDPAPWPGVRAPPPGSSSDSRPSASQRE
GTGSDIASLPSLGKDESSPFSSALTQQQVRAAAQHEYVRSSGTRGSISPI
PSSRRSGDSAGLSLSSAAHPGTRNASLELRGSFTHGSSGSWAADWSQPVP
GWGPDSGSALSRKSSVASGSYFPHSPQPSGAAGPSGSRAGPEQTSPFKPP
MPPPTRYGAWRRN
>H632_c115p0
MDGTVAVLDAEDGGRVLGARRAHAKYVVALAWVGSWGLVSGAWDQKAALS
CLAERTREQGPGEDAVDEATPFELRPGFQASFGGRVEDVLCTRVDSIPGQ
SGSAGRVCEIAVAVRGSAHLYLLSFSDLSAPLVPAGLTPPAQPRISHLST
RLLSANEARDDHASFTIARLGLFDPGNLSNAAGACSRPLLNASPGLPGPL
WVLATDAGSVILFDPETSAHVRTLTGLALGPFHAHALGVFGREALAVAAG
EGGTLHAWRVASGEALPPLRAHSPAAVRALCVDPDSGTLFTASFDRSLKV
FCVDPRGSPDAA
>H632_c1136p0
RARRADVIAEGGDATACLWTSSDEEEEADEGRRGGDADWRPRGVGGRAAR
EGGRSSRQGNFDACGSGAAAAEATGAESLAAKYAPDSAFRKTRAGAKVPL
DAALSCDGRMYRQGTLLGMAGREKRSREGFEGDAMPAHRGEEEPVTVEME
TVTDEKGRQEKEAARQEELPARLEEMPARLETSPGPPPQVREICAVDPAA
CSSQPAVPAPAYRQTSISWTRPGSAQTSKAPRVQESASMALCDAGASGSS
EASLGLAAVDLAATPPHPTCRPSLELDPASGEVIDLASQGEARDWEQPRA
VAVCEEAGVVSL
>H632_c113p1
MANALATASSSMNPMAYANAIAQAQSTGYSSAVANAYAQALGSASTAQAT
ATAAANAFNGFSGASAQAQAQAFGGSASAYASAVANSWTQGLVNAIIASP
QSAAYALATAFAPGNAAMAQASAQALAQVSVMPGGCQALAQASSAAYAQA
SASGNGSAFASAYAQASSTAGMAPCGVQAISSATAYASAGAGAGASASAQ
AQASAGGTTIIPVVSGAPVVVPIGQGAIPNGVVPIGQGAVPNGVVPIGQG
AVPLVTGPGPVIIPNGGSNASASAQAQAQANGMGGSASANAAAQANGGNA
NASAQANANVMG
>H632_c3834p0
RGRARGGGGGDSGGLGARGAAGPGVSQGPEQAHLGRAVQGPRLERHRRPG
AGRQGPHGHAQPLSGARREAQGNAQADAAALEQVRPRPGVGDPPLARAPQ
PAVSHARLPRVGDQPLWQGRAAGAAAPAGAHASRQAARQRGARRLPKRGQ
ELRRQRPSLQARGLGGARPGTDQSLAVRQPHQAHLPHRLPRRRPRLRRRH
RHVRGAQGRRARGDAGGPYGARGRGPAPRASALPHARLPPAALGRRRGVP
HAPRPRLGTLGQGGRARPQRCRQERAARLAARQAALFHAAPRRRARQVSA
GGRRGRGRERE
>H632_c2583p0
MDEASAELEMSWNQRQARMPVDHAWGLGSLARVGADSSWAKLAPAWEAHN
RASRGDSARSPRRDFADMLPEVRDGGSEAEEGGFEEQAKGSFEASSENKA
LPRSSTPQLQRLLLLDLHGLSQPAATVTLLRRLELLVEAYPGLQASHAAA
QKELGGGPNDASPGSPLSPAAPRPVEAEARPVADDAAPVRRPDAAPLPPP
GRPRLDGPALVVITGVGQHSRDQEGVLKEAMRTLMRSHALEALDVADNRG
RLVVPWQNLSPFLEHHRAKLQRARLLGRMRVRYGLLLTAALSVAAGVSLV
PRLAPWIAG
>H632_c4196p0
AGGLAPRPPVRERRRRSARLFAAGRFRRRRGAGSGGGGGRAGRRAPGAGL
WRALRAKRAGVAFRAHSSSCPRLAVPARAGGRSAARLWRRSRGQAHHGAA
RRRVRGRRRGQRALPRFRVDRSLRGLPRGGGEGKPGPARPARLWLSPPRR
RRRAPPLAGPRASRPGDPLRRPRGGLGKGSKGRGSEHPARGRGRERRLGG
GAGSFGGHLRGGGVLPLEASHRLQAGVRLVPGPRPRAAQGVGRGEAQSRA
RAARLGRRRLPRPPSRLGRALRRLGPPGAPGAHRVAGGAGAPGPGLAHAV
RPARRAAA
>H632_c163p0
MQSAESEEPRVRAMQGPDAQYPEDMIDPIRRVDSLSNSLDSSNNQRRPQT
IPSFWQRMAANQSGGQSSGGQYPTQNSGGQYSTQSSGGQYATPSAQYSQY
GGGGSSYGNSAQTQYQSQNGLGGAPGRFMDNLYNMWQEYADDMAQSRNHG
SESHGGESYYYNSDSQPTGYVSQEQGYQPTYTSQPSQQQQSYNQAQYGQQ
QQSYDQSQYGQQGYQGQQSPSAWDAAVQSAYQRWRPNSSQSQYGSSQGSG
EYDTSTPSTSTQPGSFSLETPYLQVNAMAQDPCSDPVDPDMKPACQVVAE
GDHSPHHN
>H632_c3977p0
MCESRCASNRRESATRETRRRRFPRGGAQPASAPPSTSPSDHGGSAFWCC
PFLEPEDVPSFCSEGHSAEEGALREAVQARSDCALTRPSPDEGEGRGSEE
GLSQLLSRSAPTSWDGASLTQAMAEFWASRAPREKEAEDEIEKEAGDVDI
QLPAQWESLPADVLREVAAKLPWRSRRAMCGVCRTWERSLASATLGIWPT
TLSAALEPTSLDSCPSLCPAATLAARFPALRRLDCSGVDLEVFLAAEAGP
ALHDSLHPDSPRRLVAPREVDRCGSLRLRSGLRDAQLRALGSCSRLEALG
LRSCDRL
>H632_c959p0
MSIFKSLQSSLLPRWGETPAASVTLSEVPALEVEDLIDIQFRPDSRQEDE
LEGRLQAVLQAQDCDPLLGGEIALAFLQTVERYYEAWTPDEDALRDTRTA
LARALRSGLTRPPSRCQHVGACIALEAAVEQASALFLEASDDLRLLAPGA
FSRLLARIAMRCFRLLSGAGEREALGPSPEQSRAQQLLARLLAACLGAIE
ASYWAPLDAGSASVFRAEQPAARDVALQLLGLLASGPSLPELCLEPLVLA
VGAAARCPWAAGDMVEGGLEQTLADFLGFVGTRKRVEPEAGEREKKASGF
TLSRLM
>H632_c91p0
MKYHFLVVDAQSADVQKMASALRIAFPRKSSVPVASNAGIKSTASGNELA
QCMLSPISLVPPVTFALASQPSSAGRVVFLRSWSEGLVSAILTNPSSAAS
LLLDALTCGSEDLVEATVKGLALAAGLPQACERLQATLALSLALAEASGR
GAVFSTSLRIVLTWGSIQVCSRRGGYQISGGGHGGHGGHTIKAETIIIAI
KKVHELGNAKEGKPFKEGEGHKPSFGSAIAAHNILDVLKKRGGDLGSFSG
RLHTHGYKISVTAESGKISCNMVRPNGSIVSDCSDTEALLKELYDWIRES
PSPPTT
>H632_c4200p0
DAPVPHPPIPRRADGRGGGHQAHPRERQGRGRERDSAARGSPFEGDGRPA
HPAAAAGASPQKGPVAGVRVHGERLGEAHPGPHRDPLPRGRQSLHAHDPQ
GSPSLPRPVGAAPGRQAGQLPHRFRRASGPRGFRPCARLRLARARLYAPG
VCPVVPSPRAALRGSCLRTLRGRLGRGMHLRGASAAPSLVPGRLGRGGAG
KDLRRAGHASPRARHLVGGPRKHAGLCGVSAHARAGPARHVCQPRRRAGR
GARPAAAPRLPEPHAAALCRASTRPPLFQGRARAHAPAPPAQALSPGKRR
RGEPAR
>H632_c101p2
MLAGMRQKAEKATHREGRKSRASRLRRPMLPEPRFEPSSSDRPQPRGLRA
YYLFRFPTSVLLSVILKFKRLKKLQNRADILADALNESSVLQLSEDRLSV
RRKEPIPKVDLHKVRARTVLLTPVPEKTSIESILALCAPFGEVGFSRIRH
PPDSDPLVANLKTFRNVQAGFALVEFATPAQAETAARGITAKSDWRSGYR
ASVLKPLVPKKAAPKSRLEEASTNAVEGSPAPARVSEELQSSASAERPRF
LWKPQKPSKVLPVEDKVEASATQKPSMPDGSKGFTMSRTRGAEAATLADL
ISLGAS
>H632_c150p1
MVCSVAFFAMKHLLSGCPPIESDPWAPAPQNTFRALNFDVDLAAVRNDRF
TEIEQQRFVAAFNKSFDDVEFGIMNVYTEDQGIRVRVEAVMSKDSGSEWV
AAARPIYGMLRNGTCADVLDTRVWGLSSVGQVTLPYLVFPDSDSSPFVQG
KTVYGLMLSLRLHEHNMTWLTEATAQQVLRPLRELGGLMTGNTWKHAYVR
PPAADSVVLCVQLSSYSQPMLAAVGQRAQTAVQSLWPIEDWGRITFLPGI
QVLTLGGELASAPNVDPVQEKPDLVAQPGVEELPWPPMQALGPIAAPAPA
PAPDA
>H632_c2648p0
MSTEDKCTRSWSIPPAHPPLCCPTAYSPASRCYVAGVSGSDPALLVWPSN
STAARLDKGLLCRLSLPVAPHAILPVPDAEASVAVLADGRVALCSHATQA
VAVSGLGRGRSSAGDKASAFAAVLAARILPGDVVAVLEASDGGARANLIF
YDLAPMEAAAKTPKVSKRCPLVSLGSASTPSPRSVLAGALSHASCALLWS
DGRLELYSFAVELDASESGVAGAGLRSHAAWTVPLAAPRSEAAPTPGRKR
RGAKEEAAGKAQAVLADAGEGRLAVVYRSERGRSWAGLVGVLAACAESDD
AIA
>H632_c1294p0
MQTRYWLTIVVCEASETAGVAGRCLERVAQEREKLEQKLPEHKSAEASSS
TAHSHPLDSVAYCGQVWPSTSATPVAASAPGGERQGDRAAAQPRESYPEL
SFAVHGCAPESIPQLLESGGDCYCVMLHADVCDWRAAQRLGSAPEEEGVG
RYATEEAAVSASSLDRSAGDLRTVFSGFVSRQALAQSVTVADARRGGSVH
VVMTGPGGVGAAQVAMKFRPGLEEPTSPAGKPSARLPSLLKGATSAVAKM
AREVLRDPREEAALECALLSLSVPVDALAGAILDELAGEEGGGTSLVHHR
RVQ
>H632_c4144p0
RPRASGRLERAFGRRGRAVGGPLGVGGGAARAGARSGHRGRVRQGVPRRP
VFGGGAGAARAGRRAGEGSGRGSGRPGLLFGAVQGRPGSARARAPERLRR
RGPGPHPARLRAHAVPRRRLAGDGGGARAGAAGKILPRRRGQRLLRLFPV
RLLPPGPPRGGAPSRGAPGRLPGRRGSGPVRRAGCLRSPAVQRPRPARGA
PGHLREGERAPQGRRAGQDRARRHGHGLRGRCFSRAHAQRARAQDGRRAG
ARPRRHDLRALRRGRAPSAVPRDRGAQGGALAHPRVCRFRPPRPRPRLQP
AR
>H632_c3582p0
KEDPKVSLKRLIQRCNADEARSGHSDFDINALWYESADKYVYAFETKHQS
NMLERYGNGRPVFMDSTFSVAYDEAKKDIPLFALAVVDDHNRNHLAGFAF
VSHSTSDLLERATWGKSRMAIKLCSWHLKRSWGTKYKKFENDYKAWQAAE
MAEGRSSTVTVKSAWDALQADLRRLMEDPKYFYGSRVAKLAEAKRDIRAL
LAQRHCVTFRDYFIDNYTDTQRFSPDRWIWGLARARASGRRSTQPIASVF
SVLKRHCKSTSASKTTCRLDGAFQCLYKLSVDRENKAVAANLYQSKMLHY
LI
>H632_c924p2
VEEEGRFEGKASLSPLSAAQIVEQVIEAKRLLFRDGIQRLAQDRSADPTE
PRSSLAGLQAGSNASELALSLPPRPDLPRPQTPAAAAALEALRLRNVVFS
GPGDPLADPRSLLTALGTLCDGRGLNLAPSRLHVRSTGSNPAALAALASR
FPRVHLRVALASTAQVWEGRENGRHGTGDSAFWQACSTQHLVQTLERVFP
KHAVKLAVDQPQDSSGPKIPPLNVEVLLQPGLNDEVEHAAALVRLLRGVR
YKLTVLQAAPEGESLDAAEKLARAARTAGVVAAVRRPRLGDSCALSDGTR
P
>H632_c725p1
MSQPAVSANIFAALSKPKKTKAKERPPKPEPQGPNHAELEKAIFSAPAAG
VSNWADDSDEDDFRPNHEPLGDGWSEAPRWSSARATPAPASASPRTTPDA
GADSDTESELSDVADVEAALGLEVAVSDDESDSSQDEGDAAGSKPRSRAE
PSSGPSLRAEPSRERRGARRKPAGSQEEDLDAILAKLGVAVVEVQEVEAE
ASGAKAGGKRKPRRKKAAAGEAQEGRQAEVAQEASQSSEAVEEVDPAEAL
KRLRAEAAARKKGGARKSSSAAAAAAAAAEAKAKKGKSKKDTQHYNQAPT
R
>H632_c336p3
MDVSTTLMEESYSPTYEEDDHDREDGGTAIPGEASESATPAHDAASERSP
GRVRSSIALPGEDLEDGEVGAAPEAGPRDPEPRSTRRKRPASEALNGSSG
RPAEEARTRQRDRRLFGTLMGTLRQFKESESAAAEIQRQRASVHERVQSR
IKAERGREERPDTQGAEASREVPRGGNPGARFELVGGDEQAPQQRSPMFF
ARMRVRRRMVLAEGQLLTRAEPAVWWKPLRDCAATDRAARAQEEALRVWK
DSVFEECARRMEESTETTARLPSIVSAVSIGREERAENAAAEDEATDEKD
E
>H632_c3865p0
KVVRQTVRLRWLPPLLDGGRAVAGYRVYVTDDAAGVDSESRTRLAYQGAE
CDCRVTLLAGPGTAELRVMAWNSLGDGPLSNPIVLSVPAPAPPPPEGVRC
ALDAAGTGVVLSWAAPLPGAGARQCEAEISPVEPIKGGSLGVQRATCRAD
DVRVCLPNLPLAWAGASLRARVRAVGPGGCGDWSPPALTVLPRAAAGQRE
EEEPAFAGGKGRREKKTTSAEEEAQAAMARAQKRAAGKQAAAQALKVAGP
AARGAPRKPTVLSRASRVLGMAEAELLLFFRVACAAALALALAGLVWGV
>H632_c3266p0
EGTGDIKLNEFQGTRAFIQPPVLELEWSVRGTGAHRWRTAMGGDACFDHD
FYERTYPDMKALRSSCMSKICSFSMFDHFMLVGTFQARRFKFTCPPPALT
RDQVMALAVYQGRACFDAEAYRASWADLGWLASDRDVWAHWLQHGQFEGR
KGPRRCPDTLYSPARGPDGTSAADMLAEARALLAEFVKPEPSLWPGVRSE
RDVEGDDSKGKGKGRVDDEPEEDEKEAAEKEGARRDEGQAREKEGAGTEG
REEGKGAEGEDQEGKAAKADDQEGKAAEAEDQEGKAAEAEDQEGKAA
>H632_c4028p0
RQLRTGAEGRGTRALRLGALCAGAAAGLGRARGPHPGRRRVLAGARGLSR
IHAGGRRAHGARGARGRLAGRRRAQHLFGRAQRRGALGAAARRGPGPALR
GVGRARAGRGGAQEAPARRAQARAQAHPAPALPQRHRRRGRGTAPRRRRR
GRRRAVPAQHALHRPDQPHHAHAGQLRVAQRREGGRKERRQPAARHAPRR
GNRPKRAHRDLRRAGRGGRALRGARGGQPARTDGASQVARGRLGARAGGA
GRGEAERAARRAGLLPLRGCQPPGHVCHRLHHQRGAPSPPLFRHPG
>H632_c30p1
MARAKIKSRSRAERRGTIEALEKGGRLRGDVGDFSSSQESRSVVDLTDEP
ESEEDAERDMLSGGRAKRFRKDTVVDLAPPETSKSAVADAPSSGDARPAP
KPGRKAKLTARAVKPLVAKASSRMVQDMYPSDSAIAAATPGQRETPCPGG
ITRGSNLLWLESVDKQMAVDVAQGLCTRCGRKDCFKDRDGACSYDPDELA
HVRCISCGRLGHLCCAPASTLPCQPAYTHVALQCKTEINVKAVKSRSYYD
CREYKQIASSCGHWLVRDEHIMRKFLSPPYLHLIKYNYTKDLGMLF
>H632_c148p3
MWASGQLARLIIVAALIAAVAAKPCTTFNASLQLYVFASEEARVEGVLRP
SCTESSCEVQASITCADAAKCGTSRRLLQDAEEEFTNAETSTDTDVAYWS
VEVAVTFANYTAGPSDALVAPAVAALELSFADVRFYSVDVLDGGAQVTYH
FQAVVLRGGTVAVTEMLRQLRQPSAIADVLPLDVFGETWIRVLSWPFLSL
ADGSSPTFVDGTERDGMFFTVTAVDLITEPDSQAEVREFNAVLRSALSEG
AMVKTSQRSLAEATAFDVLVTRIERREMQSLYDTLLMHSEEVFDPE
>H632_c4293p0
HRLSFRHHPRRGRVQRHRALFPPRGSVRVRARARRLRLLPPPGDASSPQA
PDRRRRHGRPGRLPPRDRARLPRRRRALPHHAQRLSRAAPALGPARPRGR
RGDGLQGVRSGGPQRRGLEGIFGGGEPGSQTSRRPGLEGLWTREKKPRLL
EPGLGPQGDDLCLGRLRRRRLAHEAAPGGAVCLAQRRAVRLAPPGPRHRG
RGLALRRRELRQHPLGHVPPPPERNPVERTGASPSLDRQAGGVPLRLPRP
RAPAPKPQGRRLPRPVQRVRVRQRAAPLSFAGRPLRGLSWELAPL
>H632_c3192p0
ANGGIDIAILDVALQFLLAEVPVLAGRLHLPVTSPFNEVAVICNNEGALL
TEYESGLRSGQDPILAVRLSHCADGGQIVAVAAAHVVSDGGRLVRVAARL
SQYYRWAASWWADWARESRNPKSAGSAAEEDDASGQADPAALAEEALLRQ
LESRPSPPGRPLSTACEFMTYEGALRAFAARGLHPTPSWAPVELDPTLSW
RQIFALPLRAWQLLRGRWEVHTLELSDGCCRFLARLASEEETSQGAAPEP
LKAGPVVQRTVHVLAHGAEDGAAPLDAEQEAARVASACTNPAKSE
>H632_c1413p1
MTAGQTSCHGGHLSIERLLRSAKCVQELTELLPVPLEVVGQSSPSAAAPS
PPPPSMRVAAAVDGPNVSWSARGPSGALASVSEASLVVVDEASVEKALEA
THILVRGVWSVRCSSLAEVPAECSSLKALLLDRDPGAVWVGSESLLEDAA
RSEVGPDSTLTASSSCRGLPVVFQPFEAASFSRRCSAPVVTLQAEQACAS
ERLPVALELAVQAFASRGQALSDAAVVESAVAPAFARALDACARLCRSGD
VLRAAEQSGGDELTVQSRLFSLSDCLAAAPLHLAHLVGAAEAMAA
>H632_c3518p0
NYEAALNGASAALRSSPLDRAARALRARCLCKLSRHAEALAELDRLLEQT
PGHAGSLFARASCLNALGRYAEAIEDYEQALESDKLRTTAVPVLRPRSDD
ARQWERQPPSPRGTLSKKKYPGQGGRPPLPPLDVGPGKPDPGPLEAGPGT
MHSCTGPGFRTAAAEDGPLIPSWRGESGAAPAALRPLEEGASLGPEAAPS
SRASRSAAERGAEEHAELGNGRGGEELFQTGNGTEIRALVSRILADTEAD
VKREEEEERRESEADLEERRDARTGRRDGAKSEEGATEPPLRSR
>H632_c1672p1
SCKTTRFYYNAYYTQSKKVLKDIYDKSPDIKADLYDMPTNKTAPSAILNY
YVRYRLPRLNKLLRFHMDKDFRELRFRRRQGRVEALDNLCKKFIDPEGQK
TIVGLGNWDKDHGDIIKGHPVGPVEAFGRCLRRYCIVLSVDEHRPNMLHH
VCHLKMVGQRVKIKDKDGVMQFRESYSGRYCPRCKDQKLQGGFCVKRDYN
AAYSICSLTESLLSGKPHPWNFGRGVDQKLFTAYFLESTSGDRGDALAES
RRILCALHIQRRNRRLCKTRSSRIKPPLPFPWRTTNEFAASTPL
>H632_c575p0
MATPDPSPQRLSMLSPETAHVRDAPQHLGSPIELETAVSTGIATPTARGR
AVECVPVSTPRALSPCQASPSRIPSAIARPATGGARLPKASPLHPVFHGN
SRDSYATVDSFPDEFGSGHPPSLCGSVIDFELPMRPLDSPSKDDADWQSD
VGSQSTFSDTIAGLRRLTTASQRRLGFRSRTSGAREGEDWAAIGGSVGGG
LQSSLDRAWMAKAPINSGAVFDARPLRASAPMGLLSRQETCIRAGTVRPL
RLQGGEGLAVSLPDGLWPSAPLGHKRSLFLSRQLLDASDLYQ
>H632_c4318p0
RGARGAVRGRGPALAARGRGAAGRRRRDALFGRGPAGRGPAGSRVWPLPR
SRGGARASGQRFLADTHAGRAHGGPRAHRSGERGAGAPAAPHPLPQLARP
EGPGGAAHVRARVQAPASPGGAAGEEGGSAGSRRPPLGSGSLAARGVPEA
AQRPVSHAARVHDPPLPARRLRAGALSPGAPRRRRGVRAPRRSSPALRGR
APPQVHPRRGGGARSRLRGGPPPAQPRHPPARALLGRQRREAQHGRRHAR
PRRAHGQGSQPGRDGSGGAGVGAHRRVRDLVQGGPRQPAAGG
>H632_c14p0
MLRGEAQRFAKDTPPCLASTSLIPPPLAPDATDGSCCSKLSGGGLPPWPD
FEACLCTGDQALPGLSAFVNAEAVLLQCQPGSQSVASSQAMARSAVLSIN
GVGPVPMGTPAMPSAPPIDPPPVIVPASTPVAPPVLAEASAGGASARAST
ESSTAVMTRSVGSPPAEIAPAVLVAPELDGSVSAGTARSAGGSGAPGTSA
TPTPGPTPDTSVSSTAAGRDTLEAVSTATGSGSLGGATASTTEAAVDASG
HAAAALGPSTGPTVLHDGGDAKGTSGGEQGTGGASSTAVLT
>H632_c2244p0
MNTSSYMCTDLRRISTRATLHTFDFCDGALRAGDALVSRARGPEAMADAL
NQLLLRNRTLQDENQTLRVDLAAAQQALQQTDEENRLLRAERDKYKRARD
EMAAHVLASEQRVQELEGQHPGSSTRGPEETSELGQTDSSASALPSPPFP
AELERRLGSLAEARARLISALDAQGAELERVWAEKEALGQALALSRRSVR
AWERASQGQLAQLEQLKDMLHEGVSRVEEEEGHEAFQSMGAGEKGGNEAP
EEGLGVGSSDPGSSSSRVRASAARMEEQLRAAQADSAEAQ
>H632_c102p0
MLLLRTCPDLDEGFLLVLNQSIEACREEDETVVGELLETTKQELMSALSQ
HFSPTIKALVDLAAIPTRADRLRALTSLLGPRMHAPRQSGGEAAQQPHRE
IPSLESVAYTTLQVIEDMENSAPVLNTQLLARLCVLVLDLEELAAAEALS
TTKAGSRTRLALLGSFYPRVGEVPDTLMGFLKELLHVARQSKRASGKAPL
AEDAGRSMRPLRFLQTLAIVSQELEQRLSRAEKDAASGDALEHAALAAQI
AGRDGPSEPVQERLCDIERDVSAVLMRMAWPEQADWEDME
>H632_c674p1
MAHNKRCVAQGQTRLLTYGVQLNDALASLCTFYKGATRTVQIAQSLRNVL
DSLIDLGEEDGADLGSEQTERRKAEKKEKRRKDGKSAGESSVLQNSDEDV
TFQLFSRIPETPRQPKSSSKAKKTTDGGECSRSAPSSASLDAAAPTAQPR
DSYAGALHEPALAAVAMEGREILSRAASHADGVRGLQAPVSVPKPANERC
MGRGKAHVRAQLRLGCLCPHTAGLLGKKTKKKRASSAANAEASAGMPADE
LDPESMSKQQRKKARRRAAKAAQKTAEGDQGIAVVPLQ
>H632_c3074p0
MVHGLNFNLLLRNHSMAWLTLPRANNLVKPLQSMADTLATNMWKHAYVVP
SVAARVVATIQTASFSARALGDVNAQIKASTQTLWPASTWGPTFILAGAQ
PPPPSPASPLDRSPPPPPAPVSPNANAQIIVEDVVIGQATRDVVPVFDLS
QGFVAQCSSVEASAYPNKGEAYVETLCNHTVYSMYVGYRLVGFGPQSYFG
QYMADIDGHIYYVMDYPIGATPPSPASPDLSPDSSPDSSPDSSPDSSPDS
SPTSPGNASPPESPDTSPDSSPDNSPDSSPDSSPDSSP
>H632_c2994p0
MGARQGQHDIPQVDGAGDDGAVDEGGAAASAPGGAARSLRKRLCIESEES
EGEDAGADGSEGAGGGARVEGSQGIKAESDEQTEGVPAIGTPLDHELPAD
STLDVTHGPTRQGLAILFETLRAWLSHARALNDVPLAVPDPWHLLASCHV
LAAELGFPAASAERPLPSREALEAALERVRASMPSSTTWGSHGEGAHLRT
SASAPSPLPGLASPAKGAVVVVEESSGPAVPRLASASNPSSASGPAVVRR
TTSTAGGAASGGPHAPPMAKPRKGPSVKDRLQKKLKLR
>H632_c4358p0
QAGGSDLFEARGGAGRQAAPAGPPVVRPLDGLRPSPLAGRQEDFRGPAPV
VGVQGAAHGLAGALQGGQVLRDIRDGRVCGGRGAGPRLHARRPAARGLSR
GRAGRAGRAAGARGAPRGGGGADGDAGAARATQRGATGKGLEKGKRGGSR
GRGGALAGHAGGSRDDGRRLGPPAPALPGRAPPRRRSPGRLLRRRRRRRR
GGEASPGAVVGRRAPLGSARRAGGAAPRRGALERAARGRARRGRRRAPAP
GVSGHPAPGAGHSASPHAERAAARGGHRGLDVSQRTR
>H632_c4354p0
RRLHEAVSADETQALSRENLALREGSEQLQRELLSAREALSAAEAGEERE
ALQARLAAALADGETREALMEELRAALEELRAGLESANEDLRGVAEERDQ
ALKRAQEAQERAQEAEEKAQEAEQKAQEAEQRAIEVLERATAASAALSAA
EERAAQLEQTRDRHDVELEQRVGEERERAVRKMAEMEERFAEEQALAARR
LADAEARVGEEAAGRIAALEARLAEAEQEAQEGAAAKIAALEARLLDAEQ
EASSRASTLEARLAEAAEAGAQVAELQSLASAAQAEA
>H632_c4242p0
MGPAALRRSGVSAVPGRRRARAGRAGASPAAAPQAPGPVASRAGHVARRL
RKAGLAGDPFAERQPAQDTARRPGRAAPPAPARGQRLRAGGAAGRAGAVR
DARDAGAGGQPPGARAAGLHRPPAPAQPGPGGQPARGPARNSGVRGPGEP
HREPPSRRVAAPRLCRVSSHAARRAHAAGVVRVLHAVRRRRAPRQRARAG
PGRPHAQASLGPPPAAPGRPARAAAPRRSPPRARGSPGGRAAAARAHGPL
PFHSRRARGLCRAPARRGDFSVSRQVGGRRRRRRARG
>H632_c177p1
MRAICKTTLELSALLTIFRRPGFPPHQLSSKDGSAPPAPCLYTLPSIQFL
ESLLDDIDLTQSAQGAPPPEPPLSLPLDSIDVVVEPIAGRIPSITNPHCL
TLASGATLGSLALPAAGPYAPVPNPQTFVPGAAPPQSGASSHNSSLNYFA
EGHGSGAQHHAAHSALSAPPIVFVPTAAGNGASSQGGHPAEGMQFACPET
SLAASASGYHPSASGYHPSASGYHPSASTQTYSFAPRASLDGSQASVDPS
LAYPGLPSHLPLRADGLPSYAHATAYPGSHAHGLHSH
>H632_c2143p0
MSSAAFKFELGSRPPGLRASPDSLLGGAWPEPVSEFSHARHCSLPSFTTT
SSCPVEEFGPELGLGGQSDSLNGPVLHLSREHPPASGQTPGGTALEGGFS
YPHPSCSLSRLPTPQPLGEVRPGAPEAENSGEFPCPSRSASLRSSTASDG
TLGEDAADYLTRHLKRKSPTRCLEREFEGCAHQATEQGEEEEVQRQAGDK
GSGDPGQAGDDSTSNPGSKPSDPLPALQTCSPASDMDEVGIILSDSAVAS
LQQRCLRLLAERAEALSASYAEATRAIQLSTELDAA
>H632_c4153p0
PTAPGCRAHAAAKKVLSCGFSGRKVRVQALEPGPALQAAAQQGPGHVHGA
PGAIAPPVGGVRVLGSGRGVSGRPRRGSSAGGQAPGGRARSHGRAGRERD
LWALREPSGAGVRASRLCVVQRLVPAPGFGVPQRRRGGYQLGVGGGVRAA
RPSRGPGSGHRGVCHQRRPRAVDAPPPALLRAPAPPAAGAAVSAAGGSAH
GVQRAPLPVRRPVPQHAGGRHGRAQPVLQPALAEHAQRRLCRAPRPRLVL
GRPPRTRAEGGALDEQRPRASQRPRPRHPGRPRRP
>H632_c1657p0
MSVSLLSSEDILSYNLPDWMVPAARVVELEPLSVPQLEDTCWGALPALPP
RSNEHLPFLGESMEVLSSRSMVPSWEELVLLQSSHPSLPAWQATHKVGVG
LGEPTVAPAALAALSDSDSEEEDYFAAGASDADDAYELAFEQDQQASEEA
DAEAENSPSSFRLDSVPHQLSDLLHAPLPPPSPRVRPGRKRFRPPLPSSV
SVLPQRVGAIVEALDGACLTHASSLQEDLEACLRRADTSSPRLPALWPAR
ALEIARRIEPDRAARVAEALMDRLGLPAASCLTV
>H632_c3962p0
MLSQIAHAALFGGGGDEAGGEVQACESEQGRVPPPELESEGSACLEARAL
VSTQEPGLASHAPASTEIFAAEIKASESTALDSPSVLQQQSSDASELTQA
GCCSASLSLDSWAAPGELSSPHLDLCQVELERASLSPASQDAPSPTDQAS
NSQERADSGNAAALGPAAPASSRAAARSDVPESAAAFSLLEIKVRDAFRL
HWNAPEDCLEAGAAAEDAGFSLEAAPFPPVPRGSSSDVSPFAVATVAFGP
EPSSPRLPSKRSPLTFSASQSCGEDEAAGGGDV
>H632_c2667p0
MRRALAQVSDVEERSPSLNNLSKIVQRVLDTLFLDGNRGVISPASRETPY
YKALENVMCPAEALAQARLRTTNHFPARLASKQCLVEALENGMADLEAGR
QQDQTGSAELHLSGLCATAKRMGSIVSSLAKSLDDADFLNEAPNGDLREL
DQAAGGRSLAWRHCDEVAASCEALADACEALILAHDRRRPSLGSDMKRDS
AVLSVPLVGGLGLHRSSREAILREVSARLQSSEGGAEADEALDGEEEQLR
DRALREGFVARLIDEAASAEKLERTYDSWMPWL
>H632_c2602p0
TSLQNQEAAEATAALERAEKAVRQAGERLEATSDELRRLESARRDEVARS
LERLARVREEDAEAEAEAAVGRRGAARHKRGAEGGEAEEEGGKATDGKDD
GAALGVREKGTGGEEGAHKQTLEEHPDKQSPAKGQAGKRETAPEDPELHA
AISAVRSVSQNASATINSTQILLAAARLEKDIVEDAKLNAEENVAKHKAG
ISKRALEVARALSKSSPSNATSVQHEQEAKPRQGKDKAGRTDILTNADTD
ASGDGTAKVGNAAQGQRAKETDKADAAARHRKR
>H632_c2054p0
MESCRVPILPLLASGDSASELNMDSPSRWRMPSRAECERVCDKDTAHLVA
GVLEEFMQDSFRPSAGAPQLRPAPGARRDARASSSAEACCSPLCSPSIPQ
IGLKAYARRLLKYGRCSPLCLLWAQAYILRLRSARPAGLEPGPRSMHRLL
LAGLVLAAKATEDRCCTNRHYARIGGVELAELNAMELALLKLLDYRVLVG
ATELSQAAEACAAAEEESPSPGPWRRRACAPTAPERRAAPRAEEIAGATP
ATRARPSSESGRRCTSTLEAGRPRFAAPQVVA
>H632_c4406p0
VRGADQVRAGPDRGGARGQAGPRDRAGRRGPAVHPDPVAAHEEQPGADRR
AGRGQDGRGRGPGAAHRGGRRARQPAGPDAGFAGRRRAGRGRQVPGRVRG
APQGGDQGGAGQPGRRGALRGRDPHHRGRRTRRGLHGRRQPAQAHAGARG
AALHRRHHAGRVPRVHREGPRAGAPLPAGLGGGAQRGGDRLHPARPARAV
RAPPRRPHRGLGAGGGGAAERPVHRRPLLAGQGDRPGGRGRGQAQDGDHQ
QARAAGRARPARRAARDGAPERAEGGAPRPG
>H632_c4398p0
GAAAQPAGHVHRAEQPGGAAVRGLRQRGRGAAPGVDGWVDRRGTGDRERG
LGHRPRSLLLFGSLGGLGRQRALGGRAGDVSQRLAPQDRAVPGFRRHERR
QRARHARGGELAGHASGRQLAVGVGGGGAVRGGGARRARGFYRLGQGRQQ
EHLHSRGLGERLFWVHQGRRGLAAQRLVGCREPQLRLSGGPGGPVPLGKP
RVSGRLLRRQRRPAPQPGRPARRGDGQLPRHREEHRRRGREPDRGRVGAA
EPLLRRLRRRPRRARGRREPRRVPRAAEPGR
>H632_c1792p0
MQPATLRPAKSSNRRATRDDASHEGHMNEEELKACMRELLQHSPDEMSAN
GRASKQAESEKRLQDVRLPLPPIDPGQIKTPTESRESFERRVRASVEAFR
RGFKGSRHAGSQLDTEALSSFEWKGPFQHVDDHLAEEHEHVLAPDLPEAE
MAAAKHAERAAYLLRRGHASSDPRAPLLELSRRGLLAEDVQLSDPWACVE
GAEDALAYVETMHGAGMESEVFKVALTIESYTYSLLNTPPTYARRGTLVD
GVLLAPGSEAGLGGPGQANALYPRREGGDSW
>H632_c4425p0
AVTGTQGALFPKPCSLNVPLWPTPAPPSDDIALSPPAWPEGASCTITSRT
TVVIRGPETMPLPSLPSPALLAALGAPQLDLGGGVGRFVIHSGGMLAFER
LIVSNPGNAPMWVASQSSMLYAYSLPALPSVLADPGAHMAVSEASTPWSS
IDCSPAAVSGQLLRLSTAMGLQPSQRGILEAAEDPTFYLLGTGSVELPVV
NSTNFFRVPGQPDILLVLGPSSQVCIRAVLPPPPFVSPAPAIEDSALPSW
VWVLVGLCAALVLVSVLALFLALSRRRVRR
>H632_c4426p0
SSPPCTRCWRTSPPACAPGASRSTPSWSRASSPGPPWRDPPRRRLRRTCA
WPCAACSRGSARPAWPERPCPLSSAPRGAARPEKRRKRRGAGRKAWRLTS
FPRLTSFHPSPLLLPSPLLLPNPDPRSPRSMPSRARDWRTAPFTPRTSPP
LEACSFQTQSTTWRSRCCPSWAACARPSRAPTWRVWRCAWGWKARSTAPP
PLPSTRARRIVGRSCASSAHLTTRLATRAATRSSSPTAGSLRACARPRSA
PGGPSAKRPSTPGACCSTPRALRIPPAFR
>H632_c3892p0
MAVLRNGVDVLSLISELESAGRAGSPTGVPPASANAEIRLSAAETRAAAA
EARAATLESSVRAVEARASAAEQRAAGAEARVRELESRWEQSASSRFAAP
ADSYVEDAVSYLLQLLYFGSLFDSYGGSSVFAAYEQHVCLAHSQARCAAG
LAADGELPLCAEDLAALVSLSKALTSRWFAAGLSHAEALREARALALRVL
SRDAGQILGSQALSAARVAAILSSVLSSDFVAMPPTLAPMHAMPAVAAGM
PGVSQHFGLSHGTGPVEAPPPHQVAAGAE
>H632_c2944p0
MSDADEKKELDDFLKELDDMPSEASPESAACHVSALKPGEGKSNSMAGGA
GEKTSAKGGLVGERSSTPEGKSPKAHASDGPAAESPRQTRSAADSGPKAD
AAQGSRDSRPASSSASRLRSRAPLVLGKKTPTDKLPDNPTVASGADSNAE
EAGDSSPACRDECPRSQQPPSFPSSSPPPRPPPSLGLSWRGFQSLGQTLA
AAAATAAADVATLGESFQHAVAEAVAEDEAAEEALREERERVALAQRRAR
EGLERARLGAGAAASAEEEKKAASGSDDE
>H632_c1852p0
PHSSPGAHRTRFQFSLCWNYGILLRSGCPVQGSLPEFTRGLPLRSGARIM
AEYQLLRMEKSIQLGQHVGLGFGSASLLYYGGTLVSSVARGERSGIDFIL
GGSLAGLGFRAWRWRRFLSTPRYWQVMSLGHFVLTVGRSVVTGGALGFAA
GAADVLLCQYVPERFRPDRTRAISQAVAEARVGEPGWDVPRHGTGEDGGL
GDAHAEGMPESSEAELGSSELEVSPVPDVPSQSKVRRLGSWIKSLVWRGG
GAKEVGQSQNGRSSDVTNLITQLEASKTR
>H632_c747p1
MLTEFERAALAETSSEASDQDAVHSDTEEAWAMPAAPPGPNLTSTATLCV
QEALADRKRNIFARPAYVAKAVCQGGPTRPRELAGPATSPTLENATPNAS
HPSAGPVFASPAIATHVLMDVRKTDPSRLARRPQSSEGAAESLTLEPSAA
SAPLLSATAPPPEPGASFASFSHASRAPGPGTTLLQGPEGSHVLIIRRGG
EREASPPPKKRAKDKPAYRDNFVRMDLKKGKGSSKYKASRRSQKFKPGRR
RFKGKAMAQSGDGSTFLEGWQESKTSCY
>H632_c20p1
MVDAAERAAADEVPKHLGALISGSEADQVEASKSLRALCDKRGQFVHQAV
ADSNGVPVLLIMLDAKDATVHRNCIHVLCTIGQSASVRTAIMDKEGSMRK
LVDAALLLVLSEARHTSTPDTLQLTRIFPDALKLQAGAAIQLARIAALPA
RPQAVTTALAEVALPHACEVLHEQDYQQSEGADATKDSDASLEHTVQQKL
CGNCAVLIAVLSCEDVMVCELIVRHTAQLSKVVQTLVAFSQCTVAQRLLE
TAHAYALGIRPIPKNMLENVAVAQSAAV
>H632_c4411p0
PASPADRARPPLQLELPAVAAERVLVAPLKKLGARRAITLETSASAKRRR
DALVGVELAWEAQGGKAAALGRWAVGGLGAVLDKHANVSKVAFHTRVDAD
GLVHVDGADATVHELVPEEKKEEKKKEEKKKESKEDDSRTEEATKEGKED
STKEDSTTKEDSTPKDASENATENEDVNQTTSEPPRLVERSFRVPLKVWG
GLLTPRLSRADVEAGVRTLARLQLEDEKRQALEEAHNALEAFVLEMRAEL
ADPGEALAAVSSAEDREAYAAELEAAE
>H632_c264p2
TLRSVQDYHGRVAELVAEECEKISGSFSAGVLVLNCAVGGLCWALAGLPR
FDGVRGADSDRAAVLAARSLQTKGWLRCQAPVHAACNEPVVPGEEQRWYT
VQPSNHHDAERIRFEEAPDLAELALASVEEKDGPSVVVVKDSSSRVDSAA
FRKLLSALGEGLRCPGLVLVALQERDVSMPLSSLGASGRTRAEESTSLLN
RASSVAAGRPLFDLVRHSVGPAEGGQHPARASPEDLHRLLGEGRWALRHQ
ACMGAAYPAGARCARFLDADVSVWVRL
>H632_c2282p0
MGLHPHAAQPHQLLHPPHPLHDSPWGGLFAGGGEETPLSDATGLPQHRGS
GMPLGEGAHRPSGNEHAGHSLAGNHSLGGGHSSHPSSWSLSPHPTPGSHD
LGDPGLVARTHGDLLNSSSGSCAANTPSHASYQLFHLANELARGAHPGEG
DGQQSPCSFALFGSQGAAQHPGAHVHAAAALLDGLGGLAEGYSPMRGGGG
AEPGEQGAASASGAGAHAELFGDQTPRSQAAELGTLPQTPTEELFSTDAA
EGGAEGAEHALLGHQGFKLEEAGLVMR
>H632_c4252p0
LRPTPTRPGLSLDGRPAAQRVREPGHARTAPPGRRGHRRHPRAPFPGTAS
SRPRRVGRAVPPARPGQIYSRRLVLCAAGLVLRALHAASAGAAGGLFRGR
AFELAVCLALAAKSTLEPGVRGRPAPPDGPLPLLYRGGGLEGRSGSGQHF
GVCSQGRKGGGGCRLLQCCRSRLVVGLRLSVPSRRHHPDQRARGGGRPAA
RQGCQARLRGPGGSSEPLPGGAQGRFGASVWASVAGRRFRGAAFCAAAVL
GSGHAVGRAHVRGPGGALGPGVRPGD
>H632_c223p1
MADYEGAICIDDDEDEPWFAPQATEEAEPLPTRSGVVVEVAPPTDEDARS
VSQPPKKRTRRTPEEREALAAAKKASILRVKDDWRQRPGLYSTVFPLALH
CAAHGLSPSPLLQLATLAREQERRLQSRARCLQTVRIVLDPAVMETDLGL
ALGSRLRALQAGPADKAIPWSVQDCGLGAGAPCIRWYRKIAVPDMEEVVA
PDPPASAGQLAPPRSAPSRAAPLPEREEPEPHAMACFTAEAFCRAWEKDR
LESVIMAIRGSKSNPRQAHLLVAGLD
>H632_c2028p0
AQARARRQREDRAEQAGDEAQPGLRRDGAFSEVPSSQLLAGELADRWEAD
LRRARVRLSGRGLCAQIGAWSYAGRGHKVAHAAKRALLADAGRNDAASSA
VGKSASPDSPSPPSDSQLVLNAALGALCRCALVAEATELVRLAQGLGLTL
DAHGSTSLISACAASGDLDVARRLFQAACGGETQAHAPHALFNALLKAEI
AGEGARRGLRLAMERTLAGPGVDVVGWSTLWRAARREGDEEIVRAAGQEL
RKLEEANLKRGEEHWSGYYLSDEDEW
>H632_c3259p0
MSAFPVLSGGSVPLEFFNARQAPVISSVAVSPSTFAVVTLQTQLNPPEGV
TYIVTATPTSGSTLTASGPTPVVVLRSLARGMTYTVTARFTSSGGNSLTS
EAYKMTVSPASASTTAPTVGTMVVQAGGSSFVSVSAPSSLAVVSYDVSGT
STGYARAAGAGAGPTITVDLAPGGSYLMRAYGVRGTGTKTASSATFTMQA
RGVENLAVDLSAPAVSPASVSGASATVNVSSAAGETAQSFVVVATPTGTA
GTPVTAQGPGPAIQLTGLAASVTYL
>H632_c2270p0
MIRIVAFFALLGFALAGPCKPYELPSMYSSYQEMCQQMVREDDSLWHSRF
ENGAQPGRDTPFPLQGAVLGCLAGRTSQAMAGTLGLDVWSGKVLSPWDYS
TRSASVTNILISGSSSLNVPDWTHGFSTYTWFNGKITSGTALSASGGSAF
VIDYSVPLLENVINPYAGLVVGTRDEVRAAGPGMVIGRTWAKPFTTLNPT
PIAVNQGLTFVLFQLCTADGNYAMTPEQRDFTPARTPTLPPPAPRPRPSY
FAGYSNVQIASTSDSGSADQTPAQT
>H632_c1998p0
MSRAVVLALAVLGLAFVAQASSTATVRYDAMRALTVDIGLGGRDVSNIQW
APAAPGASRALNFNVYLPSWPTARFTAQYRTNFVKAFSSAFPGAVWTIDA
VAGSSTGVTVRVRAVFSGNANTDWLPQARAVYALLRNGTCSPVLASGAWG
LASVQQVTFPYLVSTGGNSAYQPGQMIHGLMFNLLLKSHNFDWLNIARAN
ALVAPLQAEDETFATNAWKHSYIMPSVAPTVAVTLQSASFSARALAGINS
YVQANVNTMWPASTWGPVSILNGAQ
>H632_c1981p0
MPASPLPKASAALGNSGVVWIVADGKRPGDRNAWVSLDALVVRTRGEEVV
FRSIDKTALLQPVAFVAQSCLFSGADVASHVHRVEKAPGVEAVGVDPVLP
PRKKPRPSSALGTGLLSELLAANDAAVVSDSETESEENPLLCSPLGLIES
AARAAPTNGGDVAEATSSEDEGQVEPLGTPTAVADAASPKLSSLKGWREV
VRDLPSASVGKKTPEKSSGTADGDGGYDVVATVVEEALLVAPARSSRRLR
FGESATPSQGAGGVDYKRFRRKQAA
>H632_c356p0
MALYYRSFPNFVLHVQDAAGDSESSLAGGQWAPAAQGARRALNFDVEFAA
LPPGRAISFGKGLVKAMRAAFPVAEWTEVGRWNTSTVVRSRLEASFGNST
ERGWEAEARRIYAMLRSGTCREALNASTWGLSSVQQVVQPYLKRSYDEGN
GYVVGKVVHSLTVNLLLPERSMDWFSLSRAQAFVLPVAELDGTTATAVWR
HAHVTENGTAGVIAALQTSSLSARRLGEINGLIRAGMGELWPAPVWGPVL
MLPGAQIRMTAGKILGAAPCTHP
>H632_c299p1
MAATPTKNPKPGQWWVYPMLDTNVSPSYQLLQLEGDGVETANEFCRSKNF
LMAGSFEPQSFIGLIWSEGTANMNNTMSWAGADATGYLYITCLTLETQDP
RISWTTNGNVGYGNRGRNNIGNWNSGNGNVGNANSGDNNIGDQHGKGSNG
NIGFQNIGNGNTGTKNNGNNNIGYGNQGEGNTGNLNIGLANTGNLNVGEG
NTGDGNEGSGNTGNLNKGEGNTGDNNEGQGNTGSGNNGQGNTGLNNEGQG
NTGNKNAGAGNAGFGLSGTGLVG
>H632_c4484p0
RLGRPRSVGAGAGRVGGGAGFSRGGRRRRRRSQAPPAPVDSGAPQPFHQR
AEPPGLEAGGAQKHPDHDERGGHDARERGQPPAKVPPAPPQARRPRRSRA
GGCGHASAPARGARPRSGDAAGHGCHAHSRGRALCVRPGLRHAPRGRGGG
RGRDRARKGRPRRRGGGGGRRSRSRKLQRRGDQGRRISPGRGRKSLSGNR
RQGRRQGARGRRLWFQPWRRGSRRSLGGGRQSRTRGIGRAGIPHAPALAR
GLRHAARMAPHGRARAGGGGGG
>H632_c4443p0
GGGRRARARRSRGQVLGGALAAAARDEPHPAGPVAVWGVGGVDPGARPPR
RRPQVFGLRAGAHGPGARGGLVRAAAARRPSLRSQRGGARGQVGPAGHLD
VLRGPRLQQRGAQGCLPRARGGGGLGRVPGGQGRGLGPGAAHEPVFGAGA
EAGDEGPRPRGLGARGPRVFALAARGPRGGREPRVQPQGGRRGRRRRRSR
AHHELWHGDFFGQGRRRAERGRGAASPGLGPAGAAPHGRGALGAVRGADA
GGRGGQGGQEGALERQGPGPRE
>H632_c4295p0
MVDTEQEVELLCAELERAQVSQAANAARQRVLEKLLRYKDSQLATLEAAA
GEAPAPGLAVRRDMAEIMRSRTVPGMYDPELLLRYHPPGFTEHLDDQGRV
REAPPLDKIFEDWTEIVGGLRAILLETLVEGEVGEVEEDKKAEGGEKEEG
KGRGEGAETSSAQAQEEEVVEEPRPTRRSGRLRRGAGAPAGDAFEAAGDP
FEASRDVPEASKDASEASIDASDVGVASPPFSSSSALVVAYDTSKLWDHV
ARSLMASVGPEAVESGSSEEDP
>H632_c4187p0
LDASVQQQLDASVQQQLDASVQQQLDASVQQRLDASVQQLDALEPTSSSS
DPLCFGDTNVDNPSQEESDPPSLAPHPSDSLPRLFLPPVSSRPRASLLIP
ADFPGATSPRPSNASSASSPAASLRRSSSILDPQSAALRLFPHAKSSSES
EAAAATSRPASRRPTITVLPPLYEAPRSEGRTAADADLAGADAEAASAVS
LLLGSESEPADCALLDAEASSERDLSTSSGPSDVWDAQGSEAEACAPASR
PRNPAPQPPSCDLGMECVSERC
>H632_c2599p0
MRVCLARGPGLLQVAGSLCCPWDQTPARAGGGDEVALADSVALAESVALA
ESTTLAESGASESVESMLFRGLGSLSPSPSQTRLDSTGAGHFAAARLARE
PASLAQVRMQLGQAFSTLAVPAWDDERTRPSALKELGRGASSVAGMLEEL
GAMGREAERLAAALPLKHEHVASTTSRAVSGRGSDSPCPTPAASGRGSAT
LSPETERAIVGEGRGASLAAPARLPSCPAFARAAGSGPALGRPKSPKGPW
ADLARIQALQDSAEALLHAIEG
>H632_c4504p0
PALGGSTAAGGGRGKRRRRGRARRRRGQTIRFALRRPRLFLQRVFSVEPR
GVQAPRPHAHQVDLPRDGGARRRVARAWLRVWRAAAPVAAGLGLGLGLGA
GGSPGRSRGVGSRQHGPGRAHGHLRHRDQAGPPAHSQHSRAHQLDARADA
GGRAGPRVVRGGRGGRARRRVRGPGARRGAVHVSRVHQRPGVIHVLVSRR
LQLRAGHRHGHPQPVHRRTRLPGRALCGQSAGDHQRRHRSALGHRKRRPR
HRDAEQPRGRAGRHRRGRHR
>H632_c2772p0
MTRSRSTARPVSQLSPLAKPGAPEAFSRLADSWRLAPGFWAEEISRVLFF
PTPSWSLLQGFEAWRWRSHPGGLSRPRSSALALSGAKPFGPESQTTPHGR
YGNAQARILSPSEALESALKSESRPNKAPVAFFGDSAVAWVPEDRIMAWP
AGLSLQTTRRKYALLWKAILEAAEWIRSRPLESPSPSPQKRAKKAKLVAP
VPEIPVANPPPPPPREDFPDIVIQVVNGRLKAPAKAVLALLATRPPRDAY
PSYVHLRQNLWLDARLRPRR
>H632_c3230p0
EAEAAAADQERASEEVTRLETVVREARQAGRERLQAMHAAKERVEVLEGR
QQEHWERAKAHGDAAREGDKRRVEAMVGGLEGATQQMQGLAMAGQEGRVQ
SSEGGMAWESHGERTTAMMGSGQGMAGSQGMAGSQGTQAWSGSQGTEALP
TLAPAGPLERGEKSQQHQGVMGGLASGVSAAVNKVMGRGGDSATEGSELP
GEGGATDVTQTAPVPPHSTRAGGVDLPVHDDPQQYRREAVHKQATTVAEE
RGQFMGERRGGAEPTRESM
>H632_c2790p0
MSETRPNFYLPAHGGGSSFAEELEKKKSLRKKMVKGFKKVGSQVKDLMTP
RGSNALSRSQGGEEAPASQGGTVEARPFAKGMARVNESAFQRPSPTASDL
SAASSQAQTQSLNFAMTRAYEGVAEAASTLKSLEVSSPPAAATRIPGAPA
VPVLALGRAQAAAEEPSEAPSEGEEETESDTSSPKTGPEEANVPTFAVPP
PPAPERASNLGTAPVAGLNLSSLVDRVVSAAEEQAAARQLRSEEELRALE
TAMKDARAAEERAAPPPP
>H632_c2727p0
MPGAYAAGRPVPRRGAGAERERRARHRRRPRQDQAIRAAACDSPPRTPQD
RHFGRGRCHDLWRAAGSAAHHGAAQRHHPLRARLQHQQQGHRAHPEPLRG
RPLRQALRRRGAGSRDARGAARGRGYHARRARSRGLQRRGRHAPGAQRPP
SHRQRLWSRGRSRRLSGLRPAAPRRRAGDSRALPRRAHRRRIPGRQETVR
LGLLLHGHHIHALQGGAQLAKHERIPQARVHQASRVLPHAGIRGRRFAAA
TLGARRRPLSPDHSHHGL
>H632_c4277p0
EEDIEATAPPSPGALLPPPSAPASAAPPAPEEEEEEDIFADAGTDYVVEY
TKKKPADEAISGPALPEVGVGYTRAQDAYPDTDAAYPDTDAAYPDTDAAY
PDTDAAYPDTDAAYPGASLPTNDASVPAGRAHPFPSSALAEAESRKAKAK
PKKPSLIDAEGDAYEELYPSYAPRRTVLDEDSDEEGVVVRGADEGELRTR
EEWDALQAGGRGRQKGGRGGQKREAERQAAREESKLNSELHRIQSVFEEK
GYSGREAFVQSSSGAPQ
>H632_c4080p0
EGASRGAAGRQRQPGRSSRFGAGVCERRAAGCSDSTRGAAGRSGGSRSRD
GPHRRARGGGGGAASFKGPPRRAGGPDARAVGESGRPGGGFKRRIAAARG
GEGRGPVQSSRNGSLSAGGATGGGRAPPRERGSSVSGGRGGQQVPSPCCA
GVPGPHAGGHAAHGAEHRTHARGPGFDGGLPSRGHPGAGSCRAGGRGAAG
QAGAPGRRRGASELSRAFVHAGGARLHLCALAIRPARERDSVPHRQPSDA
RAPRLAGGALAALLPPP
>H632_c4054p0
MPLRRARRLALPRALGPGRGVWRLRGGPSFRSRRPGRAFQGAGQGPPRGI
PRPRRGGPSQRGRGRRGRRRGCRGRRKRRSTPRAGHLWRPLRARLRVARG
RSRFPRRRRRVRVAPGSAAASRRDPVRSAAALAEAGRLAPPGSRAAEQGA
AQVQGRPLLGPRGRRLWRRRRGRLLRERDVQRVLEPGQARRRAGAAGGAG
FGRSCAAAGGAGGRAGGWAKGAGQRKRHARPRAPPSGGGSGAGEARGALP
RRPPPARRPRRGSPR
>H632_c3051p0
MRPCASSTSLTSYGDREALKDLLSYGLPTPQAKTVADAFPLPRRLGSAVR
TLFLLGGSVFCALVALCGALLLGYLMLTRSLTPPQLAHERVLYMDLEPSG
ALSAQVDFLGLRPRSFLVQRFAPVLPPDRFLTPGEVVDVWLDLDLPGGAA
ASMVQTQALLLSSLSREEGRSGAEDAETALQRATASTSPSSASPSPPGST
SPSPKPYLARSSRAVRVRGRVPSLWSFLAGPLRWAGVLQDAHAQRIPLFE
RYVESSSQPLAGVLV
>H632_c3185p0
MALAVWRLETTTAWLREHGLKSTDAQVKALPELHALWEAGLDVATQRVQS
IELAVEQPVSATKPLSPSINHSAKCKVESAASITGPWNTSRETSEWSIGA
EVDDRHTFPRRRAAPNSDEAKRQLAALLAVGAAQARAAAPLDALLEGSVV
EPRRLFGVHPAPPTDEAGWRGAGRRREAVEWSWGPRQPEKAWEDRRWRPR
SGAEADTWRRDEEQDAPSSAKFARSTSRLPSHLFSSPEDEAAAQLANLSV
QEDLASVRRRNLFE
>H632_c531p0
MNGTYYILSTGRRTQESPYEMFVLESTIPDDPMGPYEFRGFLDLQGAIDG
SAFEWEGQMYLLWSQLESTPGSEGLQQCNWIAALGSDWSLTERSRLSCAD
HAWEMVGNRVNEGPQAVDRDGRLFVVYSASLTLSTEYCLGLLEFKGGEVL
DAANWFKHVQPVFQSDPQQGVYGPGHHTIARNPLTDEWILIYHAKCTAEW
TADDRLVQAKTFSWDREGRPVFGRPSPYERSRAWSWSRVQEMIRAVTSSP
RATSQSTIPLATT
>H632_c1159p0
MASTPARFRFVDSRWAQANFSNDAFEKGDLPMECRLCPGSLLFRPAAVEE
HVRGKKHLSAAERHNKATRLSARELGKDETSSDEEEAPDSESDLDLEEDP
SRPVRDINAGSLARRAWRVMRIPSSSISKKEKSYETSAEGLDRLQTQAAA
LEKVLKAGVKDAAKEAKGPNRAVRRAALREAYALAHPKQAKEARGKKRLR
PGKAQRAELKEKVSGAQGERGGEGRGGKGEEKKGVEKKGVVKGAGAAVQK
ETKKMARAANKKR
>H632_c1040p1
MTYHRYRRGWVREYTPRDLRHLAVRKSHLPRFDPGPLANFSLPAQVISVA
SAPERRAHVRRALEQAGMEYAIVDAVDGDGPLPAEEVAAFVSGTRLAKYR
RRTPNARYKVACDLSHLRAMQRMVGEGRALQLVLEDDFAIPPDLAGRGAL
AAALHAALADAPADLDVLYLSLCLLVKSDWVGSRTRLYERGFCTLGMVYT
RAAALAVVHAARVGSRNIDNLMYDMYLTGALQAYLADPPLVLPMDPAVMP
SLIDRTPGKKDDF
>H632_c1201p0
MDAVAESFADNALFETRMIRLERVTKIQWAPAAPGSRRMCNFNVVLPKYT
VNDFTDALQQQLLDVLHESISGAVFRVTNTTEEAAGVSVQTTVQFTANAN
TDWLETARGFYLTLRTGTLRSLLPPPTWGDSIVMQVTMPYISTVAEFLNA
YDPSTVVYGLQANLLLENRTFDWLTFERAQALLEPFMNSADVVVSNLWKH
RYVPDAGTDAVIATIQVASYSQAALQGIQDHLESESSSVWPAPIWGPTQL
LPQLQILPLGGQ
>H632_c2713p0
MLPVANPFAEYDSVDGDWSIPARQESHSPSLVSTPVCLDGRVARQLSEGS
FEGGLQLPESPSLEDAQGEGCNESAQLRKKPLPYVLDRGALFDAGCKAEA
LLQTEPSSPDGYTSAFSSSDKLSECDACSLGEDQRAETWDGDDSDLERRT
LVSRLRCSSFSEKRTGGKLLEQRSKLCTDPPRSKLREKKGRRGGWWRLAT
FRPFAGSSRSRACAEADVEALLGGDGGDGHAKVSSYSAADQELAAAAGRL
QRLRLFRSKRS
>H632_c4585p0
GARDLGGRSVRLAGARGSPPQDGGDAAEPAVEPVSQRVRADGERARDAGR
RRGSHPRGQAVPGGPRRQRERVSIWGGGGSCQGGGQHQSVAADAGARDHG
AGGGPGTRALPRLEAHAPAARLAGRADQDVHRGDGGADGGVRGRDAEHAG
VRAPRQEHQEPSRGEPAHRQDHAPARDERRDRASQGRPAGGEGEERRLLA
APAVRGRVRAPRRAPASRRRARRRQDQGSRARPRAPRPGGEGGRAASPRA
VPGPSLCRRA
>H632_c4583p0
SQGPAGRDGPQGAQGLGRAGGPGHAPRAPAARGGAGGGRGPAAVGAAGFR
RIQGAQPHPVGHLQGRVSAVSKSPGLRSHGRGQDQHRHAGRAPAGGLPPA
GQGGREGRGKGPPAHRQGGLSDRVRGSNEGPGRRGHGHLFQAPGAAGPER
PRADGRHAAVAAGAVRDDHDRDDAREVGRDNAQGRGVGRGGGRQAAHHRR
SAPPQRRARSGDRNPGRPHRPSCRGLPEPRAHRGPQRDAAQLPGRGLLSG
REPRHGPVLF
>H632_c3546p0
GSQRSSRKGPEIGSCGAAGRRFRSIPASRGHHALARSAAGDRGGDSGRAE
HRGALRGRRTDGLLGADGPSRLGDLGGFRHARVRLSARSLQARPRGRRGR
HRAERPAQESGAQLCELEPAPVPEHVRHGWLRLSAQPAQDWHQDGPRAHA
AVQVLCQGHSLHEDAGLCGASGLRRPLPASSLGVLPPESLLPPPKSHGPR
HAPARAGAGPLRARPRRGSARPGRERHARPGAARRTGGCHSLRQGGLHDA
PALGALALGP
>H632_c338p0
FDELTRVVVRSRSQGRPSARVSVQRLLRLLSTPNRLYYKYNLYTVLSIFC
GRRSFYLPVMKLLYWLAILAGASYYSVADGPGPVTSGQLAWKGAGVGLLA
LWAASRARSPPGHQIAWVLGLGALGDIILEGFGLVTGAVVFLAGHALAIR
LYRANRLPGASWARRSQALALFLATPAVAWHLSRDAGVAAYSVGLGAMAG
AAWLSRFPRVGMGALLFVLSDWAIFARMGPLAHSSLPNALIWPLYFAGQA
LIASGVVQSQ
>H632_c3083p0
ASPETSPSPASPETSSSPASPETSPSPASPETSSSPASPATSPSPASPET
STSPPSPSLKPAARWPPSRTSGGTPGARPTQRIGQGSQKTPGSKPSQTSA
GPAKSVLPGKPSEPFRQGKGPIPDELFPPKRFNMFYFGGKKDDWTKTKNW
AYLDPKYVKWSDKGDYNKYRPEYARLHEEQQRRWMAEKPVQGEPRRWGMK
WIGPPGGDKNSRDNWAVFNPSLMDWSEKTPRSKALQQQYFDYQQRKMACQ
YKPPTTGNEL
>H632_c4612p0
AGRGVRHGRGEFAPAPPRGRDSRRRRRQPAGALAPSRRRGAGRALGNNGG
PLRGAVWRQAGRPTPAHLCRGPACAVGPPLRRGRESSLARARAQAFGALG
GLPPDAAIGRPGLRAGRRALVRGEARRGRREKGGLCSGSHGRAHAGGARE
PRVQARAGRARVGGGRGARRGTVSADAQRAQPLAARLGERSTSPARGERL
EARAAAGPLLEPLQRARGACQVDGRAADRRARARGRKRGGGEATRQPGSR
CGGGANAAA
>H632_c4365p0
LQHAREGGGWGGGGKRGGVRGHHGSRRGSGGASVRAFHAHVALPLGPGCR
RSRQGPPSGRSGGGGRRRAAQAASDGGRSRTPALAGGGDVGRPAVGAPRG
AVGADLRAGAGAPRRVDARGAAPGPDAGGGRAGKGRRHGELGPAPVRRGA
LLVGRLRGRRLARRRRRLPRGGAPVAGRPGHRRGLAPARLQRGPRLVGRV
RLRARGAPLFPRPSGSLQGARDPALGAGRARGTGFSGQAPLRRSPPPAHR
AGVRPGPRL
>H632_c3844p0
MLMFVCLYVCRMGRRGRPARRPREEDDDVDFAVALAPKTRDERRFSRGRG
GRRGGAQHAAPGRGRGKQSEYFSEPGESSSSSCSGLEGGFEALGSDEELI
SRFLRTSLASPLQPGGSEEEASVSGSEEAGSSGSEEDDSGSDGSGTRGSG
SWSSDGSLSEWEAEALICLDEEGVGRRSRRFKSPKRAEDADEEDSDSAPG
PPTLASQFPIYSRPPAPPGSKKNKASGKKAGRDKESAGRKKESRRAGIEA
RRAARALRK
>H632_c1494p0
MKERGEIDVVVRLPRNPKLFSTHDCYNVDYPTHSAHLGSAEIVLDLNGQP
DADNVSNIIDFSVSPHDKNIAFVCSTNTTTNLELSVQSLVKRGPPTRLTE
LYEHLITWDKGDRFFYYSEKGFFETKLVMQHNIGIENDKAIFKMFKSVGD
FILSGSKTYYFFADAQLRKSRVMVGRRKDAVWHPIFEVPRYTQFWMDELD
EGVVLGTEDPSTGNRSFVSYIPNDTLNRLLQGDLQRDENVQQLFEHNTLS
QDVATTANG
>H632_c93p2
MVVKSTVSPSCAAALRASLEPSILASLSSVERPARVDWAVVVEDSLALDP
PILQSVFDMHISHRPLGEALLSVIAVPEASSKPHLSTAASDDEGYVQVLA
RLATEESAPPTLATCRAVTASAAKQLAALVRDMLVPEPPGPCIRDALHSL
LAAKELLDPSYAFQDTPAKARALDRAAAALLRAAGLAERGDSVDSRSAAQ
EAWQTAQGVMQAGDAGVVPHFPPEHGAAAALPVLLPIGVVLLQHTLKLAV
QMSRRSA
>H632_c4615p0
AGGRLAGGAAGGAGGRRGRRGRGQELSPGGAAGRAAAGVPLGGGEGNVRV
VVQRGVRVVVQGGRNLIGGSSDGRAAPGGGSRHGLVRVPDSLDHQRHGAR
KHRVREPLGRGALPRRGAGLLPGRGPARLGGRGRHRDWRARAQPERRAKG
SRGAGARRLLARAAAPPGRPPLRRGLAGRPGPLRRLHRASGDLGRRRPAA
GHAPGAVPLPRRPRARRARRPHRGAGLLRRARRPRGARGGGGGGRRGRGR
RRLRRRG
>H632_c2839p0
ACPPPARTPSFSLAERDAWACGPRREASFSENLAPNAAAAAGSKPPSFAS
AFAGFRESDLDSAASARSPVSSAAARRGSLPRICLPSDSEEEEAFLSTPL
YLRCQQSLESARLGSDMVSPAPSFSDWAVERSLSELRGVGGGLRLRAPSQ
TLATPGQIQATPSPALPLRSALMDLGTGGSDDRKTSGGDDRRTGGEPLPL
EAWRRGAWDLGGDKARLGATPRSRSQSRFAQQRIDAFVDGGKDSARPCDV
DLTMAES
>H632_c2694p0
MLYCNSESRLSSVYRFLRGDTALGDANSSTGPSSGSRDALMGVPFYLLRP
EDIEAAVQQCLIELPCLWASVADASRGLLHLHAAYALGLAPATGLLPLRS
FRASLGGAPGPVEAWVDDKAHSLAFRLHRGLFPTLRELDAHMRAYPEGIQ
VPGSAWGGAFAALHGEAVEAQLRVETAQVVEEDHLGEKDAAYESEYSVGA
SQAAEASVSLAPRPGGGATLRVERRVPSKSCVVLELRPCLACACLEALRE
PPPAPA
>H632_c3666p0
SFGTEQAAIGGVQTLRFDGTRAPYFASEESPAKPIPGPVERRAAVEGSNE
PARKLQKTENGDVSAGQANALELPAAVHLLATYPRCVGKVVPDMDRDTAV
DVCDVRDMVLGLTCEAQLPSWSRVELLPGAVAVGRALQSEPDFSLSAMSQ
MLSVPRAPEAAELAVPSLAPAAPVPAGWEGPLPPGAYALTLEELMDNDYP
LLEDTAAGELAVPPGYVLTRPWKELEEEALAEEAGSSRGAAESAGAGEPA
ELAGA
>H632_c593p1
AAPRSAPQPPALAEEEEGAWTAEEDALLHRVWAAVPPTTPRFWETVGGVL
KRSALDCANRWMAGAGRSGEGRTGAAWPTAQAGTRAACVPAGGRGKHADK
AERRSPSPPDSAQAPPSPPARRVPAGKQARFRAARLSSREERREQREQLA
AAEGEDPAEVAEALTRQSNADRVIDQILRQRKGRILGVGVGRSSEGPGKG
AALVQSAGEKLQAQEDARAVRSALSQCQWEDLGEESEEEEDEERDYYWTD
EDDE
>H632_c2148p0
MQQRQFAAGLYRSRPPQILEDRYRTAVQLEENSETATGIKYLITRLRVEK
DRANAPPELRLLDDVLTLLVPSEGLQPADEASARAAREREERDRDAMAAM
AALGVESGDAFASVRLQRRAAAAQRLREAWGLAVQGGDLMALSKRLDAGS
GEELASEMSHPVAFFEAARGLEERACRELEELEMRLEDAQSVSGNEQTLA
EKDAGSGGGRLDQPWPEPDRDTLRLVCDMRRAAVAALREAVALGKEVLRS
AART
>H632_c43p1
MHGLLSVGAAGYLWYSGRAPATPHSSLYCYDRVASWFLCGHTGFLLHELI
FYARYNKLLTPQFPMHMIHHVVFLLAIVMVEMAPLSAHITFLPWYELSNV
SGLAYGLYGAALLLKWPRDKQAMAVRAGLGAALFKAVAGGVVAVRLLSHL
QSDKPWKRAQSEGEEKILKIAGFVGMSTAIISALIFVLWFQQLLARSSQF
LNAISRLSRGLSIDPPSKRAADKADKKADKKAGKKAALVAPSPRLNKKKN
KA
>H632_c1073p0
MSKESVARHPFLAVESTSLLVAADVAAVGFPAPSYLVVHSPPSQAKRQGV
METHALLARSLQVQQAEHARLTETNTYLEGVLSARERVITLLQSAQEGVC
PPPLRVSGLLDFSNPALAVDEYEVAVAILKQLELRFSHPHLPGPFPANLP
GPGEAILRASIRPKFTREAYRALLSEMPSFDGARMRTAYEDFIAVLRQVL
DNEGEDGGILRLLPFWQNFVMLFRLIILHRPDLIPSIFSFGSEAPEWASE
PA
>H632_c4464p0
MGACVGGGRADACGRLPRAPGGLVRRGLPARARHGRKGAKAPRLRPADQA
TVARPSQGRARLQLPDGPRAHHHGHGHRRAAGAAQGHGASLPAASRAWER
GEGDEEGGAAEKGRQRLEERALQSGRFAGARSRGALLPGALQPRLASAPG
LVPSVLRRRVPRTSSGSPGGGRGAALGPLPRGALAAAGAVQRLRGEGPAG
PGAGRLRGDAKPARSHRQLPRPPRPRVQRPAARAAAHGGARVPGALLRAD
R
>H632_c3659p0
WPSWVFCSRRAAAGLAAPSSAAWWRSCAAASRLRATPPTTTTTATAPEPP
WEWLPRQWQGASRCWRRASPSAPSPARKRRRPLPTWSRALRSPPPLPRSE
ARPALPARKRQDPPPPRAGPPTPWSSARPCEGHPLGATRATTRRKRRGAQ
GAEGAARRGARMAASWSPSPVERAGTLVASILASLAASARATLDTTLVAP
TSRTPWTTTAQTCPRLGCPRPVARPPAAAGAPATTPSRPRKAPSPASPRP
P
>H632_c3468p0
MATRRARSPAWLSAPAPLEEAHAPAGPDRIKASYPPTVYHTHAMLEGLAL
DDSGDESVEEHSPCGLACGGVPSDSVLSPDRAGMLGCHSSSYECLDQQGS
YSCSSPPSGRLRRECGAESPSRPARAGPSASPERTSRSPVALLRRLSKGL
ARLPLRPSLGKPGEAASHLAREEELENQLDALQEDLLAAQAEGAAARARA
ESLAAHLLTAEELVRVLREEKGAEAARGAQIASDCARLAAENQALHAELA
E
>H632_c4700p0
ERGRDVHAGDPGGALCRGRAALRPGPRAAPGGSVLASGRGRAADGGPGRR
RRGGAAGAGAGLARGVRHPPHAERHPGRRVGHAGALSSPRGGAASAAVAL
PATRGLRRARGDVPFGVLPDLQRRRHLAPPVDALPRAARGPGLVGRRLRR
RAARAARQLHLQGHGALSQPELGAPRAHQRRARAHLRRPRHRLGRPGRGR
QAHERRRAALPRPRGRVRGSLRGPAGWPSRAGVRRGGRGRLRRPSSRGG
>H632_c2723p0
MPGEPSAQVVKQLMQAHARSPSVDADAVLEIEREYRPVIGDRYFVYCQAF
LALHRAGACENRRFKEMDDMYRRVIRETGTPPTPMAAFIYAGAALEAWAL
LKPVSDPDTLLERALHAARTPQGLAEVWQQRGSNVVLDLRRMDPRVAQVL
ALDALVALSRGAQDRGLHLVAGEAPRGAQPAFAERKRVLKSVLLRCLESA
GLFAFVPPRNEGRIVLPPKSVREAGGALKAGPGGRFADVEEIKKHLIGP
>H632_c80p3
MYRAGSGVLFEVEEILGGVFVAERQPVYAIRAHFVAASAMHDFLADDDIK
LNSSALQNVSLPANSIMHIISSDSCLVRWETHNIQNRFAVQRLEGHGSSQ
RLSAPTYIDIDGPSNHQALLRHTLPDGDHAVLAYATLLTPVNIYSLNCKT
NSLYDAFCEPRACLHVCTCSLFHCAIQTMHRVLEHRKTLPSHNVAPYVEA
SRFISTSDGRQGQVTFYYKKDRIELNGQSPMLLAVCVVTFEELHKVSS
>H632_c702p1
MASGAAEMASGAAEMAPGAVERAPDAVEKAPGPDAAREAPEADAASASSP
TAEDELDIAAALAQVRDAVAPGALLAAHRMVTHRARLYAAVAEALDLPWP
GEAPLRPRSLRLATVVDWKPRQAWAMLRVVQTVSGEKRAAEEGGGSSGVE
EARETQSSLSSQETQSALSSQETQSALSSQETQPALSSQEAQPSAAQPLS
TAARRIWAHAAALHPDRFFRRKKEGEAAAAEGTRNKEQRGAAERAGTF
>H632_c675p1
MCIPRLRVDTSVTQLEPSPNPPNVPAQQAGLCASLVESMSPPPPEAEIYG
AATLPGSSGRCLANPVYSPAQGGGSGARPAAAQASSSRQSSPSESRVPSG
LPPRGVTTRIASKAKSATPLALARRRRASVAVRPQRYGDYFTGDDGELDD
CLEAFEAQGAGGKKGKKGESEEEWEPVAEPAAEPPAERDAEDDEDVVKAV
HAAAQSLQREMDSVVMQVGEACVGGGWGTGGTFTSWAQKSSTKFSLRF
>H632_c282p1
MVHMSDPQAFVRALCRYLIQQALPQVAKSFRRGLTSAARALGYVPRTSAF
AHNFLRQLRQSLLRAAAALTLFSKTHWSRLTSRLVANYVARRATPRLSSD
VERGATSAAAPVQPRSTSVRLQIFSYRLDIIVSREVPPRPLARLALPAPS
EAAALQPYATYVRVLASPPAPVPSSPKPRFGAFAASPLRPAARLSSSVDG
AAALAALATYSKQLEGREERALSPCEESSHDDVFIPALRRLPDIAGPA
>H632_c1506p1
GRLEQTTVAPALASSSFSDGAADEEDDVSPRTLAQARAALDKYTVDDEIE
GLPGDGTTTDIFRETGAEDAPGNEPACSLFDLRETGDASALQLQHVTCLL
PHRLLSCSKPSASELVLGLTDDVDGVAARVSLAAAGVEVAREFTVPALSY
VASGKRFCRALLLSQQPRPSACRAALVESKGLGFVYRPQDWAPDFGQPPA
RAGQAFQRLVDLGAAADEVVGAALAEAEKRLVVLSRSNVLWYNLEAGA
>H632_c84p3
MPRNRRCPSGLASGYGGVIFARSPQITLANAAGVSAIIPEVTAHILVGLW
ADGSLVGCACVRWVHDSLAEIPFMAVRAEVRAQGLGSVLAAAAEKLLAWP
GALAVHHVLMPAMARPAKDPSGSRPPAAPLMAAPPPSADAAVASPRALQE
TWGYALAPPAVLAALCQARWLRFLGVCMCVKRPDASCGEPAQPEALALAA
LRKLPPCLKLLPSAHLHAASRAGHVMAAGFGHAGMPEAGSGMQTALA
>H632_c4731p0
AGGSFGFGAGVSGAGRAAQGRLWAERRPGARGGARFELGGGSWRGRGASG
SWRGCGRRSGLVPPPLAVPGARPVRHGQVVAPGGAHPAARAPGRPSRARA
LGSSRLGVRGHQRGGGPRLAGPAGRGVFGLCARGRAAPHAPPAAGPQPAL
LRGPRRRSSARAGGHAPRARGSGGGQAPGGSRAGRGAPEGRGRAPRGRQG
RARAGRHLLLRPAAGFGRADAASARFGREQPDGGAPQPRRRGSEQGP
>H632_c4727p0
PKGLPALHSGAGPVAVRGSHGVCHSRQPRLDRRAGDVPEADPGRGLAGRL
AAAAGALVLRAAAAQRLVAVRPRLRAGGRRGPGPVPLLCAAGSREARPPG
QRHRRHALPALAGGLVLGPRHRAHAAPAPARRAQGPRARSSGGGSPLLHA
PPLRLVLPRRPPVSGAQRRLHAPAGRLARQRRKPREQRLFAPQRRRQPGG
RGRIQASCGGRIETHLVSRPEARRLGAGGRPQRVSGPRRRRFYPPHR
>H632_c3979p0
ILDADSKAQVASLPAAALAWSPKGDQALSANLRRLDAALPGSGVPRLAEE
EAESWDLDADERRNPWGPSSRDGLWRLRRPAGEEETPSAPELLVSYAALF
EALRPLQDSPGGSAARSLEGLRFEALPEALWEEASPSCRHAIAGPTVSPD
GLQVAFLYVLANCPVPAKGSAASQTLQVLQSLHAKGGRRLAQEQPGEAEE
GGGGFGAPEADEVEDGGDTLRRLKPAEHERALPVQKPPQEAQLAPEA
>H632_c3424p0
MGDSPAPLVPECSGDPEPKGTTGLASLPLEECTLKRKKTVTWAEDEWNAA
GTSSSTDSFFASQGSRGESEEVSDSSWQSSGSESESEALSSVAERGEEAR
SGGERGDEGRPSADASDGRCVDEESKPTTSKSCSPSPGATQARAESLERR
LRRVKRLRRRYAAEHDRTLQELEARFFRHDASRDAAAFEACPPGLADLAQ
AVRRAREAAGNAPFGLVEACRAALASGNLSKIAASEDVVPFELAERL
>H632_c93p0
MRPALMEIVGLAVRTEVYTTECVRLARYVCKAALLLSELELEMHAERSLA
DPQWLSVLEGCVGPLTRSAELIQLCCTAPGGAIWPLEDAVGFQSAAAELR
EALARFGPLAGSLPADLAADVRHVAAQMQGLQFTETELEETCLVELQREQ
HVVGHGPLNGRCAPGVRQAEETARVASSRSSEAGGALKVSKVVKVAPLAN
ASSDAPRKPLPDDPFGMSPRQLRASTMDELEKINAGEPCAEVTPIA
>H632_c4746p0
GGRAARRARASLPRRSRRAADERAAGAAPDSVVQEPLQGRAVRAPARLPH
EGVRRGRPVPGRVHGLGGARGPQVSQPRLRGRRAAAPAQLHARQRAGHAL
QRAPERRGTPSRQPHLLLGASRGRRRPVSGAPRGAVPGRGLRVLCAPAVA
AAGRPGRGLSRGQLAERLRALHRHRQRGALPALLAHGALLHPVPAPLPRA
LHGRRVRLAAPRGARAHRGVRRGRLCARGRGGAPAGARPGLGGGAG
>H632_c744p0
MSAFMFNMMGHSFAHRSPWMSGEWITPPSPSPRARRAHIENNSVSVRELS
LEEERAPWLLSTQTLPTSIAEPGADGELEHRAFVKDHHPELRRARATTRG
ASTSSPHIVLVNWEDDADMAEPTPPSSPAPCRPCPATSILPQDASGDISP
TVGQESSSSSQEPIFVDLTVDLDPSRPTPLESAPLHKSVKLVRDYPALNL
PPWRVGIAPSRPLSAGLQKAQAQAAVPQPAQAAAIKRARKPSSAT
>H632_c25p0
MTTGGSSRVAIQVVIYIPVRSRININHLSYTNVMALGGQYNISEFNVFVP
NDMGAVYFDQVSATDIQINSVLGGGLELHGYFNTAQVNSTGAGSGAIRLQ
WVSDLVQVNQLYWTDLIVSVNGDQLNIAGRATGNARVYYNGDYCNVRGTT
PSDAPLPKSPSSSDTVLDGPICVLDEDKVLNYEVVKDQFSWSCGQWAGQP
LKCCASTQAYFLSSATCMPSSSYDQNVVTLPCISDLRVVNMNQYL
>H632_c4761p0
HGARGLGGREDHQAARLGEGLRGSHRGAAPRGAGRGQDLGAVERAQRAGV
PGRARAHRPECLRGLRRRLGPASHRRRGVHCAHALWPAALPRHHAAPADQ
RHRQRARRAAPHPRLHARPRGPRPPRRGRRAGAIRPGFLRARRGPRLGGR
GRAGGTGQGGGAREFRPSPSSGALGREPVRPKRPPGDDRGCRGVGQVHPL
GGAPRRAGSPARQRALARISGLHAARSLDPERHGPRKRHAGRAR
>H632_c18p2
MNIVSVFNNHGAPQRCASHPPCSSASFRSRRAIRLPDRLPVERPAASTAA
GLSKGLSSRHSRAYSTPLLVHAALPRCDSISPPEFRIVKVCGVTRSQDAE
AAVAAGANAVGMILHRGAKRCVSEATARAIAQAATRAGAEAVGVFVDASA
EDMNRCAHAVGLTAVQLHGDVARAAARDIDAEFKARVTCCSCPHSLPEAI
QTCRPNGVDVSSGVCDADLLCKDHQLVTSFVHSAWTAFEKADKA
>H632_c597p3
MYEALDMYRWSFLIPVDGVGRLDVRRALRYRPLQGDPPQRATPVAFQGQT
PAGPRVYLPFPCAGVEESEALSLEPSRAALVLLYLVGVDRIHPLSLDLRD
VVRFDGVTGLVTQCDVLRVAPEETPVEDLWLRIRHRDGKLILDAKENLPE
KEEAVQEDLKRTVFYSPYEREAGLDVIPPCLDISEADPVPPFPDWVVDGK
HSALPDFESDRALETQEDDAGELRDLGGEVDDAWETEGPENDL
>H632_c312p1
MSFETVRRMVRDSLLPCARAQERSGQFRTDPPGASIEPGQLLGGEDTFPP
PLKTTANAASTVAELLVQNGYTYYWRAAQVRRGLVEQTLAWRATSISKPT
STFLLEKHPAHPNPPPAQLYGLKSTFESPTFAGTVLAFTDAVFEASAAEL
QLCPDLLLGTPRAMTAVMQYSVLPPPARPFSGFVPGDQLATSYGVQTVSV
ARDSSAFVTLGSYGSVVRMQSVNMQAGGALVHTTGGVLMPYLY
>H632_c1272p0
MGLDPAAPEWTPGRGSSHRRYARPPTASPPFLVRGPSAAPSRAPPSSRAP
PSAQLIPAASQASEDLSFDEVFGDPLDSVAGLALSPTSTHDRGSNPSPIP
SPGDARDRSRDRGHSALGRSPRILQGPSLDLSRRLGSNAVSPLRPPPLRA
VPEAPVAGARAPLRLDLRVGHLAAERRLGEMGELEPRPAPQRRTSALSSL
VSSHRRGARAPGEAEGRALDAAFLADSDDEDKGGAPAKGAEQA
>H632_c4788p0
PSPGGGHLYIVLRLRPGHLPARPPRRGATQPLGRRPLCGVPDVRLGDQQH
RPRGDAGAAGQPGGPAAALQLGLWRERAQRRRRHHAVPGSGTLDCFERAH
RFRRGLFRASLLFLGPGIAFGGRGRRPGGRVFAQALRGRGPSQPRGRLFV
RHFRGRAVCLAALRAEREARPQLAASQRCRGGHHGRRGGARRRARARFSA
LLPVPALLPVPSRPRAVRGRGPPAGHRGGSRAGRRTLQQRGR
>H632_c277p0
MHAFANASNTLAVLQPASPTLAASLAHQTLSCVPTPVIDLLVSLVLSAPR
LEELCVGLPPSTLEWTCDGALVQLLVDAWQRRASAAEGDAPVYVSWEEHE
AGVLRLASSAETHPLRSGPTEHVEPVFVRANEEEQHAEKVGAHLPQPFFA
VDMVRDEVDRPALGQGLPVALPAVPERRGRVRHSFIDDRGIDIERSPERD
SKESSIESLDRVESMEEDHASPQGPRSALAADRGTQPSQLFQ
>H632_c1477p0
MLRLAVVALVLTGAALASDVYVAPLKSTEADGAQYETILLIDGEDAQRDA
VDEVFRRFQGAEQGEGAGSDEAVWTRVVRAAEARAAQGEELPRFSLTAVA
SLVGGGEAEQTQAAQSSSDEEVQKTILAGVATPRHLPQGQVAEIQTDEAL
PQDQPLILINRAEPLLADPQPALTQEAEARPLFTGSSLAELEHVALQEAL
RVMRASEARAERALGWMQRRAEEVGEEGRHRWRRFGADLEQP
>H632_c2p0
MGVLRVSVLAALTLFIASAHGASFTVDHSYDGAAYYRAGTVELSDDVLSG
KEATGLFSRNDVAESDVQWMEHIARQGWVYHVRINLPEGGTVDASIPAAC
WAQAGFATPLLLSLHEDGRPLSLAVAVTCEGGSEGVNVEEGAARKLTMVN
QVLVQFPSRLAEPVPVQAAALQEGVAEKEAQSAGEDKEGEEEERKPKPDD
RTWLQKNWMMLIPAGLLFMARISHHIREAVPGIAYRVVASA
>H632_c83p4
MHPQVQPQGSMHPGSLDALYQAQAPPSADNALSYAPQVADAALGYVPPES
FRGLAVRGVPQAHLPPPMHQAPPQVLGHLGAYGGGFGGEQPAPPLLAVQR
STSAEGSEGPGGSGGRMPHTPRPSSEAAQTLVAAHLLNGDVVQLLLPQSM
VSDAAQAQADAQNALGPYLQQQPGLGTGLAPSHSGSHAGMLAPLGPAGML
ASVLEAHGGLGLGLPPSAAGGQGLVDPGTSTAVGMDGRSV
>H632_c683p1
MVEANETPKAYARLLEGLRPVTDKLSAIRQKVPWTVRTDTSACVSHVKLR
HRFPVARTKGQLHMEVGLNLDVKGWQHETHGKLFYSIPETSAAGPGEATL
DTQGVTYSRHAHLCLSRRISSIPLTTTVGLGWDGTPAIQVTLGCIPLVTA
AAAALLASGRPISLAQHEWQRSVHVPESWRRWRPKNPRGPPEITVAKVAG
ATQSFSVGVELDASVQRKQRDVVVSLSQASPVLRLTTGGA
>H632_c4811p0
VPGAAPPAPLPRKRARHRPRPRAGASSSGGAPGGDAGRAPGPAPGPAQGQ
GPRLPRGLPGKAGAPAPRHGRRFPRPLRRDSGRRARAGRQLPARQLGPGR
PGKGPGFERGSDAFFRRRSRCRAGQPGLGPAPAGPPRGLAGPPPPPRSLG
ASQRAHAAVRGRAVPPGHGRVSPGRRHAEVPRGDARGGGERVRRGRPARR
GQPHARGVRHRRVQGARGAGAHAGRAGVPARARAAAAAAA
>H632_c4804p0
IRGLRRPATLWGWAVLDGSFEGDAFDWRGREEEEAATLAALKEGVPKGTP
IDASANRLQGDGAESVAWTRPDLARARAWYRKLQQGGRAEKEGAPAADEG
SSAAVDTSKGSSRDAQSWDLFSLSGWEALQSPTPAEMLATEELALNAPLT
ARHPDVRSRPCFSATGERYPELEEQGSWTSSSAITSPWVNVLPPLPHSRL
SGVGPQAFAALERLAEAEADAGRGLIPAAARGSAPRPWIK
>H632_c2937p0
MARKGGDCFERVVGGALREGVGLNGQAMKLYSFHWHINEKHVVDGCFTAG
SPTPSVGMATPRARAAEAATVTVALAGRSATPSWARLQLETCQQRPALDV
VPSVEEEARSPDATSSLVSWRGDAPLDALPRSLVWDEEEESAENRAVSGD
EWQAWAEEELAEVLARASRELDLSASWALRSAPYPAPEVRPRQLSWQGLQ
EGGREVEVRGLTPELLARGVRVCVAAASNARVAREQRCTE
>H632_c1851p0
MPLVSKRGAFSSSAGPQLPRSLTRELGGEPPAKLTCHAPRLWQNGHSPLE
AEQALQRQLEKKLGLKKGRKLSNVGDGLDELVPQERAPPGAPKISALDEL
RLQAAERAAKREALAKKEEAILRSAPDDEGAVASDDGVASGSEAGSMASG
SEDSAMASDSEDSAMASDSEDSAMASDSEDNAMASDSEDSAMAMLLGSDE
DSESDGEEKESDGEENEPHSGVESRKNRLETSASALDSTQ
>H632_c4797p0
MEQVQSLVAGGAGDGEEVAEKVAEMVAEKVAEKVAEKEAETVTETVAETV
AAPAPDAGWGGVADDEMDDELEELEILVMTQIEQKLARADGATGEGAAST
PGPEVAFNSESDQGGSAEGRGEEAPFQAASDAGGACDWGEDDEDACDLDD
AVAALESAALAGHKAPSARGETSEAFELGGVAELGEPDPLHERRCSIEAV
FERGEEVVLQLAETGDAADASPIWAHVRYPWSDVPFAPG
>H632_c4652p0
GGGARGRGLRNQRLERLPSGLEESDDRGSRPRAGASPGALPGARLRRRGG
ILAGPGTHALPVGAASSDPGESHRRPRPSRRDSGGLAREDLLAWHGALVP
GPRGALGSQDPPPHRALSRRGRPRSRPQVRGGAVLGPGTQGLRRGREEGA
QGLRRGREEGARRQGRGPDADAHQKAQAVGRSGQGNRPSFGQESVPGRRG
RQAVRQQAERRSKEAVRALEAGQARLQERQAPAQPGRGA
>H632_c349p1
MGSEQRPAGSSEHDASVRAADEVPDTNVASASTIDWETALEEERSLILGS
KAGPITPPAVLQALQRVRVLSEAVDSASTVMRGEMVELKLENVHLRAALS
SRQDPARAAAAQAQRVLMDPAAQKEMARLRAMADARAQELLAVREELQLL
RKKQQESTRSDQTDEGATIRALEDRVVTLQRRCRDLEGDVHALEADREEL
QSELSLLREIVPLREKKEHRREHEDRRKETSVSKKTRNA
>H632_c1586p0
MYGAWKVYGAGRLPRGTPRAAQGWPMWLIEQLVFTQVHGAAAMYGTWWLP
AWQQAPYVALRSALYLLSIQPHVCAATTVPDSPLLASTVRALDWGVDRAL
RVGAGIVRPGGPLERGAGVRACDAEGGRGDEGGSARDHAAMAVRFIFCGA
PLSNLNLTFMLPDKLENPNLVATAPRHALGPLARAASLPALTQLQLSPEQ
ACRAWLAWLECCLSCAVLAFLFCTDAARKGRVRRRSPSP
>H632_c1542p0
MSVDVILVKSLASSATSGPNFARALNFYKSNGRDTLAYALAAAMEQGHAE
AIIQCMANLYGDGPSTSAPASEEDKFVKNIYIKALALLMMRGTPLAAEIV
ALTYQARVAALTQATSASFFEISSWDGGCTSIRQLGPQIFVVALENGFAY
EVAYALAHLQKRFDVTNCGYTALFDVFRFSNVVVLNLGGNVEVVVRDQDD
NLVPKPKEERREERRKPDEAAEKKSELEREGSAVPASPA
>H632_c92p1
MAAVPRPSHHSQPTLGPVALQVVRQTLEIESIRQKQRGAEAGGPAQGTSR
TSPPADPPSSSRGSAPAVPSSKVQRSLAERLRESGVAVSKTRKVAGGWMD
ELRSRAEASARNYFSKVQAEFINMTSDTKPGYPPPTTTAAGYPPPSGYNQ
GGSEDRNYATGYPQQGYGAPPAGYPGAAYGQSYQQQGYGQGYPPPNYNQG
YPQQGYQQYPQNNYSGGYPQQAQAPVYLGGSVLLLPR
>H632_c4381p0
MAGHPLPVEQNAPEESAPREGEAEDEESLLVVDSDKVLRPLHEVFSMSSE
QILQPAPAADEVEVERSGSEPPSKVDSKASAASTKAPAIDARLGQEPKAE
ASVEPSFKAEPSSSKPDPSSGLSPSSKPDPSSKASHKASSKASQAKLESA
LSAIQGALAPTAGESMASELGRSMSSNARDPSLDRRRSEAAVQAALAVEL
EARRLAGGDAGEAEGEAGSSSGLDDSQPPISPSLSPE
>H632_c4192p0
MEQAVFTQITLVTCMTATWWLPPIEHAYFVALAACKGLFMVHPTICASPA
VHARYVHAAVVFLNRVVNGFANALPPLPVSIEPASLQDPAAFPPAPGAPP
SSAAAAAPTSQSIAKAACPRLALWTELQCIAGARDRDWCCPSDECCPWLS
EQALGCAQSKAECRAWLSWLELALAGGVLLFLFSAENQAGRRAGGRDAAA
HRAAAPAWVWYMAQAVLYAALWAVCARVHGVESVVA
>H632_c831p0
LGSETAKEAPQPSSKISKQAPDEEWILKEATRSSKRQPKRPSAGSQLPES
ERYARLLLNKTTQAVKKMAQMERRVEEAYGTPSHRGTADGCEGSASAGAV
PENSRRVAARTSLGSSPLASPPSPEKAERAGRDSAGASASRAAALAPPPA
SGCEYLEVVFQWSSGSRSVVLPSDKPLRAEFEELRAALQAKGVCSDSDEL
AFIFDGDRLASRQTPAELGLDDGDVVDVRVERRAC
>H632_c4166p0
PASHPAGLRRARAPRGQGHPPAGSPAVPGRSGDDPPGSPRAGRDAALADG
AVRQPALSHALPGLGGGRRGGARARGGGDAAGRRLQGDCVHERRDRGEQF
GDQGRGGLLRRQEAPHDHAADGAQVRARLDAAPAGQRLGGHLPSRRARRS
RGFERAQIGPAPGHGAGLHDGREQRDRRGATHPRGLRPGALCGRPLPHRR
RPSCRQGGLGRGALQDRPPVALGAQAVRSKGRGRA
>H632_c813p0
MLSAARSAPITVTSGAIHWTEEPAIEAYAPLRIQAPRAPRILSNSRRRNR
STSPKEASNKKASPASITFADENACANAAPIQAQATAKPRPRPRGRVCAA
KGGTSPAASPKYAELSPRSPLDLLADVSSEVIALAAHEPARQSLLQPSLK
RGRQTVVNNAAFEVAPLTTAALASVAFKKRAQCALLWAGVEAQNDVAAVQ
EGEARLAQVMDVVEAEAGVVDVLEQARASKRSRV
>H632_c3832p0
MWPRPWRKSRADSWYPRPSLLQNWLFPRQSATVVPLPPEAVDDAWRDGAP
SDLKVHIQADEGHDACKKGSVRVSVLTRRSTDECSDPGVAKRPWYRLSPA
ATAFVLKVLGSKQYQILILVVVLYSLLITDVLVACSMRDAMTPYVDSSLV
LVAALFAAEAAANVLVRPRRAAVLVLLDCVTAASVLVDVQWVARSAGLYG
PDGRVSNPAGLIAARGGRLLRLVRVLTALGAVAA
>H632_c900p0
MVACDGTQRALNFDVFVPALPVNLFENEYRQNYTDALSSYFPEAAWSIAF
TTQMDRGVVVRTEATFPTESSTAWVMSARRVYAMLRTGTCAQALDPIFWG
LTSAQQVTLPYLVSPSPTMDAYSPDSIVHSLHINLIMHAHVPSWLTRTRS
ESFIAPFKSKPGTLGSTAWKHDYVMPHKPLRAAVALQVVSFSARSLALIN
MEIKTDLVKLWPPASWGALSIMAGAQVVRLLDV
>H632_c4570p0
GAAVPLYDEGCGGLALDRALAQVGRGRWWAALSTRVKAQRMYDRARWGSG
RPEEAGVSPLGDPDNFGLCAEVRGRLPRGASASLVVESPSAAGAVSAARE
LFEAVERVRAGTGTWKKKAASDGTVPWTLLDGQTSIRGRLRCPLPGHELV
LGGRAEPGPVSDRPDHGLTGNLPPSGRSPAASYEWAADVQSRERRDGIHY
RLGLHQRSGPEAAPTAHFQGAVALEGESTLWSP
>H632_c1304p1
MPDDLSEGALLFSSADCLLGPGSGSGSELPTPQTSGVGVRGGAGGGKVRP
PMMDGLGDKLEAEPEAARTRLFFGDRGGSARSLGPASQSAGQSETTHQPP
ILEGCGEHAHPGSRELEHPDVDAQQGNVRPADARRLLAAETAGAGNSALG
ASSRALEARGEADCLSPGELIEAPADAACFEFLDAAGLGLRPLPSVPEEH
TVAGWANFLFQFVKQCSQSGTLDREAKQKGVSA
>H632_c4876p0
VLRRRGVVLAVRGARGARREEAAVREHLRRRRRHAEAARQRAASRAGGRG
RGSERRGRRGRPGSGSQRAGGARGRGRGMRAVSGAGFPAGRFWRSHHPHL
RRLRARVSRAVRPQGHGRGPVCPARRRLVLLLRVPPRARGPRRARGQGSR
GGARRRAARGVGGKRGRGEGRGDGRRRARGARWGSRAGGRRARAHGRGGC
LGGGCRVARLWHNFGPWHRLGPYLPSALFPRS
>H632_c4809p0
MEARRRAEEAEMEARRRAEQEEMEARRRTEEEEMKTRRRAEQEEMEARRR
AAEKESEDSQAARLRETEALRGALESAQAEAARLSKELSALAGESERERE
ETRAEVGSIRSAMEAARTEAEVLRRKVDVGGRLVEDLRAKLEQATEARGQ
VAELRRVLGETKEALASSLAQGKELEEELEAAREAARLATLEAAKATAGV
RATRSAGGSRADEDEDGGTERGEAVSRAGASP
>H632_c4613p0
EAGSLLEAALRAAAGPACSRPSRKACLDAVEALASRAGLLKGRRTGWADR
SDPEPASGKEEESDADVALDVLKRQLSGVLAVLQSCIAARTPLARADAEA
HPPDAKAPGGAKGLGSKPTAAAEDAVVSSLVLAEALSALIASEAQARVLS
SAVLALVSPRGVARASDSTLRSLSLLSRLWEGRGAGSSEGRGAGSSETLA
PESETLAPESSALLSKTLATLAPLVQEAADPL
>H632_c4092p0
LADLKKILPGVDPAFRGKAYPTCAVVGRSGSLLLRRYGPSIDAQSVVFRF
DDAPTEGYAPNVGVKTSVRWTAGDYWGFHERAEEVILVPTRSKDAIVGLV
WNIQQPSPLNLLATDPDFENWVAGSFAFDPGAELKGALLALHVCRHVTLF
GVGLGREQGVGARYDDACGAGELSAARAAMAAERGGLEPGLDEVTAALAR
RWETLSALHEAGMLSFGEPCVVECRGQRDEGE
>H632_c3340p0
MLSTTSTPRETPGEEERRSPREGGVGDGEGGVEEELETSGVDEERQTWAG
DGGEQPDVQQEPEPHVSSTSATLKGKEEALRSDLSPFASPRTSGLELAPS
STRASASGLPRASPYASSVELPPVAPDQPGPLQPRDSSPWGDRWREDGAA
ADATRARAQLLGLDVSGVEAAPEALAEGDEAREEPSADEARDMAELRRLA
RRLARRRDEEARIARRTTSLQDLFKKEEEEQS
>H632_c2039p0
MAASPSNLPREEAAERAKKALAELELPKKLKGGGVVESLGEFDEATLTPE
GLLPTGFQVRYEDREGISLLCSVTGAPRCRVHGHLGDHRVLLGAGATPEA
AWEVAEGTVRTWAAAPPPAGASPSSPGDARSRVRAALKDSELFKGASWGV
QRFGFADVDVLRALEGLPGVAEAEDYVFAEQKEGWGVRSENIRRELHKRG
LGALAGKRMFDPDAPRGAAHSGKRSETDVIER
>H632_c1744p0
MPTNKTASLKMLNDYGKEKTFSHLCKEFTKEVGRMTIVGFGNWSNNDPGG
IIKGHPVEPVKGFGTWLRLYSIVIYIDEHRTSMLYHVCNMKMVGQRVKIK
DRDGKMQLQESYSGRYCKYCEDNNPEVAVVSAATTMPSARAVWQSVTSRA
RGVASSTAQPMRPRGYKNESDFEMPISAVRTSSPEARDWFFRLRKEELRL
PNALGTLPIARAELEIEERLPRKKATPSKPRN
>H632_c4888p0
MLRGPPTVTRPVDFRGACSAIQAGGTCALDAAGLVPTLLVYADGADCVAR
GISFRNAASYAWGAGQPKGAFAAGALAGAVSVLGGASVRIQDCEFSGNKG
DSGGALRVQDAGSRVAVERTTFTDNRGLSNGGSVSVEAAVGTFTNCTFQG
SSALFGGGMAIARAATVNLENPAFGNNTADVFGDDVYVDDPNQSLLQSSP
FPLNINIYPSSTGSRFLAPPSPPPTPPYPIT
>H632_c4654p0
GAVDTGAYPYTGFAYTIQRDGQTLVALYIGTRLVGFVPQEDAGTYTASSA
GQSYKVQVEPRPLPPTADVHLTVGGEVVGSTSGASVPVIIAGGDGPVSVG
SIDAANYPYNGFAYTIERDGQALVSVYVGEKLVGFMPKDDAATFQATSGD
QTYPVGVVPPPLSPSSDVELRYNGAVLDHTSSTSVPIIIEGASGPVTAGC
INAVDYRFTGTQYTIEREGQTLVSVYVGQKL
>H632_c2541p0
RADPLVDHYLTQRNSPATTPSAAVVRNRRYAKLQELSTSSDYFAIDAIRD
REPYLASQFLGQQRDVEGRPAPSSADSVPALGSSMRQLADRLMAVHDRAQ
RRDLAASQQESSAAWSVTVPEAGGPLEIALERGLGGEARDRSGEREDGSE
DESATRTFGDLATLQRAPPARQPASLTATREAALVKVVQQRFVAGLDEQM
DYAAIDGDSHLDDAFGRERLVDAQEAYFDDA
>H632_c4635p0
MLVGGDWDAFSTQAFAHANKSGPAFACPPEHNFRVRLALGLIGSMGSLNP
AAFRGMGDAEPAPQTMQQHCLGRLLAALLRDPDALAVDVWSDAKAVLEAG
NVRLPGSQRGPRGEAPRASRAPAGERSDSPRLGRAIPGTRAAAHEGEKEE
PSRSERDQMAAAVELSALTLDSPTSQPPDPRDPSSAGEEMDDDFERELAL
LMGRRTVPARGYGEEVGADAAAGEATDDL
>H632_c4139p0
CQIVLGGNVTKNEARLLDKFEVCGSLVYVVDQVLLPTLNMTALPDLSDPA
AVPPQPPSPSDESPPEPFMPDLPYPVDILAFGVGPLSNCAVTMTTDTNDT
YHGTTDEDGYLELTCKGLCFANMKPTVLSLDPRKKTGPHKNHTCIDTATG
HTPAGIYSGLVMGAFPDGENQISPISSMFNAGVGAMPWQPASKNLTTETV
LNERSEFLYTMQLAGLDDPFLALTGNPIQ
>H632_c4020p0
MERGQEEEAVLEDRASLDTPVAPAALRARADPAPRYDEAASSSSAEVSTP
TLRLNPAFAQEPAPWEVEAGEEVTQKAAAQHEQPLPGGNQVLETASANVQ
PAAETASSPAHAWEESRAQAGAWGGFDDAEPAMSARPSGGLSSPGAQQQS
LWQAEDVSDVWEQVAGDAPRAARDLTAAFENGAADDVAEIFGGGAEGAEA
EAAPEQGFRAAPETASQNAWPRGESWPSE
>H632_c3683p0
MLPLPSSEQVSDAAGVRREAPIAGLGGLCGSQRVCDRRREDRLLELGLVR
RGGARRRRLREHRLSHQHPGQRHGARGAAQRAKPLPRHRHWLPRHRRARR
GGSRGHARGRLLRGRWRHRHGRRHRRARRRARRRSPPRPRRHRSCGRGVG
RSACQEAARVGARRAGLPGLCRGGVQRPGTSARGRVRQGLQRCRAGQRPE
GRSAGTRSRVRRPKRRGQGPGDARGDQRL
>H632_c4791p0
SGDSLEQCTEVPAGDYPYTGQPIQVTLCGQALYGIYVGSRLVGFAPLAFT
SALLAASGGQVYHVSVEPGPLPPSPPSSPESPGQSSPESPDSPLPPDEVV
ELRYGGRTVGSATSTTAPVIVDDGGGPQAVGTVDLADYPYTGFAYEIQRN
GQTLVSIYVGQRPVGFVPRIDVPGFSAVAGGETYRLTVPPLAPQPPLPPN
SIVQLQYNGRTVGTTSDGQVPVIMIGDM
>H632_c1891p0
MLDRGISSLRALTSFLDGTPETGAPLDEETARDISLSTGLGPMRRGTRRL
DRDVDPGALLAPAYDSDSDEERLEEQGRAPGASSTLLGEASGGAVVEGGT
AVGRRYPPPPPLPRGQAWRFWDRAREEVVDARDRGSYAPPEEDESTVEAR
RLLQKAGFPADLGVDVVGTPDAWIGRHFKTGEPYLKKGAQVVLSARRQGG
FDVRGESERWLVFGEWVRNFLAESQPMI
>H632_c93p3
MIVALCGARCEAVVRPPACGILCGGVHRQPDAVLPQGACHGERLGHAGMG
RFERLCAAAWRCGDGVRGAVSGGQVQGCSEQHPRGLVHGRLEPLLRGRQR
RGTGHPGDAGDGGDARAPGRQRRPRPAQQRRRGSPGARPRGRGRPLASRP
RQRRERPLGAHPGLGGGALPQRRGAAGAAAQGRGPAALCHRARDGIGDRA
RPLLDAGAAPGGGGGGDGAGQGGGEGG
>H632_c538p2
MHAPFLFFFEKHKILAQSAASPPPDKARLSAQIKADSGVPAKPQAPARCN
APLPPHLGLYKRAPSSAPSPLPRPSMVSVSELSTRVDSLMALALKQSEAL
VALTSHVKLLEQRQTSLFSSRAPSEDGAALEDALGAPSARLPAPQAHASP
SSSQGALAEPGPGSVRSQEPWASKARANSSRARRLSGGEAWRALIWGLLG
AGICALALSLPALRAPWQQAPTWTPV
>H632_c2609p0
MAEAPALSRYAVHDAAELGDVETLARLLAPVDGLGPDELDCVRLLLQAGA
SPTAPLEGSPPLHLAVCAGGLEGLEAFALSAARLLLACPQVAPFERDDGQ
RTALHWAAQLGLTDLCGELSIAAEAWVAREEAQAGVFEAGKDGSGAEAAK
ERSMEVAKEGSMEVAKEGSMEVAKEGSMEVAKERSMEVATEAVPSASARL
PSLLVFTDRHGDAPLHLAALAAQPAA
>H632_c2182p0
MGRKPANAPQSRSRWEATAAAAGAAGRGLLRKTVRSRLPTEALAWSPKPS
EATRQFVAAHRARLKGGGGSGNGQGWDFEVITARPERPREPDPAEQLERQ
PWMGSMVVEGGVRRGGGRFHDSRRESEVFGPSPARESQALLRRSFQTSDA
PLRLKHAGGAAGSEDEEDRRTALAWTLIASECVPRDGPGSKVSRAEALQR
SSWGPLAHASLNEVLSRPSSGKAARR
>H632_c798p0
MAVPSLADVERRLVQTCTYIPALDGEFDEDARDDALSASLRAVESAEYVV
ALRRALPEILGAWSPSAPRSTQDWFASVEECVLACEAAGKLPILLVVGVA
ALLQFLELAVIGPERPELRGRNLPDVVEAFPGASAAPAAPAPALGQDSVS
PEDSWAADCLIEDGEEVSGRVAGLQFLLLARAVLLPRWRSLRGKEGPSDG
SPDAEEPSDGSPDAEEHHKKEELAA
>H632_c4116p0
CLPRVGAEANSVRAAKEKSSRELAGEVEVAGNKPPTSTLPTLDSLFPVVS
AHPRVEALRERCEAVLGGLQEQAARELGRWEEFLALAGDGGGGTPREASS
PRTSQSLREEAQATVETLERLREAQARLQAMEAAVQVGGLLLECRALKQA
LLTAGTKKTYALLRKLQGLVREGAGVVAAGSETRDVKLVPRNASRWLFGR
SLMAANGRNACSPAPCNSRLTSIPS
>H632_c3940p0
RGVAYASARVVTAEGDSHVAGHEVASDVQAETAENAAHYTLMGTAPDRTR
SAVATDYHSGVVVELYIAGLHDRDVLDLETRGESGARARVLAYARALCGG
ACEFLDDPLVILGVRRVSASEEAAEPVPRAEHASVQALPSFHRHAICQET
ESTVARVFVPGFDPLSLHLRLSEALAQPPPIHWTCAHAIPERSRVSYFTS
REGAEWRLARALVDSRGARAADAVP
>H632_c3801p0
MLPILDASCSRARDKNPIMKFESERKLSLADIGHARLSSAPSCTSFAIVN
AQICISALDIMEEWMDAEADVESVVADAQPRRLSRLKKHGQLRARPSRAA
GLPVTLDSDISENADPTVAVEPQILADAVEGESAAHSPRLRGGVHGARTA
PDAAVAREEDYWDEEDELEEYLNTRLEDAKKPARPSKSSACTAHVETEDS
GEESAPEQGDDAATTAYLLRAAARG
>H632_c2166p0
MATASALSPSARMRESPFSADAPAASGALSPKSAPPPPAAISPSISGSDG
GSTQGPDTPASMDRRYDQSGALQDPAPGPSTASGSLASASNILPSSVLRS
ASAGTSRSHVSGAGVSFAPGTEGERPPESRPAPLTAGASFGRSTSSLLSR
PSFSSALLARTSAMLKALRPTLRPAIRRGGKPEAAADKPRNKVTFFETAT
VIEFVSSPSEREMRKPYRRGCCTLM
>H632_c184p2
MALQVGEAASSKFDAGEVPDRIKAIVEQLRAEGLHAAETALCRELEERYP
GIRQRAPTAEAPASRASSQVLPSAASDIGEVRLLPAVSSLRGASPVDRAH
DSGRGKSGPSPRRTGTSPTLANATLVPVSPATSLTTGGESSVDEYTGDDD
PGYWRIDISDDKAIFDDWTELSRDPSRDERYLREATRLALRPPPVPLSAH
GEGGGSAAPPLPAHIRVTAQHLPRA
>H632_c1261p0
MLSVNSRSFIPQKIIGQVPEIVESVSSPFASGFRESRIRGQNVQFCCGAT
YGPALSRLVGCLDLCLSNPQRSVQICESRALKASAMNFVTISLLACLAQA
VLVKGQGINVNPIPGLTTDTDLDDRWWFWVIIGIIAAFFVVAVAFVIRGF
RMYKRYKAIVLQEAKLASELSPADVELVRQRAENEERIPIIRAWADSEGT
FAAEVARRTGASVTKPLERQHSALF
>H632_c4577p0
RRRGVGGGGAGLASQRASEARRGGGGELGRVDGAGALPVAVLGRHPVLFD
GGAAGAADGGLLPRLGTFVGRRALAGADAPALWLAVLALARHARAALAPG
APPRARALRAGSAVQDGRHQGARQGPRQGQRLQGSRHKRRIPARAAPRRR
PARRARGNLPGPQGAARRARAPRRTGNLRGAGLCQGIAPRRLAGRPGLGG
RLLVHRALLPASPGGRPARLLGDR
>H632_c4329p0
WRPSGVPSEAELKADISSRCARLGTLAGVSALAHKRCAFVRFAHPAAAEY
ALAALAAPGAWEGSPFPSGQPPRVEWARAPRHESDRRRREGAQHDEVQRE
LREALEGQGEEKRRRLGRIREALVGGNDESMFLVSETQPEVREYTGWDAY
YAQGESLGGGKKDEYEGVDDVSRYLLPEEAAARWERRDEEDPGPEARENG
AQEHAVSALGILGEYGSDSEEGNA
>H632_c4164p0
RALEFDVFLPNWPTDAFTDLVRETFLADLANAVPGAEFFIQSVVDGSRGV
TPHVSVTFGDNPNTDWLATARGFYLQLRTGRMDAYLSASTWGPTIVQQVT
MPFLVGPDGFESEFITGTVVYGLQMNLHLEEHTFEWLTLARAKALLLPFV
GLPGVVATNMWKHAYVPDINGASTVIATIQCAGFSPSQLQSIIGQVEDNV
ETIWPADLWGRIALMSGSQVALLG
>H632_c1035p1
MNPAESVKKQTGDSRPDDSAFTFFPASQHPFKVLETRLKPDAKPTSGENW
PAIPNPFSGPAALAPWQPNPAALTRLSHTRVVSAPESLSDAKTLLGGKSG
SADTRTAPPSTGAVPSLSLPLPRRRRQLALSRLLTDVPSASCLRPTDLLG
DSEDLASFSLMRDDSPTRSSPNVEAYWPRNPGPPPEPTVLSRNPDLYYDL
DDYSGAAPSTPSRRVGQLSRAYKS
>H632_c4444p0
AAGAAVVASYKLHCSTTAVASAAIHVAQTTLAAAASPLKVRFDALHPADS
YTCSARSVAADGSESEPATGSAIPSQTSAPVIAKSAATTGSVTLTFAAPT
NAQVQVEGYAAVCEAKVPKVGAPQPQTVVVGKTATSVTLKNLPAGESRCS
VTANASDGMAYTSFVDVVVPPLTNPATLNEADSPAPAPTPAASPPKSAAL
SPAPGVLGALVAASLGALLVLAL
>H632_c4019p0
MEIHCLPSVLSLPTVLPPDAPAPSLGALFVELLSAAAAPADVASRPLAWG
VVAGGRAPLLSNPGSREAAESGPALERAQLAVLNPHDPAADMCAKSFRLA
EAQACAGEAARALGQSMKDAVASGEEEEEARALRALCGCGSAPPGETAEW
VAALNEQTSVLPPALASWLEQATPEHLQALFPRLRRLASMHALLGRGDAA
EAARERLRVGQAREGAGKRGRVQ
>H632_c2886p0
MTTWHADYYTKCEYYYDCYNTKAPTYRRCPDGKLFSNYNQYCEPPELNTQ
CANLVPMPQPPPASPGTYPPPPTSCTDPKDAACFCKMHGVPGEDRMYANK
ADGCKTYFWCYPGGSAFKSCPPNTIFSDVESVCDHPNNVKCGGPASSYAL
DPSPSKEDSSNDVAHSSPYTSHEAGTVPFTSHEAGTVPFTSHEAGEDPQS
APSSSSSPTKSSHHHKTPSPSAE
>H632_c1517p1
LSVLGELWKGLSERKAGDEAAERTAESDQAAAPLLTQEGGVEDLPEPAVR
HPLDSTENLHDVRSSAEPQNVDSLGERQNVDSSAKHESADSPAKPQDVDS
PAEPQDAGSPRNLHDAQSPAEPKDVDLPAEHQSASSSAKRRIEVESSAKE
QGVESSAERQNTEPQKDVQSPASPEQQPPPDVSIAELLSNPDALQTLLQN
PARLQSLLKSNPALLAAVKARMQ
>H632_c4134p0
MSGSGLAKEPEAKPARPWPAAARSSEGFSDAESYRLPALYADAVGGAGSS
RVSGASSFVSADGASVAPVPEDAVQATGQAAAASAPEEVSSAASPEGGQP
GAAVPMPPGRAAPKPTRKNVHRVPGLSPGVSSRHSSTPEEQEVYFPAETL
AEPGAAPATEAKAEQATKTHGEVGGSAAAAPGKKGETVFSNLAAAFAERV
NLMVNPFVFNSGASADRAGRGR
>H632_c3972p0
MRGPSSLDSEENAPSSLDASGALLDLHLGMQTLPCASPAAFLERASFYPL
LCALVRRQQALWLTRPGAEVAREAVGETLCAMYTYVLRGGFQAEELTVDL
LLTLLWMVDAWSSQHASKPGACLATYLALHPEPMPLWLRFRASMPACQMV
VLKRCRWQVNPHDSGLLALSAARLRSCRHYHALSHFVLAEVQRRWLLSQS
AKAALQCSEEARGSCGECAAVC
>H632_c3421p0
QLLGAAELPRTGTSAAAHEASGGREPVTAVINANIPPWQGLPPPVLSASE
SSPAEAPEPFPAAAPVPGWPATMFRPFMVDRSYDADSHVWCGPAEAEFRA
RCLQLLEVVPDAPAALVRAIAELPPDVYAAFALAARSGSSAEALWRAAAS
FQSVVGEGRWVGGAKGSMLRRQLDQWEAHQRSAADRARLSNDRADLADVK
SAKLVPPPWRKSRKSKRAKPDN
>H632_c1900p0
MRVIPKFSTALSGAVLVGGFVAGNALVRSAHEAESEDAAHEQDCGSRGDL
ASVVLSTYHSTLETSQRLASSLECGAGAFASAARAAVGTFPELSEESGAL
ATRFLADWALCESETRSLHLAVRAAGSATVHRSMLACAEDEAVEASRATR
QAPFPAGDQPPGVHRPPPRAALQRQTAALLAYLNVVLRHDWSAGALFRRP
GSLPALLELGERAPALREGLWA
>H632_c1798p0
MENASKEQLSSMLVDTLRKLKTRDKRLQALEAQLSQAGSDPLTTPASLSS
EVAPSSWSEEKRRLEEAVSEMQARFMRAEESFAERLAAEVELVTSQMCQA
ETRLQKAQAEAADLSQQLRLREARLADADRELESSQGEASRLKRALKEAE
ALSRQVDAKHQQAVSAAQERAAQEAGRAAEALQEQQKQVQRERELRAEEA
ERLTQEAEEARRLAQEAEEARR
>H632_c676p0
MQRGTVALLVASALMSAVCARSLTESASTSGWSAGSGPSSSTSSLLSFGE
PNAATTSLGSNSFATDGVAHVDSRVQDEAGGFPQVGFNAAHGSGRLASAK
DGLNLQTSQAGSSLVSFAFGGGSSGGRHEASGQALSNTHTQAEGTEAISL
QTTPLVTLSPNTPGNVVADAAGSSVSGLAGSQAFGSVLGLINGTPVIYGE
DKVEVPTGTAQVNVTGSPVVG
>H632_c4974p0
AGAHLGPFVLWRVGEAGEAEDATGAASEAGHDAAMVAPDGGAAIAALEEE
ALLVAPQEEALLVERQEEALLVEPQEEALLVEPQEEALIVAPQEEVLVPP
PLPDVEQEVLVAPSLPEEKTFVAPTLPEEETFVAPSLPEEETFVAPPLTD
VEPVPSSHVDHHAEPAALGEAFDEPPAFEAAEEALLVTDAAPGREPTDEE
LEAMLAAEMAEQVGEQAEEEP
>H632_c4292p0
MGLAGGFIKAPVSRRNSAAAEARPARLPGHGQQRGRCQRISVLHNDRHRA
GLARRSTHSVWAGGGRPGRASGDRRDSVRLWGTPVAKHSNPAHHRAGRPV
RGPPGSGRTRPRRLAAPRVCVGREAGGGLGAAGCVSGRGAGGGGWAGPRR
SQPRDRAGDDWGFARGRGRSPGQRALRLQAESGDDGGRFGNHLFALWNGG
GLQHFAGPAHRRLSLLRLCGL
>H632_c3623p0
MAAVDHVELLALGAQQAAAPANPAPDAESAPSEHSAGTAASSLASFRHRS
FRGSSAPGDGKQVISDAQAEKSGWNAEDAPSFLHKRKLSGASETDEKCMA
GHEGELDERASALEHRLSAVRRVESCISDKAHAPRSAPAPVRGRGKSPAC
EAVSTPALGPSLLAARTPNAELLSGDLLDCPPPRGLSRRGASAFNRVEVE
PPPRFPARASEAYLAAAAAQV
>H632_c4744p0
MHGSGPESAVLGEHGSARERGPARERGRAGRLRARAGRRAAGLLRRGPGQ
QAKARGGEKRRVRRGAARAEKGVGRGAARTQGGIWRGAGVEDGSRRGAGA
KERTGRGAGCADAQPRHRRSGSFRYQGWRFGGTSLRGIRGISSLGRPSLR
RPVSSRTPSSPALPSRHRPSPGPRSLSGGLHGRARRVRGARAAHPAALRP
LRGAVAAPPAGGGKRARRGR
>H632_c4556p0
LCARRRGLFLPRAGTQPGSAPALGRAPGRGRRDSGGSFWSLAGHPAVRIS
AALCGASSSRQNKGRGRGCGEEGGASVVAASHARRPGSGDGSGGASRGDV
HLPGGAALPHDGLAGAVCAGAGGAQGGGRKAGAARAGGTRRRASGRGGGR
AAAGPVQLGVAPRARGRRHRRARALCRARHLPDILGRRAGRAPRRLGLPR
RRANGLLLGDQRGGRRGRVV
>H632_c113p2
MSLVSVCRGAAWDISRKREACFSDAEETTIMLQDAIIFEATDVVKAIGGV
SPSILLSGRRAVLPSAGSSARQPASLGGLGSTLAELEPCCRTVASPAGVC
WETVVLGIGYEEPSPKIKRRRPSLSPYQLTLHDVDASLLCSLRGLPCELQ
ADAAAGTLRWGPLFLRLCDPSALQRLLGVLRRVNVIPADLSHLSTGLASL
ATDSGASGAREASGSEPVSK
>H632_c2286p0
MSVPSFASSTTPSSRDGSVRSVHLSEQCSLESQRARAWLSRFSEEEAEAR
SEASAGSDASARSEASAGSEANAGSEVMDSEEHRLFDEMSRTLCEIEFTE
HLTELEMGGADGPNSSSLGTDPLACFSPSRLPSPLSGASPLATPLRRLLP
AAARAGEPGTIPSTPTSLGMCAGDMPSPEPLPLQSVSDFFESSNDAETWL
LGGAESVPRRTPSPGPGWE
>H632_c663p0
MLEVLPNVGALRLNLSLFPPDAPEQLAQALVQGRELPLSRPLEEEDSWGE
EEALERDWRGGQQRSGSGPSWMRAAQSWWRRRTLTRAAALRRLEDWAGDQ
LVEAYWQKKVGEARVLRQTSGASLDEGMEALWVHDRRFLIAGIDSLWSRF
LQDIKTLEAASGMRSFSHLRPEAELQLESAAIFENLLQDLDFECVERAFA
GIDSRALDLGLALLKPEA
>H632_c5001p0
GSGDCAARALLLARARSRAPRPPERSQRRGSTIGPRLAGAWPLHRRKGQG
LADVCGGHALLGALRGAALPEPLRLRAHLRRQRHLPVRPQRRRGARGPAG
HRPRGGGGRAGGGQGRGQGRRGRETGRFGRGGSGGRQGGRGLSRGRDAVE
AGGRSRGEAGLRRAAGRGPEAPGRRRGPRRGSPVGAAQRHRRDRQSRLGD
RGPRNPGGKPRLKSLPAL
>H632_c3708p0
VDGAPRGHSRAVRLSSVPLARHRSRPRHFPRDGGASRGPLVSDSPPALSQ
RLGAGGLRPERARSLRPRSGERLRPATLRIAPPALGRGAAPLFGRPRVRR
APRARARVVLCASRRRGAGVHGGGRACLWRAPGRSALASLRLRLWRQAGR
VFAADGARLGDGRGGRSPAAAVVGGPRQKMADLSLRAVANGARGAGLCGG
EVRVRRRARRGAAGASFL
>H632_c214p0
MPAGSQAHAAAAAARADLPGQAGLPAARAARRALRLPAQGHRVRLRLRTR
QRNLPRHAGRAGRRLSRPAKVGLCAVRHQAPQGSRRRLRGHRAPHPRRRK
PGRWGGWERTRRRRLLEGPLLRRPRAGDRAGRGGRGVGKLPAGDAQARAG
GRSRTPAGGTRQRRLGAARRHRRRLRRREAAGGRVASTTGDRGRLLRTAR
RPPRGGPRGPSIAPTLPL
>H632_c4514p0
PARLPHGGPSGAASLGRRLAGAGDGGGRAAAHASVRRQLSASPLRRKGLF
GHLRLWPSRQLARGRRGAGRAGCPEHRGGAEAARAALRDRRDHGAALLHH
GRLRAAHRVHAVWRLDQPLGAAHDVRAQGHGDRAGGPPDAPLGAPARVLR
GAGALLRQGPRGAGAGLGRRGPLQAVGRRPADAGPVLPPGLRAPVFGSGP
LHGLFLAPRAGRSGPGA
>H632_c4446p0
HGQLRAGDRIQPRHHGLGHGRGARGRGDAFDGGTGLLVHRVRHERRRRRR
DLQRAALHGRGRGTFGALRRVRGRAQPGRALRHARRAPLLRIGARHRIHL
DRHSPGRQASVGHLYDARPGHARGPGPLHHLHRHGHGQERFGHRRRLPRR
RGGHSADRVGPDAHFSSAGFFCLWRAHRAHAAPRERCQPLAARVCAGARQ
PRGARLLLRRQRRRRDH
>H632_c369p0
MFHPEDVAVVKGLPPLDQQFPPPIKNEETWADMLRLLLASRLARVERAHG
AGSLPSVEVLSSLSAFCRVAPSAAAAPESEENADIALGEARGSDQAEPSG
TLMSPDLKAQGSAADVDPRPASTTAPPASVERTTLESPEGKEALKLDAAA
EQARREAEDRAASMALQAREEAAAVLSAACSRVAEAEAEAAACRAAVEAA
QCQKHELVLQLRRRLTE
>H632_c2590p0
MQPHMLPAAARRALQGRLCRPCSVHNAFFASENGHSTDKSLRCFGGPGQA
VLDRTASSQRLEGEFALEAEESILTLPDDVRTLGALNPELAKVMVEAQAY
ERSRSSVDLAASASRAMAEELSVPPHQRPTKSALSRLKASSLRALAREAG
LPEAGLKRDVLERLTDALKEESSAKSVFLGRGMAARSSEARGSTPSPSPS
TSAYTLGDLHLRRQTPA
>H632_c3483p0
MQAFGVEKREDDQAAQENAQLLSINSAAPRRRRLPAWTSSRCAAIAGAVV
VAVLVVCLTVLVRVGTADGSWPGSHERQANGSSVNAAPIPEACQAMARGA
FWEYAVPEAYDLALTLPPPLFDATALPPATVEAQANVTLRLLRASPCLAL
HAQDLVVSRLEVYQACRQEDIQASAETEAAASPLPSPSASPCTPRLLRTL
CSDAQSCAAEWLSAGP
>H632_c2308p0
MASLVFHPFEDLFFPMEPLAGFHPFAQPPTCRPSACGASKSFGRSRLRGP
ATERRAIPGFGSTQVRERESESTIEIVLPGVARQDVRLDVEENVLALSLA
SGHFRRRFTLGREIDRDNIQASLFQGILRVTLPHRAPAQVRRVPVLGEGE
VPAVAGAVQAEQPGEAAETPVQGEAPASEEPKEAWVDVAGQNKDKEAAES
HESDEDGSVEDCDLDA
>H632_c337p1
MALAIAPSTAPLARRAQGLPWTRQCHNNLRKYFASGSHFLRIEQRHDGPK
LLRLARAEPEVATLRVDNPTPGQTFTAAVFLRMLILTIPGCLLRDRMMAM
GLFPVGWSGFLEAVPWGLGALALGTALQKKERSRSRALTGLLVLGTALSL
VLGYYLITLPRARDLHRWVEREGLLQRRSEELRAREAGAEGNGAMSISRA
YFDRMAREGASHRGQ
>H632_c3191p1
MEPPPDRVEELFGVAEAVEMDLSVSRWKKSELMLKNMKRSHQDIARETTV
LRPGSWPPSSRQTSKVGIEVAIELMLEWNAMPKPPSAGEAQAPRFAPHEE
DRLLKKLEDLLRRPGSRWRVQRCDLLAGCTRLDLGKEARLVPLATQGLVP
WEALDAEARWHAVLVLPLEYEANDWEPADDAPCHDAMAEETREFLERLEQ
EWTVGEEAAGARRRV
>H632_c3157p1
MRQALQEDAPRPRLFQGRARDGRVAGREGRVADRQGRAEDRQGRAKDRQG
RAKDRQGRDAGQSGCNAAGRTADDSPGAGFCGGGGAFLFALWICAGCARD
ERSSPIRRLASGRRPVQRRRAVPRGASFSSSSRREPVRGVLGLLRSAPGQ
QGRRPLRRPSLEAGAASHARPAPTPGLAGRAQRRQALRRRRRRLSTHGCS
HAQGARQARRVAAGL
>H632_c251p3
MSTCASTLRSASAEKKSLVAGGTLRLRLAYRHADDSHACSGEPSQLKPAL
PASSRALAAFGAKPHSSQSKKTDTRDAAVGLSDRDGLEPPPRSPGIAPLL
SGDPSHFETLARESDARWAAAPGSAAKAGPTPAPAPLAWRPGAVPSRPFC
APSTPLFSRSSSTADVLAESAPWASMRGEIMVRRDPGISHATPGHDAIGL
AGEAFHLQTARSPAA
>H632_c4852p0
PGSGGVCVRLLRDFCVGVPILHGPSAPAADEGASTGAGPESPPADLGVGG
ARLPAERCRAAAPHERGRRFLRARGGVWHPALCPAHGAGRRRSPSRQLHG
GLCGRWCHAGLCLSGHDDIQRALAVGAALGPLCLGLLCRGLGLLPPPQVH
PHPHQHRAPRPPHAPAERGSGGGCQGEAAGRGAGKRPGAPRRLQRLPHLR
GRHRRRGHRPQQPA
>H632_c4681p0
GSYLGSVVRDISHLPEVDLKPARGSLPVYRAVPLAARGARRAVRWLTSRT
GVTVSQLKVATQLSCIYILTMLTVVVSPIFYGFQRRSVWVAISAMLVAES
TTGSSVRKGLLRVLGGVGGCAAGILVMVLSTALNGWSHDNSAWRLVVASF
FLTLFESVNAALAAWDASRTYAYFTAAAVMTGAALPYYMQDRLDLTYGLW
VMLLTIVGVSIQAL
>H632_c3978p0
LSDHDLLYTKPDDSVAGPGAVDPERWSKTNGDGSLRTKTPKKGKGAPPRE
WIGAGDIADLFASRLNLGGSKPPAPSPCAQQRRLLRELQKKLEAQLSMLA
KPGLVAALPDRGAKIQAGANELRRQIAEVETALDGRAAGKGKSDGGANPP
REEQPGSVAAGNDWQSLKKELKTAALQLANRALVDALPDAGASLWASTKK
LAEKYQVAKTRRNE
>H632_c485p1
MRRLSGWHPGTASRNEGAYLRSLDSSTRRSTVTRGRLLVVGLRRELHWSD
IYWRKQLHYVARFIVRHSDDVVLLVSCLKPADHKRSSSGHSAPAGFDPGA
DATAVAEPGSHAALLARARALLTERYDVSEQRIRTLETVVPKHQCAGHVL
RGICEKEQADLLVIGTRPGPAKGFLGTRRTGHTKDYLKHHLKGTRLVAVH
PPECWIWDHKLPS
>H632_c2328p0
MRLGLVACVLLAVVGMAAAGDITPAFTDVVINVPNPITIVDGATANIDND
DLAAVSASGTLTIDQGAKVTLTSLTATENPFTITTAGTASVTGGLVGPKV
VLDVSGGTVDLTGDIVDLDLTIKPKVRKNQAGAPADSTVKVDKVTGTATV
TNPETATDIRPPGPSPGVSPDVAPLGCKHYRFWVQHTHGVDCEKEKNTKS
EYIKWLCHNLYCN
>H632_c878p0
MRNALLGTAGGWYDYASTSSVEPRPLTSIPVLIEHPDGCVEVALQPVAAK
VEDEQAECPAGGREVEMAAVTSASARSPRRNRSGGLRSVADSSGGAAPFS
DVDLERGLSIIASLATPRVIWARHAAYLESRRAAQIPFMTAVIGPDGVEY
VSELGASEVASAAPAKDENQAAKEGVEVAELPEESPAPGPSRSSASRQSA
PVGSENGRDAGG
>H632_c3576p0
MASLDLRIPSLALVWGSSHGRARQLLMDRENVEIDEIAPEAADLAGARHS
WVLSAPDLTLEMGLCDASARLGHARSNDASVGDAAPPELGDPNPSDVTLS
LHSRRASVAWGSDAWAWELAVARVDARVAAGPGFPAAQTEADDPRLLTVV
GLRKQGRFLADFEAGAEVVGAVDFEAGAEVVGAADFEAGAEVVGAADFEA
GAGTADVPLSTP
>H632_c3183p0
MGLQGRRAAQLPALGPRKPQDRASRAGRRLLRALPPPALGGGAGGGGGSS
RPASGRVSQGLPRPAAASGRGKVPPRAQRVPGRGLVRPDALQRLLAVLPA
PAGLLPPARLRPLARGSLRLGGARPRVGGRLAGRALRARAGHTPLQVARR
RARLHARPRRALRRQLQPGPPRPGVLAPAAPLEGVGQDLPRPAREQAPGP
RQDGLPGPRERV
>H632_c4942p0
PGALAARGARGGGRAGLCEGARAACGGGAGSAGGVAGPGNAVESSPRAGE
AQGAGAGARALEFVGVGGPGALFAAAAGLAEPVSRGAAAPRRPRAVQRGL
CPLRPGHGLVSVRLGGVQLLGARHGKHGDLGAARLARAAAALAAAAAEGR
DPILLRHDRARGGLQRRHADPGRHAPGPGRPRLGSARPQVVGVRRQGPSL
PPGPGHGQVRS
>H632_c3675p0
MTRNLVPVALLLELKDRYTSESFLWDASQNRQAMLDFAVTYCRESSMNVV
HARTLAGEMARQVGAWSVRKQASQNGAVGAAAPPPAARDLHTISLDCWVD
THQLQDSFLWDLNDDQASPEAFARQMASDLGLDGRAAVTIAIAIHRQLAA
VRHSRGRGSRASEHAPPLWKSADQAAESGPRLVELDQATRLEREREVQGK
GRAPFREGASS
>H632_c1347p1
MKIRLLFVGKYARIAPAGAVPPSGELVPESEKQPGIFSMLSLLGGIFRSK
VPSADSHPPNMQSRAGPTPAEARTQSALAARDAHWIARAEDNRKGATMEE
SVVELEATAAAASMARCGRPRCGRALEADDDAGSSCIPLGLDSFRLFARL
SCPELRLEPQIMQALLEIYLSYDRRPSAKELLWRLHDCGRMQAAGKTLPL
FDEVSTAAIEA
>H632_c1113p0
MVGPGALETLRLSRGISVERHATMEDATELELIPATPLAAVAQRKSGSEL
RAKAVFKAMEKILEGPVTDSAHLWVLARVMSRDEFEEALEERALADLPRN
PLPDQDDDELTALARKLGNAAAAQERFDKLLHQMRAQRRGAGERAVLREP
GPPPAADGATKVAGEARPDARIVELEAPLAPLDATLDAARPGPVFDPSRV
SPEASAPPPDR
>H632_c1086p1
MDVRVDMQEGLHSGSVMQLMAPGTFSEGLPGYLAPQGQVGAMPQYAQPLQ
ENFVMDQGFGNLAFGGYAPFQSYLHPSPVHGQAGGMVGYVPGGPPEHALK
SLGLDPSDPGGNPNASGGHALLSPPEGASAGEVYAQAYPGLLDADAQQAL
GHSGLVSALGLNALQGSPNPCNMGVSPGTSVSHPCVGGSEASLGSSPPLG
RGQGGSHLYEA
>H632_c854p1
MGRHEDCHVPRPKNRTLDFLWLPYPNELAGEVENWVATLEEQEAADAAFF
SRKAGAGEGKPPVANATALARVPPKGSLVMASTCLWHVLWTDNAANFGEV
MGRFARALAAVQKKRPMDVLLLTCPTVWTDLINGPNSRRKQIKMVPPTLA
AYDQVIRGLRMPVLDHAGITRRCGPVCTMDGVHSGAHLYEAEVQVALNYF
EHWKMGLKP
>H632_c4087p0
MNDPRDTSFPDTTLVTDVALEDDIDDALSICIDEGRCEPLADLLRYNRHS
KGLARDITEHQLCHRFCKLSAADVALIVARMTPPILAVPTSQRNVLFQLL
HRTASRVLAPQPAEDEHGSTFQTRGSVAGDERASSPGAAAGALSAPAYGL
HSAGVRAVLECARHQEFKRAKQARIGPASAILLQRTAVLNPSPVPVPDGQ
ALIGAGGGL
>H632_c3334p0
MGRPVREPVLPYHVVVAVLIADHLEGEEPERRRFQRFLVQELAVGSTPEA
EAYVSRRCDVLQELLDQADAADNLYGIFHGLALLLQAPEKSQSATLAPRS
ALGLFVRRCVSAFSGLDFQDVCQLSKALVSYLCDSGGSPSSSCRAGERDA
ARGLLAHAARLRAGWLPLGETSDSYAPPPSLPAEHSLLSLARAGPSRDPL
AAVEALHAL
>H632_c308p0
MRGGNLVLDSQSPFSPKQLGPALGRRDSLENASPSRASPSSLSQLPSSVK
PAKSLALKRLRKRPRKASFGLVKSPLGMAGGRGDAREPEKSKPRAPKRLR
SAFVDDAADLSGSDSGDESEEEADEYEAAFVTQRCEPSPGLGGAKPYSPS
PTPLLRRTVGRKDVQHTPGASQAALESYDLEDSFIDDEEDDDGEEASEGD
EEDGETRKH
>H632_c2719p0
EELFQPASRTRAADPRPAAPGAPLDEAVVLPASNKRKRMKIRQDRPSGTR
VVFDEEGAAKNPLQALGDEEEDGVGERDPSMLKESVERRAHRLREIMRQR
DAVDRAELKARRKEDRVQKRAKRLAREAEEGVAVLAGASDESDEGGSESD
GPDLLASDSDDEPMIPTSLKVKKEAAHMDMLPAAKESKAAMSLAEQEALA
LSLLKKSKR
>H632_c5122p0
EEARRLAQEAEEARLAGARQGEEKAEPGASALQTERDRALEELARVEERA
EAREAELRKALERVKALEEEKREREVLERAKALEEEEGEREAGTKAKPLG
QADAASVDAPAQHADCNGRAERPAEAWEAQLSALEKDLHAAKAELSEREQ
EEARRGEEAAARLASLSAAEEARRTLQAQLEALEASRRGSEAEQGRLEAA
LRDARDER
>H632_c3015p0
MPPPDLSSVERRNGRLELLKALQRLLSTDPQRAEQYATQTEQAIFAKASS
REVWAQLLNSKIQSVLSRVQTAEGGGAGAKEALPAAPPAPQQQQQQYHVQ
QQQQQQQQQYRRPTPQQMMPQQAPPPPQQQQHYGAGAYGAPMQAQAPGGQ
AQAPYGAQPKAPYGGPAVPGQAPNPYGAYAQAYAPQAAQQASYGAYPEAE
ALYAQQQA
>H632_c2126p1
MDAGDHVSQQTHRRAQSQDLSRFGGDSSDEETLTKPAGGSKRPRRNPPPR
KIPQLDGGFDDDADERGDEARADDDEDTSSEEPSSSEESRSSGSVTSSES
DAASGSRESSSPASSEAEDDGAGASRVPKKQRPPLSLCPPLHRSAPAEEW
APALLPAAWAHHRTEGAEAEEEEWEEQREARVRLYKSRRRDALKRQSRQK
RRPGRTRT
>H632_c1035p0
MPVSKGPLPSPSACLSRAWTLLDACVEQAVVPLARADPLLSLHWIPSSTT
PLSLARPPDSDALHVFLGQGRRALVLQNSLEAAAQLDALDWALPGELASC
APFGPELVALLWRRGGGGFCLALVEARREDYASASLGQMPETQLHARGAE
AWAAAEERARRRDLEGGKEGEEAPGLALSASRGLACLVFGKKRTLLLDMS
VDEDEEEE
>H632_c758p0
MSRWTYAEVRLAAGGEGGLELVVALADPGDQLDPFPSDDEGASEDEAKTW
PRSPVTIVKPIDILQTCTYKIVHKPAEKGSDSDIPKAPDGRSVSERHPET
QIAAAPSPAPVGTTAPLPGRMPAAQTPPARPFTLDGISPVRYSRLGPPRA
SLPLLPSKAPEPEPREGAPDPTPAPRSGIRPRRGSAIGPLLSRLRRDGAE
DRSESGE
>H632_c4302p0
HSVLSLPPHRRLWPPAPLPASEPGSGAGAAPRAPLAPGALFLARERAVSR
LRLGPGRGPAGAARPEPHADSRCRSRPPPNALLGVLRRPPGPPGPAQARG
RGRDAGCEPLLPGPGARGCVFGPHPDVLELLGGRSRACLSRAAGRSAGAA
RGFPELRAGAGEGPGRPPQPLRRISGGRGAAGRPRSELHPRPGHEASRAP
LRARPAQ
>H632_c4225p0
MTSTPTPLSTLSAPLVSTAWTLTLSRAPTRAATSTGRCSAPRTPSTPTSS
ALCARPFPAPTPSPAPSGPPAPTARANGPTPPPCTPPTPAWLSSPSRASA
PTSILSASCPTTPARRISLPSRWTLTAATSLAASSSAWRWRPRRGAATSF
PSPRWTPSATTSRAKARQAPCSGPPTSRPLRARPAPTRSLSRCARTLACP
TATPRSC
>H632_c4097p0
SEAFDIPWAQFDEHTPVGSPRGVTSAPATTEESAEGGAAVDAFSQDIWEA
VLEQERHKNMSKGKAELVDGKLPESEPSSARPKQLSGRASVPSSARNIFP
CRAVEGAGAGGVPAVPPLTTADRQCCLGFFARQGFGEYRPVMLDDVRRLF
GPQSGSGFDLFTLDRVFALTSRGLPGLRAHGFALLVCLLHGVRLGARLPS
ELTEDK
>H632_c3754p0
LATWSLSSFDELARFAYVEAIQVAVSASSARIESVVSDSVGILVHTVVSF
DADPNTDWLTPARELYATLRTGSFSDVLFPVVWGANYVQAVTMPYLEGSM
DGYQTDSIVYGLQVNLHLRSHSFDWLTLARANQLLAPLRNRSSVVVGNLW
KHAYLPGNSTTVVATMQAASFSWTALELIATAISVDAADMWPADVWGSNA
VLASVQ
>H632_c1556p0
MTITPRPYLDDFALKDGALCLDNWLQETSEGDNHSKQGTMDLLNAFDAAS
TREAAGAETDLPDLDFKASTSTKPASASKKRGFSMLGEEELAYGICRSSS
SVLLSLTPLGERRPKRAATEHYTQLRAKERAVQEMQQCVAEMESAMLEAE
RKVAASVSENGDLWATVATLRLCLMAGAESVSRHPVAPMPPPRPAAPALP
ALRVEE
>H632_c728p0
MEELAGIGYGPLFHLVCWLVTHVAAWAARSWVECMLLAACRDPAFRTHWI
SSGDSPPLFERFIVQSTSITNGRAAKTIKAVPVISQTSIGQASRKKAMLK
GTAADDIVSHEIGFGSTMDRLHSEIARLEKELRLTQQQNKELAERLMEAA
FSSTEPAIETSPQRPSSPDPMHAGLIRSELTEEGQHSRRRKLPLSQLSDL
VAAGL
>H632_c5158p0
AQGGRGSGDQTRRRGGGCRAGSVGPAGQPGPAAAAGILRAQRVGGGALPR
RHAARDVRLRVHRPDRARVFGARCQRRDVQPVLAAALQPAPLRLVLGLHR
VAAQQASRGTPPARNSPPAGLESGAASGGGRPRRQCPGPGPGHGPGARLL
GRGRLGAAPRRARVGRGRLRRLLPRSSSRLGLGPPSADGPPGFAGRRVGR
GAAR
>H632_c4885p0
QPLRRGGLAGAPGGQDAHQRVRGRAPRPHARPEGGSAPGQREARRRRLER
PGLRAPASLQPAGAPCRRPARPAFPRRVRASHAQRPADSPREFRPCAPRL
PPQPLRGLLRVRPALGGRPALPAVLPAPRLRPGDPGGAGAASRLARRRTQ
AVPRHAGVWRACLCQRARLALLAAQHAGGARSWAGHGLPALRAGQAPRPA
LSRS
>H632_c4500p0
EASPALRLPDGAGWLLRLSETRLCLGGRAGGAATTLHLRLVRPRLLLRPE
DVPELKALLDGSVVTAAEGLEEGMARALLDAGASAVVCPRRRDGRERSDE
EAEGEAGPRRREEEEGRPRSAGAVQADDACSAAQTIQAQLAAVYASLQRG
QSLGEALQRAHDAWGGSEEGFQALAVGEEENRPLLCALTLQGGKVVTHYP
RHSR
>H632_c332p0
MSARSPSLHFGDGSGTSGAASPFDVLAFPLDIPSESPLPGLRAPPLNPFN
SPRELYGASQREAAAALRKADSKLLDPSRRASDVARPPARAASELSGLYH
FASDPGLQHQSLFDSRDALFLEAPRSGAGSLDQATSSLHASLSSLTSRGL
AGGTGPPGLGVYGGAQPLFGSLGGQGLPPRPSGLGTSHPSGIPSGPLPGV
KPPS
>H632_c3317p0
FPSFSGSCEDSAHPRGGGQWQGPGLWCRPFRGPPGLHGSGVQAAPRGHLQ
NCCNSSDRPAHPSHRVHRQGARGVARGVDQARAPAAPARVQAVPGERRLF
WLHGGRNSAAGGHVGGASADDRLPDSSRGWPAAPARLSERPGLPHLSLHA
VRAPREPPGVHARAGHRARDDRPRAHAGAPRLLRPGACHWRGQPGRRREH
YLAF
>H632_c5200p0
RRRGGRRRRGLGDAAVSAGRVWLAAAELGVDGRAPAPLGQRATRRAGAVR
AGLGAGRLGADAALRAGHFPLLARRGQGAAGLLEGRARLLRGPHRGALRL
PGPRPPGLPALGPRYGPDARAPGPPHLSGPLHPHPARVPRHAGALPRAGG
AAAASRRCAGGGERRRGRHGRGKEPLQRRKSVPQVASRRPRGGLGLGPQP
QL
>H632_c5185p0
RERAARAGARQGLRRGAREGAGARELPQPRQSAGRGSGLSPAHPQEAGRH
ALRRRQDDAADGAGAPDERLFGPRGREGRQARARELCHRQGEPPGAHLSA
AARLARRDRRHRPDAGRQARRRARRGRRGRQGARGRRGRRRGPGRGRRGS
RRGGEQARPSRASVRREAASVRVLPDLDAGGGAVRRHQLPRWDSASRLGA
PS
>H632_c233p0
MERRVERARLERLKKEREAEREAEREERERERAGREEERRRDKERKKAEK
AEEREREKAAREEERLQEKERKKAERADEREAKRVEAKAERHKIREARKL
ERKATKGAETGGQKRKRARGDEENDESCAAASDGGEEEEDAKAAPHLANG
PRVVEDQATCPARTDRAPGASPRDVALESSAAGLEPPEQREETEANERNL
HP
>H632_c95p3
MHHVAEAVTPELPTSLPSTSTPPPSYSFEVRATPGTESAARLYLRWPQDG
VTLSLHFPLSKQAPDRLAALLGSLVEGCHGALRSARDSLQRCETVEREAE
ALQQKMTSLLDERDKERENVLVEVAALLNSKKQQLREALGQPEVPPDIDR
RSLPAEAGAKSLPKSAAPASRKRRLPVREEEAALSTASSDWDDQDESGNE
S
>H632_c5204p0
HAELHVGKRGAHRAPGLCAAPSRCPRALRPGRLHGRQPRAPAGRFGAARG
RRRAPGAPGAHGGQREVRAGAVQLLSAGALRGARDVWRRGRRRRARPLRR
RLRGRALRGPRRDVRARAGGRRAGQGGRRLHQGHPRRRPRPLPRGPRRSG
GPARARGAGHRDGHGHGHRARRAKGAASLGARGRGARDTVSRLLVRRRRQ
R
>H632_c4936p0
RAVAGGVRRRGAAGSLGRLLRGHRTGRAQWLGPHRNFARAGGAPRARPQH
RRAQQAPPPPASRPHAPAGTRHGPSGKRGTAPVRDGNPGGGSRDAGAPAR
RSGGTDSGARARRDAGLPGRPRGHGQSLSRGTKSPMVRHGRPWMALPRPR
RAGPALAGGGLRGSHGARQGHHRAVQRRKRAAPGRGRRPLPLALRAVCGG
R
>H632_c3194p0
MTRGGEVAKPPASVEQESEQDAQAELLALGSKKRSKEPSKVRNLPQAGAS
VLGKPFAPPRPNGATVTTPASSVAKSAPLSPASQGAATLQDLSKALRAEE
EGAAIEALRPKNYPWQRHSSFYGVQELRRLSKEMVRDVVALDYAALGEPV
PKRIYQEGKRPTWWPVPVYGPKALMNRGDCIKLYQITQAMLAEHYGVKLD
E
>H632_c1909p0
MSLWSWSNDVSSIQWAPAAPGTRRALNFDVYLPAFPTARFTSQYRSNYLH
AFSAAFPGAAWTIMNVMQSSKGVTVRTQAIFSANANVDWLPTARAIYAML
RSGTCGQTIYERPWGLSSVQQVVLPYLVATGSDNNSYISGTVVHGLEFTL
LLKTRTMDWLTLQRANLLIQPLKAMAASTQVASFSARALALINSQVKALR
L
>H632_c1441p0
MSENAACEGLFDPEFLRTFRFNAHENPLARINVAPSTKGGGRKGQPGAAA
AAQPRGKRRAVLFCSSKRCLVHSHEWAKAVDQGLNEQIFFVKVNTDSNPQ
LSHRFAPLEKTGTLILLREGQAPLKAEELVSWASRGYLSSPALPVPEPVS
AYDLFLNSLAEHKWTVMLTGGVLAALSVLFALPGGRNAKAAAAKKKSPKS
Q
>H632_c701p0
MPTNKTASLKMLQDYAEYLLPRLSKLLRFHMDKAFRGLRFERHQAREKAL
DRVCWEFTKAAGRKTIVGFGNWSNNDPGGIIKRHRFGPAGALVRLLRRYC
IVIYVDEHRTNMLYHRCHKVLFGQRSKIEEDGEMRLRKSYSARYCQHCKE
HKEPKGYCVNRDENAARTMLLLLKLKLSKELPPQKLSEKIQSAVIFMRYL
>H632_c206p0
MGSTLQSTSSLSNSCAPGLDLAISPVLLVGSPGAGTVALLFQYAHAAARA
GLNVVILGSRESLSDNHPVVDSKAASDPVWRDVHLKYLSNVQEALLYLGG
VHLLDPEFRPHLILLHDALGLCSGVASDKGGRSREALLCRLFAQFADAAT
HLHKAGLASAPAPLADALSGSRAILSIECEMENPCVALAQRWLPDCFPAL
>H632_c1398p1
MEGEIAHALQQICAAEAASEGLAERHAQAVARSSSALAGVESECAAIDAS
LRALSCDDAMVGVEGARACVQRASELLVRVASEGCGSAVHTPGPSPSHPG
GIDVKNLLGDLDRLQALLCAERVRSARLRAEHQAATAPLSSSEGFVSAEG
HRSTVEWGTALDARQLLVSSRSSAALLKRWPDLLPRRIDQRQAKLQEHKA
>H632_c5242p0
SIVSRRKERESRGLAGSLTAYGSLGGASSLGGSVAGSLGVAGSLGMAGSL
GATRGNSLAAASLGGIAESPDLDASTSQNNSPTEPGSMGATLGAMSGLGS
AGALAASNEEEEENGGGRVQGGGGTVSRPRSVPSPSKPRGGEEQQARRQG
QGPSNGPQASNGQSQSNGQQSHGRQNHGRSDPRLSNQGDGQSSAAALAP
>H632_c5238p0
AVSVSAVQEYEYLEFPDGVSQTAASTDGTPTPQGATPSPAPASSRRLLSR
SLLQVQRSGAVLAVTYRTNSARTSSEISALLHAAASGDLADAITATGVQV
SNATLFSVPDVQAAEVFDNPAGDDDSGAFKAWWVAVPVGLALLILPVPLY
CCIRCRRRKMREAYDLREAEEAAQRAKSEARFFKTGAEVRRVPTVVIHA
>H632_c5237p0
EEELHAAAERLSCDGRALEQAREEAARRAAQVEEGRGREADLRRELETVA
DEARGFGRELQGAREEALGLGRELEEARRVLELKEAELKETRQTLGLKEA
ELKETRQTLGLKSEELKEIRQTLGLKNEELKETRQTLGLKEEELEEANQT
LGLKSEELKKAERALGLKSEELKETNQTLGLKEEELRAADRRAAALRAE
>H632_c5017p0
MMPDAGPGFVAACLEALGQNESRVVEVILDGVVPPAVQAMGLAPDASMLE
FERCAGAGRAGDKGKKARGEGEGGGVLGLAGRELVPWDAPLEEAESEAAG
GASFGGGRGRSSLTGSPPRAQPPPPSEPARAADRYLSLRDAGYRAVLHRT
ARAAQWEEEGAGALYEDEYDDTLDGLDHLGAPDGAAAEEKGVRLPGAAD
>H632_c4756p0
MMKNVGKAVESIAHDGPAVQTPDERARAQDRAVVDHRLVLEKQQAHESDV
RAPGEGDGSSPDPLQLEQAILEIHPKDAESKEAAAKREAEQRAKEEAQRR
QSDEAERRQREKEESERRQREKEESERLRREKEESERLRREKEESERLRR
EKEESERLRREQEESERLRREQAARERAALQQADLDAEEAKRRQALETP
>H632_c4666p0
MGSVVERQFACSLGTAASEGPGQPERLVCEGVAELPVVPDWAVQFGKYLP
PTAIVVQVTLSQAPAPAELASVELGRGGHESSLELAAEAAWRCFATPPRG
SDDVEADSSNGVESISANGVESISANGVESASSKGVESSSSSGVESASTK
DVEAASAKLRDAAVPLSGRAVLAWPTKACGALRNAAEVQGRVVVAVDGD
>H632_c3783p1
LLLELGPRAEALPGGSAATDFSGDSGTIGRWITGRGPEGAEGREGGGEPH
GSLEPSRDPASGAALTGAFFHAKLPDARVDLKGVLYRADLAPLAATVALV
TVGPGEARVDALFRSAMQLREEDQGRTPADQAVLDRLLADEDEDEDAGPA
GFGAGGGGPGKASAAKRGSASAAPSKPRGGAGRAAARPAAKKKGKGSKR
>H632_c3119p0
MHPFNPSSLPQNLYFKEEAARTSHPKDDYIVKREVLSAASEAEAWTATAP
GVPQSQPLRRLVDYCIHSATGVPEPLEALRSGSSAGLLRFSGVVAAPKGD
LASEATPQRRVEGVQELLGFEIVGGRVQDGAIASQGAPALVLVTGQGRYE
LSRPAQAYRRLAADAQGLAELVVEVRRALKTDPELGLEGLVAPPGPGGG
>H632_c1027p1
MSRTLNLLRATPGVMYAEADEVVSAARIPNDPLFSQQWALETIRAPGAWS
LATGMALTENVAMDIAESLLVNLTSAQDVALARVCEALHGDDASLSHLMD
VSNAWRRTSGVEELAEDDLEDYEDDAKGPAETEDPDDISSGEEEEEEDDE
DEALSEEERMDAEKERMDAEKDRPFDSVAARGGVAAASAPRSSGGYVYS
>H632_c5136p0
MHQAILELRGALPRLNERIYPTQSDALSEYLALVGRGAAPGEEKKTAQLR
VGEDALAELQSLGATYWTLPSARAEKDDRPSDAVSVTHWVVANPDCEEGL
ALVLAAVEFHGSRRPRSEPRWRLALILNAPTESPSPFGALVEALVAHASP
PPALVELLNACLVSATPCWRLARPELDRLVPGADFPAGARPLPAPPPP
>H632_c4540p0
AVRGAAAVRRGAQGLAAQVLLRGAAPALAPGRGAARRARGRGGRGRRAEQ
AGGRGLADLDLLLPPPGAKPQLLRHGGRQPPTRQRPPQRARRARGGGPRS
LPHARRRRRGRPRAPQPGHDRRLLRRGLHHPRALRRRRRREDAPQGPARA
PRRRLRVRRPARPRRRGRARARHAPARAPGPRAPAVPRPAHKGQRPAA
>H632_c378p0
MSDQAREHLDILAQCAHVLQVAKPTSLAMMYAASHAAARAQASTDEEGEM
FDAQVAIRRCSEAAANWLPRVQACVDSAKASRTEVHDEDFLAQVDVSALR
EQMEADKARENKYVAQEAALKATLAKARYSKEISHDALLARWRTIKDHAH
VVEHLKLKAAVYNGLPTDLQAAHAEHARLQRELAAAREELERVLEAVG
>H632_c1694p1
MDACEPLECHRCHKNGMGKWKNISRSNMKDWTRYHGKTMCASCKTAAKED
HREFVRQRKYFARLKERIYPRSGNSLTQMRAIVSGVEWLNTRSFIQGLSS
QPQESLPYLGSPKAGMSTTSAWDRNDSLAIMKQQNLMQGAAAPPERSPLG
PGLKINVPLNVGKDQVAPKSPFDPGSPHDLSKHQMPTSPLGQLDAIEE
>H632_c1109p0
MLATSGAVLLYAPREAEEDWALFNPSTYDLSAGVLPALKRIFGAEGETGE
APPRPPQNSGPSSLGPSLALTSPLADSERLQASAGPSQESTHVLSLSIAL
THVAGAECADDGRELLLRFEPTVTDRGLTPRGLATAALVFRGLMLPLALP
LEAASSNSWSVDAYLAGSNPRDEEEGGVVAHTLRLAFSSPGEALAMAR
>H632_c5266p0
GGVWLRIWLRVRLLLLLLLRVRERERIGAGQRRGDGAPGGGVSSDSSGAA
GGGDEEPGQLRPSLSHLLHSGTRGHGQDQDPGQHPAHKRPGRRGRRHHAA
DRRDLHPVGRALEAHGGAAQGARLRAAAAGPAGHRHAGARVVQQPAVPRV
WAVRHRGARRGPDARAGAADGGEPQPAQAAQDALRRGAQQGGPPVRL
>H632_c230p0
NDVVKLKYWSEEVAYSWFRHLFSIDRFDKGGWKFGNTISTDPEGGQRPAA
PPEATNRSAILAAAEGRRSALGRRPKQSQRVQGRQQPWEKAALLYRKVYE
DATYTCSNKAISRMYKVGPHTKIALDNMLIEKTASSEMLAENARYLVPCT
NALLQFHMDEGFRGLKFRHYRAHQKALDGICGEFTKKEAGWKTMASA
>H632_c1030p0
MAPVEEQVVAEERPAEYKPKLAQVEDSDEDEFATSFKSTVGDIERVKNGE
ALPAGVSSELGDRSAESDGDVDSASDSDASVSVTVAFDGGSHTRAAESVA
EEPAGIARRPEEELELTRAEDLKARGNACVARGDFREAVVAYNAALTALQ
QLGDPPSATRFSPAPTVAASTLHSNLSFALISQGHASQARQAALDAA
>H632_c4437p0
GAQQGAVQHVLGRGVEAAVGAVERDLQPVVAALERALNAVESRVALERVH
ELVELARDVDSSLFADIAAQLSAQLGVLSDFQRRKLLSQWHGVLPVLEPK
AEARPKPAAAAVKAEPGAGGESGAPAEAPASVEDSSVESSSADPVPLAKV
LLQVQFGANQGAPFVASGSWAGAVASYFFGRGERGQGYYLDQGAHQ
>H632_c5277p0
AAERGGAGAGPPGGPAAAVRLRQAAGSGGAAARAARGRAPRAHLHADGAH
AGRAGGLPQPAGPVLRPAGRVDQARGPAGAGAALQRRPARVLLHPVHALG
RRGHEPGGRRHGGVLRLGLEPGHGRPGPGPLPPHRPDSRRAHLSPGDAAH
GGGKHFAQVGPEEAAGLSRHPVRRVHHRRAGRQARPPGAARARAR
>H632_c4922p0
HAARAGRPLLQAIRRRVLQVAPLRGRLRGGSHGDGPGLAGRDAQVPGRAA
VLLPRVREGSRRRQAAGRGGAQPAARDGVGGGDAHPLLQGPPRPQLLRPL
LHTHQRPALAARRGRRQGFRRGDGARRSRAPRAHRLPPIRAPLHRLQRRA
PHPGAHVRAARGLRAGGPVPRRGRRRVRHAPGQGLRGALLRRAPR
>H632_c295p1
MTPLDEVASLYVAEAATDAQPRAQDEEEDDAWGEEQWTNAPPPLAVEESV
GAGEGSVPSSLNGSAPFGDDAGFSGWAEAPAEASKGPVSDSGEPAPAAPP
VEESGLWLAASSPEEATAWARDALAPLSAALDQRLGLVLGEEEPEHDSLA
SLAEANATFGTDLAIERGMEAWQERAFARRLRQAVADAPSGERDE
>H632_c2046p0
MAPLQEVLLARGAQSYQVKACQNAKGAVVVVIAHFDASAGDALASTSEIQ
RRVTFWDDNWRFFVVAFVAFKLRDNFSLVLHYSIDAGCKAFVDEGGATSG
VIDNSGTASVTFVPIQSGVIESNCGTTPLVSYSEGQLQSIERRMQELSGR
DFETSADRPALLSKLVELQAERAAILCEDVSLSPDDCADAGVHAL
>H632_c5306p0
LGQRRGGARGRAVGLGDCARGGPDLEAAQRRGLAAGLGRLRHRVQGHAQQ
RAGRGGEDAHAHARDGGLGAGPALLPPRGRHPQGLPRRQRGAVRRRLPAQ
RHGHARHRVLRGRQPRQQHRRRPRDVVPPGPPGGAGRGQGPGLFAQPPHR
ALRPQEPQHSAHARRHGQDLRRRHGQGAAPRLRHGRRGNPGLGG
>H632_c4698p0
APSPGGRPGGRGRRRRLPRAPQRGAARPGSRRAHEVGGAAPRARPGGVHG
RRGLLAAGLPLRLCRRRARGSGRLRAPGRRARGDGRRGAAEGDASDRQCR
RLFLGGSDRQCRPCRGSLLLPRLGARHLHVLHRSHGLHGPRLRRVRTLAV
ARASPVRPGRSRCPVLWTAGALGDCLSARSPCGRHLGRAPLLCR
>H632_c4186p0
MGRVGPTDGALGAQIRATFEANPNEEWLSAARSLYAMLRDGNCTQALPVD
TFGYSSVGQDTSASVTQFIPGQVVYGANFNLVLLDRTFEWLTHQRAEAMN
APFSGGPDVAAVNSWKHVYAPYLDSIPSVASIIQITSYNQDHLRSTLQNI
VANPSTFWPEHIWGKVEVLPDAEIYALGGIYAPPPPTLPSPPPS
>H632_c3433p0
MASSQLFWDLTLDAKIEDSKRTELSIYRELVDSDRFFCCQCRSAGKLYCC
GKPCRLGKNPYLSWIRGTPRYILRNAVQVCCAKFDAGLARAKRREDEEFA
MTRFDPIDELTPAGILRHTVPIPPGSVKVLANGFLFFSVCCPTEVEIEHN
VEKGSLRRLESKSKRIAFLHWHPRWGRFTISVSYANAPHQRGAP
>H632_c3249p0
MDTAAGRIAMADEVSGARFAEQADSGMLKSERDDFVKGDQNASDVGDGAE
DAKMTVDDTGSPIARTVQMLVSKLGSAGARFMESVAGVETEDPEEHLVYS
SDCPDSIAPRPAGISTRSNPPTQGKAHASPPTSGEESGNDSGEDASSTEG
GFEEGQIDKENEPIVMPDTGGQKVDPRQGGGNLGANQAVFPLSG
>H632_c1328p0
MGDIDLPEEVKYQLSAFQRKLDAVEARLGSLQGLSASDIDAKFNDLDAGR
AHLALALAANSLLHAYLQLRGQQPETFAPYAKEHARLQLYVTKMNKVTAS
EELSKAKRITHLNVEAVNRVISSVVSDPAHKAQLRSKAGTRVDASKRSRS
GVASDVAKRRRAEDAGNAVEGDKGGVGASPVDVDAFLSEAVGQT
>H632_c5324p0
TCTCVRTATPRGPGSKSCSATPTRRGRASTRSWPTSARRAPRPGTTPTRA
TVCTDWTPTSSCWRSPRTSPSSASFARSCSRRRRKSRPSWRPSSARWRRP
CPGPWDRPRRPGPKPSRWRARRRLNFSRWACCGSTFPWTWTCPTVPLSWI
ASASSTTSCSCAASWATISCPTCRRSRSGRRPSSCSWPPTAAC
>H632_c5314p0
RGASGLPRGALQRLCHRHAGARQLDHPLLAQPGQLRAAPGLEAGGWGKAL
GQPRVRGAHERVFSSSRRRRRRGVFDARPRSDFRPSLRTRPRPQTRPKPP
HPVLADVELLLQHPHARGHLAGLPGAHGAHRLHRGARRALHAEHHGGRLR
RRRVRPGVQGGAARGVGPASGPVRGGVLGRHAGRHLPLLLLAR
>H632_c5308p0
RRRLGRLVPARRRPYFRRGRRAAVAVVGRRRRGCGREGGASRGRLASGRR
SRGGGRGDGVRDAVRGPDLFPGPRGPSRDPVLLDPRHGRPGGLGGRGIAS
ARVQRVHHAPGGGPSHARPRLPLPRVRPAAVGVRRPQRPRAASRRALRPR
KSPSAAPLALRLRRGGGLPARVRPHPRPAARSRPSSPLRRGRQ
>H632_c3016p0
MGGRVAEKRALTIHPRQISRTGSETLSQASERAVRGLLQKRRKARVGPGD
EGLAVQARCGAEAAIPEADREEADRDPKSEDPCALDADEADGEVWEEVST
PAAPAPGQSESSPPGIAIELAPEAVRRRRVFSKADHALALLLHRSHLVCL
LARARWASALADLSSVQASALSLVPLPLVLERDRGEPRSPAGR
>H632_c3881p0
MPRLLARRTPSPPPRTPPSSRPIPSPRPRRLFSPPSPSLPSPPARPSNPT
RPTTRARCASSTKPSPRLPLAGSPPRSTTQIRAAPRPSRTCASPSSASRL
ATTPSPCSPPCRGRPSWRTQTACSWRRPPAGTSAGARACRAREARLGATP
WWWSGCRLCCASASRRSWWRGGTGCLQKAWASKASRARRRRR
>H632_c2032p0
MPGSHVPLAVRMVRPVNEESTRDGWDEPFRIQVGQLEAQLHTAQAALVEA
DCARACATSALAPAFGSLDEAIEALLPYHVFLDAGDLDGETLELLCDQER
GQAAAAGSADDRPLAMDSDDVPDLDLDLGEFGRGAPFETASAPGAEASTS
APAAAREQSYLVASRGDVWRAQLAAKAAEVCNFLVKLQRRVD
>H632_c162p2
MSATVMEGVTREDAHLFVEFFTSETILFFAAMREAARTFEESGKLPTTMF
KRASARQVKRLLSPKKPKIGPKRKLSGYLLYIKESRAKANKGPNDTPGKV
NLLELGRGWQALSKAAQEEYRARAQAMPAEERGSKPAPAPPARAESDGSF
GSERAEAAEEHKAEKKHKEKKEKKEKKEKKEKKEKKRKHGDK
>H632_c890p1
PRCDPLAEEADAQLLGLVEELAPLALLLKQDWAQSAEVLPRLAAPLLAGV
SPEPLSVCRPLLELDVRHVADPGAKVRRAVERYLLNEVGLRGRATGREGR
VLDGGSEKRLLLAGAEEPLGSALVPAGDALLGGSGEDAADAKSVVVGSLW
LPDPGHNASAGLPGRPGGRQLVLMLQPRHRLTAYVCGGHCG
>H632_c795p1
MYVAFVDAETDARRSTASGLSPGDARLTPAQVLYFRTAMELVVSSPHADV
APSAGNLPALAARHLLNAPLGPSETAGRAPEGPGAGTQAASSTQGAAPKL
TVGEKQALLDRFVRTEWLAEVPGVAGHYTLGVRLRPGAEPCRCLRMLVDE
RPNTSFMYFGVQVRACMELVPRLIDLPDVSEDVLCTLKLLL
>H632_c5356p0
ADPGAARRGQARGRGARGAEEHLGRGGETHRGLVGSRAVQPPQRGRHPQR
ARRCAARERASAPRGGAQAERGPARSQAFSLRSSETPGGAGGGARGGAGA
HAGHASPEPPVHGLRGRRPGPRQLPPSRAIRKQPRRRRPRGHAPRRDEQP
GRRAALFHALRRAAGAHGPALRGARLGERRLRPRRALPRLD
>H632_c4843p0
RAVPGVSLAAADRAAARGHPASRRAVRAHPARRGGAGRAARARGALPRAA
RPRKRLGTSVGALLRLCRRELHQGAARLLRRRHLGQPASGDGAPFRRRGH
GLAPAPPAGRRYAAGRDEPSRAQAERGGRVLDGPLPSVSGRRGAAHRCQD
LQPRSGTLCRQLLCQLGGVLPRPARPRAPGCRARQGAGPPS
>H632_c368p1
MNASRAFAIAFVALSMLVCAPVQAASLESVADFVEVNSNQFQILNAILMS
HDYTAYLAESASNTLFLVPDAAFVRAFSGYLSSGSQTSVADVIQAVHEAS
PEAVERFFLQHIVGVNYANPEALVEAGSAKDGADTSLLFYHTGAYYAVQS
DDGYAAGIVGPIAFPIGKSTVYIVDNVLGNPSIVTGVAMSR
>H632_c3302p0
MFVPGSEKYDINSFGFAYVVQKRETVFPAAIPNILLHFDYRCHVPGGKMG
TNFPAGMADTIRWLGAATPGDIEQKYGFPFKYASVLQLRASSLVNLGFEE
AIKSGAPINPPALRHDALEPCCNIVATAGASFCGDRYEPMLYNGTRLPWK
VPPPNARPGRAPTPAMQARMRRLMSYHDPVTGGWTREDLEF
>H632_c320p2
MKKCYEDAKYTCSKKTFGRICKAGPQIIETLDNTPTKKTAFSEMLEEYAR
HMVPCINAVLQLHTNKGFRGLKFKRYRACQEALNSVFTKEAGRKTIFGFG
SWSNNDPGDITKGHPAGSVRALKERLCYYYPVVPSNEHRASQLHHRCHTR
MDGQRLMKTNHENGTPKSLILGGTASTAKTTRLETPATGAL
>H632_c157p2
MLLLYADAETIKNSLSDIYNPETELGSWMKDLDESGTCGDLCKKASSDLE
SFVTQNGDALAAAVASGNDQESIEKALCEEQLNVCPADSSAMIAAKFKEL
EQKSGGDQDAAPASPTSRKLLAGLSFNGNVGLSAGLTGTQFSNGQSQAVN
MPGSMSDDKLKTLGGILNPWAPRFAPTPASKPFGGWFFGGR
>H632_c86p3
MHRYDANCAILGKKNFERDPWRRARALPSSNGTAVPDHEGGKENSLPIAK
RSPARREQRTVGIPEAFESPAAYEALMASALAEEMSLRLAHVAAQVRSAA
AAGEAGGFSELQARLLPLGVRAFFPCRLEVQRPAFQKRRRRGESSEDEGE
KRALASSPPRSQLVLRLPEQRGRAAEYRKDDLWVLSPLWD
>H632_c57p0
MVGFEKKFYSHPVFMLIQISGIFSQFFSTIMFRLPIKYHVPTQLTIMGLL
YLYNPQACAWLSQAVGCPHATCMRALVPMQLLLGAALPSLLLWRYEYWER
CMYLKGVLQGGAPAPLRQMRFMKLLSWGTTLVMMAVQWPLFASFARSWTL
RRGSGPAMGGVEAWTAWVAAGVGLATAGLYAVRKGGSVAA
>H632_c31p3
MFASSTCNMCVYAIETCSCQIAGRVWSGRAIAGVFANVSISCFPEPVEEA
EGSDEEEEESEGGSEAEEEEEDEDDEGGSDDEGEGGSGGEAGGDDDGDDE
DDDEAGDDDEVIVEENNEDDDDEEEESDGELGTKALVGPDIADDEQEWKA
GEEEDEDDEDFEEEEEDDDDEDDEVPLPKRKRTGASAEEE
>H632_c1009p0
MLGNFNISSIEAFVPTNMGEIHVRKLTSTSLNIKTVGAGYIGLYGDFANV
TVDVSGNGHGSVTVSKVADTLRVERLSSSAMQVVAARTSTVIAGTAEGDA
TVYYNQGNCSLTESSGPFQASCEIYPGMDVQPNLSWSCGVSADAPLTCCP
SPAHFYQGDAPNCYIMYASGVQSLNCDTDLDAVSMANFLG
>H632_c4351p0
MGSHVHGHGHHASPGRQRLCLRHALLGRGFLLGRQLERAAGPRGFRPAER
RARGGERRSGGESVGGAPPRLRGQRAPGQHRGVVLGLERTRAAGRRLGRR
DCRRARQGGLAPGRGQRGDSRPVLAPHGGQDVFAGGGGVRSHVRHPHGSP
GHAVLGRQRAGPAGHRLRGRRPPPAPRSRGSGADEARRK
>H632_c1904p0
MAQQDAAAECSGAGESALDPRFEFDAPRYCDFSIPSPDTSSPDRWFSTAG
PQGLSTPEELSRAPDAPSPSNSGKVSPVKVSASTPQPTKPANGRAPLASL
STNVLVQQQPALAAKRLSPDLETAKRKRPARFRPTSDVEAEAMAALPPFK
ARPFRRSLFAHAPEQPGPSQRRPTVPEPFELRIDRRKQK
>H632_c618p1
MGGSLQPHSPPLPGPFQASNLSSPESHSPRGSGSVSFPGPELRAERPLLP
PGSPPRSVAAGSESLHTPRGSPQAAPLQPPRLLATRPLRPCSVRLPCSVR
ILGGFMSPLGSSAGSPRSEGAECSSGSKKIVPRGRLAPLRIDFDAVLSTP
LPASLARVGAAASDSDASTLSPGGSRKRARKALPRREL
>H632_c4865p0
MPASVLAVFFSVEDAQRVVESLRGARPDGLRCLKPLELSYTTCGLSGGGG
DEERPDADAAALLAETGWAPAAFGDEADGEATGEGKEAAENGETPPIDDE
EGELPAADEAAFPRKAFAPEAPALEVPSLKEAPAEGFVLDPQSGYYWDAG
SGYYYDPASGLYCHPECNAGSWGSFDAAGAFVEHVATS
>H632_c4407p0
VEAVHGFFFGDGAEGEDLEWEPSQLPAGKQPLDALEALALVREREAVAYA
QSAAVVEEVCVLAEEKSECEEIFPLLDEDEDLSPRAVSPETPSPSGSAPT
PFGLPTWTSPVHKSALTEELRREEPSPGPSSTSKSVRFPTDDGKLVHVLT
QADSTSWDPQRRSPKSCLRKPSVEERRAEALRAYWGEA
>H632_c1533p0
ALSLGRPTGYVDPERAIEAARAASAALGRFQARGQAQEEEERAGGDDARP
SSGQSAFVRLAQSPALAALDAAEQARWLRDFVAKELEGFGGVLDCMLVSE
KEAGNGERGEAEASPPAEARDVGEEPAAPDSGPGAPAAPPADLWVQYMER
QEAQRAVEGLRARFPGARLMTAREWLRVSDRRGEAGGC
>H632_c899p0
MGRGLPCTLMTTFDGLIEDAVDSPCVPDQATCQSDCEAKVNGKNGTVSPQ
TYEMDGHMCCICYLVWSPSPPVGAVPPPPPTVNPTPSAPAAPGNATPPSP
DDGSSDNKGVIIGAVVGGVVGLALLVLLGFVLYRHRKTNKAAQESGELMT
QRWRVEREAAEDRRRASSKSNSVTVQELERARAARKA
>H632_c601p3
MSESTMSEFVELAKAAEELKEATLPNSTQFHYYTYFPEFKNALESLLPRV
AEALRAFPSSAVAIPPDSLPEPEDVREAVSAATGVLLERSEDALARHRSS
SRARQEESRPELWVPTGMKAPEKPAKQHPDQKSVDQLQKSNFSSALRPQR
DFEDGVRNNDEPWTHPPRSLTAILGSERADAYLQLAE
>H632_c519p0
MTIQIMATYLAPDGEKCELYIQQGTGDRPAFVLAVDGERFVGSSPTAPFV
LWALERATLKIVNGLVAFGFAAPDVQRALRQQAGPEAGLEGSSPGCGFAR
GKGSWPPDPCKDMDVDVENGVDFSDTRAVSELAKREPWESLDQGPPEGVR
CSERPFVSLRPPTSVCASQFKPGAHPLRFGCEGVVQS
>H632_c5040p0
ADEALANLVARGSHEVEFLPPLLRFLRARVGLGDAEVAQMPTVTKKSLLW
TVGPVAEVFRQQGYRVRFMGPCEQPGVVHAPNYVDNATREASAAYVFCHA
TIADIARRLGSPVALYHRTRARFATHDLPNYLAKTYKGEERRRAFDLYAR
ELAARRQTFRWKREVDDLLLQEGLEPLTDAQIEELAG
>H632_c4624p0
MSGSDVGSAPASDCASARPFLRRKSERVRSQALDWSSVRARTSSTRRGEG
EASASPSPTARQFAEFAELAKGGGRRASAPSGNGTPLGRDGSGNGTPFGR
DSSKAGTPLRRDSSKAGTPFGRDSSKASTPMTSGAGTPFATPSGAQGQAR
GEGPAWRRPRTPGEAGPLDGLLGQVDALLLDVQRALR
>H632_c4564p0
MPLPGYAFGPAFPQAGWSAWAWPFAGPQPYATQPPFSPAMPSFPHPTYAD
VAAAAHLDSPMALLPVHRISSAETLLSMGLAEDAAPAGGSHLGSISAPAT
PCSHQGATSAQLASSARLSPGAQTWNVPVSCEAAYAGHALGGGPSLPLGP
RIQVRLSAPPLLHLSQTSTVRVSSRTPAIVVPAAAEV
>H632_c4224p0
MTYMQLQDVVARSSLQSFFRVRNKSGYIGEAHYIAQMVGNAVKSTYISIW
LNTTGNECEVFLTHALDIFKHAVAGIVEASSIYMCGNSNGVASVHNDLSQ
ALSAVLQNFTKDYCPEWNLDPDIIVFLSDVVYEASLDALTDATKNVAKCP
VLLNAADFNISNLQDPKLAAVMSEVLPEAAPDKKSKP
>H632_c2942p1
MMRAAVTPGAPSSDAPALEPGFVHLGVPYSRPTPARTRDGGRDAAAVLES
KEASAAQKEVVTRIIAYVPPHMQESIEMDLLAEANEQVNIEFAAGWRSEE
RGAEEERASGSDARKDLRKGIGGREERDRREDVDRREERDRREDRDRREE
RDRREDRREERDRREERDRRHRDLERRESDHREGESR
>H632_c1592p1
MRHSVVLEKDVASMGRAGELLTVSPGHYRNHLLPYRLAHAVRGEQLEEKT
EAQFSVKKAVASQSAESLALARALQMRRTIMVRVALQEARLPPSRGRKPK
LGKEPRVKATAAVVAKTQPRRLARPVAAADVVQAVEAALGRAVDVERLYL
PVVETEDKVSIAITFRGGGTAFVLLLVRGLDQARHKS
>H632_c5414p0
ARGPRGPRVRPAARRRGSGRGSDAGRGAAGRGGAAFGSFSSGPFARAGGQ
APRGLPRSPARGLLGRALRSAGGAAGRWGVGGGFGSRSGGDRMARQRGGG
YLGAAGGPVRRGAGALGGAGARGAAGARRRLRVLERAPCSSGQGPCSRGP
GRAAGRAGCELPGRARWGGGRQAAHGLGPGAGGGGG
>H632_c5412p0
GQLSERVFRGAARVDAGRRPRAPPARAGDGGRAPGVHARGGGGRAGEGGA
SRGGGGGGHPRSQRVERVSRRPRQRARRLLRALVPHRGPRLAGRGGLPHA
GGPHQGAHQPRWRKDQPPRGGGCPRLASARAPGRGVRRARPRLRRGRGRR
RGAGRRTGRRRGEEARAHEARGRQTGGLQGSFHPLR
>H632_c2037p0
LRSIRRLREFELWDGNNWDRSDYVALVQWAPAAPGDFRALNFDVFLPNIA
LAQFSDAMRASYISTVAGSVVTIGGVATNGEGILVNTIVEFGTNPNTDWL
APARQLYLVLRTGAFDTVLAVDTWGPSFIHGVTMPYLTGDLSDYQPASIV
YGLQVNLHLLDHDFDWLTLVRANELLAPLRAMSGMS
>H632_c5107p0
FAFAGSEHAALSAALARLLREQRTVAAWRAALTLVSKAVDYGGALLNYSV
VGAAVFAGAADAWGGRSGGATAEFVSNASFASMSLIYAFTELADKGEKMA
AVAGVAVRVGGLLDAVRGWERGAAREGEAGEEKEGNDAERGDAEAEASAH
AAPFSSESSPLFQQTQPSSDPAVLLEIETLTLRVC
>H632_c125p3
MAGVLELGFNVDTNIDRVKVLGVAQIGLAMLHSDPGAAIAIFAVLGACLA
HRELMSLYVALAVPGVVIDILWLLTRGNGFSTWLITLVLVAVRLATTYYA
WDWLKASLGGMDQEYLPFGGQAGQRDPFRTAQPGAGGASSYVPPPPEVPS
FGQPVASPHFAPSGMPSDSDEILGAPPKQPSGTLL
>H632_c770p0
VPHISRLQRDQGYSAAPSGAIVKTQVCTEDSLGAGLGAGSKSRRQMAHDR
EAELLAALPSLDALPLHRSSLEIARDAARAQAEPRSATSGRRPSVLAASQ
AASEFPPLEAMLRHRCRLELEMEVAKLSGGKLAPRSARGEARHALESELP
PLGALPKKHSKLEMEREAFRRASQSAGADPAAVL
>H632_c5429p0
RPSRLALGQHPGVERLAHGPPASGAGSRSLDGAPGARRVGAARAGAAGTA
RGADGPGAAVARVRRHPVPQARRERRRLRGQRRGGGAGGRGRPGLALGRA
AGVQPAPAARQHPALLVPGSRSFGRGFGPPAPGHHHPALRPALRRHPGPL
RAPREPLRHAHRRPRPGQAEPRPLRERPRPGVCR
>H632_c5264p0
MLREWAQTLAAALGVGAGDLDASVALEMGLETKGEEWGPGEGEGRVCESA
AAASKGQHGRPFVSGSLRAFLSAARGECPAPVLASRALEAVMESRSLVLE
ALERPAEQAKGGRRTRDSASHADDEWHGSSLVWLLQRAFCGQVPGADRWS
AARCLNAAEAVAEALGGRVGALEGEAGAWDGGDR
>H632_c4913p0
AGGLGGRGSGRGRGGGAAAVLGAQVQRDQLELPGGAGRIPEPVFFVAGGQ
RHRGLAARAGRRLLGAAHRFFGAQRHRGHLARVVERDRHLRRASQPGQQQ
RHLGHARPEQQRHVRRAPRLPQQPHLPRQHPALQQRLLQRLRRRLQQRRR
RLLGRRRPALAAPRAPQPESVGPHHLVRLPQHGG
>H632_c3750p0
MRLGLVACVLLAVVGMAAAADITDAFSSVVIEVPNPITIKAGAQANIDID
TLSATVASPGADGILTIAADTAAPTDAAVLTVDIATLKEISALVEGAKVT
LQSLTTTVDPFTIKTAKDASVTGDLAGPNVVLEVAGGTVDLKGDIVALAL
TIAAKTRKNQAGAPADSTVKVDKVTGTATVTNPE
>H632_c3234p0
MSRQHESDEDVDDEDFVVSEREEGTSSDSESDTSAHGLAKKRAPLLRSKN
DADESVLSDSEIEQMVAEDAAAETGEDLDADPAPDAVAGRTRARAPLVSV
DLEDLEAMLMATDEDLAFLDPIGDSEYQTFLQSLRAPELVPQGAEAEEED
QDFDPGFPVPSLPILDRAMRSALPRPWRHSLGVF
>H632_c150p0
MQEEEEREEEVGAMEVSEAWEVMEEEMTGGVEKRATVEEMQESGAWEVME
EEMPGGVEKRATVEEMQESGAWEVMEEVMQAVAGKEAEVGAILEGEAPVA
GEEATPGEAAREAEVVATEAMEVSEVREVKGEVMRVGEVREAREEEMLAG
VEKEAEEAEMQGVEEGCCASIVDPIESTGLKMEV
>H632_c5464p0
GRRRGRGTGRGQRAGRGQGAGRGQGAGRGQRAGRGQRAGRGQGAGRGQGA
GRGQGAGRGQGAGRGSDVGRGPDAGRCAQEESCERRAGWRVREGCSCPAE
ARRCLERGRGSGGEAVGCQRGSGRERGQEGGCGADRGGRRGAGAGEAGGP
PRRDRRREHRRKRLRESGRGRRGERAGAGRSRQ
>H632_c1760p1
LEDQQSNKSGWLSAKGAFDKSDLLHAREAAEKVRLAQARLEADEKAEYRR
AVTQTLQSKGSEEEGVERSAAGVTSQRLAAERGPVVEHSATRQPIASMKR
AGRARIRVKEITQSTAGGGDDKGDDATSDGAKRLKRETVGNCEIRPRAEA
AEKQVDSLDNLIPGPGAGLESLLGSYGCDSDSD
>H632_c1675p0
MVQAEVQQAKLLTLVKQGSEYIKAIDIKLRPLVAYVPHAKIARVARQTTL
NKLAGEHLVLCGLYKQLDKEAVARDAAVRSEAFGHALAQELALFKSSQTT
GGYQSRAPNISAIDWEPARPADTVLVVQPLQEEEEEERRKAAERAVAREK
RKREEAEARKAKKPIVLEEEDLDWAGAGEEDDA
>H632_c105p0
MDSVEWLSVAGGLTNTCAVDTITGVYCVGQASTGANGNGDLTNNVYGMNF
MALALVSPYLIKSRGNTMYISSMNGTAFVWGDNSSGQTGLLVEETVVPRA
TLLEITGIVAITPGVNFACALQTNFNVMCWGDGSMGQLGLGKPVAMAAPT
QVPAGDGVSWYSIGAGYSAMYGNQVVPPEATMP
>H632_c979p0
MRKRVEESGGRVETTPRAETSYVVCPSALPLERASALLKASPDEVRALAA
AGVEFVTPAFVSHCILSGKVEAAAAARHRPAALIQDLQAPRPEETPTCPS
SVAKQPESAPSPPAAQSLPTLPRPPKRRLQSPNGGRQAPCRLVLRDGAFE
VAAGHRPRWTGGDTGFPWGTCAVWEEPWNAAG
>H632_c95p5
MLELQTAKHSLWTCVSAQPSALPPLLLVSHASWATLTVRELAAAGLHVRD
ADAVGVLVGVGEIQPEGPSNSWQWVFLTDASCWDASSPIPRLLAVRRGGS
TLGTDWFDPGVRPGACCVRFRGLAPEGADERGDCVVARLRRAGTGELLDV
GDPRGRELEAWAKRHPACLEQCADTVRRLLGE
>H632_c709p0
MASRADRLLLLGLPSGSDPDDTLLRRHYLRAALRVHPDKDSSPGAAEQFV
ALKTAYESLVHEYWGTAWSAPDASERSSPAAADREAQLRAVLAAALAGRS
SEDLEKELCELGVYRPPADFGIDLDVRFDARLPAGQSREDGTAAEEVAPA
VHKMLQDAGIDPDTGDWINISDTSDDEEECRG
>H632_c5458p0
GGQDGRGGVRAGAGDSQLHAGGLHRADQGHFQPKVPRFGRRLRGRAAHRG
RADPARGAVPDHDHRDIAIHALPRRRRGARRGVGRLRRGALRQRRRKGRG
MGGGHHSAAAPRQAPLPLRHRAKRHGVCRVGRTHQAPHGTGHRHAEAARA
PRTPPLLRAPLLPPRRRRGLPPRGLPRRQGAR
>H632_c5452p0
FPFQRQGKRGHRLLRSRGPRGFADGHSLRDQDGRQGAAEARGAERVAAAA
PPAQASSRRGPSPGRGPVGRRLVRAAGSAGGEPGHGPRHPPPARLRRRRP
PGRALPLPGNAGAALALAERPSGRARLVRLRRRLPVQVFPRARAPGRGAA
GRGARGGRQGRDLRRVPVRHRGGLRGQSRRAP
>H632_c2329p1
MLAKVRGSVRASDEEISANLSRLAQVRPDVFAGEGAALGDALSEHMGAQG
RLPIGAARAEAPREAASADAPPLPPAVPPAKRQRTLPLLPEAEFLADRGA
QAQVLRVQAAPECGGQALQLPLDSLLLSVGVLKAMLGGLVGLPAPRLQLR
VAGEEGAPLPDEQTLAALNVDQDIELELSRSA
>H632_c5467p0
LRGGLGLGPVRRGPAERAGVLWALWSNRQAGGAASGVALRLRARDLWRGA
RRRAVHPRARRAGLARAGAAPLLRHDQVLLRLSQGRRLSRARLPLPPRPR
APRGLPHARAGGRRRPSAPLPPPPRRRRARRRSFSRAQEWPFVEQGRGRG
KGREKGRRRLPARHHGLGRGSSPAASPAPAP
>H632_c520p0
MLQKTRVAEPAAPLPEGGADSWPLEYAAGAAAALAVSAMLYKLCRRSSKF
EASSRRASSLEPSFSDAVSEPSARQLEEWVASVQRLPRAELRGLGVSDAV
LSRILFALAYNGACAELDLSRNPFGPLSRAQLGEVLPTAQALRELRLEHC
ELGERGVRCLLRGAGDEGGEADEEPAARDDD
>H632_c4234p0
MARRRRRKMAWRRRGERARRRRGERCWRRSETLFCERDCPRCWRLLPFPP
HRCTPSRWTGRRGWCSGAWTSWRRKCSGPACEIASSPWARNSCERRTRSR
REGRRQTRCWTRWRACWRKSPRTGSPSRRGSCLSRRLSPGSMGRMHFSAR
SSRTRSSAGTRRTSWRAGWTTKVPMQPRPDR
>H632_c1265p0
SYSVLNITGWSSYPDCWLFPQPAITLVSTDPAQTWQVAFTAGSDDKSAGK
DVADAWRWGLDNAGEFRQSDFSANSVVRSLSIGSGETCQGTPGACTAFKW
IECLRGNSKPGCSRMLDNDGPTNQGFGNVGTSNVGNFNNGSANVGDFNLG
SANVGSFNLGSAVVGNYQSCSACTSPDLQHL
>H632_c248p3
EPSGLVVLAGAEAPRGDAVPVLINALAEGGGFEYDGRVPADRATFVLLMD
VGQGRLGSLESAQDFEHGLKDHLVAQLALANGGDEPAQAMALALRRRVDL
VLPAWDPAAEQAAYVQGLFQEQQARLQHLETDLAQRDRDHVQARARLEEA
HRAEIEKHQAQVAAWEAWHAQQQEGAEAQA
>H632_c147p3
MVARVSADHATRRSSSPPGPEEGSVGLKRPRGAESVEDSDEEWDPSVPVG
KLTAQIREFAALTAQVRASGADAKQTRVIPSALRNAFPSKRAPRIGPEFQ
AAIPEFPGSAARAQPDVKEEEATARTAPVEALAAEPEETATVVLPVEEAD
VPRSLRTCNRKKGRPHRALYPDEDEDAEI
>H632_c1102p2
MVLVETRPRYASEQQDLRRRTFAAHEEGYGPTLVRYVDRRDAEDRYLDRR
DVETRYLDRRDEEDRYLDRRDAEDRYSERRAAVEDDLSEYRRRRHDGAGP
VSHYGAPARFVTRPKAQDAYAADEWRARRSGSAERAPPRRARQEEEWWQE
DRRNDLVGGDVPPRLLGEDSSNVKITFQA
>H632_c5514p0
RLPVAPARAGSSLLGRGERRGSRGAGARGPPRSAAGSGAPPGLAARGRGR
GADEAGAGVGPPERSVAGEGGGGSPRGRGGLHASSAVSVAAVGGLGGAGG
SAAQRGHPLLRDHGVGAAAADPAGAHVDAQRLAGQAARHGSGPGRAPRAG
RPGGRVLLQRDQHSRLELLPLRRRGAAG
>H632_c4822p0
MSVGSTPRAGEAADEASSFLEEPSVKEARPLRLETSSATGPGPASGAAAG
ASSSASGAAEAPPGVEARPYRDPSPEARGDPSVDNTATVGRQASPSFALW
DIPFADEPFSEWVPVPPPHLDEPWSHDGKPELPPPPAPWADLSMAEVSAR
VAELLLQRLQKTPPFCQGQAPAALSPDE
>H632_c2430p1
MVKSGKPRERPRPLTSQTHKTLRALHQPVKKARDFEIRKVVRKLKDAKET
SSDGASLEALLRALKASSVAALAAQQTLRLLSETLPEADRAALQLQAAGA
EDAGEAAEGRSPLLAPDAAERVLKAKCVQEAAQQLAQVQEEEAARLRRKE
KRNRRAHAAGEVERQDSPARPADEEVDS
>H632_c2310p0
MGEQAAGTVPSRKLLSSYDLADPATLEELYTNAVAAVGGAIDSEALTAIA
DAVARLNSLSLSSPDVRSVQRISILVQSRLQAQVEALATGMLDVDTFVNE
TSQTSYINALDETDVPGSLYGDPYPGEDSSSGGSNGGLIGGLIGGLVGGT
VLIAGGLWLFLVWRRRYLGNREPRPVAE
>H632_c5546p0
LGSRARGGGGARCGRAWRASTASSGPASRRWDARGRWRWTRGRRSRGGAW
TRRKPRSRSGWLFETGMLSRRWTRRGRAGGSAPWPPCSFWWRCSASSERP
FESWTRSTRAWTRGTSARWLPCWPEPPPRTARARAFCSRPSSCRTSSTTT
AWPCCRYSTGPWSAAPRASGPGRTEGP
>H632_c551p1
MGRRASIHSTVLSASPGIEKGGSVADGGAKSSAVDGHLEHHSSRHPCSLN
DASASLAQLHFTNFHACRRFRALINRIICFIVYPRIEIARSLDIMGAAGL
LVHSMAMLVVPLVVFAYARAGSLDSLILKFVSPPLSDAARLLAAGVCAVV
SVNLVLVTFIVSAALEKAPAVEEKKKQ
>H632_c5319p0
APGAPPRPSEDSTRGLAALASALRVVEEATRLSDEARGALAHVEDVLGGL
HGAANVVDSDDEDESSSLHPPASRGSSPTLPALLTPQELSALRERAEKSA
ERLNACAASTAAALPYSSLELARSAAWGSTRADPGGYVSDDEEFEPRAGA
AALRSAVRRRLSRLERATESWVHDRVV
>H632_c4158p0
MPVRCSIARPAVSAAGVHLRGCSGRAQLLAEPGPFEQQRGPLAGPVAARP
LLLHLPPPRALGRGPEDRHRALPPPAPAHPAARLRRRRGHGGSPGALCAA
RPGLCSAGLGLGSRGAVRDDAGSHGPAVGLGPAPRGGRARAHGGAHGGGG
PVQRRQRHHAVQRPQRHPGSSRRGPGR
>H632_c3105p0
DLYPTLAAWKDEQSLHDPRVSLSRAAVKLAPARIFLLDAPDLTLVQYLDE
PPSSTPRSTSCSFPPSASSALRRAASRVQRRRVPLPPLEIRRASCLDSPR
AAGLRERLLEDAQGGAPPLPLSTAPEGEGGAGAEEGPASRAESFDAAATL
GVKVQTLVAFLDSVQVSAKTMLKGARR
>H632_c2329p0
MSRKVADPSSEGYVLVQHRDAAEPSSESEEPSHVPLPESIEHDETVIAPA
ASGDWQDHPSDHSFMSYVNKAVCGIMSLLTGLDHVYPNAVQSMRRLCEAP
SRADRESPLSLVKSAVGEGADAAEYTLRVLCSFGSRVPSPASPPPLRWRR
LLAGTLILAAGGYAGSRLVRCALRVVR
>H632_c1772p0
MTDLSYQVKKIYMAKLAAYEEAYHQNAVGYSIDAQESFVDSLENSTRLPP
TLKKRKLTPGTTIRAAKDSGWTIGSSQSPQAAALRRVVPLASGSKIDSPE
ESLATATQVFTTTGGCAGFEIFTFFPGVTLDEPHQADRSGLEETLILPLG
SGQCLDTSNAQALFTSEGRLYVRVNIV
>H632_c913p0
MAAEFQFPTASPSKTVPLTGGLVEEAENSNDLISAWGTRPVANYGSALTT
PGAQLLRSRTLFSSPQPTPTGCTREDTLQSMVRALQEKLTTELHFRDEAQ
IKTTEAAPLSNEYAEAAAEALKREERVGALEAKLRRAQHTLQGLGTARAD
LERSEAAVLAAQRGVDGLESEGSLGF
>H632_c694p0
MARQLGRSLALLVLLCAAPGHAQPLHKGSPPNKDPTRRLESLWCRYGFQR
CGERHSDEEYEYNFQRHRQGMVLESDRRERDAVAALSEDISAELTRPHAW
NPQRLLQSLLDTGKEEVFDERELQEALRALHAGALHGRAEKAEAAEVEEA
PRLGGASRKPLFSDQGMETEARPAAV
>H632_c2847p1
DDGESEGEDDGESEDKDDGEALAKGERKKREEETEQAPELEHSPSSSTQP
RLVLPSSTEPAHALSSSSALEVTVPAPCSPTGSEEAAQRSAEASPSSPPP
AQCSGSPSGAERKKESSATTQWSVVSSPTSAPKEGGGAPPEELDDEAAEF
GETAAGGEDSGDAEDAEGSDWGEDWE
>H632_c2726p0
MSGSRLAHNPFIACSCPVAQEITQRGREKATALSNAMLTLMSVLEETYAL
ELEMTSAAGGPTYQPVFGALSLSAIVQGLREWEECHAQGLEMKLAALACF
EQRADLLTQAAWGVGAGVEQPTLDGPPAAALSKQLSRQELSDKLSVWISA
WMLDLEPGATQADHWRQRILADMAGF
>H632_c1056p0
MLTPSKHMGVCMVSNVCVAVAVLLSLCATGAFAAMTSGTAYLVDLDEMQS
CNSPGLVWTRYNSALPASKLTGDYCDACVIVTGATGSVLTRVQGTCSSCG
EADIGLSPEAMAVIRPRDGPEDAVLDVYYTPVDCAVVRGEPKTDVVVVGG
LTTDEEAKDRLHTFISSLEREVAGN
>H632_c5573p0
RGGGGGLDGGGLLHASGVREQLPSREPRSHSRRAPGRARAVQGREQHGAQ
LHAAHRREERQVQGHGSGSGAERAGRHGRAEEEEHAQPGEPPVGPARQEP
ARGSSGGGCQRERQRARRADTRPVSDRRRRVGAVGADGRGRGRAGGRRRG
SGGSGGRPRRAGGGPASWSKPAAK
>H632_c5476p0
ARPELLAGARGRARLHHAHAQPRHVPRPGGGRAARPGAGRRAGARAGVRP
GQGAGRPLFSARSPVPRAGARGGLRRGRRLGRVSRRPRRDARLRPRPPRQ
ALPAGAQQGGPGRGSSASGSRGGGQGAVRGGVGRVSRPRFLRRGLGRDRR
GRGRAGSARTRRRGSRARERESVA
>H632_c1874p0
MQKLVQEILHKLRAGADMYPAAYAAALARERAAFQVFITPGIPIALPCDA
SELRTWAYSSASNMSIAIAGNIQDAELRQRINSLPRQLIPKRDLTKDELP
TLRLVGRNVDRGVLQSELGVSSGRVSRALDKLEGRKLVVRRRPLSAAGVR
SNSPDPERIMVYLWRFAPDVVEEE
>H632_c1783p0
MANAQIATLNITSHTPSEVVLNGTFGDVTASVSGGNIVRIGRVEKHATVE
LGLGTYIAVDGASNDTVISGSAGTNAAAYYSQGYCRLENSGMASPSRDAL
LLCQRSERFKHDDLDGGWTCGIVRDTPLECCAQLGQHLKSKEFECARREK
RQRSRSMSCQAENIATRFDVDHLG
>H632_c5572p0
LLARLAPLARLGRSRRTRGFERAPGVAPAERDGGRGGRGRENCRARSLVC
GRDQGGDLADGRHLSVSRVVSRRAELRRQQHAGLPVGRGALGGARVRSPG
RRAAGGRVPHSVGAAGAAPPRARPADADRGHGRAGLHGQQGRGGAAPARL
RLSRRLRQRAPGLGRGRGRRPPP
>H632_c538p0
MKGRCLLAALPTVPALPPPVCSKVRVDEHPLFDFCKDAVASVAPLPPASE
EPGPASPRAPKRGRPPTVKTLPGAEGEAAARKKPQTPRAPRAPKRESTDE
GAPARAKRGPRAKKAEPGASKGEEEEAGANEEESAGVRVKEEEDEDGQVE
RESKSESEPRTEAADGAGNDAAP
>H632_c4762p0
GLAGVLGVVGVLFLLNARTVAQRYFDLGLISWYNDRHVPAPAQKKVVSEA
AGANRKVAKSPGPSAPSVPSASQEPPTQYRALSKQGAKLLQTKLEVLNAL
GGRTAVQAAAPGFMLLALGLLLAQGAVWPRISAHADANLLLYTLVGFAAW
WTAVAYFLFVCVNMWIFRTGDYK
>H632_c1579p0
MVVLCDYGIAQNCWIVFQRHAVVARRALEVQRELSCASESSGVVQCADEA
TVNGEDTLLYAHEVGPNVRTDLAVTLSNLQGSPVSFQLRDGGGRIVRQAS
VITSGEHTLFVGRGFLNFMHGRWSVAVSSRGSAPSTFSLSLHTSSTFREL
AAADRAALESLVAPGSPCCRAGS
>H632_c114p1
MVFSSDVSWRITRVFESSRGVTVRTEALFSANPHVDWLAPARTVYGMLRT
GNCAQALYARAWGPTCVQQVSMPYIATGKAMYAPGSVIHGLNFNVALRVR
SPEWLTLARANNLLQPLRSMTGVMATNAWKHSLLQPGSRDAVAVTIQAAS
RSARALANANANIKVKHELFALA
>H632_c2581p0
SLLQGTGEFKGTGGSTNSVVFATSDPFSGTVIKTAFGSASGLEGTASTTA
TATAGGASATGSDTISGVFPHSFTGANAASNPATSVAASYNNGGAITASN
TPATANTALSAGGVQVAAQGEAEGGGILGDGRVSSRGSAVDIQAGLASVQ
VGTLDVTARDKNPNGVVSTRQT
>H632_c225p0
AGRGAAAAAFALSAPPTSILDAVLVSRPASLADLAARLALAADTVIDHGV
RLLVVDSVSALARVDPELARDPARRAVAVASVAARLKRLAETFYLPVLVV
AEEGAGAQLGTAWAHAVNTHIALAPHASLPGVMTATLVKSPAAGPVCVSY
TLQARGLVEVADQGEPQPLGGA
>H632_c1828p0
MDALEDLMTEAGAGSCHWGEEQPTKRADMCRSQSSLLADSLSYSPTTPGV
CLGDTFPCLAGELEEEARVMDDSWICVEPSILSSSTPQLCLSEDLLEPES
CLTLAEGWAPELPELTSRPAPSPIRPSRQEEAVGAQLRFPPLPERGLFVR
MDFEGSSSGAGPSPLGHLPCLP
>H632_c1375p1
MNTAYALPPCTSSSATELRARAAASRESVKVALSALQTHGGALGVDVSAL
KRSRSGDASADSGITSSDDDPDAFAPDPTSALCSSAESPSDSDDDGSAEE
YSGPPPGSIKQELPSLDDALFLPEADDDLAQDPPQVCHPAARLPARAESS
APDALQKHWHDVARDLKRRTSL
>H632_c5269p0
RPARAPGRVPVRGRRGGRAAPRGQGGRGRADPGGRVRGGAGAGVPGVRGA
RARGGARRVFEPRGLAAPPGRSLRLPRGRSSARALAGGRAFFPPGRRLCG
ARAGVGRLPHRRGGRVLQPDLHDLRARSRRAHGPLLGPRVCPEQGRRPAR
KLHGRGLRRRGRPRRPAGRPP
>H632_c512p2
MPTASRTRIQSWKSPTSYWIPSWSLNWRTNQSLSPTSFQSSFLNPSPSSS
SSQILSRIPSLSYVPSLSWPPTWTPILIQNPIPSPSSTLTKQKTPRPWNS
RQSWSRKRMTSWNWKRTTSWSRCSASCCRSWNWKSSWRWNYQSWSPRMLS
HWTGRWQTPPQSSALPSRSPT
>H632_c4668p0
ERLEQGGRQERNEQGGRQERNEQGGRQERNEQGGRQERNEQGGRQERNEQ
GGRWSRGGDASAEGARARSGRETAPARQAEDRPPRTEDSRASREEDKAAS
RAGQEGGAEAELETRRSDRKKRGGKERSRRREESAKPEDKARADGRPRNE
GQEAPRGDVPSRLRARLGYSR
>H632_c4286p0
MGVPMGRHARRGAASSAALHPQQSGLLRGGPGGLRASPPRAPRHLRLWHP
RGRLSALFARRRRTPSRDRRPGFSPRPLERRAGPLPLLRGDEGRPGAAPC
RLGRRAMRGKARGRPRGGEAPTGHAPGRRGSDRSAGAHAPAGQGPRGARA
ARQPRAGQAVRGGGAGGAAAL
>H632_c3487p0
MTPKPKLAFLFCALLAATLAGAARTDIPGVTSITVLGRLDVMITALANPA
DTPYVEVNDADVALIDVDAAAPPLLGITQAPDAAAPSSPVIIKLQPTELA
DVAALSDPGRRVNIDVSGPFTVDSFSPSISGEGASIKCTGMTVKDFKLDM
CGGLKRAHYSTRSRGYTEAAA
>H632_c3063p0
MQARRQVESIRAGVQAEASDVVRQLEARLVERTAKCERRERSSRAQIEAL
SKKNRDFEAAVQRLQDKLKALERRRRVDVEGWVSDVSALRRRLAAADGAM
RLAHAAHAIADVDHRDRVIARHRGRPEAGMLRPSSVAPEELRTARKQLDV
LGARLQAYIERELGENATLNA
>H632_c5144p0
LLHCAHPALDAVAVRGLRLDAADGGGPRTRSRARRRPERWSSVPLKTKVA
LMLVDAFIEDAVQKEPEEEDDWEDASSDEEGEGGGEALDGETGPVSGAGG
AGEQDEDDDEDEQEALRIWQEVDPAAAKLDVGFFVKERFAFAGEHLPREM
ALVDAQLTDYQRQWLGKLFK
>H632_c5042p0
SVHRTSRTRARAAFTTWRRSSSSRGRWAPHSSFPTTTRGLEMQALDRSTI
WTTRTWRRTLRARSTRRRTSSWSRCPTKSPNPSAAARLPNPLLQRRWTPR
RRRPRLRGSPRRVRRRLRRCGRFWPGSCSSATATPCSAFPAGPGPGCWPL
RTRPCSARPRTRLPRPKRRK
>H632_c4985p0
MRAKQDGQEAGSEAEEESGEEESGEEDGRASGVPVGWSGNGLGSESEGEE
AEAEDGEGEEAEDGEEGEGRGTASFAPALQDPKAALQRALVQARRTIEAE
RHSSLQEKPTEAEEDSEEEAEQALSSAKKRRLPLQTFSEPRVVHFASRPS
DLAAQRLALPVAGHEQEVME
>H632_c4539p0
MRAARRRRASAGSDSGDFGGAEPRTVDLVETPEAAQSSERDAAESEVVGG
AAESAGGEKRGDATGSEEGDRGGGAIGSEESDQSEDAAENRSAVKALFRM
PLAEGSTFAAGGAESASRSLWDDLLERPRQGSRGKSDAFDLLLSPHKREL
PKQLLGDLQAALQPSPENFD
>H632_c299p0
MKKVALVLVAALCATAMAQSPDTPGQGGPWWVYPMLSTMVNSEYQILAFG
GQEVADSWCEANGYAGNSGASNNGQGNTGAYNQGQGNTGAGNQGDGNVGN
DNYGQGNNGDGNNGQGNTGNANQGQGNTGYGNMGTGNTGNANVGQGNVGN
MNNGEGNTGNVNTGSGNTGD
>H632_c275p2
MQHELFELDSPQEVLADQLAVEASAPPLSPPGSNDVLDDAFGEALHSFLR
ASREASPIPIPDAGSAVKRRVSGAGPGGADANLGAFFAPGLGSVPGEGSG
PLDDLSHIFRDADGTDLLVCAFFGDLDAGAQGPDSVPNSALGGLSLDPGL
NLAPSAGTSSLGAASLDASR
>H632_c1555p1
MKYIVFALLLTGIASVSSQAGTTYAVIMELNVNSNGGTCQDWYNGPVQQY
LKAIQTIGQSIKPATSCRQIANTVRTVELIGPQPGTNLLSDDPRKVTEGV
AEMRELSITNRVTLDVQFIFAASGPGNAINIFAQVNAQVRNGAFLNAVSK
ATYPLLGANTYVAQFTGTLN
>H632_c5620p0
PAAAARAHRQPAWFFGRAEALATPVLGPVPAGGRPGDDSGGSRVPGAPSH
ALHRPFAAHLRAQQPDGAAGAGGGGARRGARGGGAVVGLAAAADQAGVAA
HPGRVHALHPRGHHGAAAVSPGPERQLPRGPPPRRLGAPHAALPPGQQPL
RRLSPGAAAGRRAGDAAPR
>H632_c5505p0
MWAAVEIARLRLEAAWVEDETLKRQEALIREEEKSRAAEAARVAARNEAE
RERKAKKKLKLRAKKDEERERLRKEEESRAQLQELERAKKEAEERARKEA
ADRARKEAEERARKEAEERARKEAEERARKEAEERARKEAEDRARKEEAE
RMRREREDRARKEEAAAAA
>H632_c3580p0
ARRGTTALLDAINWYTRLVAGVIVTQPITDLVHDMSDTSPIDFKVPYGPH
SRSTAVPEYDTVLLNSPIDGMQRKPYPPMLMLADATDTNIGNWQATKYMA
LLATMEPRYDLKWLYTRTADDVQIPFERRKIVQKDQIQFMLHVLGLRSTP
STEVASNMYARPIGMPYII
>H632_c3144p0
MLLRARMRARLSRRRMGSPRCRAFPSLRIAAWLRECWRWRRSRRDARRRP
SAPPLGSANLDPAPRQRLGHRSRRPPSPRTRPSLAASRCASWSGTCTTTA
GGRRSTSARGTTAWSAASRRSAAFARSRCWRARPRTATTSGWCAPPCSAP
TARSPRGWLHWERRRRKAP
>H632_c1851p1
MRTICNVEKRLPALRSPAAGAELEFWHPGAQRKLVESQTARLHELRRELL
GGLTALLESSRGMRRAVAQAEQSLTPDLRRSPVALTRATAPLPSLADCLQ
ALRDMSMEYEAEFFTLKAVVEEVASGTLSAEELDAALQVAGARSAIQAQK
NLDMMQLMFQTEEKKGLVL
>H632_c763p0
MMSKGAPMGYPPVGYPPEGYAGGPPPGYGPPPPGYGPPPPGYGPPPPGYG
PPPPGYPPQGYGPPPPGYYQPGYVQPATTTTTVVRTQQEEGMSAGTGALL
GAAGGFVGGMLVGEALNHSYGGGYGGGYGGGWGGNGDIIINNNEVNVNNV
DASNFDTGGFDGGFDNDW
>H632_c5095p0
GGGAKRGGEQGAGRAQTAALGAGRKGDGGGGAGRVPGSDGAGGGRQAAVS
HAQGSVHAHRLSHPLRSVRVRASGHQPDHGARDGEPGLWLCAAGSLDARS
RAAAAALRRDPLPARRARHHAASGARREPASLGPRAGRLGSFDARAQLFQ
VSARRRGALPRHGAGSSL
>H632_c2778p0
NNGQGNTGNLNAGQGNTGLNNIGTGNTGAGNAGQGNNGTGNVGQGNTGDL
NVGTGNTGTSNNGDGNQGDANTGEGNTGDRNQGQGNTGDQNIGQGNEGNS
NIGQGNSGDQNIGQGNQGATNQGSGNTGDSNKGQGNTGANNEGQGNTGDN
NKGQGNTGHDLNGQGLSN
>H632_c1320p1
MASKFEQAAQYFGEALEESRAEHGDLGAACAEIYYRLGSSLLYNYQENST
LLDTRGLPGTGQGEDEASPEAEPQDPPSAVSAVQTGGEGSDGAAVAAASA
APPSAEGTAEGDDADSDEGEGESEEDGGAQAEAEEEEAGDLQLAWENLEA
ARLIWTRPDAEVPGARLA
>H632_c5585p0
RQALPRARVGPLGRLLGKKRASGRGVDGGAGGAARPAPGRGGGPGGARAG
VVLRARLRVERRAAQAGGRGQLRGGSRFANGLGAAPRAPALLGSPSSRAR
VAGGEPGRPGALRRALWPGRPGRGRLSQPLRPLGRRWQGAARPARRARRA
RGRPRPAARARGRLASL
>H632_c3275p1
MAAPPLARLASRRRAVGTDVGDAQRGVVSVHVTGCVGLRAETDSYVLLTL
SDPYGRSHRGVAQIQQASPVVLQETSPYYRFKADFVAVSAASHLEVEILE
PASGVRAFLGRVPFAKKSEAKRLGIVRLPIRAVVREGGRIVDRFPLQQAE
TGEMDMSVDWTPVQLDE
>H632_c3113p0
MHREYTHALLAMCMSFDEGILFETGDFECCAFVHLSKDDGSKQMTEAEYK
EMEEDLSVCELQNMIKPEYHAHLGDFDALLPVARRLCVKEHGPVNNIFLM
GSHTRNQGLGTRLVRGIKGYSARQGRGTFAEVSNKRACHLFERNGFSSKP
DVRVIDSQLLFKPMAAV
>H632_c2686p0
MLRVRVKREPARGEGRGEEEGAPAAAMLVVDGSRPAAMETPPPFSPLDPV
ISAMRARSRAGDFDQAAALGARSCPALATPPGTRLELLEPISEGAQSRVH
RARWSPHPSSACARAAGSESSDASLCSCELLVAVKTPKLRRPGDLDAFLG
EVQILERVRHPGVVPLV
>H632_c1742p1
MSELDATVKQLKDARFSQSETSLSMEKLLAEHSSLKDETKELQSSHSAKG
QSLIEEQRKSILLQTKLAAMELTLQQLRAEKGGNPAPAAVKLAATEAEVD
SAPLLASGTPHEALKAAPTPQHKESESSQALPDPPSARATSPEPRQNLGE
SLPDPLSKRAAPEEQQE
>H632_c1676p0
MVDVSCTPCDLTEDGEDAACWDAVDAGCDFYDGDGALADVIEDVEAACQS
PPSGDAGPDAPAASPSAAVPPSSPPSRLAAWLARKGLGEHVPLLCGAGLT
LEVLPWLTEADALALGLATFGARRRLLLAAHELVAGKRREAEGEKATKKE
ECSIASSPVALVSASPD
>H632_c592p1
MQRYAWSDDEEDYDNVGVGVAVAGAVSPGFSDEEGEEPAVKQRPSLPAGL
VLRDDWMFDIGRPSRSPTTEAECDMKELDGHDSRDFVWLHDTASDKNSVH
SSADLGSSSGAFPESAGARDDAAPPKFKFKNRLPRAFQAPRPSEQTHVLL
RVPEEQCVDARAVGKA
>H632_c5186p0
MGQGGLVALKSKEEDDDLMLMGAGSKKKKGAKQREPKSTSSGPTSAPFAA
STPLPLPYYSALLPEPCEVQFVVDWHPIRTVAGVSSVRLTGVDCQAALLL
GAGSSLLEAARQLAQLTDGAALPLLDPARDLRMHSLEVAAALKERQTLQR
LVGLHPVSRHPARGLL
>H632_c329p0
MARVHQSGGAPFLMPDGSRLSAFLRADEPLARERRKRAVKQVSAVEAWRS
SRVSQAVSGAWGLEDIRAAKAGQRRQRRWDNERVLLALCGRLTLGDMLLL
AFLNGFSDGDAFADLVARGKESEKEAPIASADSNPLRAWERVPRSGRRAL
AQMNASSEWLCAVESH
>H632_c777p1
TRTGAESDRDSAPGSSAHAALGSTRLEALGSARLEALGSARLEALGSARL
EALGSARLEALGSARLEALGSARLEALGSPLPSALGSTRPEALGSPLPSG
GSLLGSLGPQTSAISTTSAASGTSDSDLKAGGRKGSRSGLQGLFRRVASR
SGGLRQGRAEEEGGK
>H632_c5664p0
GLAAAQPRREPRGGGSRTDVAVFPIGHRWRGGRGRGCQELGPAASGAGPL
RRGLHAGGPARAAERAQGTLGAGGSAVAEPRVRGAGAGDGAQRVLSALER
LLRGCAEAAHLHLRRPRRRDPRAGLSRRGRAPLLPAPPLSAGVRGAGRHA
DLAGHLHGPPGGAAP
>H632_c5202p0
ERAALVRALGGGRSLCKGVDALSAWDREAEAGEPGASAPRAASLSQIRVR
VAGVRVMDALCGADLELQAGVAERISEAAWEILACQMTLPDAWPAHAALI
AELLHLHFWRHPRPAEALSTVAREHFPEVTSAAAGSRALESVEGLPSLSG
ATLPVWYKCTLEALQ
>H632_c5151p0
AVPLGFFGGLHPRAPDAAARRAALLGRAAHGGGGLEPPRGPHAPPAAGAL
APRVGAHQRRRLGGRQLLPPQCRRPLPAAGAGDFRHAPVPALRPAGGPGR
AHALGGGRQPDALLLPRAPRVFANGVARRRQPGLQRARGRRRHVVPEGAA
RPVRAARGRNRRVLP
>H632_c348p2
MSASSAPEDASAGTRRGRRRGEPTPAFRAKLLIREAAKAKSWPAALAAYE
SAKAERVPLEQDSYDVLLYLCSGGEDWDVQALRRSGAEPLLEMLSRGGEG
GRPAGEKEEKEAKEEKEEKEEKEEKEEGTGGAAGEGQEECEGGGASGGKG
KEEEERGTPTGGRRE
>H632_c3225p0
MSDGADGSDCSHTSSPAGGLAHTPALSLSQALVPDTSTPHGQPLPDSTLH
SLQRHFASQQALDSPLCLEGIRSVNDPPLLVDDAADDDSFTLHSQPAYER
MLSQPALPDSPGSLGWTPPPGSLGTKEPSDFAFPQQGTRQGDRSPGPSGG
GGSLPWASARVPRGE
>H632_c2382p0
MAFHCPPPPDFAAQELVTWAQGDPRMEGLRLYRVLVLLMVLELFVAGLWC
QLSNTLRYSRARVWLFACLLVVKLLSWPTMYDAWVTVGDGPSCGSWLAPA
CGHRVRASWLHWLLAQLLFTSLHSTVMMLWLFSVPHAVQLVYAVGNAVRY
TFWVAPRVCTAAETR
>H632_c1423p0
MTNTRSSLERLQKDEDDAIQRTQEALEEIQATVKEAESSRATIKRLTDKR
EDELSSYKTVAEELAAAKCLAQHFTKVWESLQEKLNKIGVEVDYVKKAIP
RHQHTLFRAGQRMQAAAGRAESALNSAREAQTAFSEGRALAAEARDRVAE
AEERARLEAVLRGAG
>H632_c1022p1
MAHIASTIRPVTTRAVPVFTGRVGGVRHYRPSVSTHAKESLGDKANRAAE
NMAAAVTDAVASTRDKLNNLANKVANKAAPTMESAKGNASEAVEAAKDTL
AEAKRKMKDLASKAGEVADASKAEAKEWNRVAKDAVDSGSQRSGQTGVQG
SGPSGLGSEGPDRMH
>H632_c80p2
MFFSDLDLTPRLFNLMDQGLIVALAYTRKPRVLFSHVASNLIQEQQDDAK
DVKAIIRYAVSHNYTSQDRLMLVGAFEGSASIAALINNEPHLCKSAVMLQ
ADVDSVATLSMASGNLDVDKVSLISLDAARAFSPIDHIPQNPPYFPDILI
MGVHSTYTQRKWYI
>H632_c5523p0
HRHGRQGNAHSDRRRRRRRWSRLRVRRGAGGRGARARASRGGQRRSLSHA
APGGRLAGRRGGPPFAEGGHLPRPHAQGQPRSQGPARVFVPARPAARPAP
HHDASPARRRAGRHPGAGGGAPPGREGRAPRQARHRNVLSHHRGRLLGCP
PRRAGAALCRALRA
>H632_c279p0
MAAFSFAVSACLRRPIRIFQGPESSELSRDFTYIDDIAAGVVASMDAAPP
STKDQARHEVFNLGNTAPHTVSELVDALDAALGTPAIRDMVPMPRQGDVL
ATFANISKAADRLGYKPAVDLRSGVDRFAAWFRAYYGSAALPADDEEKPR
RKRAPPSDWDYIPL
>H632_c2777p0
MYAESASMAEHLRAAVAAGKKSLESGPPSSASKGAEAVWEMLKRSSEDPD
SWIFEGKTLSARELEQHAPLPAARVSELHARLSAYVSQLPAEELVVPEDA
LPADLGHKPSGAASDSRARGEHEEASSSDKDNKESSKDAPLPPPAPTPLS
SLLSGLSDDEAGEK
>H632_c639p0
MRRRALRALLGPLLQEPREFAGAWCGGEAAQRLHGETVITVQSQTAQALT
QGQATVAAARALHRGVWPHGSAKQAAFTRLALQFSLETAIRFYNVLVNLQ
FMQGDQLAQANVRANLKQLLKFVSRFAPGGDLEPSLSHVLVPEADLFLGH
SLLAQVEVGLTTP
>H632_c5199p0
VCGGPGREPCPPGDWSLSALTRLLPRLKDRGWTDLHVENEAEMLSEADVV
VGEVTHVLDNRQVLLDNNPGAVYVLLDAGVAPESSWFKTEAGRAFVDSDD
VLLVLRHVVRPRDAHPKVRALLPYLHTSRFPWSCGSSAAALHYAPAFYGV
LPEARAWRTRAPT
>H632_c483p0
MGQRLGGLQRLPAPRRARRLVAPRVRRGGGRGRGAGASRGGGPRRRVRAR
AGGAAAGGRAGARAGRTHRPDALALWHHRALHRLCLRHRTLPATHHHQPP
HAHTLRGPPKPQASHRPVPGHLHCQGRGRARAGGGAVLGPHQRVPPAGSH
ARTHQARKDTHKL
>H632_c393p0
MEEGNRHADIAGSLTLVPLFPAAPSAAPSPIPAPPPAGPTPEKLAYWSQR
LHRAARLRTSRPASPSPSRAEDDHTPASSPGTSGDEVARWHTPASALGPR
SKAHPEESATSPSSLIRARRRYAGGESSGMAEPAEGCVRELGKGPALVLS
EETLAERLAEMAV
>H632_c3351p0
VGSAPPAVALEALEALRGGVRAAGAWNLGPRGEEEGLRLREEVEGGVRLL
GSLRQVADVGGPVGKEAKKVLLEASLEALHRASATRDGSPAGGEAHRDWE
DAMRGALALTALEAFASLGDADRKMAHARAWPLLSKLISSPGVSVRKAVG
SVVRTQVALLKGI
>H632_c2308p1
MEVLSSRAPLQDFAKALSASSLTMMLSNPSGPNVTVLVSSKAALESAAQQ
MQMSPEWQRAPADKVDQLMRYNVLQGSLSAAAMARKKELLTIGGSPVYAS
VDPETGEVTLDGLGSSARVVAADYLHGCSFTIHALDGVLLPMPGTDGANP
RYTKAFTEASTSD
>H632_c1641p0
MAGSSLLTLRQETLDHVVSVAYIAMGALVGLTQGIAMSLLAFLPQNARTQ
LETLQDAVQRKYSEYSTKYGIPKESPKLKSAPDAKKTNVIAAQKRAPVSA
PSRGAEDVRPRAVGANPIKTNVEEPSPAPVTPPAQSPNLPVSRNSQAPTN
SNKRNTSGRKGSH
>H632_c2508p0
MSKLCKSTTSSCVIFLLFGVAIMDKEALDPNLSPPPSRGKRPASEPVRSS
TPRRQQPKRRASTKNRRRDDDTGEDGEGGRPNVTVEDDYFAVEDAFDPLT
APSDNLAFFPEEEPGEEGADLEDDITAEVASFAVLADEGATRELGGLACL
ESEVEDMEKEMD
>H632_c1559p1
MRPDAKHSMKTALWRKLQASVLPSSRHQQAKWEKFESIKNMDVAHIAHPT
ASNVYSFVSRATEVHWGCVLGFDEGRDGLHSTLSVSSTLSDVEGSRGSSH
ESPRAELSSSSVSTLSVAAAMRDVGHLVPRRRAPPPPPHLAHRSLPGSEW
EIFETPLAQGHH
>H632_c1004p1
MCARDPRTVEVGPQSSATNITGCGQWLVPENLNLFVCAFEDFQACEAAVG
HIEGTPDTVGLGLRLCDSAQADLPYMADLLAATPQMSTFVDALFRANVTN
IAVVAGQVTVFAPRNEAMKAYEAASPEELAKLAYDSIVSGRFSKIELAQM
VSFRTRIIEIFS
>H632_c5152p0
RRRAWRRCRPRCAPPTTSSASTTAAQAAETTSASAFGPEHFGAGCWTPLA
WRRWDAGRACSTWPRARASWPLSCAASTPCRPPRWSRDSCSFKSASPGSR
EATTTGTRRWRATTRAWTKAPEIWPRGCRSHLAPCSSRTTSASRSRTACW
TSSARRLSRRG
>H632_c4551p0
MQYVSSFPAVASLDYGTRSTAPSLRDGDLAIAVQCTRRSLRSLDLRGAQR
LSAQGFSALSYASGLRRLALDGSSLCDDALQSLRGLSSLEHLSARSCLRL
SGYGLSALRHAGLRSLDLAGCGLSLREPGGAALAALGTLSSLEALDLSSN
GALDGPTAARA
>H632_c3168p0
MKMYQLFVFSEPEVREGLDPEGCYANAGVFAVDLERYKQLNVSGRIADLV
RVHAGGRRLWTQGVQQPSFVLAFLPHARILPHSWNVDALGYSPDKPRVPR
CALESGHVLHWNGAHKPWRCGKGGRGEGEGAARGGAPQHDCYASYWRPFE
VEAPTEPPPEP
>H632_c5473p0
MPARRFPASTSPGSSRAGGSRFWLRPSWWSCPTCPPRRCTTTRARWRPGT
FARRPRWLPTWSRWSWATWWASRAACRCRCWAPAAATALPRSLSSRARPE
RSTSPSGACLSGGTSWTWRRTRRRRRCRTTRRRCRPSTRFPSWTWWRCPT
FRPAPWRTGA
>H632_c4866p0
MEAASRAQFPGLGMVPMAQERWAGPQTSGDWRLDASMNSRGSFERDSPRG
YGYERREREPFYGGDYERSRFDREHLDRRYDGPGNGSGGLVDGPPSSGGR
RGGYEGDRYCDRDRYYERDRYYDRETDRRAYERRGEGYEGGGGGRDYYSR
DRDPAQPDLG
>H632_c3182p0
WLLGPGFVDDRSELGSEERHVLAEGSGEVEPNLAARWQAAVARGNRRAFE
GLRVRVVPWKRAPGQPAPKDVEQVLKAGGAALAPGASSEADLVVAQAKAS
GAAWTLAPGTVMDWLALPNLDLGAPAQGSEALRLALALREEAAGRVSGRA
EPRRAGPRMR
>H632_c220p2
MQQLNAAIQQQRRSVHGPFNGPVQAALASLAPATQLALDRRLISGMSDQM
KRQFGPAIVDAVRQAQAHAAECAAGRAAWEDFALRPVPMGAAGAVLDGPG
AAPQAQTASNWPPADDESAFVDPSVPGKLAPIPMTVYNPPSFENYRFNSL
GSGSKKRKPS
>H632_c1339p0
MQRQAAAVAGGVQGRDHSYRMTIDARYKHIADSRKRLKDIAAFQLVTGAM
LAMLLLPRPQLWMQASAIAALAAPVLLLAALRSTKPWARTAMAVYCYLVL
AAALGATVALQKVALGATPKGRPLNTRGSRVALYAAAGFAMASAAMGARL
AHQVLKLSRT
>H632_c1116p0
MTWRGRLIVLSGGVEWSTHHRSIFAAIDIQQAPSFLSQFHAGAMSQVSWQ
NIAFNVSTTPVTSSGSATLQLTVAEGQSFQSSLLGQNQPVPIVGTNGTSL
PVAIEVSGSGWAGTVTVSPIDLYMISIYQSSAGGLNIRGVSNYTLSAASL
VAPLALGCPG
>H632_c803p0
MQTSFPHLSQKYRHELESTWKNSTSHISEDCVATPAATDAAATKLTALLT
LDPLLFPAELFSSKEALLSRTRDSSAPGLWAHSTSGKGDVDLSKLEELAQ
RESRVKSTGAEEPETGVVEDEIEEEDELQEDDDYCMNEHFDDDDGYEEDY
GNGDEPAYY
>H632_c5570p0
SAEKLRGEVGSLETAKLSARATAVQLNELNALSVKVGALQLELTRVCAEA
AARETQLAAELDRARKGKKVKSAAKTLKNTFASAARGLHDVFSDKAAVEA
REMAARDAAGTAYRASVASGTLKPIPATPGSKAQDGPEAPSPQAHKAEKK
KALLGRFVK
>H632_c496p1
MLSRFFKRESAKADFGSGLPGAPLNSIYGPEGRPAEPSLEPSSTSHNLEC
VEVNLIAEGKPVRNDGSVTSSVAAEIGSRCASVPNINQPEGQDHICVVRW
ESLNNPMLSEPRLSWSGITKELKDHARLAKPGIDMPAHGPVSEVPLPRTR
TRVVMHRPL
>H632_c2343p0
SDFERFAHAYLALAAGGVDPETLDEEEEEGRCRVGAKGKKSPCQRGEVCV
AERNYPGLKGKGWCLSVQAGFVEAYSTALEYNASAPDHREAEAGWPVDAL
WVESYWPQGVPSASFFTAEAAGLQSKVLWSGFVAVAAFMLAAVALEKAHG
ARRRGADV
>H632_c2258p0
APAAELGPELDGLREGVAGALLEDLLRVLRALREQESKARVAEGGEGAPA
AQQARRGAEEEEEDEEENDEDDDEGPRRRWEEDSDDYDSEDWDDEADAEA
VTSPLDALDAFALFARMLTAVQHAEPGRAKKLWDGARPEAQAAIQELVVL
GQSRGGQA
>H632_c1778p2
AWAAAFEVCGLPLPDVARDEPAAVEAFERAFAFLTSSIDRLGISGQVAVV
ETALAKQRRARARRDKAVATAAFREKQQEAILKRAMAPPFKKVGKPPRPR
SYLKSAGEAEPTADGLPSASQRVEDGVGDELSAYLGSISVQAAEREPVPG
LCVVAARA
>H632_c1557p0
MRGCPPRAAQGGARGGAGALFQDRAGAGSDLRSPRARRNAGGAFGLGAPR
LSAGAEEGQAGRGAAEGGFGRRRRCGRRRRRFETGAHAGAESSRADRGRG
GGAGGPSPRPPPGASRGSCRAGAGPAGRVPRLSGRRRGGGAPFRRRAAPG
LWPAASAV
>H632_c4721p0
MERGPAVRGQDLGGALPLAGVHRAQSRRAPSPPAVLSPRLPALGGQGRPA
GGRVQPVSVRAQRVGALPRPASGGSGARHGGGLERRGDAPAGSHSPHARE
RHRGAEARGGSAGRRRRRRRGGSSACREATMHPPLALGARAGDGLERHGR
GGRWRGG
>H632_c4155p0
PALGKRILWRRPLDLFCGVGGVRGCSGSSRRSRGGGRGPVAAAQPPGRSH
RAAGRLRRGCRDDRAPEPPGARPEHRARCPGGSRRASGRAGARGGGNGRG
RGSRGVGGAAGGSGQRARAGALPERAQAGGGDQRGGQRGHQPARGRAGGQ
PAPPRAS
>H632_c187p3
MPVGEKPSVGLEESCTFLALLECLILLHNGPNVVDPLYSRVPRALLAFLA
SRVFNSKTRFTYGLGPQGYTVLRCWILVAALRSTHEARLSQEDVAELAGE
LRQTPADLTKLAVEVGAKVMKKETLSDPANAVALLPDRHPSITLSKAFGT
VRVRAFK
>H632_c156p1
MPNTFGNPLPFGNPLPSAFGNPLTAPSTVIPPLNTFPVQGAGGGSLPSQG
ANPQPTERKSLPWLKPSSLPAAKPAASPWKGLGDLGKWSKLGGEWGSLLK
PKTPSGPNASPAPKWPSLGDAGKQMLDGWWKGMMDKGKKAMGDALADKFG
LPKKTGA
>H632_c584p0
MFLFRCCRPAKPSTPVDEDKLAEDPSPRPVLAANKSFETIRANTRSDSRI
LQTIDSTAGRNNAPSRSLLEASARRLVTQETTDAPELDKDDHGIPNKFMT
AYFNALKSGNSRWAVDVPAISNMFADDAQLFTQDKQTLRGKAAVLKQLEK
GMEMLI
>H632_c542p1
KPEAPKAESRAEPCPAFPEARPAVKTEPKTKASAKSKVASMFGAKEKINA
DAPKAQPAPASAKRTAAQRIGDSSDEESDQEMEVRALSGDACDESASTPV
VTLPFGQQEVPSQPAEEVMEEVPAPTTSTAKGPAAKKLKRVAKTFINDAG
EEVTGR
>H632_c5401p0
MAAGEPEARAPHAPLPEEEGEEEEETRSRGPGSSSEASGARRAAEEAGGA
KEALALRPESRVSRPSSPFALLLSADAGAGVWDRLLAWVAQLQSGLRLAL
ARDEARRTSLWDLEKMASSPWPRADAFLGQLGSGGDRDAFQKAASSDPGS
PAGELE
>H632_c5014p0
MVILGHNDEGATGGVGRPGAAEPGWASRRLLRVAFPVADLETSIRFYCDV
LGLVLVAKLDVPGAPVQRALLASSVEPGAFGLELLCSAQEHSKSGGFSSP
PLLCAPGLSFTLCVPDRGAVLSRLRAAGLERLIQDEDAANIPVRSPSNEG
CQTLQD
>H632_c4826p0
MGSLFGADDPPLLAGLSDELTGVVDGVEKGEAFGWVCLRGDGSGILQDLG
AGSVVRKLPREQVASLFSTQERKSEAEREPNAAFDAAARRLLAAAGAEDG
ATPSAARPRNGTMASKISSLLVRAYVDGRRVSEAHAELVLDRGSAIAHIC
AQRPAR
>H632_c4151p0
GREQVKVRRHLAARPVRDAHRAARHRARGAPSPGRPPGGGHDVSGGGRAA
SADRDPRSSGAGAAPLDQQRGLHHDGHGPSPRFRGAGRAPGGAEAAGGRR
QRERQRSRHESSTASRSGALLFRRHRGSLAGRGPGLCAVGADARHLVPGP
PGRGPG
>H632_c3395p0
MLSIQADGAASTTVSLTALVDQQSNTVADLQSGNVALRVQTEQLGRTLNA
LSLENAQLWSEQQVQDAEYRRCASLEEQLTARSRQMYESVRQMETRLSKA
ALPPVGASLSSPLEAPGALALAHGLVSRALLAAVGAQHAAELEERDRSLQ
RCQRAV
>H632_c5194p0
MVPDSDMERLTREFGALEERAVDRVLLRLANLHPSDVRNPEGLIAAALRR
ATTASNEARRGEDDRSRSEYDRSRNEYDRKRGEDDRRRQDDHKSRHEDDR
RRPDDHKSRHEDDRRRPDDHKSRHEDDRRRPDDHKSRHDDDRRRQDDHKS
RHEDD
>H632_c4967p0
FVTWNLTGRNLTYDIPTLDLGRLTPLFNVTDGSSLNFERLRIANPAPRSD
MPLSTEWDVREVSIFPSALFNPGSAVGFSDAIQTTWHNDCSQDARQQRVL
ADTLIYGFNATGIIPRSNMSYITGLHELDIRMLPMAGAPDIRNPTLKLLI
NNTWT
>H632_c3392p0
MSDAPAGPRRRMFAMFVTETHSSRTLVACDDEGLELMTWDLAELHRQQAG
AGTSAGQSSSSPRLHLDSSSPPSLIHPDVLAEAIAAVCSQYENSLEPEDG
LLLCSDPFGASLIETCSAACDLEPVLRSQREAAEAGRLAASDAALASALQ
RDAED
>H632_c2889p0
MSHVDVWLRESTATSLLQALSTLRRLITFHKEFVEDCLDDLVQLMQRLLS
HEAPPVRAAAALGVGDLCVAFGDSMLSHMQHGDNLDASLLLAMIQLACTS
TPVAAAAAKASLGIYATRLRQASVMRQLEHYLQYPVAPIRTKASLLLMTA
TYRLS
>H632_c231p0
GAAGVLDCLAAAREWLTAGSTVAALACGWRTGLPLGLRVLAWALGEDEPA
RGAGRLKGGPAWGLAAEQVAVAARLRGFGAGVLLDGLCAAYGEELRALRS
QQEGTPQPKGDARSSAPALGGPTPGEADRQALRQRALEQALEVWSADDED
VIECI
>H632_c194p3
MEPFDYVVQVDASDTIFSKTPWAWLALHSSSDLWVNVQQSTKWTAQNYAL
CYPPHQVPPDLPIGGGRARVYNAGVVAGRRDAFIALAQAMTDELAKLYEE
RGGVAWNCDMATLQAVLTRPSFAAEHRIWHDGPPFCSGSIKCWQHGECDT
LIYHK
>H632_c1935p0
MKSGVRQWLTNPQLRNHARSAHLKTTNLDEMKIRVRYVAEDLDQLLDFNK
RLPNPRFRREGFCHQKIDEIINCLAVAGKDTVVYMGDYGNDNRDGRLKGL
SSGPVKEITSHNIRERGVECQTGFPPFPFQRECCRGELLSMSNSAVDELP
IRQSP
>H632_c1277p0
HRELVPFFVSTDVEATKSKRLTIASRPRSKGALTTAAAAPAAEAVAVPKG
RKAAKSASKKHAHSSDKGSGSDGAGSTRRPDQSTRVQPSATAPPARKRQE
KMVQRLESNSVNLTATPATVGRFAGPAFTNSPSPTSLPLPPSHLLLESIV
TRLQL
>H632_c2138p1
MVGDQTATKSNRKKRIVLEIVLKSLLIVLKSETPKNFVWARSTLGLLRTS
HPQQRKRTTSEPPLPKVKNDPVIWGVDPGRKNLFTAVNNRGQKLSCKTTR
FYHDAYYTQSKKVIKDIYDKNLDITADFQNMPTNKTASLAILSNCIKCGT
CYRA
>H632_c2032p1
MALSKLKRVKTLEESIDKLVGVNNDDWPHKRLRYLTKINDINASLAESDI
KPVVSSLMANNVRFFCALRSIEKSKTKKQAIMETIETYYPPTKRQSCESD
YEALKAAAASGSPRAGYAELRKANKERELATMVDLEQYCAQATSIVKLMR
TMVE
>H632_c1524p0
MLLRYLNARFVLANGDASTLEAFPVMQQGEIVPGALVADWCIPGGVRSIC
RRAIASRRVVGLGSGVQDLGLLPTAAEEAQDFSSPPSKDGGPSESVTGPP
LAQEDAASESGRREDEASSRGSESECSGAQQAPRTPQPRAESRGSQAPSP
RVPA
>H632_c866p0
MPRSLTASAFLPAPTGGDSQTLLSSQRSPPKLGVDLPECGSDPPPADPRA
LSERLNAAAGPASEIEAAESFLPPSSRLGPLPSTGSLEAHLPYGAGALPS
LSDSVFRSLVEEVQAPAESAGASPAEEELGMRRCEQADLGIGSLDAACPG
ISS
>H632_c85p2
MHASEPSEVTLDAAALVWSKKLDDETRLEYHERAQQAFDLYRRARKDSLA
ESQPSKGFKSCFETCSSSMAGFVQAAKEHAAPFWTARRSPKSVLAAEDSQ
STMFEAEWSTSNAGISSPHELGPLGCGVPGRTAAMLIGTGAGKENASPNK
PVA
>H632_c63p1
MNELLLFHMDEAFRGLGFKRHQARQKALDSICKEFTKVASRNTIAGLGNW
SNNDPGGIVKEHRSGPVIPLEKHLRRHCMVISIDEHCTSILQHVCRTILV
GQRSEIRDKDDLVWLNEAYSGQYYKYCHEHNQPGGFCVNRKYNAAWNMPM
LHL
>H632_c5526p0
MALEGQSVRGLDGPPPCHDVATLLPETLPLLAPFPSNCSTPPVLSPLSTL
VAAGPLDAGVAIEAMGLPDEAVGGEYDAMTQSLAQAPGAAFTLATEVAIK
NTLLLGSQALLAEFEQPLPQQRMAALGALLQTMAAQAQASLVPVPAPAPG
PLP
>H632_c4631p0
MSSASETVLEVSQAMAARSEAWRSESVGERIRLLKDMRLRILPLCGHWAR
ASAECQGLSGPQSAAWELQLFAVGLTASIDGLLRTLKEMVEESQGGEAAV
AERGLPCPTPAREVRGVRCVRSFPRTLRERWLSPASWAGLSVDVYLEPYS
SSA
>H632_c427p0
MTVSSSEFAATDNVVSTLKRALQELNPVLEPSAPVAPLEGVGINSLQIQL
SALHKGFLALSDAFLENVGAAAHTSLAINPINPEAHRRNASALESQLAST
RREFEAKLEIEAELHEDVQELARLNAGLHAENAALERRMREMEARLHEYE
GGV
>H632_c179p0
MIERLPQNVAIDILAKAYLWGEPEGSGFWMAYDGCNPFRMVVPLVCKRWY
QLVKTPAAAQLFFKRLRVVDSCISPKARFHSGALLRWFRERAEYVQELEV
DLTDIFSSSQMVTEVTAAVVEMIAVARSLRVLRLSGRLSLGAIFRGLETS
VAR
>H632_c123p1
MAPLESCRRILLAPGEPHTYLSTAAGIFELNVYNPSLGSWFIGNSIVSAG
TRFVGMEDILEEAKMPYFLCRRLTGESGEAAATEDATKPSINFSLVCDVQ
QDGSAMKRARDPKELAREKAALARKAAKTAKSLKEASGMRKLSGFFTAKS
PST
>H632_c5291p0
REGSEAGTDSAELLEALARVRVVLEALVASCARPELPVAAAAAACAALAR
EEAWWVVIAAEAWRGLGLGGASVEALEGAAGVLEAALHPEQGSLSRRVQE
ALAGPLEWEGGCSDESIDGLSAARTEAFCELCSSCAAVHARLEASRSKNS
SR
>H632_c2611p0
MSVSGEGSGAMQTSSPSSSAPAPKRSQDRPRETATTDQVISYLLGNSYLL
TALELLLEAYESGRDAEVAPLSAFFGNRALFPPEALASYSGEAALDFARV
ATNREDCIALLRYELRLAREDVRELRNAQRWALARRSVEEADKAEEGATG
GE
>H632_c2469p0
MPRAYGPQDMAPVSERVAAILYPVEERVSAVLAPVEEQIAAALAPKQEEI
AAVLAPMDEGMDARLAPAQERIDAILAPMEEQMDAIFAPVEEELGSILIP
AQEEIDAALAPMEEQLATALAPTTERISSAPTEEVAALLSPVEQALGPVA
EE
>H632_c2430p0
MGSECLYYLLSLAKICVGKKEDWTEKDGDAGFQEYFDVKRFEKGGWKFGG
TISTDGNGVSILLRRPKRKRTTSEPPLLKVEDEPVIWGVNPGKKNLFTAV
NNRGDTLSCKTTRFYHDAYYTQSKIVIKGIYDKSPNIKAGFKTCPPTRLR
PW
>H632_c1540p0
MSKLEALEKAKKALALKESLKERLKFLQAAKQASAAPAAAAPAVPAPAPP
SARVAAQPPSLVLDEQGRAIDAETGLALPTRAAKALPPTAAELEARREAE
EAAQVEAFVDPSIGRGGVLRTDRRRRGGALRFIDPGTFRRQAENARLKVK
RG
>H632_c1508p1
MINSFPLSPTRSASRTLPPGALPPPSLSTAMQHALEEAMDNPVRASSASS
SPPGSTSDGEEANEAMASLEGVEIVPARPSGAAAAPMLDDVMGVLHNVLN
NERIMNDIHRAMLEDPAYHSVIAGLHGRAPDSEPDLRLPAAAEAAARQLP
EA
>H632_c1304p0
MSDKEVAEQAGVEDPLLLKKLEQLSPQTRDRALHDPHLMHNLRRLHGTDG
IHAVLQSDGGGYPHLERVSAASQHRIAQDPNLMHNLRRMYGADGVHAILQ
SDGGGYPDLARQSPSGRVLSDEEIHSRMTFTQLELLHGKEGARRYMMDHM
TA
>H632_c402p0
MALAPAPQRALREKGPARREQLFRPAPQTSPREPVPRPRDWPHTDAFHHA
GDRERAGGERGPDLGREPSRRQARLVLFNQGGASGQGGPPSGQDGPPPGQ
DGPPSGQGGPPPGQGGPTSGQGAVSAGAAEPSRGQVQSLLFRRRGGSGPA
A
>H632_c3261p0
MFASFGWTRAMVETLAQDHAQALGGESAVKTEAVDGVEGASAPSCSSSES
SECDDPTEAPTEGVSEARLAGCAESTGAATPPDPPPLMTAPVRDKAAYFE
ALIRSNTTALIRCESGSVLPKDPDPGPSSPGDAPSSGPDAQGDALVTLRL
P
>H632_c2069p0
MLHPQTLCVKLLIADIQRASVEQRDQGVLFTADSLQFDRVWVQGIVRSIR
APGLVIDDGSGSLEVAVAAPLPGVLDPASFSPGDAVLAAGPLQCGDRGPV
LRAQKLLSLDQGEGEDLEASPPPQSPRSHPKLKLWRAQVADIKSRVYNMP
C
>H632_c5219p0
DEEEDDEDEAKGSGGDEWGGVHSQGEGWDAAGSPVAGFRRASDTSSSDSS
SEGGEHVDMAPLGADEEEPPDEEDGASGASTADALLDYQAAEQLVELKQR
FAEAVHVSQTPRESPAGALAGAFDDGAQWVHALRLQQEAEAHERTRKGEE
>H632_c5025p0
RAARAQAALEGLQEVGRQTREAVELAKAELQRHVEAVHGAQLETLQRQTA
MLQQQDHLSAQQAALRNALDAEGQSLQRRLLQLHATAADVADSQRTILSD
MQLAAASADRVAAAVAALARAQRRSEALLLQTLGSGAGWTDALFWAGGML
>H632_c3502p0
MFRPFMVDRSYDADSHVWCGPAEAEFRARCLQLLEVVPDAPAALVRAIAE
LPPDVYAAFALAARSGSSAEALWRAAASFQSVVGEGRWVGGAKGSMLRRQ
LDQWEAHQRSAADRARLSNDRADLADVKSAKLVPPPWRKSRKSKRAKPDN
>H632_c2843p0
MRISFRAFFFAGLAIDPSGRSSEDLSGSSSADGKPGQAKFDEAVWQVKME
KLREKNRSAQARYRAKRRVAQGDLARRHDEVSAELAAARAEHALLSRESL
LLERLVLVRDESIDLLRRSELGSAMDPISWSGGSYFPSPATGRLTMSFGP
>H632_c1680p0
MRNTSGRTLYTIPGTEEYKMQHPKKDKVRSSDPVYSANIEADTTAGAFVP
PDQGRTVGGVLPTIPPANVPEPPRRDAVTAPLEPSALPLRGAAPLAPPAP
PETLVSDSSTGEVKAHRTKTGAKVSQAWQSFKAAIPGTHAHDVREHARKE
>H632_c1462p0
MVLFESDGTVDIFGDEPAPQGEFQAGPDREHGSRPEPGPLPPSAALVLTS
PRLANSSTLLPGRAAHPATESHRNATARNGVSQDLADAIRASEGDRSSPS
GVAEAGRGGDPESPASPEEGEQDKDSNLTAIFAGTVGGVVGVVVASVIPL
>H632_c77p0
MTPFTVRAVAMVIIVTAILAPQLVLADKYRPRLGHRRLASSFAESRMEGK
DIRSGADSASDGLSGFAVTMAAGTGASASEGNVQLDLMGDDQTVSHDLEN
SVAGNNLNSGAMLSGAITPERSIVSMANQATVNGQSVESLQDHRVENRV
>H632_c5540p0
MGEATFNAVPVIVSTDSARRRLLQNNPIVAEFLNPRFYPWTGEPYVTFVF
DIRVISIYVEWRLVGFSIPEFVDQISASGGGQMFTATTTPGPLPAGLPPS
PPMPSFPPPSPDSPAGVPESPASESPESPDAQPSSPLSPPDAPGSPTTE
>H632_c537p0
MAALHLSAARSSLCVVCILLTTVTLALAARPTQTFVNQDEFTNEFEGLES
GRSLLSAGGPSPAPAVISAVAPVNIYYNGSSVGMAYDTFVPVYGASDGAL
QECGTVHSDDYPYTGATLTLKMCSQTLYGAFAQYRLVAFLPFDSFPYSY
>H632_c5261p0
MAVGYVVLAASKELARAAVRVVLPQVYRLVPLRLRLLWQPPVHDQFRDAV
ESARSVYRASAVDCNVRRGEDAAGEAAEADREPRASAKPEPSASSQTLLP
NLAEGDQLARNRAGVPWDVDITARFFAYAGIGWGVSEGSAWAFHLLGMT
>H632_c4441p0
MASSSPTASPAPSPPSSLQSVQSLVLALKTLRRQGELVEDVLLRSLTQEV
EDYIEARAAERADGSLAFRRNLGVAVDRIVAVERSRLEGAGRGALASLRK
ARAEESDLEALRAAEDDPTVLQYALESPFRVPGRLPPGADVRFDLLGIP
>H632_c4306p0
PGSINSPRPTPAAIDAELNPDADPINGYNLLFNVESEEGKELFCTYYLDE
NRIVDDSNLETTAMQAKALIEYFLAFDVTYDAMPYIENDMYLLGGSDDIL
VPVGGLRYVADVAPYPWFTLFRGARHAPFYQYYDQFMTILETFLALPNN
>H632_c2590p1
MGVTGSLPVEREGAGESGIVVVSEAGANAVQESIQERLGALPHVRVTDAL
KGDWDWRELQTYTRWPAPSLGLANVTEYFQSWRAASGTEGREELPPSAQA
AMRRARAQVESFAASMARLSGEESPGAARLLSAVDETNACLAELLVRAA
>H632_c134p0
MRGVAGTHMRSGVPMALQCFVPYISGIQLFWAHPSPGTGASRDGSTAGGP
SPSGQSRQPMRSSPSLSMSTTSDAGSLTSCSESLDSEGDGEAELFDRGRL
PGTTLSPHSLVAKAALSQSAASIKNSVLPSPAPPPQPCFQHFETEAPHL
>H632_c5631p0
AAAREKPGWEARWARVAEECSSKQGLVLSATDALLAHVACVSEVLRRPDG
ALEEAWEARLRAVPLQLLLGKHPSPDPRVDVDLAIQVLRRSSKGEIDPML
GAMGLEPLERGSRALLLSAPHYGCACTVLDAQMHAPRRAGEQPQPLYH
>H632_c529p0
MQAPRAVGAKAALPKDFFADGRSKESAKKPKTEREMAEEYGAFMTEVESD
AAQVAQEEAEATAHAVEDVEDREAFVQVVHQSRVERLKEAWASKQRHIEE
DANLAAQAMTQFQDAADGAPEAHEDESEAEDDPAVDWRARGILSSKMH
>H632_c5032p0
GCGDRPRASASCRPVHPRALSFFCRHLVDVGIPLCPVRGGVCPAHQRPVR
FPSGADRAAGHRPDADDGHDQHISRPRPHSDQQHLLHAHARDVCGRPHLL
GIALHAHYLSGAARRSLRLCPWQAQPRREPHRRHPNPHLPRRCHPHRR
>H632_c5009p0
MDGRMKDLSLTRTMQYLHDAGLSIPAGSTFFAPTDAAWTAFLAPFNSKQR
ATAVNPKLLSLLLRNHLAPDSMLTSSQLGDGMRIPTELRFQSVLSPESLT
VSNRDLYRGSFTPTKLFTLRSSDVRSPGAKITMADQESTCAVMHVVDH
>H632_c2226p0
MRTRSGSRTTTAEDAVEAEPQSAPSTEAPVSARPELQHEDSDSDDAPEEV
TGASSRQAAAAQLREERLVAAQATKSMRDRRRQRFGSGKGRGQAEEEPQE
EAGGAAPDANGVDEDEDDGSEEELDLLPSSVVSDLAQSRSDAVYREQS
>H632_c934p0
MVSYRVAEAGLEEKRASDRVAEELATVSKLEQGITRDTKSAEGLELDLKA
TRQAMEQMDKQLSSLETQISELQSRRTKSLQSAAQAQQSLVEAQRRLHEA
ASLRSRHLENADVARAALESAAGRSSEARTLFNPMNHPAVKAYFDRA
>H632_c3156p0
PGAAQTGRVPAPLSSLAKFPNVSTAAVCGPAGGAGGDGPVVVLRGVEEEA
AGRSSSPWAQETLLQALDWALEARQSLSAAADVRPEVASQEPGDPEPADP
EAPKRARKEAEEAEELRERVAEQARRLHALECENAELRAEAKVAARE
>H632_c4956p0
MVPFPSYGETFRFTASWLHDLDFNGTVTAWVDNELPFCKLDVDACSVGAD
NYYNITEPVNSITVNVPTHEEFGELVPHEAATASRWLLYPDGTMAWPDGD
SCTMTSRSLIPQAFYAEAHFLFFNDGYMSQCVSNSTQVIPLDAFDV
>H632_c4745p0
MRDAWPETHEEDAGHVASTLAAMFALFLRSGVAEEAGVETSAEEAGAEEL
LSLCQAAEEEEEGEVQTPRSPAPRRRAPSPPPQQQLHPALLTSLLWTLEA
WSDVWRSPVSVVLKDYLHCLPLFGGPGCMQELGGSPERLRDVMLSQ
>H632_c444p0
MVKLQNARLCMESRLQDESRQLKCLIAALHVKREDFAALHAASTTRASAL
QTVGCRILSALVSEGARDGPTISAHRGEAPEGDRRSSRISQQSRSAASPT
LVLDEYPEEAQIAAAALVAYNSDPVAALTALMEVALAARQHPAIQG
>H632_c399p0
PRLGKADAEVEVALGRAAHAVEKSTDDFGWSSKLCAAAGPPIQHFARRKS
KGNMAVPQTNGAARVCSEEADALPDTYAATFEPDLRSLFVDQKLFGEHRE
LQKRAAVEQIKLKLMLERLAEKKVADGKRSNGASQEPKRRAASKRR
>H632_c865p1
MDLRHHEQNGMYCNCCMARRAGPHSQRDPPEGPGADRKALKLKRCTDPAK
KALDQVKEKVYSGGCGVVMQHRAQLDLMRSDGLKLRDKLAEIEEELKRHF
SAKVAPAYQALDEESYSGNDSDVKRHRKKLDWLKTGGFQHHPHMA
>H632_c3521p0
MARLGPTRRSRPRATALLLEPRRTPTGSRRRLWLEPRQHRARCTSTRGRT
GSFTPRACGGARPGLPTTPSLCWAAPTLARARRSATWSSSSSSSRATPGC
RGSWAPRCGISSATRRKSPPCRSRPPRGARGRRCGRPSGCSRASC
>H632_c2925p0
MPQRCCRDAWYKGKSGKRWVAHEDALDTLLYLRLTLALAAGIACGVTQSQ
GLYVFLGFLGLTYAIGRMWLTYHEYVQVHCSVRYSVCCTFASNLDHTQCR
SRLEEETFGGSSEKPQGQPLHFEGFPQSVSLFVLTWVISFNFAQA
>H632_c2585p1
GALRAFSGGLSSSGLDGSSFALAAQAFSEAPAPAFAPEERSASPYSHPPS
FHEPSPSAPASPGFASSDAMACGLELPDLDDVRDVPDLPEAFDAKVWAPG
ARPERGLAEEEASRLLDWMLFPEGEGGASDDFDAAAAAFLAANHS
>H632_c2211p0
MVIYSAGNPDESAPIIKNASAWSDDVIGGGSIIEGSKGSGNRMIVAGPSR
HLPNENESVGMDIVSYTSDTSDDSMASDDMDALHARRLNSLSNVAIGGTT
AIAGGTNIINSPNSGNFQEGPTQNNNMDVFGGSGNNVFEPCQTNG
>H632_c732p0
RRSPSSRPQSWRLSLASVATLAKLSLHDCGLEDGDLRALLGAGLGPVRDL
DLSGNRLSLAALSELLGRLADEAESFVPNLRHLILAANPGADVEVGGDAG
GDDGGAFGEASKRAVEARPHLVVVRSATDAGEMDRLKGAQAPPI
>H632_c616p2
MRRFMDDSDSDAAPTRQTPKENSPDSLAPSPSRPAAHKSKRQPQTPSSPP
STSAARDVDDLFASPVKSSARQSHATTPAASPSPGVKVYDGSGRSRPSRL
LPKRAGDESVRGEDDPAKAREEFRLMQQDVLRLGKLRYFEEGAI
>H632_c311p0
MEQSVEERAAAAASISAHASDEVTEQCLAKLKTMASLQRNIKAHLDSVRT
DMREQLRRHSAAGDNAAEDLKIQAAVLRTLRARLDAVHRRVRSVRSALES
KHAWAFAELERERQRRESESHPDGEEAWSVEAWEKNAVWNLPEA
>H632_c1007p0
MPEADGADLVRKLVCDELDRRRQEFEPFVTAEASFEVYLKLMRSYWTWGG
EPELACAPDVLSLAVDVFAAGEERRLRLVNQYRPSSALLGGAEEQSQETA
ALATCTQRGAAEQKMAKQEPAGKASELFRVRLFFHEHGHYDLLV
>H632_c5305p0
ARRQAAQGSAPLGPAGDGQDAPGARRGGRGGRALFLPLRERVRRDARRRR
RLPSPSSVRDRQGPRPLHHLHRRARCRGRASHAGPDGKLAHDAEPAADGD
GRLRAALGRRGPRGDKHPRSLGSGSAPPGPVRPAGGRAAARRG
>H632_c2624p0
MKDLFALLRVAWYRIEALMRGFSGPMLSATGAIGLVTLVLGYYRFRARRQ
AGSVKREPERRSLSRTSNHPSTSTSTAGPSGVSALGSARAPPERASPAQT
GEQAAYDAAAGRLLNGVEAVSVSVWGTLLERQEGGEAAAGAGA
>H632_c2601p1
MRRDAGKKASNLPAQSAKVADAAVTLPELPSDGTGLFDLLDPDLFYAGSA
RSLSAPASPAGSLLRSGSLSQAQSFSLAGASFSEASAGFDDADSGAGFWG
DLGASADRALADLAPFAGAAGVLGKGGGLGGAPLSVERLRAAA
>H632_c1836p0
MKTSDFCLDNLPTDKNCWGTIKNALEKVVAQSLRDEPNEEHQAQYDALLR
LVEEAGAAEQAVLARCQALSAAGVAEAERTRAADQVIREDKVTIAALQEE
EQVAREAASLLRGEMETLSQLLEAGTAGLGADALRVEELLRQR
>H632_c1025p1
MSALDQKEGPAGRREEAEQEEVAGVEVEAKELSEEAALRSAASVDEAVDQ
AADLAGQETRPEREVMVEAEGAATEEDKPVRGVESPDSNLPSDSPPHVAE
GQGASPDKARLPNVQEDDQAAEEAAEAGPLAEAALHEDARPRE
>H632_c4931p0
MSQPLASEELTPRAQTPSGSGRSMGLHRSSTVSLSHAARGISPSPFAGGS
QEEEGEGPEDERDSSSRPQASPSPGLSFPQPSPRVSFSSPRPSKPGQASP
LPLTPETQEHSLSPAASPSPEQEAALAERLVALCGDEACVRQ
>H632_c4911p0
RRLKGRVRDAAAEGLSAHDRLRVEVGPPGEADGGRRGIENERFNLPAPSH
FSGKSGAGRRGQGGDPRPSEAAREFEGAVERQMQAALRRLTTDSRSASRV
EWVESEGELVAEVCEQAEDLYRGLDLEQLARGTVPSTPVDAL
>H632_c4688p0
MSFVDDRAGEAEEEEERPEGESEGDEEEEAAGSGGSSESDSSEEEGPDEY
DLNDEFIAQEGDDDDEGAPGSGGEASDGSDVPQPRKARKKRRRRPADLEE
EEYELLEEATGIRRRPAQQHKRIQRAREMGGAAAADASGLQQ
>H632_c4507p0
MELATASPYLNVSSIILQNLNDTLTAKRVGAVVQYEGLLCLDYSQQPTPT
VDYLQAFPLLTFAFSGGAAFEVGPEAYVQRQDGGTTAAGAVYCALIIPLA
NSGQPWRLGAPAMRGHWIEADMDEGVVRFSARNTECKDVQLQ
>H632_c3970p0
MTTVPRMNVSSNASWSKVTTAQYSAFQQWGKLVRDAGLNLTFSFLSVDYN
EVVLVDPPALVPVQPLMVALQVETAAPEAGTYLAPAPGGITAHQASQLAA
AVSNATGSYCRVVSWQGVSGGPVTTQKQLMDVLYPPPPPLNT
>H632_c3817p0
APRVCPAAETRSSPYLRAVVEGLSRLTGLDPAGGFRAAPASEASPSCRAW
LLWLETLLVCCALASLALMQRRREHKAELARDGDGGAGGPARLCGTALMW
GPVVVVATGVLWTVCVAVTGAAQEALPVAADVPVGVLGMHLA
>H632_c1469p0
MERVPVPGSVVALPRPMEVEKADQSWGAAAPLLAQAEASGSENEETSGMA
GQSPGNQKSFFKGSLTDPEAMLRSSEHLAPQAALKPLCTRPSDSGEPASS
GSPESAGSVSTGAGSPGAVKAGDGEEAEEAANEEGGPGSQLQ
>H632_c1144p0
MVNKAGQCEMQSTLHGMRTLCWKVLTHSDVTTEIAKLGRLVLPRAQTTMC
LQSLLHLGGAGTTLLKGRLPSAQTPGVNLMAFDLAGRCWRFQLKTWHNVV
TDGGRPTYVLENTAEFMASHGLVTGSTLAICDGGDRLVLLAG
>H632_c3296p0
MQISFAKLHTLRQSHKAQKSPVHRSSKYLYFMEQRPNANYSTIVRKRAAL
GDATPAAENLEPFEEFETVVDFQRESKGYTYFSVMDLEISPDDHLLVYNL
DTTGNEVGKLFIYNMTSKTHYLKSPIEVQPGVDFECVCYFR
>H632_c250p1
MEQYERSVVDLNTKIQQLGPKYRLATDPSIVSTEVEDQIWQSLVGNDPSA
RYYEEMFRIRAVWLCQANNARAKAEKELKRFRLEWEVEKQRLASKIAQAE
ANLARSSTRIADSANCTLPCASASSTVIISEDENDLYIPKV
>H632_c622p0
AALGDADDPAFFSQDVADRSERLSKLLARLEASPKPRPRSKPQKVERAGK
GKLKTEDEKLMEKLMKNKFNLGDIEGMSLDDIVKKTNAQWAAEREGDAGL
FPDAPSKAEGAAKEGEHEEEEPAAAKDEAVEAEEETRDEL
>H632_c557p0
MGVAGMSAMPPGGADEAARGMSDRAGLSGSHVGYGVPGYDPRMGPPRSGY
APGAHQMAPPPVVRPDLYQHEPGRPFPPDFPGWDRRFAADPQRGAFRDGF
FSSQPLMEPQMTRLHREDAGARRGREGNGNRFGALQPRRP
>H632_c5066p0
GGEKEEQEGGAARDEQSDREKRLRRVARTFLDVLAAPLRGEGGGDVTVEQ
GVPSPRPDGEEERAAEPEEDREKSAARSAMDRQLDRALALCQAEVEAWTA
LLQTSAIEQHLEDSYLEALRAAATAAAKKAEEAEKKSERE
>H632_c5053p0
MRRAGLGSGKPVIGLDPALVRDGPWILAAALVRAGRPREAIAQCQTLLDR
APEDWLAFQLALDCLGLPTTDDAGRCSSAGSVNPVAAWPVPRFPVGAIGG
LAELRDAALEGVELLPEALCALDVQNPDQARAQVEAEPRW
>H632_c4375p0
MAWEIARSWWTTRSHTRPCTCMAAASARCRCGARSTPSPWTTAGVPRWSS
SRWWRPWKSSIAASSRCSVWGPCLPWPRMPPRDSSFTWRMRLRKACRSRL
PSAPRSTSSCCPAAPRARCRSPPKPPCLSSLSPRAWTASG
>H632_c4248p0
SPKRVRALLQSLAGAWGGVAVFPAGARFVEYAFGVAAVSDKQVMAEELQR
VAARLSQSKFGRLLLSRTQVDSLRSGGADAWQRKLQMKQSTAAEFNELFG
SEKEGKKSEDDAGELAASKKKQRVEDKKDRKKRKGEETHA
>H632_c1242p0
MLQVALFKRNVAWGYQWVSVDVTLNLEHPSRDYFNKKLRAGFTSDVLKWG
QAALDAKPVSSTNQVAKRRLQASVAFTAAHTAASADGLDVSMRVFYKGTS
LGPGRALLDAVDSLRQRIQQTDQYGAVSIPSSQLFVYITD
>H632_c3187p0
MSEVSLLGVWQSSRRHRVAPKRTAHRGLLHVQRESPKHESLVASSLRCLQ
HHAFVDPSPSSVAEDVNSMADRFGEVALFRKQRVLCELWRRLTSLADTFS
EPGDSSGASCAVALLLGLAKRPLDEDLGADEAQAAFLAG
>H632_c1775p0
MERDWPGALRYGRPLLPLDATKLGRGRDVVKGWSGPMLAAAVELALATHA
EVAAAPLSSALGGVLAQLRAAHLGRETVQAWPAEAAVSAPFWECAQRPEC
GQRTFAAPEILRRRLACLPSLRVKPFELDQAAQRRRAKA
>H632_c1613p0
MDQQMEDLLQRLQSDLGAASPASENDRRAALDRFRRGMAAARSAARPESL
STSATNSRLSTADEASEIEPAAAPPLPPRRPWRIAVSYGSLLALRPLSAL
LSWKGCALVVAVSTALLAATGDALHKALRRRVRRFEFTI
>H632_c1361p0
EDDGSNDPSVPESTRLERKRAAAAAAAVRAEAAEAAEKQRRRAIPVQTGF
FDDVDERADEEEEEEESEGSEDDADEEEPAGDEQQASEDDADNDSDGDGY
GDEGLSWEAVMASMQQAQRPPAAQAAKAKRGRLGGKRGQ
>H632_c5213p0
ERAGGLSLRAADPDSGGPSDEAAVVAHAPSAERGARAAVPVAFARRLSVA
ALARGSPAGASGEHGSVSGRLGRDERPRDHRMRGLPVGGSGALSRGVRVP
GGRPSDDHPHAARRRLEPRLLHQAPRGHCRRRTGRHVR
>H632_c4565p0
LARAANAGAAGRAERCEQELGLVQEALRRAIAEKDDAQQRLASADGDRVL
LEEVAEGKVSALLRLSELEAERMRLRSRVGELEERLRALGAPDSSPDKSP
RLMQGKTDATATVHSYVSSVAALLRRQVGKTPETGGEA
>H632_c4528p0
EGGARADEDGQSAGVVDAEAEQRRLEAAYLAQYMEAVRAAAGGAAADAGQ
RGGLELGEKGPLTMEEQGLLKMEEQGPIKLEEQGPLETEEHALLKTEEHA
LLKMEEHGLPKLEEQGLEQVEPEAAVAEDEDDEAWEDA
>H632_c4048p1
MLQESRWRCQNGLDLCPSGYSNPYFSLTFRQELPASDSAKGCVSVFEAPK
QARHLALLLQLPAAPGWPSRLHAALSSLLRLLSSAVVVGLAVEEHAADPD
CVGVLGLVHDARSHEDDWEVDVAAVVAKWWDAACREGF
>H632_c2916p0
MYRLRKRVSRILFLAILNLFFRATSSQGSTPGSFDRKHLEITVQAARQKQ
PLGSVVIDLAPYASNASATERLFPVQGAALKSFDCGLLLTIGTAHQAPAA
PASDGAARGSLPPSTLRSASSAASDISMLTDSSAAPSD
>H632_c80p4
MTLKSLGEAEVIVNLNAHGDAAQIGSLHNYWISPDGKKVAYSFLYLEKGI
AVEVKDIDSQEPSVRLTMQSCESLAWKSDSKHLFYIQRGPDDRCSNVTMY
HPDRLPDTATRLFNGQSVRLTLHSTKSYNFLEHSTNA
>H632_c690p0
MIQAALSSVASELAAVGKLTATVRNQAEQILAFSPELAAALGGGPVQVVG
VLSQGSMTQSVNGALSRRVVMQLMVQSSASGKRAQTSVECDVGADGEVLA
GSMTIWAVLESGRRIQVPVHDAGGGGKPIDVHWKRVE
>H632_c585p0
YSVARAVEVRRDRREDDAPPSRRLLGAVGRPFAAALNLVGYVAAGIAESA
GLSLKAERLREAREAAEAGVEEVPIEGIFMPWEGLDLCQAWSRREIALSH
PRALPALAPAAVILALGRRAWGEALPLLQKLLAEAGT
>H632_c5002p0
MAALVMGGMGKGGAEEEAKGREEEEPVQRAPLPSASASPPASIPCCLEAY
LAPELARAQQGAPPPPPTRASDVWSLGVLLFALLSGGHVPWGHRGLCWTS
VPNMPGSRDSIDRFQDWLEEHLLCKVGVMNQIRDKGQ
>H632_c5123p0
ASSSCPSSESLESAPPLTARPGGIKRARASESSSEAGGAATSSATSVDEG
MLSALLARGAGSSSPVRSREAFVRLEERFNAEYEVYFKLHQSLEAHRAEE
QAWETALGGGTEESAPGQAAGSRLESKVRRALRARA
>H632_c3634p0
MLLRATRARTHWSLGSVSSNGLARPIPAAATRRSCSPSWKNAHLRLRRTS
DTRTTSGFSASGCTTLTVCPTQATCLRTCSRTASGSLTRSSTWRTRRGWS
FGAAILPRTPFSSTPSPRACSRWSACAPSTKSTSTA
>H632_c2364p0
MSQPPRYFALRASVSGLVETSRRTGTWVCHPNAQKKLTDAAAAGATVVLV
WFFRSGTASATNVFCGYGRMTSGPVPALKAHVPWDAPGSLGDPFAVEWLC
HIEVPIEEVATALQTPSLGSLKDATELEPALALQIG
>H632_c1398p0
MGVQAPLHRTPRVTLPFSHRAARVPPPGEGPCEEADACLLSSPFASLDLQ
CHPFPSSGSLSSLASSPHVPSASGSGSAPLAPRWGDAPSSPALEAAEWFD
RQHCQSLSPIRVRDDPRRAAGRFLFCPRPSERRALD
>H632_c123p2
MPVRSSGEAAASSSTAARESTPSRARDGPGPTQAPRVLSSETVDPTGLAS
VNPPSSAPSRDAAASVEGASHAVALALHGATRRLEDLRLTPPVSGGAEER
ERAVQAVLGTVQQCAQALASLHACQSAAAALRWTTR
>H632_c5536p0
MLMGSLSGHFPMEWNPMYSASKAASLSLATTMSKRLRMHGIRVCSILPVL
VETPLLQGIKDHPVIWKEIQRRLPVSIITIDDVVKGSMELLLSEDTNGVN
AVVLKGGRLIRLWNSCFFYYPRYAIRQHLYKIGAV
>H632_c5019p0
MGLTRGVPSSSRLCEISLEQGIDLPDMDEQIVVAEELWPSDRGEDLDLEE
ILDAELELGFFCSLDEDDEEEDGAEGVHGGGGALLALDLVAGSDDEDDLP
LEMSVGVHLDSDLLIDVDGGSLASSPTMSALWVVT
>H632_c3959p0
MAGKGLYATLATTRPLIDMALGKLHFEAALRRVLPHDAIVRSNARREPWN
DNVAFDVVVMNATEQTYHEVEVLLAEQSSTVFSDRLWGQVTLENTSLESR
IRFLPDMISAIAEQSASPEYAGQAASSEHADLAAS
>H632_c1397p0
MTQTGRRALTADGNDQYAQYRSYGNDAIDASKDQPTQYRSYGNDAIDASK
DQPTQYRSYGNDAIDASGDIEPPPLPNYDELYYPDETEEEREMTQTPSKL
VRVDTDGSIVDDKDVVKGRGYCFANSETMQTVYCT
>H632_c5593p0
QGRPAAGGAGRGAGRGRGGGGTHRGAARAVAQGAPAGAGRLVAAPHADEH
SAAAADAARHRGGGPPLFHAPAQATRLREPPCGAQRPVRRVLEAKPRVFW
VRVHHGAQSGQRARLRRPLQPDARTGARRAGRRR
>H632_c5544p0
RRLLARRPGLPPPRLVCPPLAPQRVRPGVPPRPARSLRLQHRPSHGARPG
RRAVGGAAGLGRLASGGAHRRRGSFFDPGLRAGSHRRGPLHELLPPGPRG
AHAAAPAVRAALLPAPGRRPPGLLAALGARRRRQ
>H632_c455p0
MAVNKRGQKLSCKTTRFYYNAYYTQSKKVLKDIYDKSPDIKADLYDMPTN
KTAPSAILNYYVRYRLPRLNKLLRFHMDKDFRELRFRRRQGRVEALDNLC
KKFIDPEGQKTIVGLGNWDKDHGDIIKGHPVGPV
>H632_c3273p0
MKRRAWTREEASRELASLDASWYRALEAQRARRALDGAGSPLVDQATTAH
PQPTPPAAATLPVTVITHDFVRQDNYSWLRDEYRTDPDVLEYLKTEAKYY
GDSLMSEVPLGSKIAHALGYLMPPSVPDMPYRDR
>H632_c2551p1
MLAVPPPWKSKASGVTAVAMAQMRKEAGSLAKELQTLSRMGSRQEQQLAG
FRALSAELRARTAELERQLGSAQRAADRLLLRRSQLEEELRAEQLATRRL
ECRLQSLGSLEELSARCVSLERAAGAAEERERAA
>H632_c2383p0
MNRSTPSKRLRAGELGLITPSSAKPSTPELPASGEPRPDVFDAISQWSSR
SKGFEKRLRELELDCLHWRSRAEDSERQVSRLQGELAREKALAAELAEER
RQREAALESRIEREAARAAEASAEADAARREAQS
>H632_c1615p0
MIRLKLSFHTVPARRLWTASARSLPRRKTIVGSGNWSKNDPGGIIKGRPA
GPVNVLKERATIAATAPSSPSTSTERLSCNMNMDGQMLVKTNDEDGGSKS
FTLGCTARTAKSTRCQGTTDSRDDIATRSMLMLN
>H632_c1516p0
MVRDVPEFGSSVFRFLEENLMKCLLPTPTAAKASLKAVSSCESFNDMSEC
SSTCGSHYESAEEDAYASNLRIDAGSAIWSESSADFCAFPTMYECLEEEQ
LDEAVDKLPIEAFLTDRNVCNTLRMLPDLFNDGL
>H632_c928p1
MGAGGKADSAVAAPGPLSDEEIAWRLHAELNAVAAPQLRSRARTNGAATS
KLVGEEARGKAEEKKAEEKKAEERKLEEKKLEDKKAEDKKTEEKRAAKSV
RRAEPATPQAKKARPTVKAEPGEAGVARAEEGR
>H632_c4247p0
METLDARMPRRRRRTSASLSRCWSLSRAAFRPQTRASRCASSWRRAPTPW
RRAFGTWPSASSSIASWTCREASRAPCWSLRGRTWTRWRRWRRAPRERER
RRERTKTWPRKKGGRKRSRVFRARRRTSRAMAS
>H632_c4184p0
MSSPDPARTSLLSANHRPESGRRLSDPFQFEVATSSLSRGTLTVTEQGDV
ACDFPTPDRLCFRRRAVPPSLIPNLELLGARLLAPDQVVIWYSLPGAGSS
SRPQRRALQSPPLHLVRGSEEAEACVAALRRAA
>H632_c1899p0
MHRPDLSPSERATLASAIEALGGTIATYVPDNTLCVVGAADFQREAAQLA
GVVWVGAHAPEHKFAEEDWEALRRASEAVAVLNCTHSPGEFCRRRQEELI
EDLPAVVDALPGSSEPCVELEVQFAPLGRSWDE
>H632_c1353p0
KTASGQGDSAFASEGDEVGSRGVGGAGVPAEPSTFVSATGEAPGGILRAQ
GGKKDVQLQNAGAWAALGAEGATTGQEVGAEAGAEGTAPAEEDEDELWSE
FEGRAEREERRDEGGNDEDEMQPEGMDEDVQEV
>H632_c4532p0
AAPGAGEAESGPVLDPFSRRATRPQVYWSTRQRIEDAKRGASEGEAVEEG
ASERQESEAAVDDAWEGDGEAPSDLFDWEGLDLRAMQAVADQPLLACALL
GDDAQRALRRRMAAPLAPGEVGLEQFLGRAVG
>H632_c1314p1
MTDSTRKRKLDAPVGSLPNLRMGEPRPDSVPGKIKHIVAKLSGIVDPLSE
VKMKEVRRHVRALLEICKNEDNLDDAANEGAMNVIIPLLKSINGGDDNAL
NFPKTLYVVWRGRRGLRRPAVRIFVAALVDGS
>H632_c971p1
MVQAADGNDDDGARQGSDCSLSQDAVSLAAKSLRLYVRNQHGAACPMPFL
QSVKFSFTDIKEFEAHVTVHPFQAAFILNAAPTNELQVQVELDFNPDLNG
PARKTIQYIAHLGRRKAFEKRVECKTQHLAY
>H632_c5651p0
MVSTWIVELLLDRIHRAALCEAAERGGGLGLLAWEDDEGEDERGEEQGSA
GTQKESQAEALLEPRAFPPPDAPSLPSRVLSDQLRSFLETHASALDPGTT
ISLLEAQGRVSDVAAYCLAAGDLDRVVDCLR
>H632_c3121p1
MVSGRGGDQRRRRQDSDDHAGATSAVGRGGDVEKGPAAGQPRRSQDRHRR
PRSSKGLAILQGRRGRIRPRSGAPSALLPPPAKGLRAAQALCQRRRRGAM
GRRRPAASRGRSKTAAGPRIGKRDGAGGGCM
>H632_c304p2
MATRECDAPAETPELASTGEAPIRALWGGVCKVLRAADGGLAWLAGIDLS
QEQALQSDVPTKIAAHSKRVEMSKACEPAVSDADAMQLFAMATGHCELFP
VVVRPSGPAAPAAPVKLVPQITIRTMTAPAR
>H632_c1987p1
MPARRIGTSVRQKQERPAAQSRRAPSSKHSLSTRRPLPGLRAAHRSAHGK
SSSSESEREQKEATSAEVEADQQRAILAAIDRYAALPSASAFARHRLRVL
RRALELLRTEEGERSAEAQAELGELLAKLEL
>H632_c1457p1
MGRVVEVSSFETGVPARLHPPSTSCNLPATGGTSRRRGDRGKPGDLSSRE
AEPLLDAQFRLSSLRREAWLAGGGVDGLAEESRPVPWLFDDFEEEDGFRG
ATEDGTGDSEGEESPLAEKPSLDEKSSRGSE
>H632_c5502p0
MHNRQNETSCAWHLTRALWEPQQAHPKPITSSMLTQQGLVQLRGDACRVG
DAHRKRRDAGEALDRFLKSWETQANTLSAHAPDHEVERASLRAVLQSAYE
SMDTTECAVLARKLQPDAGDAWLAMLMQEA
>H632_c5460p0
AARRAERPPPPPAPVGAGPELLARPGPRLSALPQRLSLAGASPSLRQRLG
HPGDSGSSVGPPSALALGPVRLPARGLALAAAPAAHPARAARGLVRGSHR
RRHSSPRLPRGLGRAGPVGLSTGRRGRAGA
>H632_c5195p0
MPVDAVSSQCSLALDRPGVYGTGEIRCPGDTLYTLNLAPLADGIRGVGDL
CLLTEVLCQRCPSLGGLDADQGGTAAPARMALQGETGASDEMLPAGEALA
RRAALLDWAPSDGRGRRVEAFAPRASRDEL
>H632_c4509p0
VSRRHGAADHGLGVRGGALPAEPARGQGLGAGQGARLLPGRARAPALHGL
LARVLRADGAPAGSHAGRALLLPPAPRLAAPGHGGRQSLPVGLRRHRASG
HRPLAQGGGRSHGRRGHDAPRLAPDRARGQ
>H632_c4332p0
MGRLPLPRRCCWRTRRGASPRCTAEAMRATWCLPAVGRWTWTGRTATASP
SALALLWTEPTSSTPRLLAFPPKRPWPWTPSSACCWRAAWRLCLRPSHTW
PCTARAPSRRWRWRWACPTSSTFSTCRRAV
>H632_c128p1
MERPSYEDWKLRQKEAQAREDAEMEEQDRLMREYKDGLEADRAQRLGTGP
GVSKRERRDRDSRSKKSKKDKREKKDRKEKKSSSHKHSKSKRSRRDRSSD
SESDSSSGDERSAVPTKRSGPVKLSEFFAE
>H632_c3813p1
SRSATADERRAFGVLLGELVRSSLEPWTEAWPRLRADPLGRADALDEGEA
RWLFEEHCRAQEARSRKRFEEALEERLLRVGAEDAEGALEALRADAAVAA
VPEEWRQEWWQEWQRKRSEDRGAKRARET
>H632_c1874p1
MSLSEREKRRKRDIEGDQGRESKQKRVRKRGSRDKSKPEVELVDYSTAAA
EFEIPSNILHDDASRPGRGRGRGRGRGVAREDRLYLRGRDANRGIADGLD
NPYGARSAGIKPGRGPSVRRASGNRTARM
>H632_c5423p0
MREAEAKTAVAETDSGIVAEGESGAAVEGEERASASFPSSFSSIQAALLR
SIGLAHRREGEALLAEPKHPDRRPREAATSLAKALDLMPGDAEARRLMEE
AVQELTREELEAALQRVYDEGADGLRPL
>H632_c4363p0
MHEVKVSERSASKPGQLNNPANAGATSPPELIGAVRDATSTPAWAWSRPM
LPIGLKSSTKSASLRALSESIHIGPESVAPITTTPKKAVSFGPARSYASA
MTPALAQALASAKLSPAEAKVSPGRAPV
>H632_c3107p0
MLLMPRHPRWHHAEISARRQIWFLRCQALSALAALPGVQRGICSCYRIFG
TMTGVPVPPESRERAEDDDLLLVPRLVARIADLERQLFARQQHDEAAQAG
TVSGRALALFKSAQRRIDAGVAYMCAGW
>H632_c2671p0
MTRLSRFNLCILFVCAGGAATQTGRHVLAAGYDPYKVEIPPAYNPYNTDG
DVPDVDEPLGVEPPPLPPYDPYASEEPANGAVTAQNSQQAPPKIVRVENG
SIVEDKDVEPGRHYCYADARTMQVVMCE
>H632_c4960p0
LRESVVFAEADAVQSQDCPYYDRLSLPSATTAEGASASAALARVLKTMLN
RLTEPGCAEQLRARLSGPGPDAHPPLDLQMDDVFQLPSEQGIAEVATSLE
EDVWQLETLPPAPASPVPPSEFEPAWI
>H632_c1824p0
RSGRRKARTRQPEVPPKSSTLLGWHRVDLLRDFAVSKTAFAAIRNAVVDE
EARNFDALRPNAVLGAFPAVGWRSLDRRIRKALREEVPQNAPSRRSAQLL
VHEIRRNACWSAANKERAVRMIVQALA
>H632_c1761p0
MRVHAEESARVEADARIWSRMADLARAEAAAEEGFARGGPQTRPPPPAAQ
NATVSSLARRRVATALSSLYAGLGSGFGGEAPGGSSEAREGRRPAEGDAS
SGEEEGGETRFGEAEGSGDLSEDEDEQ
>H632_c12p0
MLEECARYMVPCMSALLQFHTNEGFCELIFKRYHAHRKALADAVCKEFTE
EAGRKTTVGFGSWSTSDPGGIIKGRPAGPVNAVKECLGYYCHVVTIDENR
RSQLQHRCHMRMDGQRHEKAKDEDGKK
>H632_c786p1
MVGLWNMEVHACDLGLPCTPDQLKKDKLSLIPTTGKTVGQTVPAAAKAYV
SRFNVICPATKKLAEMKTIRMSKACMKVGNDALYRYIVTGYYWCGKAIMN
RTFYVEAGVTRGGRYKIKNVGKQRVV
>H632_c5104p0
MGSAIALLQVESRDGPACRRVARRSTLLDSDASDSSDEEEEDEERMDGDE
SDEDPEDPDEAPFAAEREHVRRLLEGDADEEMEELEEELEAGLASRRGTL
SDREPSRPRPGTPSEQPPPPASHALP
>H632_c4323p0
MRQVHGQVGGAGRGRRTARAVGGQVGGALWSRHGTQAGRDLERGRRRRAV
QPVVGGGAPGRGSRAQARAQLDGRALGRGRAGRHLLQPLAALWVRPRPSP
LAPAPSRGGEAARPRLARAGGDAGSV
>H632_c4052p0
MEEERARQAAAASQAGDGQGSEAAAATPAASAPAGEVEAMDEDDLLQQAL
ALSMQTEEGGDGAGGAVQPTPMAGLTQGVTPRAPMRGGVAMQGEEDELED
PELALALQMSMAEEQPREKKADEESK
>H632_c2371p0
MSRYAVFAVLALCLVSVQGQTLLDLLQDAALTPYLGQLSTSVCLSTDASL
LASVDIGGPCPTIVQGIENLSNGGTAPAQSCTAECKATINKFSPACVASL
RSILTTTVAGSGVGPMTTEFFNDCDQ
>H632_c1238p0
MEALEDLAVAGANLHGRTDLRHRLSPAAALAATLLVGETLREDLDGSSNA
EAELPPLRRLYRVPPASPPSSPKAPLPAWPRHQGKAREKRASEESEDESF
SADDETSSQGDEGSEPSSVSVSSMSS
>H632_c773p0
MAPSPRKPQGGVFKRSRKSAPGALLLTPGTLTSLHGYMGSISEKKRRRRA
QSCVKERGEDGGGSPDGGLVRRLADEAAYFKELDAESLLVEESQPSLDEQ
PTPPSPESEEGVATSVPKRRGGKKS
>H632_c5597p0
AAGAVGGGAPADAQLPGSRADDRARLWVGRARARRAGGLSGAGHRRRRGA
RAALAALGTDGRDGRGRVHGGVSRAAGRAPASPDIRARAVPEVARRRRLA
AHQLPPPRAPGPVSGAHRAGGPAGS
>H632_c4814p0
MRKGSKYYEDDFDDGYDDDYDDWDDEEEEAPPARPPPSKAKPQAKPVPKA
VSKPVCQPTKAGAGMTAPPPSQANGAPQRGEVRRPEAAALRAAPFPLAPG
SGGSFAFDTPSPDDVKLLARQGGVG
>H632_c4125p0
MSWYPHSPSLDPNPIAALDEESSSDDDPDVKRYRKKLDWLKTGGFQHHPH
MAVQMCCRFLQRIEQLSLSNDGLRRRVFDYLPVANESDRKFVESTDTGLD
NLLRAADIFPDTKKDWNADKARFYW
>H632_c3670p0
MAGSFVSSQSLASTLQLLPASTKAVVASAFVGLGVELVYKARNPALCFTY
REPIDADVFEASAVGTPSVALALEVGEAAQSSAKLMRPTGRQAFLRVTAT
RNICLTFARNEGICVLLVLNRYFAD
>H632_c3629p0
MSAAEEFRKLSHGLSFDRVRFHKDIALFERPCAGTEDASVPLTQQAARFF
PRADLDDAAAAPLDEAEQGGDSSEDEAAREQRRQLLSSPEGRILALRRRF
DLRVQGSAPPPPLFSFADVAAARGA
>H632_c2366p0
MVDRLWSADLQALPSLVLPAPLLARFWAHVSDLEARAQKRAAARTSALQE
LASLRTTEGVLAGDALGAPDAVASARKRKLACRDEVLPTPETPVGGPAED
AVEADGRETQALWRIVQNLRQLVRS
>H632_c233p3
MRTSARPVLTRAFGSTWGSKEKATVDKTTMIADIAASQGMTKVQVKHVVD
QFLHDIVRHSVEGRRVSLRNLGTFEKRARASRKTRHVLSGEYIEVPAHDG
VGFSAAPAFKAAMREGVVASNTVAE
>H632_c5397p0
MVQLEVERLDAENAPHNVPQAEQLKDASKDDGNGRILPCCHTLPSALEAL
ASMSLDLNPASSPSLPPAQTPSFDPARALEAPAPFRSAPSLRPREGPTLL
VAEQSVRSVEASAQALLERIAVLQ
>H632_c1816p0
MAPYEESYSGADPDVERYRKKLDWLKTGDFQHHPHMVVQMCYRFLQRIEQ
LPANYHGPRRRVFNLLPVADDSNRKFVKITGLDNLLRAAHNLPDTENADK
ARFYWDKYFEFKKLESASRLEFAG
>H632_c497p0
SRLADWVCDSPESHLSRVSGSSGSVASAGDADFGFGPSTASPSGPLPLPR
DVLHAKGLPPICFLEYLMDGDQLVLFVHLKLAPIRTRMQTSPGVLKASYA
KRSHKALLDMPDSAEAVSVAPRR
>H632_c4154p0
MPIQRASVQAQALTACVTTLLIVLAAAGGVLEAHNPLEVFRAERLQIVLG
NEEEATLSANSTTLERSGHWVSVTLDGVKDPQDTDIVALFAPPDNIKPGQ
SPVKYKFAVFDAEYLATGRAELT
>H632_c3921p0
MASYCRLALPTAALAGVALRFWRRPCFVLFVGSLLHVLWSLHASAEDVAL
VALAAALARDALAPLRFKAAWLAAGACALSLNAGAGALWVARGGGNSNFL
FGANVAWAAWAALLLTASVRSVR
>H632_c2756p0
MYLEPEDARGLLATLAAQSAPGSLLIAHNVTEEFLAAVDEGVVESYPPFS
WDLVKTWTFGLPADPGRLLAAAGWNVKEATTRAAIAREIFGGQATDLEGC
ADFETLVWSPRDRAVLFVVATKP
>H632_c1205p1
MSVCIRFRAMKLCIGVARKGWPSSCYWEVTEVKIKQDGRHGSMHGALMWM
GKPHAKTHATSTLKRDWRLLAVPEGAEKAAKGLLQGGASSPSRSKVTELL
LEEKKAARGAAPAAGEEVEGKEQ
>H632_c4584p0
ELCAEPLYQLASAWESYGTRAALETLAVLCKSALALLLLFYALCLCLGFG
AWGGYQLLVARPFARGEEAEQGMGGAEEVGSSRDQAAQKLVLAEGSRAAL
AWSAPPREQGVYGLVGNLGSLA
>H632_c4384p0
MPAMDALIERMDAVLRKAGEMEARLAGLPGLHAPISLLETSWQQLFARQQ
AILSSVGRLEVLAGLREADAVERVASPAPVQSESGSADCGLPSGFTGTDA
APGAVQARLEADLRSRGAATAR
>H632_c3344p0
MVPLYPGHVPQPPPAIPSSPAPSGRTGSLPPAHSTFVPGTKQTDPNAALH
EAMTDELADMAAALKNSTLAVENQVRLRGDILNSTEDKLDKSVAGVGFAK
RRTGEIHAAYVSCGESGDSVSL
>H632_c2200p0
MATGNTMYVNNNQGLAWTWGDNSLGQAGVDPSQTLLSGPTQLARTDIASI
AAGSNYACLTYRTASWMYSLVCFGGNESGQLGAGSTSSEGGSFTMPQGDG
TWTFVAAGYGSTFAAFEPQAQH
>H632_c1807p0
VAVATAGTSGTANVGSAATAYATAVASSQGTAVAVAYAQATAYGAGQAQA
VSVANAALASTTGIAYAYASVSQASALASASAYATTLTLGLQCGGASLLV
IKALISIIITLSTNSSTFIAVP
>H632_c1718p0
VAELAKQLDINSRVYCKETFWPRWRGHVELGLEGERGEANRVLEKINAEE
DDNGHNSSVKRHRAALAELRADKDSQWVANLPRKLKMDRFVEKLEPLLRD
IRAKTYDGADSFVKKHRVSLAP
>H632_c5130p0
RRGSGGAGRGRALARGGAGRGGAAEGRRARGGARAAPHGTRAGPDGAAGG
LALGRGQRPGLPRSRPDHGGGARLGRGDGTVARAAPGSRPARSRVQAGRQ
GRHGAVHGGAAAGHTGRGVSG
>H632_c43p0
MKIRGSIGSANMTTSSSATVALAKVKGPVKVNAGEASEIFVEADPASAES
MIITGTARGASVRHTGGKCELSKTSVTSECMRVATPTSTVQPVTWVRGIN
ITDTSYCDRYFGASGNSFGNP
>H632_c2822p0
MDKQQKQTRVYAPRAKVLSSAYLEEDEEDDVFGDGDEDSDGGGASNQYRR
GYDPDEDARAEERLAQAKTAAPPPAPGGGKRRRAIEDSEDEDEAAEDEVA
RGKDVRRRTVLLEESDEEEMF
>H632_c2374p0
MTESLVWPRASGLAPRLTWPVTRSRARPLACPIVISTTVHPSIALFNPQI
SRSLGPSHDAGACSELHEAHAAYLGLPSEMRSEEVFSALVQRLQGGPTSL
QAEGSREVSGSPSRWTRVGPA
>H632_c2058p0
MLGVPYKIVRAGSGVPAFVPDTSPASPSAAPGGAHWCNLSPEVKGAQGML
TAAPFAPAAQPVQTPPETALAETRGAPCSAEGERVAERDAAQAAQGAKGE
EQGVERGEERAKHDEEETKRD
>H632_c136p3
MGAELEAGSRTQAESLDSTQTGFSLDQARSGEDEPERWIGGVGQVSFALP
PGSRSRPTRERTAPPSAARLVGAPPVAAMEEDEEADVAASEALSRVLAGR
ATGAARRPRARPQFMDEDERA
>H632_c1122p0
ALRDAGLLSSSDGEGEEPGEEEEAGAGKGKRRDGGAGGGAKKKRREDGGA
ARAGAKERLERALAKRKEREAGAAKGGRVEKKRRGRKRDPWDSDLEDADL
GGAEDGGNGRAAALLDDDDDE
>H632_c5442p0
MLRDAASASQTSLLEALPADAAALLSLCPPGGGPSLGASFASAGNGGGMQ
RPGEGEPCASRAGDSLSTGPYGAAANAPPMANPFPSSQAPAPGHGPESDG
EADTDARACKLRLSDLRAQF
>H632_c4710p0
PLRLVRAHEEAWAALLSERLLPVRFDEVPWPPCAPEVYVRAQLELERQDW
AQRRKGRAEGAAAGPKKIARRAWARLSLRWHPDSFARRVEVAEEDRESVL
REAARVMAQLNQARETLAQE
>H632_c2834p0
MPSRAILTQIITKSRFGEHHEEISLSEPTCIDQIGIGAMPVSVAHTPPVI
QVFGLGEDGAWVPLTPPQAQPEAGVATTALPHPALVRAVRLSGKYQTVPL
TLRGFALRSFASAAGRASPA
>H632_c2202p0
MAGRAAYPYGSHAHPASAVARREEEEDEEEGTEGSDEEAAALQRIRNRGS
ARRTPNKRDSVDRGSRQAKRPREEEEEPVEEADDWVQCDRCNKWRLLRKD
VFQRTVRENEPWYCELNYGR
>H632_c4489p0
RPDGRWASAQPGAWAAYPPAQGPGRAAEASWREREEREARELAWAIEESA
RAEEEQRRAAEATYQSPYASSWTARPPPPNPPSPRLRSATEEEEAQLRAA
IEASLEEQRRSAARNPFWG
>H632_c4048p0
MDDAAEAQGARGQRPRRPPTVWEAADYGQVVAHVLSADTRQHYALEELWD
WAEEVPVEADVPKRNEHRQDSKAQRVEWAVEDAAVGELLDEIDPDRDLDI
TLADVRLGASMMEKDGLPD
>H632_c35p0
MRQLRFGACIAASLLFSLSLAWAKNGARTFLADAQGETDVEAPGYPYVLT
NATIPTILRRVATAKNEVVFTTLVLKKGEDLTGFNMQMLSTFCYWLDRVN
ALEHTLIITTDVKSHLLIR
>H632_c3368p0
MDAIQAAWDRYVSIAAKLVTGSDSRSIQIEILQRCSAAREHLERCLVAAE
AELAHVRETLRLELLDVPPAIPTESDGGLSLLEAESKGTEAEPTDLPLPV
PDHHGIPDMLLDFRMDSTF
>H632_c174p2
MFGASAAPGTWSKLGKESSVDMERLAPAEAQELVARLEKSDLEARFGRGK
LSESRAENARLAAEFESVRAFYQDVEVHLAAAQEEAVRERRELDRRAASS
EAACKKAERALEAERRAR
>H632_c4957p0
SSSAPPLRCWQVSVALEREERVAAPFATRAGAVRAVEDEAGLACAYARSW
SFELALPRDAPPSFATPLLSLAWSLRLTLLVSRAGAHEAPGNVALAPLPG
EVEELSWTLPVDVHDGM
>H632_c4774p0
TEAVEAPGLRRVVAWPCRPAQAVELELALRNEGPGPLAVQGEIVDRHLSR
EGDGGSWDLSFTLRPGERKTHRVRLRALTPGVFQISFARVVCVSDPDLPP
PLFDVEPCYLLCGEESA
>H632_c4374p0
APTRTANGWQTSVASSVEKLDQLLRDIRAKTYDGTDSFIKKHRAALAKFR
ANDIEKLKEKFAAEVPRLYAKHLVKERLGNVWADEYESTGRHVIGAPSWT
RCATTPSMRTGSGTARR
>H632_c4360p0
MSVSSFTRRVPLIFSFSDKRVQVRYVAVEEPLWRAALAAFEQVVREGVLA
FSLGSSPGAGAAFEAVAEVLEAFLLGAGVQSTPRPRSARQSSAAEAPSPG
PPLPARRSSIDGIPPPP
>H632_c4193p1
AGEEALRQPTCLLPEAGTARAFALRLCLADPTAELEALLAGKSAQAMLGS
GHPVADLAVDAGACERLESTLRLLQGGAYLEAGLLSICAGPDGRRLYFVV
HTEIDFAALRRSQVGGR
>H632_c3481p0
MARWRARRSTPRCRPRAGRPSAWSARRGRRSARLGRRSVAGTSGGGRGAT
TTARTWWTPSATTDCAAPRRARGGGGGRAARDGGARDLPPARPGRPSSSP
RRQRPSPPKSPARSRSP
>H632_c2550p1
MQPRRAVAASLLVLVVACALLPPSEAFWSWKKKDTDVEIEHTEKGADVEH
TVDSLDFDNNIHTLEEDSNAQIGEEIDNLHTISEEQVNSDLPDSYWFNEV
TGQSQWDEPHYEFIDGA
>H632_c1058p0
MQIVQDDGVMLGHVTSIVEAPPAYVVDVAVHKQTQRRRQADHAVRQRSLE
QRQKVENVRAHRRIESIKPSKDVSRAHHAAFVKMAEQLKNRISAVRPGVK
GPPPTRKSSKPRPEWAD
>H632_c4469p0
DLHGVCKLQDIILGDSVVLDALQSLQTAQRPTAAEYERSARIVQSGATVL
AAIYVGTAGAAAEPLRGVLDAAASALERQSAAQLFLALCTLLRVAELSHH
AETPGKGPSGEMEAFS
>H632_c3963p0
MTALLRARDDRAASRTHAETSMAVARALGRGNEYRRWTMCLAQCLAEQGM
DRALGELCEDLVKDMAWGAGAASSLGLSPRGMLEEIAGALASSRRQPSLL
AQLRETLRGSSFLSTS
>H632_c2234p1
MRALRDPRWADGPGDGSAQATYVPLLSQAVEATQELARGVEAETAANAAL
SGAIVRIMDFPVQKSVLLALSYPFFVNANLVAACAALELGVCMEDLELPV
GLEFLRDVKMEEGDDA
>H632_c5648p0
MEGYLRPGCIHLVVQAIVRVAEEGCEVREEEARTEKKQGKSCCSERPPTL
LDPAAVQNGTAVVESASRAMLARWPSWRAQSALVQSGEALAMLHEGRLVR
SWSLAGEAPHRVLPR
>H632_c564p0
MLCGLNPLSQGLSQGQWTSPAGPRNVVLAKPEGAVKPEDAAGGPGATPDI
FMDYVAALTAEVAALTTEAQASPRVFDAVCARAAAAAEVAEHPALLAEET
GAASSPDGKDLRPLT
>H632_c4348p1
MAPLEEVSFAISYRPREVSGAAAKDAVAPSETPLAARESVIHMGADAMQR
ALSARGVRWAVDLQFPQVVLVLEVLPVKAPSAAEAGKTLTGLAVVPGGLC
VIKPRLQCRGTGKGG
>H632_c4072p0
MVAEDKLPAEVARAVACCELLSARAAGEARSLEELQSAAQQNAKDSEAWH
ELALAHFARGNAPAAIESALKSVRADRGWREGAARKLLLQVCEALGRGSK
TSKAAGARLANILFV
>H632_c391p1
MNARAIATLFVCLALLGPACAQLLVDFKDANNLWSYSARGDAAVDFKNNE
IGVAFAHAGQVTNPLNTLGKKDAGVGKVSVKASADATPAGGLVLNTLARA
NGDLTMTGTNAQKIG
>H632_c3540p1
MESEGAAEGLGGESAALGEEALDWEEAHRRGLTPVLRICVGDVELVHEAP
DESDSDACSSDSNAEGHFGNDYGDEDSYGSGEDEDQEAGWRGRGRGGTRG
WYDDDEEYGSDDGSY
>H632_c3055p1
MASFRGAWAQALRTIWSAPRAAACCARTFASASTAEEATSKLNPRQVYKR
TVIPETKNRNQAHRMWQKSLRIEWQAKEQRENRKEAARQLQAARIARWRQ
RAAFKAEAHASATAQ
>H632_c1704p0
VNVTVTESGVSALPYAHAGPKGARPVVVAGRALGAVFGKEATSVRSGGAA
PALAALRDVLGVDTVSLPATLARDALRWTDERLSLDMFHASREIVVRVLH
AYDDDPSIGGGKDEL
>H632_c89p4
MLHHVCHLEMVGQRVKIKDKDGEMRLVESYSGRYCPRCKDQKLKGGCCVH
RDYNAAYNICSLTENLLSGDSPLGTFGGESIRSFSLFFPWRVPAAIVRMT
PSHEYLTNITWDTH
>H632_c5087p0
MAPSAAPAAPLASALPSVAEVRAGAGARAAAGRWRRLTESRGVRDALQAL
VRASAFGAFRQELSWVHGMGTGGAREERPQEDERARLLRPLWKYKVSGDG
VVQCLAFSEVRWGV
>H632_c3931p0
MSGVSRGWLAAAAVLLALASSGAVAQTLARPEILSVQPMTRGAIITLQPP
ATADSASVVYFVECVHDLSGPEQESVTNNPLFSTRTASSPTKATTGTLDD
GKTYQCRVQARTPN
>H632_c2534p0
MRLGARPFEYFGRAVSEGERVPVWWIPHGIATCYVLPVLHVSPALSALVG
LPPDLFPNQTLTLSDLCAPPHGEETLSLALSARRPCTLLLSLVDWSLATV
GRAAAGSDAAGNGA
>H632_c79p4
MVASGRQKEFAAHMAAWIEEQGFGQVVMLCSVDAGVRHDCELDNDAVALA
AANVPTLALGLYSSEGDNMSDAEVLADLADTVLGLGAEARIPRWIPPRSW
QRLFGPGGDMSAY
>H632_c5645p0
MRRRRASPRRRASPTRRSGSRDPSNFSHPSRPARRENLPRAPTSRRPASR
RRRCCWRPGRGVRRRWRRSCACWFPLGWSTSFPACRGCWARRWRRWAARS
AARAWRSRCSTCG
>H632_c4447p0
MEWVRPRLTAMHLLQALHPELPMQQLLQLLHMTIAAEEDDEPEGLPGSSD
PEDAVLPGQSSPDESEEASDSGVGDAPLDGLRRGPRPARVPGAVWPSPSA
PSPREESRPSER
>H632_c4012p1
VVYVHFLRLGHAAPASEGAERGLARVAQESAAEAARGYLDRKRQRLNHTF
FATLLQRVPELKSVLLPVFEVGVREGKGNFLRKESAALLNICQGGGAKAG
KKRTKVGKKRKA
>H632_c3842p0
QLWEESAAAAEAISDCEPLCASRAEFLSLVHRNVRANLGMGWRELGRMLR
WRLARRIAADGARGARERRQVSEARRALRALAEAQLREGGGSGFWEEELR
LSLQCLREVAPC
>H632_c286p2
MDSDTPDVGRSVPRYYEDAVDEGANLYDVVFNPMPTLAEMDEQELVKASQ
EEDKSVRRRRLSRRAELTCVCGLILCPGDAWHVFVGSFVYGGHLVTVMGH
RQGATRKRAREV
>H632_c597p2
MSRGQERRTRNIGEFDEDSPRDMPQEGLERFEDEEQQQWRPDERERARRQ
EWRAADESPGAGDKSGFRSGERERGDYDSSERREGEFGQGQFDPDESRQT
EFNRGMRREEY
>H632_c5496p0
MFPCGAHTQEEAAQADVSVEKVKKSKKSKIEPEAEPAIADKKSRKTKAAK
ESPAAVAEDAVASEAVKAEKAGKKKDRAAKEVKEGAKKEKEEKKEGAKKE
KEDKKEEKEEK
>H632_c5257p0
MLLSRSDRPLVAAAVAVLAECEADLLLRSDFEDILTYLKIEPLSWGAGSA
RARRALDAALSAPWVFLPHEADVLCGMGRSGLESVDLKADEKKEGAPETA
QGGAAAPEDDS
>H632_c4519p0
FLRGVWPPVALERRGRRGAVCSGKRACRAARRRCAAPRALCAGAGAVHAT
TPRALRGGAGAQHAGAAGDAGPGARVLEASLRRQPARLRGHRPAGAGARD
GGDERQFGPRA
>H632_c4405p0
MLGDALESAYTHIWLNTAGTECETLSEHYHNLIEHAMTGLVRGTTYVCLT
FYESVTLHTELDNALHTALQILMDDHCPNLENNPDFFMFLNDEVYQASVD
VLIQATKSVAK
>H632_c380p0
MASLTNLAGAAPFGVGGGSLASLGSSVEVPCTPLKRDHLGMSATWSSHSS
DLGSSISELLRRTGPGGSQSFTSAEDGQDLEACPLQVTTSVDLSPGSLTE
APWTPPSLAGS
>H632_c2680p0
MVVTLSPSLFTGTWKAGTKRSFYAYNVLATGALKQLVASPGVLSQRTDFV
VNPGIVVSRIVDEGAKAPNRIRVDLTNVLGRAITVKDVTLPNGRTYALYW
TIYLGVAGLVA
>H632_c215p3
MGSGQAREKVLDRTCKKFTKAAGRNTIVGFWSNSDPGSNNGPGGIVKGHL
VRPLEKRIRRCYTILPTDEHRTSMLHYVCHVILVSQRVKIKGKDGTVRVK
ECYSGRCCRRH
>H632_c423p0
AGVSAADASEAANAPIPPAAPPEISLRPLQWPGTPGWPTYASPYLVPADA
ASCRAEAAADYLWPGDPVESAPAAEDDLSAVKKAVHLGDASPRAPLEEGG
VLAQENAGSL
>H632_c2939p1
MSGPGGRVSRLFNGSARSSEGLGPESSEESRAEGSAKSEHGLLGAAGQEE
GAAMPKPKVSFVEAKAGGARRTSGMLNAKPQRMSLLGTRNSLFIPPPVSE
ESLADENGMV
>H632_c2029p1
LAHASLRAATCDSAFDSSLLVLVSHERLSDACALRRLVAEKERELQCAAG
GAFACLGQGPKGSAAVSTVALEADAYVYVLVNRDAGEGDRFALSLSYVAD
AEAKDDLFKL
>H632_c5105p0
MGLGSAPLPIPPPKVALSVGSAVGWRLVPGPEVSTPPPVARLAGTSPDPY
AHLRRASRDRCALEPIKESFQPRMVAKSCALEGGVHAVGRPGMQVCTASD
MVPPPRLAR
>H632_c5065p0
MSKLTAALLLVLACTALASGHRLLHEDEDPLAHTTDSKCGEPMPGGFFPV
EIANAQLVVATELAAEEFVMNAMSSNSTAEEAFPCPDDYVVVPKSACQQV
VAGTNYRIE
>H632_c394p1
MLKSDSYLTPDDPSLRPVAARVSLTHALAGQLSDPTAGSWLCRRSFEEGS
REDSQNSDSLLRVMDKAVERARDQMGAGAAFEETDQEQWLSQSKTAELSE
VPSDNAFAL
>H632_c307p2
MNSESTKYAGLARVKSSFGVSAKELHAKIQADFGKSESASGRQNEFSIAA
SRSSNDPEHCAWRNPIEVDLEAPAHSVTDIWPNSSSPDAVPVRATWTRVA
QKRAMGDKS
>H632_c2443p1
MYDACEEDGSNYDYGVSLDDVVARMDAFVEWTVAELGSGKLPTFEVVRCR
SYNFSVSCVSSLRRYFNFYCICRMDVRGVDEWDTPLRREKRIVRRATKTY
RRPPCVVRS
>H632_c2147p1
ARLGRQESEGPTPLDAPLRLAELFCRPGALEAFVAAQEELGVGSGEAGED
AFEGLDRRTVAALLAKYREVRGEAKEDGGTVGQRPLPKKEADAALKRLRA
VAKKAASAG
>H632_c1286p0
MGSKEPVRRVLLRLPSASASGSGAPSAQIVGVADVAYRFDAPADMQYVTS
AAVERERRATESQQASAALSALDACDVEANEPPGFDPEPLLTAPPVFLKG
PALQYTALA
>H632_c5634p0
MRPLPPSLRPEANETSPAVSSCPEYEQTCRDQCGTTEEPEVTCGDPANGV
EPTCKCLVRPVAPTGVDTPEATNGATSSTPPTNGAARQTSGVWSVLAAAV
AAVALALL
>H632_c5470p0
MPEYYSSLPPIAGKALAAELAAQLAKARKASEEEPSREAPAPAREEKTPG
YYTSLPALAGRRLAQELAQELAKTYAEPAREEEEERKGLELKGKDEGLKK
EDFEARDA
>H632_c5084p0
TFGCDLAQVYAARNGLTHERVVHFEGQLHVTTQRVLFRFAQKDGAPEEPL
AFARVDVGAAERREARAPLREACLAVRAAGTELLFVRFSKRGGEMDDALA
LLENLNAD
>H632_c279p3
MAASEATDAEFVWPEPDVLGALENAQIVPYKSSVPGMKRYVAYFVHRYVE
YRLPEVEAAAGLCPGKCLHGVICGQCPRKFDRANPSATQKWAVDGRAQNR
GALLLLLG
>H632_c1685p1
MPMVCPVSSFSTRPLATRGLVPPSAAEGVREALLQPSSRAERRAERSDGA
CEACAERETRWETEREMEREMERESKRESGSLGVPLSAVLDVCVACVSCV
ACVARAA
>H632_c4525p0
MDADRALAEAEREKLALAGAEQPELRWAHAELEGVQARLEALQTQVHPMV
VAARGLEEVQAFALGDPTPLLSEAEALRDAVLKELSEALAFEGLDPNHPL
GLKASE
>H632_c3492p0
MARKNRKSARKVAYGIEIEKAKAQIAVQKTKMMKVKAAPKDGGDTAMGSS
GKLKKFKGIKLKRNKTVRGIKIKDSASRKKVAALLAAEKSMSNMLVSDSL
KKKKKK
>H632_c2915p0
MPNDGRVYECSTKKFYKCAGYIAYNEKWRQTMADNPTIEKIMRGVPTFKT
TNLDEMKTHVRYMAEHLDQLLDFNKRQRNSRFKRELLRRRKIDEITNCLA
VAGKDT
>H632_c2061p1
MCALATRLRTLSRHLAEVEMRLHIQTEQVAQALAEQSVRAAQVLPASTRQ
LGELQSRVQAAAQLAEEVLASLRLRERGEDEVATEDAGDGQEPSTSTIIA
EVAALD
>H632_c617p0
MVHGLNFNLALNGHNFNWLTVARANSLVAPLQAMAGGIASNAWKHAYIMP
KTAQAVAVLMQTSSYSARALGLMFAEIKTNYKTMWPSSAWGPTTLLSGGQ
VLMLG
>H632_c602p1
MDYTLIKVKTITSNHLTLSASACNVRGGFITMTVLKPVASMGLGGISGVL
AAAGVVVYGIFEYRASQGVLPGTCNKDWERATEKLLESMPREGAPDEPIK
LNPLQ
>H632_c4343p0
ERDVLSGATLEEVSNYNRHFTRLCERDGGELPSQATAAAYLSKEFLEGPA
LDRILTHVSSPGSASISQSSFHRAMHLINLTLRNAQQGLFDGDAEEAAPI
LLRKS
>H632_c2936p0
MRKRGKREMGRMGARRRPLPRRQSLHAGGSCLARRVRCRGSSTPRRGTPS
RPSRWMARRAPSPLPHPPLQTCQGGMPRPPARRRRSWTRRKTARTTPLRL
TTWTN
>H632_c1922p0
VPYGLSLGRVADGDDVQAARDRAEATQRHLEAAARREKESEEAAAIASQW
RRRQATYRPGRLTDEERQRRLEAMASDAGALDQERAHRHHRARLEEAARE
QQGRG
>H632_c1884p0
MSSKVLVPGDENRLARLDRLIGELSAEKDVDVRSEIRSLSLSLTQLHQQV
ATCLERQASGPDAARQLQNVHDAQVDLSRRLDRLSSAFEERWSTSASERL
ERAEA
>H632_c5643p0
VGSRALAKVVGTQPSGQVLLQCGAISGSGALSMHYTALLAYAHRDTLSEL
RDRLQERLQGMQSELHGAWRGGSREELAPSWNGVPPSDSVPNPASDKMKK
SAKP
>H632_c522p2
MAMLYFVLTLAPLGVLFTLRRLGLALGELQDLGRAGSPEGERALRERLRE
AERTCLQTREEALQAVAQSEQTFDECETMLKSGGFKNPAEEPCLDPGTPV
GQVA
>H632_c4041p0
MASVTCQNEAGAENAVQALGAKPTSGQRAKRSRRSSSQQAPLASLSVAEA
QHLGRESRHRDDLSWALDSLESACSVTEAEQALEALLGACASTPQRASLA
RESL
>H632_c1042p0
MAKGLRSKIKRGFKKERVALIRAVPYLEAREAKRQAIMDAVMDAPTITEK
DATGMEAEATEETVSAPAEDSDVDMAPGVGRRAKGVAKKKFIKNKKRKAK
RKYR
>H632_c1428p1
MDVQDANATPLVITFRNSQRPIAAAFLSGSPLRQDSSNGSESWVLDNPPS
DRSGSVYLDLYDQDENKVFAVADGLQSQNLGEQFGSPEHYGDLGQGYYAK
GTY
>H632_c98p4
MEELGSAPEVECDSEEEALGPVLGAPGSDYESEDGEIEDADIEDDEGAAS
GIRLVSHPSRADSQEAMLFVPGLGYVPLSSLGSLSRHLGMNLGAPAPQPA
PT
>H632_c2181p0
MKNEDLRRALMDYQIAPDYMLTSGQLTSATEIPTLAKNQQLRVDIVPKPR
TVFFLGAQGYPNVKALVENIIVCDIVAYIVDSVPISEQADKLLTKAGLVP
AG
>H632_c5355p0
EPGPAGLSRDLQSAGDARPSGRRRGRALDGRGRHLSGAPGGVGRGSHQAA
RHHERAGPGARGGHAGGRRHDARGVRRGAQASDHGRDPRGHAARAPVRRD
L
>H632_c4488p0
MCARGRVALQREALEARQPLRHVPFRNKSGGLTTVDSLTLHFALPQDPPF
PQLRAQAPSPASWPRHPLMTLLLVCTEDLEDYRRTARPALRALCEAADVA
G
>H632_c1580p0
MEGPSVDVKGRLREALSVEKLEEAQIALAAAQEVNGHLNAEIERLTLSTE
SLAEERDVFRSRVATLSRALAEAQSVASRAQAAEAPEGEPGAVRQAGGRD
D
>H632_c1205p0
MRRPKRRQRGGKRRRPRRRRKRGRRRRPKRRQRGEKRRRPKRRQRGEKRR
RLKRRQRGEKRRRPRRRRRKGRRQRPRRRRRGGGRKRPRRRRRGERRRRQ
R
>H632_c753p1
MIGSGTCEVDEDEGRFDFKVALTDKNGQLAGSVFLCAELVTPAFQPRSSA
GRMIAEVDMPPSPPPEEREQLNLAISPLTGVLAPEEIDNPNSPYYGILAL
>H632_c5046p0
MEASLARRPSPALAMLGLSVFLLSLSCLHWVFTAQHEVMVHMRFYGDRVS
LDLIDDGELRHADLPSASVSLLAERLASASTGARAAHELLALAQSGAVQG
>H632_c4751p0
MIHGLNLNLLLQARTMNWLTLARANNMLKPLQNAQGTIASNLWKHAFVMP
KKSARVCATMQTASLSARALASLNAQIKAKSAFMWPASVWGPNSVLPGTQ
>H632_c4692p0
AGERSAAKKRARGEGAESAAGSGGVDLRKVKWKKLASRELEAAGGRGDFK
AVFKAVLKRAELPTALDRVAKKEAKKLFRSAVASNGKFDLRGDVLSVAAA
>H632_c4629p0
MLGRGKPMQDAPALPGALAPGMAPGAPLRSRLVEDGVLDDPPKRRGKASG
ALDSTDARGRWDEPQEDAAPPPLQNFRSSRDDDWNASKGGGGARPPPPPP
>H632_c4347p1
MDGGLAALTERSKQARSRAGPERVGVAFSEILGAFAAEEREIAAQKQVEK
RRLARAREEEEGGERRRRKRRGGKDREREEEGGGGETRRDRQARRRAVLG
>H632_c1976p1
AAWYAGADYLGSGAVVATASKPETPELGAEGVRAIARAVGIPLVAIGGIN
EANVDAVVGEGVAGVALISAIFKAPDVAAATRRMRQRVDAVLEAEARRAA
>H632_c1162p1
MLCCYALSRLPVRQGTLDQIHAAMHDALCGMVVLPWPDQIQKYLNTSSLD
GRGIQKLQCADGQILYQFHEDCIPSVLRPGWMHFRRDVERLSPRPSRSSR
>H632_c101p0
MPGILDGREIGGFQHWFHIRRWPIILVTGGTIASLAYFSWRKGEKDPSLL
YEPQARMGGLAEASRHEDDQVKMAQDNYDHSFGRRSADRAGLMKGDRPLQ
