# Supplementary material for: A Lack of Parasitic Reduction in the Obligate Parasitic Green Alga Helicosporidium
Source: PLoS Genet. 2014 May 8;10(5):e1004355. doi: 10.1371/journal.pgen.1004355 (PMC4014436; doi:10.1371/journal.pgen.1004355)
Supplement: Data S14 — Helicosporidium RNA-Seq contigs. The Helicosporidium RNA-Seq data was assembled with Trinity's Inchworm module from quality filtered reads. (FASTA) [file pgen.1004355.s014.fasta]

>a1r427651
TTTTTTTTTTTTTTTTTTTTTTTCAAGCAGAAGACGGCATACGAGATGCC
AGATCGCGAGGATGCCCGCGTTCTCGATTGGTGTCCACATCGTCATACTT
TGATCCGTCTGGAATTTAAGCAAGGCGAGTATGTTGCACAGGCATAGAAG
AGAGTAGAGGGATAGTTACTACGCGAGAATCGTTCAAATTTGTGGACACC
TAGTAGAAGCGCAAACTCCGGCACAGAGCGCGGGCCTGCGCGTACACACA
GTCTGGAGCGCTGGAGCTGTGCATGTGGCGTTCGAGGCCAAAACAGTGGC
AGCTCGGGTGGTCGTCGTCGACATGGCAGCGGAATGTGAGGTTGTCGGTG
GGGACGTTTGAAGGATTGAAACTACAATGAAGGTTGCCGTCGTCGTAGTA
ATCATCATGATCGTCGAAATCATCATCATACTCGGGCTGGTAGAAGCACG
AAAGTTGTCCATCGCAGACATTACAGTTAGCCTTGTTCTGCGACCACGCA
CCACACGCGCCTTGAGTTAGGCTCGGAGCTTGGGCCGAAATGGCAACCAC
TCCGCAGAGCGCCACCAGGAGCAAAGAGAGCATGAGCTTCGCCATGATAT
TTTCAACTTTTTCAGAATTGCGGTGTTATTACAATGTATGGCCGTAATTA
TAAGTTGCC
>a3r23489
CAAGCAGAAGACGGCATACGAGATACCACACGCACACCCCTCTCCACCCC
TCCACCAAACCATCCAAACACCAAAAAACAACCGCAGAGCCAATCCTTTT
CCCAAAGTTACGGATCCATTTTGCCGACTTCCCGTATCTACGCTCTTCTA
GAGACTAGAGGCTGTTCACCTTGGAGACCTGATGCGGTGATGGGTACGAG
CTGGCGCTGAGAACGCAATGCCAGGGGATTTTCAAGGGCCGTCGCCGACG
CACCAGACACTCCCTTGAAAGAGAGTGCTATGCTACGTGCACGTGCTCTC
TCTCTGCTCGACGCATTTCCAGAGCTCGTCTTCGGGGTGCTTTCGCACCC
ACAAACAGTATCAAGTAGAAAAGAAAACTCTACCTGGGGTCGGCGCCGAC
GTCTCCTCTGCCATATATTAGAATGTGTTGCCACCTTTTCTAGATAACTA
GATGCTCAATAACTTACGCCAGGTGCAAGGAATATCAACCTGCTTCCGTT
TCGACCATTAAACGCAACTCTCGATGCTCGTCTTACGATCGACTCACCCA
TGTACAAACAATGTTCGCATGGAACCCTTGTCCAACGTCAGTCTTCAGAT
CAACTCGTCTGAATCGTTGCTACTACCACCAAGATCTGCACCAGAGGGGG
TTTCAGGCATGCTCACGCACACCCTTTGTCACAAAGAATATACCCCTCCG
CGCCCTCCTACATGTCGCTCCACAAAAAAGAACAACAGCCGAGCATAGAC
TAAACTAAAACGCTTGAGCGCCATCCATTTTCGGGGCTGATCGATTCGGC
AGGTGAGTTGTTACACACTCCTTAGCGGATGTCGACTTCCATGACCACCG
TCCTGCTGTCTGTATCGAGCAACACCCTTTGTGGGATCTAGGTGAGCGTC
TACTTGGGCGTCTTGGCTCGGCTTTCGGTTCATCCCGCATCGCCAGTTCT
GCTTACCAAAAATGGCCCACTTGTTGCGATTGGTATTTAGACTGATGAGG
GTTCAGTTAAGCAACCCCATATCAAACAGCGCCCATTTAAAGTTTGAGAA
TAGGCCGAGGAAGACCAGCTTCCCCGAAAAAGCACCTCTAATCATTCGCT
TTACCAGACGCAACTACCACACACACAACAGCTATCCTGGGGGAAACTTC
GGAGGGAACCAGCTACTAGATGGTTCGATTAGTCTTTCGCCCCTATACCA
AAGTCCGAAAAGCGATTTGCACGTCAGCACATCTACGAGCCTCCACCAGA
GTTTCCTCTGGCTTCGCCCTGCTCTGGCATAGTTCACCATCTTTCGGGTC
CCAGCAGGCAGACTCTGGTTGTCCTATGCTTGACGCATAGGACACTTTTG
TTGCTCCTTTTTTAAGGGATCACAAAAAAGAATTGCTTTCACTGCGCATT
CGTCGGGGGTAAATAACCCAAATGCTCGCATGCCTGCTAGACTCCTTGGT
CCGTGTTACAAGACGGGCTTGTTGGCCCGGTCATCGCCAGCAAATGGTCT
GTGAGGCGGCATTGGATGCTCCTCTCTTAAACAAAGGGAGCCTCACATAG
AGAACCAACCCTGTCTAACACGCGGTATTGCGCCGAATAATATCACACCA
CCTAAAAAGTGATGATCCAAACAAACGACTTTTATCCCGCACGACAAACA
GGGGCTGACAGGAGGGGGGCAGGAAGACTGGCAACAAAATCACCAACCCC
ACAAAACCTCCCCCACCCATAACCACAACGCCAAAAACTTCCCTCTCAAC
AATTTCAAGCACTTTTTAACTCTCTTTTCAAAGTTCTTTTCATCTTTCCC
TCACGGTACTTGTTCGCTATCGGTCTCCCGTACATATTCAGCCTTTGATG
GCATGTACCACCACTTGGAGCTGCATTCCCAAGCAACTCGACTCGTAAAG
CAACGTTGAGTTTTTAATCACGCGCAATATTCAACGGGGTTGTCACCCTC
TCTGACGCTCCTTTCCAGAAGACTTGAACACTACAAGCATGGTCAAACAA
CACCGCTCCAAAGACTACAATTCGACACTCTGTTAAAAATGACGATTCAC
ATGTTGGGCTCTTCCCGGTTCGCTCGCCGTTACTAGGGGAATCCTCGTTA
GTTTCTTTTCCTCCGCTTAGTGATATGCTTAAGTTCAGCGGGTGCTCTTG
CCTGAGCTCAGGTCGTTGTGTAAGAGGTGGGGGGAATGGAGGGGACATTG
GATGCTCCTCTCCATCCCACCACCGATTCCTCAAGCTAGGGGACAAGTAG
ACCATTGTCTGACGGCTGAAGCAAAAGCTGCCTACCAAGCCAGACAACAC
CAACTATTGCCCAACCTAACCTAACATAAACCATATCCTTGAGCACATTT
TGTTGCCAAAATACGTGCCAGATCATCAACATGTTGATTTCATTTACATG
ACTCTGAGCCAGACATGCTGCTGGCAACCCAAGACGGACGAGAGCCCGAA
AAAGGTCACAAAACAACAGCGCAATGTGCGTTCAAAAACTCGATGGTTCA
CGGAATCCTGCAATTCACACTAGGTATCGCATTTCGCTGCGTTCTTCATC
GATACGGGAGCCAAGATATCCATTGTTGAGAGTTGTATCATCTGAGGTTC
TAGGCCACACACCAAGCAAGCACACATGTGCTGCTGTTTAGGTGGTGGCT
TTTGAGGAGAATAAACTGGTTCTTGCTCACTGACTGGCGTCACGATCATC
ACCATCATCATATCATGAGGCTCTCTGTTGCCTGGCTCAATGCCAAGAGA
TTGGCAAAGCACAGGCAGACACCACAGCCTCATCATATGATGACGATGAT
GATGGGTACTAGGGCCACCGAATGTCATGGTCGTCGGGTCGAGGAGGACG
ATCATCAGGGGGGGGAAGAGGACAGGTGAGGAGGAGGGTGTGAGCCTCTG
CCGTCGAGCGGAAGATACACATCACCCCCATCATCCTCATCCCCCTCATA
AAGCCCCCTAATAATAAACCCCCTACTCAAATCCCAATCTCATAAAAAAT
GAATGATCCTTCCGCAGGTTCACCTACGGAAACCTTGTTACGACTTCTCC
TTCCTCTAGGTGGGAGGGTTGAATGAATTTCTCTCTCCTATTAAACCAGT
CACCCAATTCAAAAAAAGAGATCCAAACACTTGACCAGCACACCCAATCG
GTAGGAGCGACGGGCGGTGTGTACAAAGGGCAGGGACGTAATCGACGCAA
GCTGATGACTTGCGCCTACTAGGCATTCCTCGTTCAAGATCAACAATTGC
AATGATCTATCCCCGTCACGATGCAGGTTGAAAGATTTGGCAAATGGCCG
CTAGACCCACCAAACACTCGTTGCATGCATCAGTGTAGCGCGCGTGCGGC
CCAGAACATCAAAGGGCATCACAGACCTGTTTTTGCCTCCTGCTTCCACA
GGCTAATCGCCTGTCGTCGTTCAGGGTAGGACGATGTGGGGGGGGGAAAT
GGTGGGAGCAGCAAAACCACACCCTCCAAACTTCCCTCACAATACCAAAA
CCTAAACTAAAGGTCTCGTTCGTTACCGCAATCAAGCTGACAGGCCAACC
CACGAACTAAGAACGGCCATGCACCACCACCCATAAAATCAAGAAAGAGC
TGTCAATCTGTCAATCCTCATCATGTCTGGACCTGGTGAGTTTTCCCGTG
TTGGGTCAAATTAAGCCGCAGGCTCCACGCCTGGTGGTGCCCTTCCGTCA
ATTCCTTTAAGTTTCAGCCTTGCGACCATACTACCCCCGGAACCCAAAAA
CTTTGATTTCTCGCGAGGTGCTTTCTTGGTGGTAAAATAAACCCACACAG
GTGACAAAAAAATCCCTAGTTGGCATCGTTTACGGTAGAGACTAGGACGG
TATCTAATCGTCTTCGCGCCCTCCACTTTCGTTCTTGATTAATGAAAACA
TCCTTGGCAAATGCTTTCGCAATAGTTCGTCTTTCACAAATCCAAGAATT
TCACCTCTGACAATGAAATACGAATGCCCCCGACTGTCCCTCTCCATCAT
TACCGCGGCAGTCATAGACCAACGACATGACCCACAGTCATCACACGTTA
TCCCATGCTACAATTTTCAAGACACTAGTCTGCTTTGAACGCTCAAATTT
ACTCAAAGTAACCATCTTTTTTTTGTTGGGCAAGAGCCCACCAGAAAAAA
AGAAACAAGATTAGGAGGATGAGGACGAGGTACAAACTCTCAAAAAGAGA
GACGACCCAAACCCCCACCCCTAATCAACAATCCAACTACGAGCTTTTTA
ACTGCAGCAACTTTTATATACGCTATTGGAGCTGGAATTACCGCGGCTGC
TGGCACCAGACTTGCCCTCCAATTGATCCTCGTGTAAAGCTTTAGCTCAC
ACTCATTTCAGTGGTCGTCAGAATAACCAACAACCCTAAGATGTCTTGTC
ACTACCTCCCTGTGTCAGGATTGGGTAATTTGCGCGCCTGCTGCCTTCCT
TGGATGTGGTAGCCGTTTCTCAGGCTCCCTCTCCGGAATCGAACCCTGAT
TCCCCGTCACCCGTTGAAACCATGGTAGGCCTCTATCCTACCATCCACAG
TTGATAGGGCAGAAATTTTATTGAAACATCGCCTGCCGTTTAAGCAAGTG
CGATTCGAACAGTTATCATGATTCACCAAAGCTCGTTGGTTAAAGATCTG
ATAAATACGCAAGGCGAACCTAAAGATCCACCTCGTTATACGCACGTATT
AGCTCTAGAATTACTACGGGTATCCGAGTAGTACAATCACCATCAAGGAA
ACTATCACTGATGTAATGAGCCATTCGCAGTTTCACAGTATAATACAGCT
TATACGTAGACATGCATGGCTTAATCTTTGAGACGAGCATATGACTACTG
GCAGGATCAACCAGGTAGCTATTTTTGGGCAGAGGGGAGTTGGAGTGGGG
GAGATTGAGGAGGTGAGGAAGATGCAGCAGCATCCTTGACACACATCCTC
GTATCCACCAAACCAAGACCCTCTGCTACATATTGTGGGAGACTTAATTC
AGCAACACAAAGACATATTAAATATGCCGAGTGCGCAAATCGTCAACACA
CACATCCTCAAAAGCGAGGAGATGAAAGAGATTCAAGCCACTGTGA
>a5r2814
AAGCAGAAGACGGCATACGAGATCTCCTCCTCCTCCTCCTCGTCCTGGTT
CTTCAAGTAGTACGCCACGTCGTTCCAGTCCGTCTTGGCCAGCGCCGTGG
CACACTCGGGCGCCGCGCCCCCCGCGCGCACCAGTACCGTGTCCGCCAAC
AGGATAGCGAAGCGCTCCGGCGCCCCGGGGCCGTCGTGATCTGGGATGGG
GATGTCGGCGATGGAGAGGGACACGCACAGAGCCATGCCCGCGCGCAGGG
TGAAGGAGCGCTGTCCGCGCGCCAGGAGCGCCAGACTCTGGTCCCGAAGC
TCCAGGCCAATCACGCTGCCCACGCTCTTGCCCAGCTTCTCCGCGAGTTC
CGCATGGCCCGCCTCGATCAGAGCCGAGGAGGCAGCCTCATAAGCTGCGG
TGGAGGGGGCGCCTTCTACCAGAGCTGCCATCGCGGCCGCGTGCGCCTTG
AGGCAGGCCGCGTACGCCGACTGCTGGCTCGCCGTGGGGTCTACGAAGTA
GGTGCGACCGACCGACGCGCAGTACGAGGCATACCTGGCGCCGACGGAGC
AGACGATGGTGTCGTAGCTCAGGGGCTGGTCGTCGCTGCCGGCCGATACT
CGCAAATCGTATTTGCCCCCAGACTGGATCACCGGAGGGTAAGCTGCATC
GATGACGTCGCTCTTGAGTTTGATCTTGAGCTTGCTAGGATCCATGAGCA
TCTCCTCTATCTTGCCCGAAATCTTGCTGTGCTTGACCTTTTTCTCCTCG
TCGATGATGCCTTCGATCTGAGGCACAGCAAAGCCCTGCACAACGCTGCC
CACCAGAAAGGCGGCCTTTTTTATATTCTTGCTTTCCTCTTCGTCCTTGG
GAGCCATGGCCGAGGCTAGCCCTTCGCTCACATCCACCGTCTTGAGGCCC
GCCTCTTGAACCATGCGCTGCCACGCCTCCGTGGTGGGTCCCACTGGCTT
TTCCTTGAGCAGCGTCCCCAGGACCAAAGACTCCTGGGATTTCAAAACGT
CAATCACTTCCTGCATCTGAGCTGAGCCGTCCTCCTTCTTGGGCTTGGCG
TGAAGTACCAAGGTAACTCCTTCGTCCGTGCATGCGCTCTCCACTTGCTT
AAACAGATCCGTCTTCTTCGATCCAGCAATAACGTGCAGCTCGGTCGGGG
TAAAGACCAGGATCGTGTCTGTAAACTCATACTTGAGAAACCACAAGTGT
AAACTCGACGATCTATAGTAACGCAGCTCCTCCGTGGGCTGCCCGACGGC
AACTGCAAGGGCCGTCGACCCCGCCCACTCTTGCCCATTCTTCCATGAGA
AGTAGAGGGCCTGCAGGCGTTGCCGAAAGGTGGTCGCGTCGATCACCACC
GACATTGCGATGCGATCACACCATACGGAGGCGCCAAGCCTGTTCGCTTC
TACGTTTTCAATCGCCCTTCAATTTATCCTATTGCAGAATTGCATGTGTA
TGCCACAGTGGAATGGGGTGACTGCTGTTCTGTTCCTGAACCAACCTCAT
GATGTCCTGCATCCAGGAGCATGATGCCAAACATCAAATTATCGCAACTC
CAA
>a6r15690
GCTATCAAACGATCCAGAACACCACTGGATTATAATTACAACTACGATGA
ACAATACGTGGGCTTGCGCTCTTTTGGGCACGCTCGTGTTGTGCACGAGC
CTGTGTGCCGCCGCACGCGTGCCTGATCACAAGGATGGCGCGCTTGCTGC
CTCCAACGCGGCAAACTTGGACAACTACACCCCCGAGGCTCGTGACGATC
GCGTATTTAACCTTCCCGGTTGGGGCGATCTAAACGACTTCAACGTTTTC
TCTGGCTACATTACTGTGGACGAGAAGGCTGGTCGCCACCTCTTCTACAC
CTTTGTCGAGTCCAAAAACCGCCCGTCCTCCGACCCTCTGGTTCTATGGC
TGAACGGCGGCCCTGGCTGCTCTTCCCTGGGCGGTGGCTTTATGAGCGAG
CTGGGTCCGTTTTACCCTACTGAGCAGGGCGACCTGGAGGCCAACAAGCA
TTCTTGGAACAAAGTGGCCAACATGCTGTTTGTGGAATCCCCCGCCTTCG
TGGGCTTTTCCTTCAGCGAAACGCCCAGCGACATCACCGTGGGCGACGCG
CGCACGGCCACTGACGCTCGCAAGTTTTTGAGCGGGTTTTACCAGCGTTT
TCCTCAGTACGCCAAGCACCCTTTCTGGCTGTCTGGCGAGTCGTACGCCG
GGCACTACGTCCCCACGCTGGCGGCTGAGATTCTGCGGTTCAACGAGGGC
AAGCCTGCCGTGCCCATCCCGCTGCGCGGCCTGGTGGTAGGAAACGCCTG
GACCGACCCTCCCTCCGACAACCGCGGCGCCCTCGACTTCTGGTTCTCGC
ACGGCCTCATCTCCTTCACGGTGCGCGACGGCCTGGAGAAGAACTGCAAC
TTCTCCTACATCGGGCCCCTGACGCCCCGCCTGAGCACGGAGAACGACGA
CGAGGTTTCCTCCCCCGAAGACGAGCGCTGTGAGCAATATGTCAACCAGG
CTTTCCAGCAGATCAGCCACATTAACATCTACGACATCTACGCCGACGTC
TGCCTCAAGGACAAGCGGCCCCGCGCCGAGACGAGCGAGTTGGCCGCCTC
CAACACCACCGCCGTGCTCATGAACGGGGCGCTCGCCGCCCTGGACGACG
ACATCTCGTATGCCGTCTTCTGCTT
>a8r3751
AACAACAACTGCAGCATACGCCCTTGCAAGATCGCCACTGTCTATAGTTT
GAGTGACTGGGGACGCGTCTGTGTCACCTTGCTTCGCGACTTGTCAAGCA
GTGCGTCCCGGGGATCTTCCCGCAGCAGTGATGGCGGACAACGAGGAGCT
TGTCGACTACGAGGAGGAAGAGGCCCAGGTGCCGGAGGTGGCCAAGGGTG
AAGTGAAGAAGGGATACGTCGGTATCCATTCTGCTGGCTTCAAGGAGTTT
TTGCTCAAGCCCGAGCTGCTTCGTGCCATCCAGGACTGCGGTTTTGAGCA
CCCTTCTGAAGTCCAGCACGAGTGCATTCCCCAGGCGGTTCTGGGCATGG
ACATCATCTGCCAGGCCAAGTCCGGCATGGGCAAAACAGCTGTGTTTGTG
ATTTCCGTGCTGCAGCAGCTGGAGCCCGTGGATGGCGAGGTGAGCGTGGT
GATTTTGTGCCACACGCGCGAGCTGGCCTTCCAGATCACGCACGAGTTCG
AGCGCTTCACGACGTATCTGAAGAATGTTCGAGTGGGCAACTTCTTCGGC
GGTCTGCCCATCAAGCAGCAGCGGGACTTGCTCAAGGACAAGGAGGGCAG
CCCGCACATCCTGGTGGGCACTCCCGGTCGCATCAAGGCCCTGGCGGACG
AGGGCTCTCTAGACCTCTCGCACGTGCGGCACTTTGTGGTGGACGAGTGC
GACAAGTGCTTGGAGGGAGTAGACATGCGTGCGGACGTCCAGGCCATCTT
CCGGCGCACGCCGCACAGCAAGCAGGTGATGATGTTCAGCGCGACGCTGT
CGTCCGAGGTGCGGCCGGTGGTGCGCAAGTTCATGCGCGATCCGCAGGAG
ATCTTCGTGGACGACGAGGCCAAGCTGACGCTGCATGGGCTGGTGCAGCA
CTACGTGATGCTGAACGAGGAGGAGAAGAACCGCAAGCTGATCTCGTATG
CCGTCTTCTGCTT
>a9r4511
TTGGAAAATCGGGATCGCGTTGATAAACTACCCTCATGCCAATCTCGCCG
CAATTGCGAAATTATTGTAAATAAATTCGAAGAGTTTGTGAACACATACA
CTACACCTCTGTAAACTCGCTTTGAGCCTCGTACTTTGTTGAGAGCTGGT
CACCATGGGTGTCGGATGGCGGCGTTTTATGGAAAATTTCAAGCAATCGA
CATCCATGTCAAAGTCTTTTGCGCCTACATCGAACTTAAGGAATGAGCGC
ATGCTTTCGGAGGCGGGCGATTTCGCCAAGCACCTCAAGGAGCTCATCCG
TGATGTGAGCGGCATGTCCAACAGCTACACGACCTTGTCCAACACGCTGT
CCAGGACGCTCACCTGCGACCTCCCCCGCACCTACGAGGAGAGCACGGCC
CCTCCCTCCCCGGCAGTCCAGGAGGCGATGGCGGGAAACACCCCGGGCAC
ACCCCCCCCCGTCCCCCAGGGCCTGCGCGTGGTTCCCGGCACGGAGCTCA
TCCCGCAGTCGGACGCTCTCAAGTGCGCGGACCTGGACAGCGAAGAGCTG
GCTAGACTCAGTCACGAACACACGGAGCGCCTGGAGAGGGAGGTTCTGGC
GCCCATGCGCGCGTGGCTGGACGCGTACAACTCGCTCAAGACCAAGAACA
AAGAGCTGGAGGCCATCTCGTATGCCGTCTTCTGCTT
>a10r10131
AGCAGAAGACGGCATACGAGATGTACAGTCGTCAGCATGGTCGGCATCGC
CACCTCGCGCCGTGTATTTGGTGCAGGCTGCGCAAACATGCTGGCATAAC
AAATTCCAACTTTATATTGTTAATTTTGCCGTTGTGGATGCGTATTGCAA
TGTTCTGCTATCCTACTCGTTGTATTGCTTCAGGGGAAGTGCAGAAAACT
CCAAGCGTTACGATTCAAGCCGCACGCTCGGCGCCGGTAGATGCAGCCAA
GGGCTCCATGCTACCACACACTTGGCAGGCAATACATTTGCGTATGTAAG
GCTAGGATACGTCACAGTGCGCCGCGTGTTAAGAGGGATTACCAAAACGC
GCCAGCACCACAGGGCCACCTTTACGGCCGGTCCAACGAGGCGGCCTGAA
AGACTACATCTAGCAGTCAATGTTGCCATAGTATTATCAGTTCTACAATA
GTTTCGAAAAAAAAACAATCTGCTCACTATGAAGGCGGTTATTATCTGTT
TGATTGCCCTGGCGGCATGTTCCGTGATGGCGAACCCGGATGATCTCCAC
GATACGAGTGAAACCTCTGGAGAACGACTTAAGCGCTGGGTCACACCTTT
TGGCACGCGTGACAGCATGGTGAAGCGTGAAGTTTGGGAGGAGCAAAATC
GCCTACGTGAGGAACAGTCCAGGACTACCTCCCAGAACGCCGCCAGAGGA
CGCATCTCGTATGCCGTCTTCTGCT
>a11r25209
GTGGCTCGGGCCCACCAACTGGTGATGGAGGGCTACAACTGGACCCACGA
CCAGAACGTGGTCACCATCTTCTCTGCGCCCAACTACTGCTACAGGTGTG
GCAACCTCGCAGCCATCATGGAGGTGGATAAGGTGCCTTGTGCGTTCTGA
ATCCTCCTCTTTCTCGTTGGAGAATTCTCGGTCGTGTGCAGTGCAGTCTC
CTTGAAACAAGTCTACCATGGCTGAGGAGAAGCCCCATCTGTCCATTGTC
ATTTGCGGACATGTCGATTCCGGCAAGTCCACGACCACCGGTCGTCTGCT
CTTCGAGCTCGGCGGTATCCCCGAGCGTGAGCTCGAGAAGCTCAAGGAGG
AGGCCGCTGCCCTGGGCAAGTCTTCCTTCGCCTTCGCCTTCTACATGGAC
AGGCAGAAGGAGGAGCGCGAGCGCGGTGTGACCATCTCGTGCACGACCAA
GGAGTTCTTCACGAAGAACTGGCACTACACCATCATTGATGCTCCCGGCC
ATAGGGATTTCATCAAGAACATGATTTCCGGTGCCGCCCAGGCCGACGTG
TGCTTGCTGATGGTGCCCGCCGACGGTAACTTCACTACCGCCATCCAGCG
CGGCGACCACAAGGCCGGCGAGATCCAGGGCCAGACCCGCCAGCACGCGC
GCCTGCTCAACCTGCTGGGCGTGAAGCAGCTCATCGTGGGTGTGAACAAG
ATGGACTCTGACGTCGCCAAGTACTCCAAGGAGCGCTACGACGAGATCTC
CAAGGAGATGCGCTTCATGCTCGTGAAGGTGGGCTGGAAGGCGGACTTCG
TTGAGAAGTGCGTGCCCGTCATCCCTATCTCTGGCTGGATGGGTGACAAC
CTGATCGAGAAGTCCACCAACATGAAGTGGTGGGAGGGCGTCACCGTGGA
CGTCATGGACAAGGACGGCAAGAAGGTGGAGGAGAAGGTCAAGGTGCACA
CCCTGCTGGACGCCCTGAACGACATGGTTCGCCTGCCCCAGCGCAAGATC
GACGCCCCCGTCCGCGTGCCCATCTCGGGCATCTACAAGATCAAGGGTGT
CGGTGATGTGCTCGCTGGCCGCGTGGAGCAGGGCATCATCAAGCCCAACC
AGGAGGTTGTGTTCATGCCCACCCACACCGCCGCCAACCAGTGCACCGGC
AAGGTGTTCACCATCGAGATGCACCACAAGCGCCACGAGCAGGCCGGCCC
CGGCGACAACGTTGGCATGAACGTCAAGGGTCTCGACAAGAACAACATGC
CCCGCACCGGCGACGTCATCTCGTATGCCGTCTTCTGCTT
>a13r24841
AGCAGAAGACGGCATACGAGATGTGTAACTTCCGAGGATCGATTTGCCAC
GTAGTCTGGCGACGCCTCCATGGCACACCCAGAACTACGTTACAAGCATA
TAAGGGTTCCGCTGTTAAAAACTTTTTATATATTTATGTTTTAAAATACT
TGTCCAGCACTCCACGTACTATGTCTGCTATGTGTGCCCTGAAAGTCTGC
GTGTTGCTCGCCCTGCTGGGCGTCTCCCTAGCCGACACGAAGTTGGAAAG
TCAGAAGCGAGCTCTGGGCGAGTTCCAGGCCGTGCAGGCTTGCGTGCCCT
TCAACGTGCTTGTCACTCCTGGAGACAAGTACGAAGTTGAGATTACGGCT
GAGAAGGCTATCTCGTATGCCGTCTTCTGCTT
>a18r34839
CTGGCTTGTGGCAGCCAAGCGTTCATAGCGACGTTGCTTTTTGATCCTTC
GATGTCGGCTCTTCCTATCATTGCGAAGCAGAATTCACAAAGTGTTGGAT
TGTTCACCCACTAATAGGGAACGTGAGCTGGGTTTAGACCGTCGTGAGAC
AGGTTAGTTTTATCCTACTGTATTTTTGAGAAGGGTGGTGAGAGTAATTT
GGCTCAGTACGAGAGGAACCGCTGATTCAGACATTTGGTTGAGCGTTTGC
TGGACATGGCAAGGACGCCAAGCTACGTCTGTTGTTGGGGATGACTGAAC
GCCTCTAAGTCAGAACCCGGGCTTGAGAATGCCATCATTTATTTGTGGCG
GGGTACAAAGTGGGAGTAGTATTTAAGATATCATTTTTGATAATGTGTTC
CATACCCTTGTAGACGAGCTTGGATGATGACAGAGATTATCTCGTATGCC
GTCTTCTGCTT
>a20r3904
CGGGCCACTGCCTCGGTCCTTTCAGCTGTGGAGGTGCACAGCAGCATTCG
ACGTCCTAGATAGGCCGTCGTTTAACTTCGTTGCCCCGGATTGACAGGAG
AGAGTCGCCAAGATGGTGAAGTTCACGATCGAGGAGATCCGTGCCCTGAT
GGAGTACAAGGACAACATCCGTAACATGTCGGTGATCGCTCACGTCGACC
ACGGCAAGTCCACCCTGACGGACTCGCTGGTGGCTGCGGCGGGCATCATC
GCCATGGAGCAGGCCGGAGACCAGCGCCTGACGGACACTCGCGCGGACGA
GCAGGAGCGCGGCATCACCATCAAGTCCACGGGCATCTCCCTCTACTACG
CGATGGAGGAGGAGCAGCTCAAGGGCTTTGAGGGTCCCCGCTCAGGTTCC
CACTTCTTGATCAACTTGATCGACTCCCCCGGCCACGTGGACTTCTCCTC
CGAAGTCACGGCTGCGCTGCGCATCACCGACGGCGCTCTGGTGGTGGTGG
ATTGCATCGAAGGCGTGTGCGTGCAGACCGAGACGGTGCTTCGCCAGGCT
CTGGGCGAGCGTATCCGGCCGGTGCTGACCATCAACAAGATCGACCGCTG
CTTCCTGGAGCTGATGCTGGACCCCGAGGAGGCCTACCTGTCCTTCCGCC
GCGTGATCGAGAACGCCAACGTGATCATGGCCACCTACGCCGACGAGGCT
CTCGGGGACACCCAGGTTCACCCCGAGGCCGGGACGGTGTCCTTCTCCGC
CGGTCTGCACGGCTGGGCCTTCACCCTGACGGTGTTCGCCAACCTGTACG
CTAAGAAGTTCGGCACGGACGTGAAGCGCATGATGGAGAAGCTGTGGGGC
GACAACTTCTTCGACCCCGCGACCAAGAAGTGGACGAAGAAGGAGACGGG
CACTGCCACCTGCAAGCGCGGCTTCTGCCAGTTCATCTACGAGCCCATCC
GCACGGTGATCGACGCCGCCATGAACGACGAGCGCGACAAGCTGTGGAAG
CTGCTGGAGAAGCTGGAGGTGCTCCAGATGCTCAAGTCCGAGGACAAGGA
TCTGACCGGCAAGCCCCTCATGAAGCGCGTGATGCAGACCTGGCTGCCCG
CCCACGCGGCGCTGCTGGAGATGATGATCTGGCACCTTCCCTCCCCCGCG
CACGCCCAGAAGTACCGCGTGGACGTGCTGTACGAGGGCCCTCTCGACGA
CGCCTACGCCAGCAGCGTCCGTGCCTGCGACCCCGACGGACCGCTCATGA
TGTACGTGTCCAAGATGATTCCCGCCTCGGACAAGGGCCGCTTCTTCGCC
TTCGGACGCGTCTTCTCCGGCCGCATCGCCACCGGCCGCAAGGTGCGCAT
CATGGGCCCCAACTACGTCCCCGGCCAGAAGAAGGACCTCTACATCAAGA
CGGTGCAGCGCACGGTGCTGTGCATGGGACGCCGCCAGGAGGCCGTGGAG
GACGTGCCCTGCGGAAACACCGTCGCCCTGGTGGGTCTGGACCAGTTCAT
CACCAAGAACGCCACCCTGACGGACGAGAAGTGCGAGGACGCCCACACCA
TCAAGGCCATGAAGTTCTCCGTGTCGCCCGTTGTCCGCGTGGCTGTGGAG
CCCAAGGCGCCCAGCGACCTGCCCAAGCTGGTGGAGGGTCTCAAGCGCCT
GGCCAAGTCGGATCCCATGGTGCAGTGCACCATCGAGGAGACTGGCGAGC
ACATCATCGCCGGCGCCGGCGAGCTGCACCTCGAGATTTGCCTCAAGGAT
CTGCAGGACGACTTCATGGGCGGCGCCGAGATCCGCGTGTCCGAGCCCGT
GGTGGCCTTCCGCGAGACGGTGTCCATCATGAGCGACCACGTGGTGATGA
GCAAGTCCCCCAACAAGCACAACCGCATCTACCTCCAGGCCCGCCCCATG
GAGGATGGCCTTCCCGAGGCCATCGACGACGGCCGTCTGGGCCCCCGCGA
CGACCCCAAGGTCCGCAGCAAGATCCTGAGCGAGGAGTTCGGCTGGGACA
AGGAGCTGGATCTCGTATGCCGTCTTCTGCT
>a21r11192
GTACTACCCCCATCCGCTGCTCCTCTTTCGAGTTTTCATCGCGGAGAGCA
GGATGGTGCTCAAGACGCAAATTTGCCGCTTCAGCGGCCTGAGGATCTAC
CCCGGCCGGGGCATTCAGTACATCCGCGTCGATGGACAGCAATACCTGTT
CCTGCACCAGAAGTGCAAGTCGCTGTTCAACCAGCGCAAGCGCCCTGCCA
AGCTGGCGTGGACCACCACGTACCGCAAGCAGCACCGCAAGGACCTGGAC
ATCCACGTGACCAAGAAGAAGATCTCGTATGCCGTCTTCTGCT
>a29r1948
AGCAGAAGACGGCATACGAGATCACCAGCTCCACGCAGGACGTTGGACCA
GGCGCCCTTGAAGAAGGCGGAGGAGCCCTCCTGAGCGGCGATCTTGCGCC
AGCAGTCGAGGGTGCCGGCGTACATGCGCTCGCCGCCAGACTGCATCATC
AAGCGACGGCGGACGGTGTCGAAGGGGTAAGACAGCACGCCGGCGGCGGC
GGTGACGGTCTGGGCGATGGCCCACTTGGCGAGGAAGGAAGCGTCGCGCT
CGTTCTTGAACAGGGCGCCCTTGGCCGTGTCGTACAGGCCGAAGTAGGCT
CCGCGGTAGACGATGATGCCCTGCACGGACACGCCAAAGCCCTGGTACAG
GCCCAGGGGGCCGGCACGAGCCACCGACTTGGACAGGCAGTCCATCAGGC
CGGTGAACTCGCGGGTCTTGCCCGAGCCGACATCGGCGGCCAGACGCGTA
CGCGCAAAGTCCAGGGGGTAGACGATGAGCAGGGAGCCGGCGCCGGCGAG
ACCGCCCGAGGCCAGGTTGGTGGCGAAGAACGGCCAGAAGTCGGTCTTGG
GGTTGTAGCGGGGGAACAGGCCCTTGATGGTGTCCTTGAACGCGAAGTTG
AAGGCCTGGGTGGGGAAGTAACGGATCACGTTGGCCAGGTTTCCGCGCCA
GAACGAGCCCACGCCCTGCTCCGCAGCCACGCGGGAGAAGCAGTTGATGA
TGCCCGAGTAGCGAGGGATCTCGCCGCTCTTGATGCGGGGGTTGGAGTCC
TGCGTCTGCAGCAGCAGCTTCACGCGCTCGATGGGAGCCACGGCCGTCTT
GGAGATGGCGCCGGCAGTGCCACCGGCCGCCAGATCCGCCACGAACGCCC
AGGCGTTGCCCTCCTTGGCCGCTGGGACCATGAAGGCAGGGCTCTGGGCA
GGCGCCATCTGCGCACGCATCAGGCCCGCAAGGCCGGCCTGCTGGTACAC
CGCCGAGGACAGCATCCTTGCTGAATAAAGCTGCCTTAAATGCACAAGAA
GCAAGGCTCCAGTGACCAGCACTGGATGTATTCTCGGTGGGAAAGGGG
>a31r1395
CTCTCGACGTAGCTTCACGCGCCTCTTTAACTTGCCTCTTGGTCCTATTT
GAGCCACATTAGCGCTAGGTGTCCATTGCTGGGCTTCCGACTCGCGTGGT
AGCGGACCTTGAGCACAATGACCAACTACAAGTACATCACCGCCGTAGCT
CCCGGCCAAAAGGCCGACGGCGACAAGAAGGAGACGGGCCCCACCTATCG
CGCCACGGAGTTCAAGGATGGCACCCCCTCCGTGGACGGCGTGAACAACC
TGTGGGAGATGTTCTCTCGCTCTGTAGCCAAGTTTGGCTCCAGCAGGTGT
TTGGGCAAGCGCACGGCGACGGGTTTCGACTGGCTGACCTACTCGGAGGC
TAGCGAGCACGCGGCGGCGGTGGGCAGCGCGCTGCTTCAGAGGGGTCTGA
CCCCCAACTCCCGCATCGGCATCTACGGAGCCAACACCACGGAGTGGATG
CTTGCAATGCAGGCCTGCAACCGCCAGGGTCTGCACTGCGTGCCCCTGTA
CGACTCCCTGGGCGACAACGCGGTGGAGTTCATCGTGCGCCACTCGGAGA
CGACGGCCGTGTTCGTCCTGGGCACCAAGCTGGGAGAGCTGGCCAAGGCG
CTGGCCCACTTGGACGGTCAGGTGAAGCTGGTGGTGTATTGGGGCACTCC
CTCTCCGGCCCACGTGCAGGCGGCCAAGGACGCGGGTGCGGAGGTGATGA
GCTTCGCGGACCTGCTCGTGCTGGGCCGCCAGAAAGCGGTGGAGCCTGCG
GCGGTGACTCTCGACGACGTGTGCACCATCATGTACACCAGCGGCACGAC
GGGCGACCCCAAGGGCGTGGTGCTCACGCACCGCGCGGTGGTGTACACGG
TGAAGAGCCTGGCCACGTTTTGCAACTCGGTGGGCGCGCACTTCGACGAC
AGCGACTCGCTGCTGTCCTTTTTGCCTCTGGCTCACATCTTTGACCGAGC
TGCCGAGGAGCTCATGCTCGTCTCGGGCGCGTCCATCGGCTACTGGGGCG
GCGACGTCAAGTCTCTCATGGGCGACCTGGCGGCGCTCAAGCCCACGCTG
TTCGCGTCCGTCCCCCGCGTCTTCGACCGCGTCTACTCGGCGGTGCACGG
CAGGCTGGAGAAGGGCGGCTTCCTCAAGCGCGCGCTGTTCAACTGGGGCT
ACGGCCGCAAGCTGGACGCCCTGCGCAAGGGCGCCGCCACCAACAAGGCC
GCGCCCCTGTTCGACAAGCTGGTCTTCTCCAAGGTGGCGGCGGGCCTGGG
CGGGCGCATCCGCTTCATCATCTCGGGAGGCGCTCCCATCGCTCAGCACG
TGGAGGACTTTTTGCGCGTGACCATGTGCTGCGGCGTGATTCAGGGGTAC
GGCCTGACCGAGTCGTGCGCCGCCTCCTTCCTGACCTGCCCCAACGACCC
CTCGCACAGCAACACCGTGGGTCCCCCCCAGCCCGTGATCAGCTTCCGCC
TCGAGGCGGTGCCGGAGATGAACTACCTGCCCACCGGCTCCCCCGAGGCG
GGGGAGATCTGCATCAAGGGCCCCTCCCTCTTCTCCGGCTACTACAAGGA
CCAGGAGAAGACGGACGAGGTCCTGGACGCGGACGGCTGGTTCCACACCG
GAGACATCGGCATCATCACGCCTTCGGGCGCGCTCAAGATCGTGGACCGC
AAGAAGAACATCTCGTATGCCGTCTTCTGCT
>a33r2816
TTTGTGCAAAGTGTCCCTAGGACGAGGCCCATGAATGCACCCACAGCCCT
CAATGACGGCTATAAAGGCATGCAACATTGCAATGCATACGCACAATTAG
TATTGTTGTTTACACTTGTTTTCATTGCAGAGGGCGCTCTGTCGCCTTGG
TCTGTGCAAGTGTCTCGACATCTGAAGCATGACTCGACTCGCTGCATGTG
TTGTCCTGGCGCTTGCGCTGCTTCACTCTGCGCACGGAGCTCGCCCGCTG
CAGCAAAAGAGCCCTGGTGCTACGGAAGGACTTAATGCTGCACTGCAGAC
TACCGACGTCGCGGCCATGGCTGCCTCGATCAAGGTGGCATTCCCACATG
ATTCCAACTTGGCCGTCGTGAACCCCCCTGCCCTCAAGGCCTCTGCATCA
GCGATCGTACTGGCGCAATGCATGCTGTCCTCCACCTCCATCGTGTCTCT
CACGTCCACTGCCCTGATGGCGCAGCCCTCCTCTTCCGGGCGAGCAGTCT
TCTTGCAGTCCTGGTCGCAAGCCATCGTCGGCACGATCTTGACCAGTCCT
GCCGGTGCCGCCAATCTCCTCGTCGAGGCGCTCTCCTGCGGCAATGCCAA
CTTGATCGAGGCCACGATGATCGGGCTGGAGCTGGCTTCCAGCCTGCCTC
AGGGATGCGAGCGCCTCCAGATCACGTTTGCTCAGGCCCTCATTGTGGCT
CAGGCGTCTGGCCGGCAGGAGTCGTTTTCGGCCTCGCTGCGGATCGTGCT
GGCATCGGTCTCCATCCAGGCGTGCAGCAGGCGCGGCTTGGGTAAGACCT
CGGGCGGCGGGGGTCATGGTGGCGGCGGGCATGGCGGAATCACCATCAAG
GGTGGAGATTTGGCTATTGCAATCAGCAAGGTAATTGAGCTGGGGAAGGC
CAAGCATGGAAAGCATGGTTCAGGTGGCTCCCCTGCGTCCAAGGAAGGCT
CTGACAAATCTAAGGAGGGTTCCAAGGACTCGAAGGCTCCCAGTGCGAAC
AAGACCATCTCGTATGCCGTCTTCTGCT
>a34r8581
TCTCTCTCTCAAAGCTTCTCTAGGGTAGCACGTGTGTAGGTGATAACAAT
GTCGAAGGTCACTCCCGAGACCCTCAAGGAGGGCATCAATGCTGTCCTGC
AGGGCGCCAAGGACCAGCAGCGCAAGTTCACCGAGACGATCGAGCTCCAG
GTCGGTCTCAAGAACTACGACCCCCAGAAGGACAAGCGTTTCAGCGGCAC
CGTCAAGCTGCCTTACTGCCCTCGTCCCCAGATGAAGGTTTGCGTTCTGG
GTGACCACAAGCACTGCGAGGACGCCACTGCCCTGGGCCTGGACAGCATG
TCTGTGGACGACCTCAAGAAGCTCAACAAGAACAAGAAGCATCTCGTATG
CCGTCTTCTGC
>a36r35480
AATTACTTCATAGTCAAACACTCGCATTTTCTTTCTACATCTATTACTTT
GTTTTTGAGCGTCATTATTGCTAGTTTTCGTTATGAGCGGGTCCGGCCAG
CCGTGCAACCGGTGCATGCCGCAATGCACATGCGGAGAGGTATGCAACTG
TGGCGATCACTGCAAATGCGAAAATTGCTGCGGGCGCGCTCCACCAGCCA
ACAAATAGGCACCGGCAACCTTCTGGAGACCTTTTGAAGCCGACCCAAGG
TTGCTATTTGTGTGATGAAGTAGGCGAGCAGCAGATGTAATCTCGTATGC
CGTCTTCTGCTT
>a39r2017
CGGCTTGTCTCGCAATCCAGCGCCAAAGACGCAGGAATAATTTGGAAAGC
GATTTTATGGCGCGTTTTTGTGAGTTTTGGAGTACTCGTGCTGCGCTGTA
AGAACACACTCGCTCTGTGGTCAAGGTCACGGCAAGGTCTGCCCGCCAGA
CACGACGGAATGGACGAGTGCATTCTATTTGCATGCATCCGTGGAGCTGA
AATAGAAACCGTGCAACATCTTACATTGACTTGTGAATTTTGTTGCGTGT
GCATTTATGTTTCATGGCTTTGGCGCAACGCCCAACCACCTTTCGCGCCT
AGGACAATCGGGCACCATCCCGAGTCGTCTAGCACCTCATCGGGGTCGAG
TGTCGGCGCGCCTCGGACAGTAAAAGAACCTTCGACACAACACCGCTCTA
GACCACGTCTGGTGCCGTCCCCTCTTTGCGGCGCATATTGAGAACTCGAT
TGTAAAGTATTTTTGTGATACATAGCTTACAGAGCGTGTCAAAATGGCGA
AGGACGCCCCCGCGATTGGAATTGATCTGGGCACGACCTATTCGTGCGTC
GGCATCTGGCAACATGACCGCGTGGAGATCATCCCGAACGAGCAAGGCAA
CCGCACCACGCCCTCGTACGTGGCCTTCACGGACACGGAGCGTCTGATCG
GCGATGCGGCCAAGAACCAGGTGGCGATGAACCCCATCAACACCGTCTTC
GACGCCAAGCGCTTGATCGGTCGCAAGTTTGACGAGCCCGCGGTGCAGCA
CGACTTGACTCACTGGCCCTTCAAGGTGGTGGCCGGGCCGGCGCAGAAGC
CCATGATCGAGGTGGCCTACAAGGGCGAGAACAAGCAGTTCGCTCCCGAG
GAGATCTCCTCCATGGTGCTGGTGAAGATGAAGGAGATTGCGCAGGCTTA
CGTGGGCGCCGACAAGGAGGTGAAGAAGGCCGTGGTCACCGTGCCCGCCT
ACTTCAACGACTCCCAGCGCCAGGCCACCAAGGACGCCGGCGTGATCGCG
GGCCTGGACGTGATGCGCATCATCAACGAGCCCACCGCCGCCGCCATTGC
CTACGGCCTCGACAAGAAGGAGACGTCGCGCGGCGAGCAGAACGTGCTCA
TCTTCGACCTGGGCGGCGGCACCTTCGATGTGTCTCTGCTGACCATCGAG
GAGGGCATTTTCGAGGTCAAGGCCACGGCCGGAGACACCCACCTGGGCGG
CGAGGATTTCGACAACCGTCTGGTGAACTTCTTCGTGCAGGAGTTCAAGA
GGAAGAACAAGAAGGACATGAGCAGCAACCCCCGCGCCCTGCGCCGCCTG
CGCACCGCATGCGAGCGCGCGAAGCGCACGCTGTCTTCCTCCACCCAGGC
CAGCATCGAGATCGACTCTCTGTTCGAGGGCATCGACTTCTACTCGTCGC
TGACGCGTGCCCGCTTCGAGGAGCTGAACATGGACCTGTTCCGCAAGTGC
ATGGATCCCGTGGAGAAGGTGATCCGCGACGCCAAGATGGACAAGGGCAC
CATCAACGAGGTGGTGCTGGTGGGCGGCTCCACACGCATTCCCAAGGTGC
AGAGCCTGCTCCAGGACTTCTTCAACGGCAAGGAGCTGTGCAAGAGCATC
AACCCCGACGAGGCCGTGGCGTACGGTGCTGCCGTGCAGGCCGCCATCCT
CAACGGCGAGACGCACGAGAAGGTGCAGGACCTGCTGCTGCTGGACGTCA
TCCCCCTGTCCCTGGGCCTCGAGACGGCCGGCGGCGTGATGACCGTGCTC
ATCCAGCGCAACACCACCATCCCCACCAAGAAGGAGCAGGTGTTCAGCAC
GTACTCCGACAACCAGCCCGGCGTGCTCATCCAGGTGTACGAGGGCGAGC
GCACGCGCACCAAGGACAACAACCTGCTGGGCAAGTTTGAGCTGACGGGC
ATCCCGCCCGCGCCCCGCGGCGTCCCTCAGATCACGGTGGCCTTCGACGT
GGACGCCAACGGCATCCTGAACGTCTCCGCCGAGGACAAGACCACCGGCA
ACAAGAACAAGATCATCTCGTATGCCGTCTTCTGCT
>a42r897
CAGTCGCCGTCTCGAACACATTTGGTGTCGCGTACAATGGCATCGCCCGA
GGAAACCGTTCCTACGGGGAAGCCAAGCGCGGAGGACATGAGCGGAAGTC
CTCAATCCCCGAAAGACGCGGCGCAGCCAGACGCTGCGACGGAGCAGGGA
TTGCCCGCATCTGGCGTAACGGCAGATGGTGCTGAGGGTGCCGAGTACGA
TGGGGGTGTTGCCACGCGCGAACACAAGCCTGAGACGGATGAAAGCCGTG
AGCCCGGAGCTGATGACTCCCAGGACAACGGCGAGGGCAGCAACAAGCGC
CCTCGCGAAGAGGAAGCAGAAGAAGGCGACGGCCCGGACAGGAAGCGCGC
GTCCACCAACCTGCTGAGCTTCGACAACGGGGACAACGGCGAGTCCGTGG
AAGGCGCGGCGCCGCCCGCAGGCCTGGAGGGCGAAGCCCCCACGAGCGCG
CCCCCCCGCGAGCGCGCGACTCCACCCGGCAACCCCGGCAACCCGGGCGC
GGACGCCCACGCGGGCCACGTGGTGGCCCTCCCAGACGGCGCCTTCTCCG
AGACGGTGGAGGTCCCGAGCGCCAGCGTGGGCAAGATCATCGGCCGGAGC
GGCGAGACCATCCGCTCGCTGCAGAACTCCAACGACACCCGCATCCAGGT
GGACCACGACACTCCCGGCGAGCGCAAGCGCGTGACGATCACCGGGCCCA
GCGCGGAATCCGTGCGTCGCTGCCGGGCGGAGGTCTTGGCGCTGACTCAC
GAGGAGGAGACCACCGACACGATGGAGTGTCCTCAGGGCATCGTGGGCCG
CATCATCGGACGCGCCGGCGAGACTATCCGGGCCCTTCAGAGCGCCTCGC
AGGCTCACATCACGGTGGATCAGAACTTTCCCGACGGCGTATCTCGTATG
CCGTCTTCTGCT
>a44r4129
GCAGAAGACGGCATACGAGATGTCCTCGTCCTCGTTCTCGGCGCTCTCCG
CGCCCACCTCCTCGTAGTCCTTCTCCAGGGCGGCCAGATCCTCGCGGGCC
TCGGAGAACTCGCCCTCCTCCATGCCCTCGCCGACGTACCAGTGCACAAA
GGCGCGCTTGGCGTACATGAGGTCGAACTTGTGGTCCAGGCGGCTGAAGA
CCTCGGCGATGGCCGTGGAGTTGGAAATCATGCACACGGCGCGCTGCACC
TTGGCGAGGTCGCCGCCGGGCACCACGGTGGGGGGCTGGTAGTTGATGCC
GCACTTGAAGCCGGTGGGGCACCAGTCCACAAACTGGATGGTGCGCTTCG
TCTTCACCGTGGCCACCGCCGCGTTCACGTCCTTGGGCACCACGTCGCCG
CGGTACATGAGACAGCACGCCATGTACTTGCCGTGGCGGGGGTCGCACTT
GGCCATCATGCTCGCGGGCTCGAAAGCGCTGTTGGTGATCTCCGCCACCG
ACAGCTGCTCGTGGTAGGCCTTCTCGGCGCTGATCACGGGCGCGTAGGAG
GAAAGCATGAAGTGGATGCGCGGGTAGGGCACCAGGTTGGTCTGGAACTC
GGTGATGTCCACGTTCAGAGCACCGTCAAAGCGGAGCGAGGCCGTCAGCG
AGCTGATCACCTGAGCGATCAGGCGGTTCAGGTTGGTATAAGTGGGGCGC
TCAATGTCCAGAGAGCGGCGGCAGATGTCGTACACCGCCTCGTTGTCCAG
CATCACCGACACATCGGTGTGCTCCAGCAGAGAGTGCGTGGAGAGCACCG
AGTTGTACGGCTCCACGACCGCCGTGGAGACGGCGGGGGAGGGGTACACC
GTGAAGCCCAGCTTGGACTTCTTGCCGTAGTCCACGCTCAGACGCTCCAG
CAGGAGCGAACCCAGGCCGGAGCCCGTGCCACCACCCACGGCGTTGAAGA
CCAAAAAGCCCTGCAGCCCGGTGCAGTTGTCTGCGAGCTTGCGAATGCGG
TCCAGGCAAACGTCCACGATCTCCTTGCCAATGGTGTAGTGGCCGCGGGC
AAAGTTGTTGGCGGCATCCTCCTTGCCGCTGATCAGCTGCTCAGGGTGGA
ACAGCTGGCGGTACGTGCCAGTGCGGACCTCGTCAATCACCGTGGGCTCA
AGATCCACAAAAACGCAGCGAGGCACGTGCTTGCCGGCGCCAGTCTCCGA
GAAGAAGGTGTTGAACGCGTCGTCCGAAGATCCAAAGGTGCGATCGGCGG
GGACCTGGCCGTCAGGCTGGATGCCGTGCTCCAAGCAGTAGAGCTCCCAG
CAGGCGTTACCGACCTGGATGCCGGCCTGGCCGATGTGGATCGAGATAAC
CTCACGCATGGTTGCAGTTGTAAGACGGAGACAAACTGGCCACGGGCCTG
AGTGCCACCAAAGGTGTAAGCAAAGGAAGTTGGGAACAAGGCAGAAATTG
CTCTGACGGTCCGGACAGAGA
>a47r10285
GCAGAAGACGGCATACGAGATGCACGCCCAGCTTCAGGTTCTTGCCGAAC
GCCTCGTAGAACTTGGAGTAGTCCTCCTTGTTCTCCGAGATCTCGTCGAA
CATCTCGATCACCTTCTTCACGATGTTCTTGCGAATCACCTTGAGAATCT
TGTTCTGCTGCAGCGTCTCGCGCGAGATGTTGAGGGGAAGGTCCTCGGAG
TCGACCACGCCCTTGATGAAGCTCATCCACTCGGGGCACAGCTCCTCGCA
GTTGTCCATGATGAACACGCGGCGCACGTAGAGCTTGATGTTGTTCTGCT
TGCGGCGCGTGTCGAACAGGTCGAAGGGAGCGCGAGCGGGGCAGAACAGC
ACTGCCTTGAACTCCAGCTGACCCTCAACCGAAAAGTGCTTGTAGGCCAG
GGCATCCTCCCAGTCGTTGCCCAGCGCCTTGTAGAACGCGTTGTACTCCT
CACGGCTCACCTCGTCGGGAGTGCGCATCCAGATGGGCTTCTGCTTGTTC
ACCAGCGCCCACTCGTGGCTCACCTCCTTCACCTTCTTCTTGGCCTTGGG
CTTGTCCTCCGCCTCGGCCTCCTCCACCGCACCCTCCTCCTCAGGCTTGG
TCTCCTCCTCCGCCTCGTCGTCGCTCACTTCCTTCTCCACAGTCTTCTCG
GTCCACAGAGAGATGGGGTACGAGATGAACTCGGAGTGCTTCTTCACCAA
ATCCTTGAGGCGACGCTCCTCCAGGTACTCCAGCTGATCCTCCTTCAGGC
GAAGAATCATCTTCGTCCCGCGACCCAGACGCTCGCCCTCCGTGTCCAGA
GCAATGGTGAAAGAGCCGCCAGCCTGGGACTCCCAGATGTACTGCTCATC
GTCGTTGTGCTTGGTGATGACCGTCACCGAGTCAGCCACCAGATAGGCGG
AGTAAAAACCAACGCCAAACTGGCCAATCATGGAGATGTCAGCGCCAGCA
GAGAGCGCCTCCATGAAAGCCTTGGTGCCGGAGCGGGCAATCGTACCCAA
GTTGTTGACCAGGTCAGCCTTCGTCATGCCGATTCCAGAGTCCACAATCG
TCAGCGTCTTGTTCGTCTTGTCCGGAATAAGGTGAATGAACAACTCAGGG
TTGGAGTCCAGCACAGCCTTGTCCGTGAGGGACTGGTACCTGATCTTGTC
CAGGGCATCGGACGAGTTGCTGATCAGCTCGCGCAAGAAAATCTCCTTGT
TGGAGTAGAAGGTGTTGATAATCAGCGACAAAAGCTGATTAATTTCCGCC
TGGAAGGCGTATGTTTCGGGACCAGAAGACATCTTGAGTGCTTCCAATGG
CTATTGAATATACAAAGTCGAATGGAGTGAGTGCATGTTATTGCAATCAA
CATTTTATTAG
>a48r37388
GTTGAGATTACGGCTGAGAAGGCTGTGATCGACGCCATCACGACTCAAGT
GACCGCGGGAGTGCTTCAAATCGGCGCCACAGCAATGAAGACGAACCAGG
AGATTAGAGTGACAGTTACGCTCCCCAGTTCCAAATTGGAGTCGATTAAA
TTGGGCAATACAGTCTCAGACGTGTTTGTCGCGCCAGGTTTCACCGCCAA
AGAGCTCAAATTCTATGCTAGCGGAGGCGCGGGCGGCCTGCACGTAGACG
GCGTCACTGTAGATAAACTCACGCTCAAGAATAGCGGTACAAACACTTTG
GCGGTTCAAGGCTCCATTAAATCCGCGAGCGTGACGTCTTCGGGTGTATC
TAAAACCTATCTGGCCAATGTCCAGGGTCCTGTCAATGTTGACGTCAACG
GGGTCAGCGAAGTTTTCGTTAAACCTGATCCCTCTTCTGAGCAGAGCGTG
GTCATCGCCGGCAAAGCTGGGGGCATGGCTACGATCCAGCACTCTGGTGG
TCGATGCAATGTTTCCCGAGGGAACATCTTCCCGGTGTGCGAGAAGGTGG
AGGTGCTTTCCTATGAGTTCCAGCCCCTGCACTGGTCGCACAACATGGAG
ATCCGGGGAGTGTTTTCCTGCGACGGCAGTTCCACCGGCTCCGCCTCTTC
TTTCAGCACACAGTGAGCTGTTAAGATCGCGTTTCACACCTAGCTGTCTG
CGTGGGATGCCCTAGCTACTTGGGCGGTGTGAGGTACGCATCCAAGCAGC
CCTATGCTTGGGGGTGCCTTCTACCTACAAACAGATTGCGCAGTACCCGT
GCGGAACCCGCAGTCTTGTTCCAGCTCTGGCGCGAGTGGCGCCTCCTTCA
GCTTGTAGACGCGATCCCGAGCGACGCATGGGGCATTGCCCGCTGGCCTC
AGACGTGTCGCTAGACAACCGATCAACGGACCAGTGCATGCGTTGTATAG
CGACACATGCATGGGCAGAGGGGAAGACAGAGACGCCCTCTGCCCTGGAT
GATAAACACAGTGTCTCTGTTTGCACTCTTGTACGCACGGCAAGCCTGAG
CCTGCGCCACGGACCATCGTTTTTGATGTTTGGTCTGTCGCTATTGACTT
TTGATACTTTTAGACTCCTTTGCCGGGCACTGTGGTCTGAGCTAAGAAGA
GTCAGGAGCTCCATCTCGTATGCCGTCTTCTGCT
>a51r1218
TCAAGCAGAAGACGGCATACGAGAGAAGGGGTGAACAGACGGAGGGAGCA
ATGGGGTACAAGGGGTGGGAGGAGCGAGGCGAGGTCGCAGCATTCAAACG
GAGAAGCTCCTCTATTCGCTCTCCCGCCTAACTCAGCTCACGTCCACTAG
AGTTTCTTCTCCGTCCAGTATCATCTCTAAAGTACTCTGCATGGCGTCGT
CGTCCAGAGTCGCACCGCTCTGCTCTGTGGACAGGGACACTCGGCCGAGC
CCCGTTCCGGAGCCAAGCCCGGGCCCGGGCTCTCCGTGCAGGGCGGGCGG
CAGGGGCGTGGAGGGTGGGGAGAGACTGCCTGAAGCGTGGCGGGCCAGCA
GACGCGGGCGCGTGGAGGATTGGGGCAGGCGGATGGCCTGCCGTGGGGAG
CCCAGGGCGCCACTGCCGTAGCTGGCCAGCAGAGCAGGGCCGGAGTACGC
CCTGGGAGACGCCGCCGTCTCGAAGTCGTAGGCGCGCGTGAGCTCAGGGA
GAGCCTGCGAGGAGCGCAGGGACAGTTCCGCCTGCAAGGACTCATCGCTG
TCGCACAAAGAAGAGCTCAGCTCGCGAACCAGATCATGCAAGGGAGCGAC
TAGCTCTTCTGATGCTGCGCTCCTCTCCTCTGGCGTCATCGATTCCGTCC
GAGAGTGCGGTTTTGGGGCCGCAGAGACCAGGGATGAGACCTCATGTTTA
ATTTGCTGGATGGCGGTATCCATCAGAGATGCATCGATGTGGGACAACAT
GTCTAGTTTTTTCCTGGTTCGTCGCGCGGAATCTTGCACGACTTTGAAAA
TGTCCTGTCGCAGAGTAGGTAAATACTGGCCGAGATGGTCGCCCAAGGCT
TGCACCTTGAGCGTCAGAGACCGTGTTCGGGCTTGCGCAGCGTCCTCCAT
GTCAACCAAAAGTCGCTGGTTGGTAACGAGGTCGGCCGGAGCCACGGCCT
TTGTGCAGTTGGAGGGAGCCAAGCCCTCAGTCGAAGGCATGCGCCACTTT
GAGCAAGTCCAACGGCGTTGGATGGCACTATTGTTTGTTCAAGGAGATTC
GTGTGGCGCGTTTCGCGAGGCGGAGCGACCCGCTACAAACCTTGACGGAA
CCCCGTTTTTGCCGTTCGAACGTCGCGCGACGAATCCGGCCACTTGGCGA
GGCCGGTGCCAACTTGCATCACCGCCCACACGCAGCCGGCGCGCATGCTT
TCCTGACTCTCGCGCATGTAATGCACTATGGGAAAGGCTGGAGGACTGGG
CCGACAAACAAGTCTCACCTGTCAGCAGACGCTTTGCTCCATCATCGCCA
CAGCAAGACGTACGGAATCAGCGCCAGTGGAGCGCCCTGGCTGTGTGCCT
GGCGTCCCTGCACTGAGGGATTCCTCTGCAAACATTCTGGGTTTGCACAC
AGAATACATTTGTAAATTAGCTCCTGTGTTGCGTGCAATTTTGTGCAACG
TTTTAGAACCACAGATTGAGGTGCGGACGGTGCCATAGAGGGTTCAGGGG
GTACGTTGCAAACGTCTTGGGAATCAATTCCACAGCTTAGTGGGCATCAA
AAGGCTATCGTATCGTTACAATAACGTGTTGAGACATACGCGTGCGGAGC
GCGCGCGCGCAAAGGACACGGCGTCGTCTGGCTTCCGATTCACGAAAGAC
GCGTGCCTGATGTCCAATGATTGCATCCAAGGGACGCTGCGGCGCAGGAG
AGAGACCTTGACGCGCGTGGCGGTCTATTTAGATGTATTGTTTTTTTTCG
CTGTACCTGGCTGAGAGGGGGGTGGAGGGCAATTTTGAACGGTGATGCTT
CTTCAGCCCAGCACCCTGCTTCTTCAGCCCAGCACCCTGCCTCGTCAACC
CAGCACCCCGCCTCCTTCCCCAGCCCCTGCTCGCTCTTCTCCTCTCCGCT
GGTGCAGGCTGCGCCGGCGGTGGACGCCCTGCCCGCCTCTGGCGGAGCCG
CATGCTGGGCCTCCGCTGCACCCGTGGGCCTCTCTTGGGCAGGCCAGAAT
CTCTCTGCCTCGCCGGCGCTAGCGGCATCTCTGCTTCTCACGCCCAGCCT
GCTCCCCCTGGGGCTCGACTTCTTGTCCCCGGCCTCGGTCGTGGCGCTGG
ACCAGGGCGGGCGGGGGCTGCTCTCTTTGGAAGAGAAGGGCGCCGCAGAT
GCAGCGACAGCCGACGCAGGCGGGCCCATGCCTCACTGCTGCGCTCGCTC
TCCCCCAGGCGCCGGCGCGAGTCTGCCCCGGCGACGCTTGTCTGAAGCCG
GGGACGAGAGTGGGGCGGAGGGGCAGAGGACCTTGGCCGTCCAGCCGGGT
CCAGGAAGGAAACGAGAGCAGGGGCAAGGTCCTGGCCCCGGCGGCCAGGA
GTTTCGGTCTGAGCCTCAAATGTGGAGGGAACGGGCGCACTTGTAGGCTC
ATACTTTCGAATAATCGAAGCGACGCTTTTGCTCGCTCTTGGCGATAGGG
GGTTTGAGACCTCGTTGAAATTCTTCCTGTCCACTGCCAAACTTCGAATC
TCTCTGTATCTCGTATGCCGTCTTCTGCT
>a56r1486
AAATAATTACCATGAAGTAGTATTAGCTTATATACAGTAGTATAGCAGTA
TTATCTTCACATCTATTAAAATTTTAAAATAAATATATTTTACGTTTGAT
CTTAGCGTAGAACGATCGTTAGATATAGGCTTTAATACATGCGAGTTGAA
CGTGAATATTCTTAGCTTAGCTAATAATTATGAAAGTAGCGTACTGGTGA
GTAACACGTGAGAATCTACCTTTCAAATCTACATAAAATGTGGAATAAAA
CTTTCTAAAAGTATAAAGAATTCACTTAATATTCGTTGAAAGATGAGCTT
GCGCAAGATTAGGTAGTTGGTAAGGTAATGGCTTACCAAGCCAAAGATCT
TTAGCTGTTTTGAGAAAATGATCAGCCACATTGGAACTGAAACACAGTCC
AAACGTAATATAACGGCAGCAGTAGGGAATTTTGAACACTGAGCGAAAGC
TTGATTCAGCCAAGTATCGTGGATGAAGAAGGCTGTCTTTTGGTCGTAAA
ATCCATTTATATAGTCACATTTAATGTGTCTTTTATTTCGGTAAAAGAAA
AGATTATGACTTTCTATAGAAAAGTCCCGGCAAATCTCGTGCCAGCAGCC
GCGGTAATACGAGAGGGGCAAACGATGTTTAGCATGATTGGGCGTAAAGA
GCTTGTAGATGGTTTCTTTTAATTTTATATAAAAGCTCTAAGCTTAACTT
TGATTATATATAAAGGAAAGATAACTTGAGTTATGGAAAGGAAAGTAGAA
TTCTTGGAGGAGATACTACGACGACGGCAACCTTCATCTCGTATGCCGTC
TTCTGCT
>a65r3279
GCAGAAGACGGCATACGAGATCCACAGCCTTGGACAGACGGCAGAGCTTG
TCCTTCCAGATGGTGGCAGTGAAGCCGTGGTGCACGCAGCGACCGGGCTT
CTTGACCAGCACCAGCTTAGCCGGGGCGCAGACAACGGACTTGGAGTACT
CGTCCAGGATGCAAGTCTTGGGGACCAGGGTCAAGATGACCTGGGGACCC
GCGCAGAAAGGCTGGATCACCTTGGTCTTCTTGAAAGTCCAGGGGGCGCA
GATCTTGGAAGTGATGTTGTGGAAGGCTTGCACCAGGGTGGTGATGTTGC
CGTCGAGCCCAAGGTTGCGCAGGGCCGAGATGTTGAAGAAGTTGGGCAGC
TGGTCACCCAGGTTGAAGCCAGACAGCGCGGTCCAGTTGAAGTTGTTGGT
GTTCCACGCGGAGGGCACGAAGTTGGACCAGTTGTCGCCGTACATGCTGG
CCATGAACTCTTGGAACGACGGAATGGCGCTGCCCGCAAGCAGACCGCGG
CCGCTCTTGTAAGGCTGAAGCATGGTGTCAATCTCGCTGTGCAGGTCGCC
GAAGGCGGCATGCATATCTTCGGAGTGGAAGGTCCAGTCGCCGGGGGTGG
CCGTAGCTGCGGATGCGCATAGCGCGATTGCCAGCAAGATATAGGCGGTC
TTCATGGTAAGGCCGAGCAGTGTCTAAGCAAAGGGTCGCGCAGGTATGCA
AGATCGTTGCGCGATACTTGATCACTCAACGCAGAAACAAAGAGAATTAT
GCC
>a66r1187
GCGGGGCGGGGGACGCCGAGGCTCTGCTGCTGGACGAAAACGCCAAGGTT
CTGGTGGCGCTGGAGGAGGGCGAGGCCGCGGGAGGCGCGCTCCGGGAGGA
GGGAGCAGCTCTGGCGCCCAAGGAGACGCCGCTCTGGTTCCGCCGCGAGG
GAGGCGCGCGCGCCGACGAGGACGGACAGAGCGCTGGCGTGGTGGACGCC
GAGGCGGAGCGCAGGAGGCTGGAAGCCGCCTACCTCGCCCAGTACATGGA
GGCAGTGCGGGCGGCGGCCTCGGGCGGGCACCCCGATGCGGTCCAGGGAG
GAAAGCTGGGCGAGGAAATGGCCAAGCAGGAGGTCCTGGAGCCGAAGCAG
GAGGAGGTCCTCAAGTTTGAGGCGGTCAAGCCAGAGGTGGAGGCGTCGAC
AAGTCGAGCACCAGAGCAAGACGAGGACGAGGACGAGATCTCGTATGCCG
TCTTCTGC
>a78r15779
TTTCAAGCAGAAGACGGCATACGACACACCAGGGCCACACGACGCCAGAG
GCACGGGCGGGTGCAAGATCGCGAGCGATCTCCCACCCTCTCCCCATCGC
GCTGCCCCGCGCCCCTCGAGAACCCGCTCACTTGGAGGTGGTGGACACCA
CCTTGCCAAGCATGACGGCGGTGTTGCCGTCCAGGAAGGCAATGCGGGAG
AGACCCTCGCAGTTCTTGAAGGAGTCGACAACCAGGGGCTGGCAGGGCTC
GAACACGACCTCAGCCATCTCGTTGGCCTTGAGGGAGTGGGGGTCCTCCA
GCTTCTTGCCACCGGTCTCCTTGCCGACCTTCCAGTTGATCTTGGTCATG
CGGCAGGCGGCGCGGCCGCAGCGCACAAAGCCGATGGGGCTGTAGCCGGC
CTTGACCTCGCCGGGGATGTCCAGGGTCTGGATCTGGGCGGTGAAGTCCT
TGACGGGGGCGAGGGTGGCGTCAGACTTGATGATCATGACGTCGCCGGTG
CGGGGCATGGTGTTCTTGTCGAGACCCTTGACG
>a80r15195
TTTTTTTTTTTTTTTTTTTTTCAATCAGAAGACGGCATACGAGATGCCTT
GATGTCATACCAGTCCTTCTTGCTGAAGGGGTCCACAATCTTCTTCTTTC
CGCCCTTCTTGCCCTTGGACAGGCGCTTGTTCTTGCCCACAGCCATGGTG
CTCCTCCTGCCTACGCTGTTCAAGAACCTGTCCTAGCCGTGCGGGCAGAT
TCCAAAGAGGGACAGACAGGTACGCAGAGCGCCCATATGCCAGGGCGGCC
TCGCA
>a99r1969
ATCGACATACTCCTGCTCCAAGCACCCGTTTACTCCCTTTCGTACGTTTG
CACTGAACTCATATCGACGCTTGGATTGATTCCTCTCGCGGGAGTCAAGA
TGAGCGCCATGAACGGCACGACGTACATGTCCGATGCGTACGCCTCGGTG
TTCACCCCTGTGGTGTCCGTGGTGTCCATCCTCTTTGCGCTGTGGCTCTG
GCACCGCGTGAGCCAAATCAAGGTTCGCGGCGGCGCGACCATGGGCACGA
GCAACGGTCGTGAGTACCTGTTGGAGGAGGAGCAGCGCGGCGAGACGGAG
ATCGAGGAGAAGGTTGCGGATCTGCAGGCGGCGATCACCGAGGGAGCCAC
CAGCTTCCTCCTGACCGAGTACAAGTACGTGTCCCTCTTCATGGCTGCCT
TCTCGGTCTTCATCTTCGTGCTCCTCTCCAGCCAGGACGGCTTCACCCGC
AAGTGGCACCGCGACGAGTCCGGCGTGCTCCGCGCCCCGGCCCTCTACAA
CGGCGCTTTCTCCACGCTGGCCTTCCTCATCGGCGCCGCCACCTCCATCG
TGTCGGGCTACCTGGGTATGGCCATCGCCACCTACGCCAACGCGCGCACG
GCGCTGCAGGCCCGCAAGGGCATCGCACCCGCCTTCATGGCCGCCTTCCG
CTCCGGCGCCGTCATGGGCTTCCTCCTGGCCGGCAACGGTCTGCTGGTCC
TCTTCCTCGTGGTGCGCCTGTACCGCCATGTCTACGGCGACGACTGGGAG
GGTCTGTACGAGGCCATCACCGGCTACGGTCTGGGCGGCTCGGCCATCGC
GCTGTTCGGCCGCGTGGGCGGCGGCATCTACACCAAGGCTGCGGACGTGG
GCGCCGACCTCGTGGGCAAGGTGGAGAAGGACATCCCCGAAGACGACCCC
CGCAACCCCGCCGTCATCGCCGACAACGTTGGCGACAACGTGGGCGACAT
CGCCGGCATGGGCGCCGATCTGTTCGGCTCTTTCGCCGAGTCCACCTGCG
CTGCCCTGGTCGTCTCCTCCGTCTCCTCCCTGGGCTCCGAGCACATGTGG
GTGGCCATGAACTTCCCGCTCATGATCACGGGCGTCGGCATCGTCGTCTG
CATCTTCACCACCCTGCTGGCCACGGACATCCGCCCCGCCCGCGTGGTGG
CCGAGATCGAGAGCACGCTCAAGATGCAGCTGGTGGTCTCCACCCTGCTC
ATGACGCCCGCCACTTTTGTGCTGGCCAAGACTGCTCTGCCCGCCACCTT
CACCGGCCTGTTCCACGCCGACCCCACTCGCGCCGTGGCCAACTGGCACG
TCTTCATCTGCGTGGCCGTGGGCCTCTGGGGAGGCCTGGCCATCGGCCTG
GTCACGGAGTACTTCACCTCGAACCGGTTCGCGCCCGTCCAGGACGTGGC
CGACTCGTGCCGCACCGGCGCCGCCACCAACGTCATCTTCGGCCTGGCCC
TGGGCTACAAGTCCGCCATCGTCCCCTGCCTGGTCATCGCCGCCACCATC
TTCACCAGCTTCTCCCTGGCGCACATGTACGGCATCGCCTGCGCCGCGCT
GGGCATGCTGTCCACGCTGGCCACCTGCCTGGCGATCGATGCCTACGGCC
CCATCTCCGACAACGCCGGCGGCATCGCCGAGATGGCGTCCATGGGCGAG
GACATCCGCGAGCGCACCGACGCCCTGGACGCCGCCGGCAACACCACCGC
CGCCATCGGCAAGGGCTTCGCCATCGGCTCCGCCGCCCTCGTGTCTCTGG
CCCTCTTTGGCGCCTACATCACCCGCGCCAACATCAGCCTGGCCGACTCC
AGCATCCTGGACCCCGAGGTGTTCTCCGGCCTGCTGGTGGGCGCCATGCT
CCCCTACTGGTTCTCCGCCATGACCATGAAGAGCGTGGGCAAGGCTGCGC
TGGCGATGGTGGAGGAGGTATCTCGTATGCCGTCTTCTGC
>a101r785
CAGAAGACGGCATACGAGATGCCGCGCCCGTCCTCGGCGTCGCCCTCGGC
GTGCAGAGTGCCGGTTCTGAGGGCCAGGGCTCGCTCGTTCAGGTCCACCA
GCGCGGAGGCCTTGTCGGCAAAGGAGGCGGCCAGCGCGGAGAGGCGGCTG
GGCTGCCGGGCGTGCACCACGACGGTGGCGGAGGGCTCGTCCAGCAGGGC
AGCCAGCACGTCCTCGGAAATGAGCCGGGCCACCACCGCATGGGCCACGG
AGAGCTCGACGTCGAACATCTCGGCCAGCGACTGGAGGGAGAGGGACGAG
TAGTGGCGCGCGTAGGTCAAAAGGTAGGTGCGCAAGCCCTCCACCTTGAA
GCGCTCGTGCAGCAGAGCCAGCACGCGCTCGCTCTCCGGCCACAGAGACC
AGCAGGCCAGGCCCGCCACGCTCTCATACGCCGAGTTCCAGTTCCCGTTC
CCCAGCGCGCGGGCCGCCGCCA
>a102r1314
CTTGATTTCTACCAAGGCCGCTCCTTCGCGCAGGTCAGCTCCCTGGCCCA
CAACAAAGCGGCCTGCTCAGCGCCTTCGAAGTTTAACAGTATTTGTCTTT
TGACATTCTAATTGGTGTTGTGAGATCGCTGAGCATTGGCTCTTGGCGGT
CTGAGCCTCACCGCTTTCTCGTTTTAAATTTGCTCCACGTAACCAGGCAG
TAAGCCCTGCTTTTGGTGCATCATGGCTACTGAGGACGCAGAAGTGAGCG
CCATTGTGTGCGACAATGGCTCTGGTATGGTGAAGGCTGGCTTCGCCGGC
GACGATGCTCCCCGATCGGTGTTCCCATCCATCGTCGGTCGTCCTCGCCA
CCACGGCGTCATGGTGGGCATGGGCCAGAAGGACACGTACGTGGGCGACG
AGGCCCAGTCCAAGCGTGGCATCTTGACTCTCAAGTATCCTATCGAGCAC
GGCATCGTGACCAACTGGGACGACATGGAGAAGATCTGGCACCACACCTT
TTACAACGAGCTGCGCGTGGCGCCCGAGGAGCACCCCGTGCTGCTGACGG
AAGCCCCGCTCAACCCCAAGGCGAACCGCGAGAAGATGACGCAGATCATG
TTTGAGACGTTCAACGTGCCTGCCATGTACGTGGCCATCCAGGCAGTGCT
GTCGCTGTACGCCTCTGGCCGCACCACGGGCATCGTCCTGGACAGCGGCG
ACGGCGTGATCTCGTATGCCGTCTTCTGC
>a105r3854
TTCAAGCAGAAGACGGCATACGAGTTCAGAGTTCAGAGTTCAGAGCCCTC
GCTTTGCACGTGGGTCACACCGTCTGTAGCGAAGGAACCGCTGCCCATGC
CCACACTCCTAGCGTCTGTCTCCCCAAAGCTCACTAGGGTGCTCGTACTG
TCGGAAGGACCGGCACCGAAGGAGAAACTCGATGTGCTCGCGCTCCCCGT
TAAAGATCGTGCACAGGCCGCCGACATCACGGCGCTCACAGCGAGTAGGG
CAACTATTCCGCGATGCATTTTATTCTCTCAAACGGAGTGACCTCAATTT
CAAACCCACAATTTGCGCTCAAGTTTGAGTTTGATTTT
>a106r706
ATCAGAAGACGGCATACGAGATGCGCCTCCAGCTCGAGTTGCTCCAGCTT
CGCCAGCTGCTCGAGACTCATGTGGTCTCTTGCCTCTGGCGATAATGCGC
CCGAAGCCTGGAGCATGGACTCCAGCGCCGCGGCGTCCAGGGCCAGGGAA
TCGGCCGCAGAGGCGCCTTTGGAGACGCTGGGCACGGGGTCGGCGCTCAG
GAGAGAGCAGTACCGCGTCCATTCCTGCACGAAAGACTCCCACTGAGCGG
GGGTGGGGCTGCCGCGCAGGTGGCGACGGAACTCGTCGCGCGCGTATGTA
TCGCCCATGGCGCGCATGGGCGGCGGCAGGCGCGACGAGTGCAGACGCAG
AATGCGACGGTACAGCGAGATTATGGGCGCGGCTTTAGAATGGGCAGTCA
TGCTGCTGAGCGCGAGACAAAGACACGAGCAGGGGCGGGCCTATCACTGG
GCAGCAGTGGCGCTGGTCAGGGCGCCCAACTGCTGATTCTCAAACTCGAC
CATCTGCTGCTCGCGGTCCATCTCCAGAATAAGGGGCACCACCAAAACCA
CAAACGTCGTGCCAGCAATCCACGCAGCTTTTCCAGTGCTCCGTGTGAGC
TTCCACAGGCTATAGCTCAAGTTGTGAACCGCAGTCTGGACACTGGGAGC
CATGATGTCGCGTTTCACGGTTCACAAACCGGACAGGAAGCCGCCTGGCT
TGTTTGAT
>a108r3134
GTTTTTTTTCAGCCAGAAGACGGCATACGAGATGCCTGCTCCACGTTGGT
CGCATTCTTTGCCGAGGTCTCAATGTAGGGCACCCCAATCTCGTCAGCAA
ATGCCTTGGCAGTGGTGAAGTCCACCACGCGTTTGGAGGTGAGATCCACC
TTGTTTCCAACCAGCAGCTTGTTCACGTTCTCGTTGGCGTACCGGTCGAT
CTCGTTCAGCCACTGCTTCACGTTGTTGAACGACTCCAGGTCCGTCACGT
CAAACACCACAATGATGCCGTGAGCACCACGGTAGTAGCTGCTCGTGATC
GTACGGAAACGCTCCTGGCCAGCCGTGTCCCAGATTTGCAGCTTGATGAC
CTTGCTGTCCAGATCCACAGTGCGGATTTTAAAATCAACGCCAATGGTGG
AAATGTAGCTCTCCGTGTAAGTGTCATCCGCAAAACGCAGCAGAAGGCAT
GATTTGCCCACGCCAGAGTCGCCGATCAACAGCAGCTTAAAAAGATAGTC
GTACTCCGGATTGGACATGCTGCACAAACGAGGCTCCAGAACCAAGCCTC
AGTGCAGTTTCCAACAGCTACGTCAAACAGGGCCTGGGAGACGCTTGTCG
CAGCAACCGCCAGACAACCGCTCTAATAAGCCAAGTTCTATTCTCAAACA
AGGCCGAGTAGGGCTCAATGAGCGCTTCATGGCCCGTTGCAAACGCT
>a113r1010
ATCAGAAGACGGCATACGAGATGCTCTCCAGCGTCATGTGATCCTTTAAT
ATTTGTCCCTTGTAGATGAGTCGAATTTGGGAGGCCTCGCCTCCTGCCGT
CTTGGCCACCTCCTGCTTGAGATCGCCCACCGAAGCCTCGGTCGAGGTCT
CCACATCAAAGGGCGGAGACCCAGAGGTGGGCTTGATGCGCAGCTTGAGG
CTCGGCATGGCTCCAAGTCGCGCAAAAGTCGGGCGCTGCAGAAACAGGCG
GGCCTGTTGTAGGGCGTCCAAGGGCTGGGCCTCATTGCGGAGGGCGACGC
CTCATGCGTGGCTCAGTGTTAAAATGGCGGGATA
>a118r2486
AAAAACTCTCGAGCTGCGCGAGAGTGCTGCAGGATCCTGCATGGCACCCC
GCCACTCTTTCTCGCACCTGGACGCCACTCTATGACGACTGATCGCGCTT
TCTAGAACACCTCGACCGAGACGGCCTCCTGGCTTCCCTTGAAGAATCAG
AGCGAGACGCCGTTCCGACACAGCGCCTCCTTCATCTCCTGTATCCAATC
TGTTGGGAAGCGCTATGATGAGGCTGGCAGTGGCGCTTCTTGCGCTGGCC
GTGTCGGCTCAAGCCTATCACTTCAACTTTGACGAAGGCTGGCAGAAACA
GTGGAAGCACAGCTCAGACGAAAAGTACTCGGGCAATACCCTCCATGTAG
AGATTCCGCCTGGGCTTTCTACGCCCGCACTCAAGGTCCCTGAGAAGGCT
CGTCACTATGGTCTCAGCGCCATGATGCCCGAGCCGGTGGACCCCGCGAA
GAACCTGGTACTGCAGTACGAGGTGAAGCTCCCTCCTGGAGGGCTGACCT
GTGGAGGTGCCTATCTCAAGTTCCTCACCGCGAGCCCAGACCTGCGAGCA
GACGGCTTGCGTCCCGAGACCCCGTACACGGTGATGTTCGGTCCGGACAA
ATGCGGCATGACGAACAAGGTGCACCTGATCCTGAAGCACGAGAACCAGA
AGACGGGCGAGATCGAGGAGAAGCACCTCCGCAACCCCCCCGCGTTTGCC
AACGATGACCGTACGCACGTGTTCACCGTGGAGCTGGACGCCCAGGCCAA
CACCTACCGCCTGCTGGTGGACTGGGAGGAGAAGCGCGCGGGCAAGCTGT
CGGAGGACTTCGACCCGGCCATCGACCCCCCCGCCACCATCCCCGACTCC
GAGGACCAGAAGCCCGAGGACTGGGTGGACGAGGCCCAGATCGCCGACCC
CGAGGCCTCCAAGCCCGAGGACTGGGACGAGGACGCTCCCCGCGAGATCG
AGGACGCCGAGGCGGAGATGCCCGAGGGCTGGCTGGAGCTGGAGCCCGCC
GAGGTCGACGATCCCGATGCTCGCCGACCCGAGGACTGGGACGAGGAGGA
GGATGGCGATTGGGAGCCCCCCAGCATCCGCAACCCGCGCTGCGCCGGAG
CCCCCGGCTGCGGTCCCTGGAAGCGCCCTCGCGTGCCGAACCCCGCCTAC
AAAGGTCCCTGGAAGGCGCCCATGGTGGACAACCCCGAGTACAAGGGCGT
CTGGGCTCCCCGTGAGATCCCCAACCCCGACTACGTGGTGGACGAGCGCC
CCCTGGCGCACATCGGCAAGGTGGGCGCCGTGGCGCTGGAGATCTGGACC
ATGGACAGCGACTACTACTTCGACAACGTGGTGGTGGGCAACGATTTCGA
AGAGGCCAGTGCTCTGAAGAGCGCGTGGGAGGTCAAGAACGCCGTGGAGG
AGAAGGAGGCGCAGGAGCGCCTGAAGAAGCTGGAGGCGGAGCGGAAGAAG
GCGGAGAAGGAGGAGGACGACGAGGACGACGAGGAGGAGCTATCTCGTAT
GCCGTCTTCTGC
>a123r320
GCAGAAGACGGCATACGAGATTCCCAGTCCTCCGGGGCTTCGGCCAGGCG
CACGAGCGCTTGACCCCGGGAGGTCATGCAGCGGATGAAGTCCAGGGACG
ACTGCGAGCGCGACGAAGCGTGTTTTCTGAAGCTCCGTTCTTCCAGCGGG
ACCGCGCTCGTTTGGGGAAAACATCCAGCCAGACCTGCAGACAGGGCAGC
AGAGTAGCTGGGATCCAGACCCTGCTCAGCCGGCTGCCGTCTTCCTTGCC
ACTCCCCCCCCGGCCAGATCACAGGAGACGAGGCCGTCCCTCCTCCCGCC
CCTTCCCCTCCCGTCGCCAGGACGGTCCGCCCGTCGTGGCTGCGGCGCAT
GCACCGCCCGCGGTCGTCGGGCGAGTGGAAGAGCGGCTTGGCTCCGGAGC
CGGAGCTGGGCCGCCCGACGCCTGGGGAGCCTTCCCGGGCTGCGCCCAGC
GCCTCTCGCAAGACCTCCAGGCCGACGAGGAGGTGGGAGTAGGTCCCGTC
CGCCAGCGCCAGACTCAGCTGGGCTCGGGAGTGGACCAGTTGAGGCCGCA
GCCGGGCTCTGGAAGGGAGCTGGGCCAGGACTTGGGAGAAGGACGCTTCG
AAAGGCGCGGAAGATGCGGCGGGGGGGGGGGTCAGCGGCGCGCGCAATTC
GCCCAGAGTCTCGGGGGAGGGCGCTGCCGAGCAAGGCCGAGCCACGCTTT
CTTCCCAGCCCCCCGTGGGACTTGTCTCTGGCCTGGAGGATATTCTGGCC
TTTTTGAGAGGAGGGAGCCCCGGGGGAGGCAGCGGCGTGCAGCTTTCCGC
GCGGGGAGAGAGTGGAGGGGGTCTCAGATTGCTGGCATCTGCGTTGTTGC
TGGAGGGACTGGACACCACCAGCTCCGGCTTTTGGACCCCTGCTCTCAGC
GTTGCCTGGGGATGTGGACGCTTGGGCGTGTTGGAGTGCCGAGCCCACAG
CCCAGCCTCGGGCTGGCCTTGGAGTTTGAGGGGAGGAAGGACGGGACCTG
GGGCCGCATCCGCTTCTCTGCCTCCTCCCCGGCAGAGGGCTCGTCCCTTT
CTCGCTTTGTCTTCGGCGCCGTCGGGAGGGAGGGACAGGCAGGCGGCGGC
CAGGCACGCCAGGGAATCGTGGGCCAAGGAGCTGGAAAAGTCTTTTCCGT
CTGCAGAAAACGCCCGGCGCGCTCGGCGGGCCAGGCGGCGCGGCGGGCGA
GGAGAAGAGGCCGCCGACGGGGGTGGTCCAGCGAGGCTGACTGTGTTGGT
CATGGCTCCCAACATGGCGCGATCGGCGGTGACTTCTGGATAGCTCAGCG
AATCGGACGAATCCTGCGTGCTCAGCGTCTCGGACAGGACGGGTTGGGCG
CGGGAGGGTGCGTGGTATGTCTGTTGTGCTTGCGGAGCCTGTTGGAGATC
CAGCGGACGGCTTCTATTGATCTGTGGCCCGGCCCAGCCACTGGAAGGGA
CCCTTGCGTGGGAGGCGGTGTGGTAGCGGGCGCCGCTCGCGGGGACTTGC
GCTGCGCTTTCCTCCGCTTTTAAAGATTCGTTGAGGTTGGACTCTGCCTC
GGGCGCCAGCCCGGCTCGCGCAGTTTCCGCGATCCCAGGTTCCAGACGGC
TCCCGCGCGCAGCGGGTTGGGGCAGCGGTCGAGCGCCGAGCCCCTGCACC
GCGGCGCACAGGGCCATGTAATGCCAATTTAAGAGTATTGGTGGCGTTTT
ACACGAAGAATCGGTTCATCAGGCAGCCTACGTTGTCTCCCGCGGATCCG
GCAGTGTCCGTCCAAGGGCCCCGGACGCGCTGCGGAAATGAAACTCTGCG
CCGCGATCTAGATCTCAACAACACTAGTATTCTATTGTTTGTACTCGGTG
TGAGCAATTGACGGCGCGGTGTGCCTGTAACGCTCCGCGTGATAGCCTCC
GGGGGGGCCCTGGGGACATGCTGCCAGAGGGGGCCCGCCCGAAACTCGAA
TCGGCCCGGTTTCTCGTCCGAGGCGATGGCCCAGCAAGGCTTACCGGATC
CCGTAAGAGAGCATGTGCGAGGAGTAGATAGGCTGTGTCGTTTTGTAATG
CACATTCATAGTGCAAAAGGCACATGTCAGAGATTCTGGGCAACTCTGTG
CAGACCTGAGAGGGCGACCCGCATGCAGCGGCGACATCCGCAAACTCCGG
GCAGGCAATTCAAGGAGCGTGCAGATCATGCGCGAGCATACAAAGGCGGC
TGAAATAAGAAAAAAAATGCTTTGCGTTGCAGTGACACTTTGAATCCCGA
AATGCACGCTGGTGGGGAGCGCTTGCCAGTACGCAGATCCACCCTTGTCC
AACCACAGCGCGCTGTCAGCTCCGTCCGCGGCCGGAAAACGTGGCGGACA
AGGCCGGGATCTCGTATGCCGTCTTCTG
>a124r998
GCAGAAGACGGCATACGAGATCCCCTCTCCCCAGCGATCAGACTGCAGCA
CCATAGACCGGATTGTGGGTGACCACGCCGCCATCATCAGCAGGGTTCGG
GGCGGGCACAAAGTCGGCACGGTCTCGCCCGCCATTCCACTTGGTCTTGG
CCCAGCGCTGGACCTTCCTGGCTCGGTCCATGCCCAGAGCGATGAAGGCG
ACGAACAATACGTAGATGGAGAAGGCCAGCCAGAAGAGGAATTGCGCCCA
AGCCAC
>a126r894
CAATCAGAAGACGGCATACGAGATCTCCAGCTCCTCCAGCTCTGCCGTGA
TGCGCTTGACATTGGCGGTGGCCAGCCCACGCAGGCGCTCGGCCTCGCCC
TGGAGCTTGGCGAACTCGGCCTCGATGCGCTGCACCTCCTGGCCGGGGTA
GGAGGGCCACTTGATGGAGGAGGTGGCCTTTTTGTAAGCGGCCAGAAGCT
TGGGGTCCACGTTGGCCTCCACGTTCGCCCAGTCGGGCTCCGTCACGGGC
TGGCTCATCGACTTTAGCCGGTTGGCAGCCTCAGACACAGCGTTGCGCAG
CGACGCGACCTCGCGCTTGCCATCCTCGCTCTTCACAGCGCTCGAAACAT
CCTCCCAGCTCTGCGCGGGGACTGCCGCCTTGGTCTGAGTCGCGAACGCG
CGGAGAGTCACGCCAGCACGGGCGGTCTCGCGCACGGAGGAAGCCACGGA
GCGCAGCATCGCGGCTGAGAAGGAGAGGCACACGCAGACGCTCGCTCAAA
ACCCTTGCCTCCACAAGGGACCAAATGATTATTGACGGGGTCAAGGAGGG
CGCGAC
>a129r19645
TAGGAGCCCGCAGCTGCTGAATTTCTGTAACTCCATGCGACTCCATGCAC
ATAAAAGCCGAGTCTCCATAGCGATGTAGTATCCGTAAAACCTACCTCCC
GTTTCAACTGTTTTTACTTGTCGAACCGACATTATTGTCATGATTGCTGG
TCGCATTACGTTGGCGTTCTTCGCGTGCGCGTTGCTGTTCGGCTCGTACG
CTATGGGTATCCCAGGGGGATACCAGCCCCAGGATCCGGACAACAACGAC
GAAGGCACGCAGCAGGCGATTCAAGTTGCTACCGATGCGATTGAGCAGGA
GAACGCTAACGCCTCCGTCGAAGTTGTCAGTCTCGACACTCAAGTCGTCG
CTGGCACCAACTACCGCATGACTCTGAAGGCCACTGATCCCGACAACACC
ACCACCTTTTACCAGGCCGTTGTTTTCGAGTCTCTTCCCTCCGACGGCGG
CACCTTTACCCTGTCGAGCTTGAACAAGGTTTCCGACGACGGGACGGACG
TTCCGGGTAACTGAGGCGCGCATTCCATGTCTCCCGTCTTTCCTTCGCAG
CGAAAGAATAGCGATGACTCCGACATGAATGACGCAATTGCCTTTGCTGT
CAGGAGCATCTCTGCCCAATCCAACTCCATCACCCCCTATGCCCTCAAGA
GCGTTGCAAACTCCCGGGAGGGTGACGGACCCACGTACTATCTGACTCTG
GTCCTGAGCAATCCGACTCTTCCAGATATGAGGGTCAATGCTGAGGTGTC
GGGCAAGAACCGGAACTTCAAGCTGACCAAATGGAAGCAGATTTCTTGAG
GATTGCGAATGTACGATTTTGGTCGCGTGTCCCTCATGTAGTGATTTTTT
TGCAAAAAAAAAAAAAAAAAAAAAAATAAAAAAAAAAAAAAAAAAAAAAA
>a130r4231
CAGACCTTCGGGCGCAAGAAGAATGCCGTGGCTGTAGCCCACGTCCGCCG
TGGCCGTGGTGAACTGCGCCTGAACGGCGCCCCCCTGGACCTGCTCCAGC
CGGACACCATGCGCCTCAAGGTGCTGGAGCCCGTGCTCCTCCTGGGCCGC
CAGCGTTTCGCCAACGTGGACGTGCGTCTGCGCGTTCGCGGAGGCGGTCA
CGTGGCCCAGGTGTATGCGCTCCGCCAGGCCATTGCCAAGGGCATCGTGG
CCTTCTACCAGAAGTACGTGGACGAGCAGAGCAAGAACGAGATCAAGGAC
GTGCTATCTCGTATGCCGTCTTCTGC
>a133r562
GCGCACGCTATTATTCGTCTACGCTCCCTCCACTCAAACTCGTTGTTTGC
GTGATGTGCTGTATTTACTGTTGCTTTCGCTGAGTGGCATAGTTTTCAAC
CAAGCCTGCGTGGAGGTTGACGTGAGGCGCCGAGGGCGCCATGGCGCACC
GCTTGCTGCATGATCCCCAGGCGGATGGCTGGGAGCGCAGCGATTTTCCC
ATAGTTTGCGAGACGTGTTTGGGCCCCAATCCATACGTCCGCATGCAGAG
GATGGAGTACGGCGGCACATGTCACATTTCCGGCCGTCCGTACACCGTCT
TCCGCTGGCGCCCCGGCAACGACGCTCGCTACAAGAAGACCATCATCTGC
CAAGATGTGGCCAAGGCCAAGAACGTTTGCCAGGTGTGTCTGTTCGACCT
AGAGTACGGCCTTCCAGTGCAGGTCCGTGACCAGGCACTGGGCTTGAGCG
AGGACGCGCTGCCCGAGTCGGCCGCAGGCAAGGAGTTTGCCCTCCAGCGA
GCAGCCGAGGCGGGGGAATTGGATGGTCGCAAATTTGATGCCCCGGCCAG
TTCGGAGCTGCTGCAGTCCTTGAGGCGCACAGGGCCGTACTACAAGCGCA
ACGCCGCCAAGATCTGCTCTTTTTTCGTCAAAGGGACCTGCAAGCGTGGC
GCCGAGTGCCCTTACCGCCATGAGATGCCCGAGTCAGGGCCCCTGAGCAA
ACAAAACATCAAGGACCGGTATTACGGGGTGAACGACCCGGTGGCGGAAA
AGATGCTGGGTCGCGCAGCCAAGGCGGCGGAGTTGACCCCGCCGGAGGAC
GAGTCCATCCACACTCTGTTTGTAGGAGGGCTGGGCGAAGATGTGACTGA
GGAGGACGTATCTCGTATGCCGTCTTCTGC
>a134r1400
ATTTCGCCCAAAAATTAAGTGCCAGATTTGCCGTGCATCCTTCGTAATAT
TTGGCGTAATGTTCCGCAGTGTTCTCACGTAGACAGCAGTCTTGCAAAAT
TGGGCGACCCGTCCCGCGCTCCCGTCGCACGTGACCTCGACCCTCGACGC
AAGACCATAAGGACCAAAAACTGAGACCGTGAGACTGTGTGCACAGTATG
ATGCGCGTTCTAATGCCTTGTGTACTGTATTTAAATGGTTTTTGTCTGTT
CATGCGCGAACCTCAAAGGGATTCAATTTCTTAGAGGACGAACAGGGCCG
CTTGCGTGAAAGCGATTCCGCAAGTGTGCGCCTCCTCTTAGCATTCAGGT
CGTCAATATGATGTACCGCAAATACAATACGTGGTCTCAAGAAGAGGTAG
AGGCGCTATCTCGTATGCCGTCTTCTGC
>a136r30307
AGCTAAGAAGAGTCAGGAGCTCCACTGCTACTCCTGATTTGATTTCCATC
CTAATAAATATATTGTGATTGTTCCCGCGGAAGCATTTGCGTAAATATTG
GATATATTGAGGAATAATTGCATTGTCCACCCCCGACTAGCCTGTTGTGC
CTGTGTTTGGCCGACAGAACAACTTGCTTGCATATGTATGAGGTGTAACT
TCGAATGAGAGATAAAAAAAAAAAAAAAAAAAAAATCCCGTATGCCGTCT
TCTGCTTGAAAA
>a137r798
AATCAGAAGACGGCATACGAGATCGTCCTCGTCCTCGTCCGAATCGTCGC
CGTCCGACTCGGAGTCCGAGTCCGCGTCCGGCGCCGCCTGGGCCACGGCT
CGGGCGAGCGGCAGGGGCGAGGGGTCCCGCGTCCCCGGAAGGCCGAATCC
CCCTGCAGACCGCCGTCCCTCCCCCTCCCGCAGGCGCACCTCGCACTCGT
CGTCCCAGAACAATATTTTGAGCGAGGTGGCGATGCCCAGAAACTGCAGC
TTGCCCCACATCTTGCACTTTTCGCAGCCCACGCAGTCCATGACCCGCGT
GATGTTGCGGAAGGCGCCCTGAAGCTGGCGCTTGAGCTGGGACCCGCCCC
GC
>a138r481
ACCAGAAGACGGCATACGAGATGCTCGCCCAGGCCTTCCTTGCCAGCACG
CTCCACGGCCAGGTCTGTCTTGGAGGAGGAGCGGTTGTATACCGAGATGT
GGAAGCCCTTTTCCGCGATGTTGAGGGCCAGGTTCTGTCCCATCACTGCC
AGGCCGATCAGGCCGATCGTGGACTGGGGGGCGTCGGCACCCATGGCGGA
GCTGCAAGCAGGCAACCCAATACGCGAGTGAGCGAGTAAACAAGCTTCAC
CGCCTCCGAGGCACAGAACAGTACAATCAAGCAGAAAATTCGCATGCGCG
ACACGCCAGCGCACCTGATGATGGCTCCTCGAGCAGGGCGAGCCCTTATC
CCCACGCCAGCGGGTTGCAGATGACACACGCGAGACGGCATGGTTCGGCC
AGACTCGACTCTGGACGCTGAGGCGCAGAGGCGTCGGGAACCAGTGGGGA
CAGCCCTGGGAGCCAAGCCAGCAGCATGCAGAACCCGCGATGGAGTTCTG
AGGTCGCAAGACATCGCCATCGCGGCAAAAGTTGTTGCTAGGATTGGCGA
GCGGGCCTCACGCGAGAGGCACGCGCCTGAACAGCAACACAGGCCAGTAC
TCCTGGCTGTACCGATGCGCCGCGCGGCTGCCTGCCAACTACTCGCACTT
TATTAACATGCAAAAAAAATCGGCGGAAAAGCATCTGGG
>a142r816
TTCAAGCAGAAGACGGCATACGAAATGCCGGCAGCAAAGGTTGCGGCGTA
GAAGGAGCTAATCTGCTCCAAGCTGTTCTGGTGAGCGCGCTGCACACAGT
TGAACGCGACGTGGTCCTTGGTATCGGCCTCGGTCGCATACAGCGTCGGG
TATCGAACCTTGTATTTGCGGCGCGCCCCCATTACTCTAATGGGCATCCA
AACATTCGTGATCAGAGCTCCAGCAGCGGCCAGCAGCAAAAGATAGCCAT
GGTCCCTCCCGAGAGCGCTGGCAGGCGTGAGCAAGTGCATCATGGCTCCT
AGCGTCCGCTTGTTTGCGTATTTAAGGTTACAAAACAAATGGCACGGATG
GCGGACAGGTGCAATGTAGTGCAGGCTCGACTTGTTGAGCCATCGGGCTG
GGCCTCTACCGACGGAGCCATCCGGACGTGGCGGGAACGAGC
>a146r4197
CAGAAGACGGCATACGAGATGCCGAGTCCACCGAACATATTGCGACCCTC
CTCATAGGCCTTGGCCCAGAGGTCGGATGCCGTGGGGATGCTGCCAGTGC
CATCGAAGGTGTAGAGCACCTGCTGGGAGGCAACGCCGCCAAAGGTGTGC
GTCATGTTGCAGTACTTGGAGGAGAAGGCAGCCGGAGACCAGTACTTGGA
GGCAAACAGGGCAGGCTTCTTCACGAAGTTGATGCTGGGTGCGCGGCACT
CGATGCGCTTCTTGTCCTTGAACAGGTAGTCGTGCACGCTGAAGGTGCAG
TTGCCGGAGTCCAAAGTGATCTGGAAAGAGTGGCCCACGAACGAGGCGGG
CTTGTGCGCACCGGCGAAGAAGGAACCAGGAGTGCAGTAGCGGTCCTCCA
GCGAGGTCAGCATGGACGAGGCAGCGCTGGCACCGGACATCAACTGGGTG
ATAAGGCTCGACTGCATGGCCGCTCCACCATTGGGGAGCAGGCTTTCCAG
ACTGGTCTTGCCCTTATCGTTTCCCTGCAGGTTTGTTGACATGCCTTGAA
TAAGATCAGTGATAGAACCTGTAGTCTTGCCCAGGTCTCCGGCTGCCAGT
ACGGTAG
>a149r4700
ACCAGAAGACGGCATACGAGATGCGCGTCTTGCCGTTCTTCTCAATCTTT
TTGCCGTAGATCTTCACGTAGTGGCGGACGTCGTCCTCCTTGGACAGGTT
GAACATCTTGCGGATGCGGGACGCACGCTTGGGGCCGCGCTGGCGAGGCT
TCTCCTCGTCCGTCAGGCCAGGAAGCTCCGCCTCGCCCTTGCGCACGATC
ACCAGGTTGAGCACCGACAGGTCATGGCTCACGATGCAGCCGCGCACCGA
CTTGCGGCGGCGCTCGCCATCGCGGCGGCCGTGGCCCCGGAAGCAGGAGT
CGCCGCGCTTCATGAGCAGGCGCACGCGGTCCGTGGTCAGCACGCCCTGC
TTCATGGGGAAGCCCTGCTTGTCCTGGCCACCCTTGATCTTGAACACGTA
GCCCTTGAACTCCTCGCCCAGAGCCTCGCCGGCGACCTCCTGGGAGATGC
GCTTATCGTAGAAGGCGCGCAGCTTAGACTCATCCTCAACCTCCAGCTTC
TTTTGGCAACCCGTCGGGGGGTAGGCAATGTTTAGCTTCATGGCGCACAA
AGTTGCCAAGAACCGGCAATCTCCAACAGCCCACCAGCTCCGGAAAGGAC
ATGGACGGTGCTGTGCC
>a159r7048
AAAATACTGCCAACATCTAAAAGCAGCAATAGAGAGAACTAAAATCCAAA
GTTAAAGGTCTACGGACTTGTAAAGAGAAGGCTGTGGACCAAGTTTAAGA
CCAAAGTGTTTAGTGACCTACTGCAAGTGCCTTGGCTACTGGCGCTATTA
CGCCATCTGCCCTTCGGGCGCCTGTTAGCATGGATCAGCAAAAGGCCATG
AGAAAAGGATTTAAAGGCACGGAAGAGAACTCCAAGACGAAGATAATCTC
GTATGCCGTCTTCTGCT
>a161r11061
AACAGAAGACGGCATACGAGATGCCCCAGCCAAACTCCCCACCTGTCTGT
TTCTTTGTTACTGATTGTTAATACGTGGTGCAAAGGAATGAAAGGGACTT
TAATCCCTATCCCCAGACCTAACAAATGAGTCAAGCGGTACTCGGGGTTG
GGGTATTTCACTACCGGTCACAAAACCTCCCCCATATACTACACCCCCAA
GACACACTCCACGCAGACAGACTAGAGTCAAACTCAACAGGGTCTTCTTT
CCCCGCTGGATATGCCAAGCCCGTTCCCTTGGCTGTGGTTTCGCTAGAAT
GTAGATAGGGACAGTGGGAATCTCGTTAATCCATTCATGCGCGTCACTAA
TTAGATGACGAGGCATTTGGCTACCTTAAGAGAGTCATAGTTACTCCCGC
CGTTTACCCGCGCTTGGTTGAATTCCTTCACTTTGACATTCAGAGCACT
>a162r9165
GGAGGCAGGTATTTTGTGATAGATTTTCTTTGTTTTATAGATTACTCATA
GTGCGGATTCAGTTCATCCTCTGTTGATCCATCATGGGTGGCGCAGTAAT
TCAAGTGACCAACAAGACCGAGTTTGATTCCCACCTATCTACGGCTGCGT
CCAAGGGCAAGCTGGTCGTGGTTGACTTTACAGCCACTTGGTGCGGCCCC
TGCAAGATGATTGCCCCCTTTTTTGCGAAGTTGAGCGGGGAGTATCCCGA
TGTCGTCTTCCTTAAGGTGGACGTGGACGAGGTCGAGGCGGTTGCTGCGG
AGCACGGCATCACTGCCATGCCCACCTTCCTCTTCTTCAAGGATGGCAAA
CAGGTGGATTCTCTGACTGGTGCCAATCAGGAGCGCCTGCGTGCCATGCT
GACTCAGCATGCCCAGAGCTAGGGTCCTGTGGTGATTGATGCTGTGCATG
ATATCCCAGATCCTTTTGGTGAAACTTGGAAGTACCTCTGTAGCAACTCA
AGCACGGCAAAAAAAAAAAAAAAAAAAAAA
>a165r4051
TTTTTTTTTTTTTTTTTTTTTTTGATGTGCAGTTTCTTTAAAGCCATATG
CAAGGACACACTACATCAGCACCTACTAGAAAAATGCACCACCAAGTTTG
CAATGATTGGCAGTTGTAGACCGACTCTGGACTTCTGGCGGTTGTGACAC
GAGCAAGCTCTGATAACGCAAATGCCCCTGCACGTGTTTTATACCATCAC
GCGCAGCACACCTCCCGCTCCTCAAATATAAATATAACAATCCGCGCAAT
GTTCTCTGAATTGGCTAGGAGCATTGTCCCTTTGCTGCGATGTAGGCGCG
ACTACAGCACTTGCTCTAATGCAAGTATTGAAACGCAATGACGCAGCTTC
CTCTGATGCATTTAGGTCGTTAATCCACCATGTTACGTTATTATAGTATG
TTTGAGTAGCAAAATATCAAGTTTCCAGTCAACAGCATTTGTCCAATGGA
CGAGTCGACAAAGCAGCTGCTCGGCACCAGGCAGTACGAATAAGGAATGC
ACCACAATCCAAATTGTATTAAATAATTTTCATGTTAGTTTAATTTTTCA
AAATGAACACCTTGATTAGCGCGTTGATCTTTATACTCAGCTGCTATAGC
GCGTACGCCGATGTCGGCGATATCCCAGGCGCCGCAAACGGCCTAAATTC
TGTACAGGACCTCAGCGGCACTCCAGCTTTGGAAACTACTCCAGCTTTGG
AAACTACTGCAGCTCTTGAACTCAGTCCAGCTTCAGAGCACTCCTCCTTG
GTCTCTGACCCGTACATGGGCATAGATGAGCTCAAGAGAAATTGGCAGAA
CTGCTATAAATGCATTGAGGAGGCAGGTCGTAACGGAGAACCCATTGAGC
GGTTTTTCTCGTGTTTGGACTTTAGCGATGGCCAGCTCAAGTGCTCTTTT
CCCATCTTTGACTTGAGCGAGAGGCAACCCATTAGGGCTCAAGAACCCGA
AGAAGACTCATCTCGTATGCCGTCTTCTGC
>a166r1268
GCACATGCACAATGAATAGCGACGCCCGGTACCATTCCGCGCTTGGAAGG
CACTTGATAAGGCCAACGACTGATGAAGGGGGAAAGATTCGAATCTTTCG
GGAGGACGGGAGGAGGCGCCTTAAACCGCGCGCTCGGTGCCAGCCGACGG
TAGTGCAAAATTGATGAAAGTTATTTAGGGGGCTGGAAGCCTTGGCTGTT
TTCCTTGTACATATAGGTGTGCCCCGCACCACAGGGTGCTGGGTGCATGG
CTGGCATATCCACTGCCGCTGCCACAGGCAGTAGCGCCGAGGCAGGGAGC
GTCAAGGTCTACGGCCAGGCATTGGAGAGCCTTGCAGCTCCGGAAACGGA
TGTGGAATATGAGTCGAGGAGGGCTAATCTCGTATGCCGTCTTCTGCT
>a167r1984
ATAACATGTAGCAACAAATTATGCATATATGTTACACAATGCAACTGCGT
CATTCTGTCTGTCGTCTCTTTTCAATTCGATTGAGCACATCTGAAGAGGC
CATCAAACGATCGTATGGAAGTGCGAACGAGGTTGGCGCGCGGAGCGACG
TGTCTCGCACGGACGGCATGGTCTACCGGATTCCAGATACAACCCAGTCG
GTGGTTCCTGAAAAAAAATCGGTATTATTATTGTACTGTTTTGCGCAAAT
TGTTTGATGATCGCGAGCTGGGAGCAGCGCCTTTGACACCTGGTGGCAAG
TCTGAGGGACCTTGCGCGCCTGTAGCTGCGTCACAGCACTGCGCTGTGCT
GTGCGAAGGCCACATTGCTAGTATTTGATTTTTTAGCAGATATGAGGACC
GTCCATCGCGCCGCGGTGGCGCTGGTGGTGCTGTCGCTGGCTGCGGCGTG
CCTGGCCGAGTCCAAATACATTGAGGACACCGATCGCTTCCCCGGCTGGC
GCGGCGAGCTGCCTGGGGGGTTTTCTGGAACTTATGAGGATACCGTAGGA
TACGGAGAGCTTGGCCAGGAAACCTGGCGCGGCAAGGTGGAGGTGCTTTC
GTGGCGTCCACGGGCGTACCTGTTTCACAATTTCCTTAGCGACGAAGAGT
GCGAGCATCTGAAGGAGGTTGCCAACGGCACGATGCATAAGAGCAAGGTG
GCGGACAGCACCACGGGCGTGAGCGTGGATTCCAGCGTGCGCACGAGCAC
GGGCACCTTCCTGACTCGCGGCCAGGACTCGGTGGTGAATGCCATCGAGC
ATCGCATAGCATCGGTGACGATGATTCCTCGATCGCACGGCGAGGGCCTT
CAGCTGCTGCGCTACGTCAACGGCCAAAAGTACGAGCCCCACACGGACTA
TTTCCACGACAACAAGAACAAGGACGCGGACCACGGCGGCCAGCGCCTGG
CCACCATGCTCATGTACCTGAGCACTCCGGACGAGGGCGGCGAGACGGTG
TTTCCCAAGGCTGACACCAAGGTATCGGGCGAGGGCTGGAGCGAGTGTGC
GCTCAAGGGTCTGGCTGTGAAGGCTATCAAGGGCAACGCGCTCTTCTTCT
ACAGCTTGAAACCCAATGGAGAGGAGGATGTGCAGAGCACTCACGGATCC
TGCCCCACACTTGCGGGCACCAAGTGGAGCGCCACCAAGTGGATGCACGT
GGCGCCGTACCGTCCCGAAGAGGTGGATCAACGCGACCCACGATGCAAGG
ACAAGAACGGGCGGTGCGAGGAGTGATCTCGTATGCCGTCTTCTGC
>a168r461
AACAGAAGACGGCATACGAGATGCGCAGCAGCACGCCGATGAGAGACCAC
AGCTCGGGGTACTTGAGCCACGCGCGCGCCCGGCGGGAGATGGCCACCGC
CGCCACGGGAGCCAAGCACAGCTCGCGCGACAGCGTCAGGCCCGCCACCG
GGCGCCGCAGGTTACGAAATAGCAGGGCACGCATGGACTGCGTCAGCACC
GTCTGCAGCCGGTCCAAGGTCTCCGTAGGGGCTGCGCCCCACACCTCGGC
ACCGTAGACCAGCGCAGGCTGCACGACAGAACGTACCAGGTGGAGGCGCA
CGCGGAGCGGGATGGACGTGTAGCTCAGCGTGGGCCGGCACCGCTTGAGG
CGCCCGTGGCCCGCGGCGTGGCGAGCCGCGATCATGGTGCCGTACGATAG
CTGGGGGTCCAGGGCCACTCCGAGATAGAGGTACTGGTCCACCACTGGGA
GGGCCTCTCCCAGGACCTTGGGCGCCGGGGCCAGCTCCGGCACCGCGGGC
AGCCTCCAGGTCAGAGCCATGACGCCGCACTTGCGAGGGTTGGGCCGCAG
GCCCCAGTGCACGCTCCAAGCGCCCAGATGGTCCAGAGCGCTCTGCAGCC
CCGCCGGCGTGTCGGCCAGCAGGACCACGTCGTCGGCATACAACAGCCCG
CGCACCTGCGTCGTCAGCCCCGGGACCTCCACGCCCGGGAGGCCGTCCAG
CAGATCGTCGATGTAGATGTTGAAGAGGAGTGGCGAGAGGGGGTCGCCCT
GGCGCACGCCGCGGCAGAGGGCAAAGGGCGCCGAGTCGCGCCCGGGGCCA
CCTGCCACCGTGGCGGTGCCGTTGGCGTACAGGCGGCGGACAAAGGCCAG
GGCGTCCCCGCGCACTCCGAAAGCGTCCAGCTTGGTCAGAAGCCCCGCGT
GCGGGACCGAGTCAAAGGCCTTGGCAAAGTCGATAAAGGCCGCGTAGGTA
GGCCGGCCCAGGTCCCTGGCGCGGCGCTGCACCAGCTCCACCAGCGCCGC
CGCGTGGGCCGGCGCCTCCTCGCGCGAGCGAAAGCCAGCCTGCTCCAAGC
ACAGTCCAGGGTTTGCCAGGGGTCGCGCCGTGGTAGGGTCGTGTGACGCG
CGGGCCAGGGACGAGAACGCCAGCTGGAGCCGGCCAGCGAAGATGCGCGT
GGCCAGCTTCAGCAGGGTCGGGATCAGGCTGATGCCCCGGTGGTTGTTCA
GGTCCCGCGCGTCGGCCTTGGGCTTGGGGATGGAAATCACCCGGGCGGTG
TTGAGGCGGGCCGGGACGTCCAGCCACAGCGCCCGGCACGCCTCGATCAG
GCGACGTGCAAAGGGCGAGGTGGGGTGTCCGGCCGCCGCCGCCAGGAGCT
CGTCCGGGATGCCGTCCGGGCCCGGCGCCTTGCGGTTGGGGCTGCGCTGG
AGGGCCCCCAGGATCTCGGCCACCGAAAAAGGAGCGTCCAGCCCGGGCAC
GAGCCCACGCCGAGGCAGGGCCGCGCCCGAGGGGGTCGTCTCCCAGCGAG
AGGCCGGCTGCGGGGGGCCGGCGGCGGCCAGCGCGCCGTAGTGAGCCGCC
ATGGCCCGGGAGACCCGAGCGGGCTCGTCCTGCAGCACGCCGGCGTCGTC
CAGGACGGCGGCAGGAAACGTCGTCACGCGGTCCTTGGCTCGCGCCTTGA
GCCAGCGCCAGAGGGGGGCCGCCTGGGCGTCCGTCTCGTACTCGCACAGT
CGGGACACCAGCTGTGCCCACGAGGTGCGGCGTTGCTGCGCCACGGCCGC
GCGCAGGGGGGGCAGGGCGGCCCGCAGAGCAGCCCTGCGCGCGTCGTCAC
CGTCGGGCCCGTGAGCCGCGACGGCCAGCGCGCGCACGCGTCGGATCCGG
CGCCGCAGGTGGCAGGGCAGCACGTGCGAGCGCGAGGCGCCGCGGGGGAG
GGGCACGTGC
>a170r252
CAGAAGACGGCATACGAGATGTCGCCCTCCTCATCGTCAAAGTCGCCCAG
GTCCTCGTCTGCCAGCATGGCTTCCTCATCGGCAGTGAGCGCGAAGGCGT
CGCCTTCGCCGTCCACGCCCGTGTCCGCAAACAGCTCGTCGAGCTCGTCC
GCGGTGGGGGGAGCAGGAGTCGGGGCGGGGGCCGCCCGGGCGGCGGGGGA
AGGAGGCGAAGCCGGCGCCGCGGCAGGAGGAGCGGGGGCAGCAGAGGCAG
CGACGGGCGCGGGAGCAGAGGCAGCGATGGGAGCGGGGGCAGAGGCAGCG
ACGGGAGCGAGCACGGGCTCGGGCGCCTCCTCCTCGACGGGTCCCTCCTC
CTCTTCCTCCATGCCCAGCAGGTCGTGCTCCGGCGCCCTCATGGCCTCTG
GCTGGTCGAGGCGCATGGCTCCCATCTGCTCCGTCACGCCGCCGTTGGCG
TACGCCCCGGCTGCTCCGTACGTCTCCAGCACGTCCTCCTCCGCGTCGTG
CTCGTGCCGCGCCCAGTCCTTGGCCACGGCCCCTCCTCTCTTCTGACGCA
AGGCCTGCTCGGCACGCAGCGCCTCCTCCCAGCGCGGGAAGAGGTTGGGG
TACTCCTCCGGGTTTGCCAGCGCCTCGGCGGCCTTGGGGTTGATCTTGGC
AAAGTCCTGCACCCAAGCGCGCAGGGCCTCCGAGGCGCGGGAAGGCGCGT
AGGTGCGCGCGAAGAAGGCTGCCTCCGGCAGCCTCCCCGCCCGCGAGAGC
ACGTCCCCGGCCCTGTCCACCTCGCCCAGCAGCAGCAGCGCGACGAAGGC
CACGTTGGCCTTCCCCCCAGCGTCCGCCCGCGTGGCCACGTCCGCCAGCG
CAGCGCGATCGGCGCGGGAGACCGCCAGCAGCAAGCGCGTGGCGTGGTCG
TCGGCGGCCTCGGCGGCCTTGGCTGCCACGTCCAGCGCCCCCCTCTTGAG
CGCGGCCTCTGCCAGGGCGCGCCACTGCGCCTGCGAGCCGGCGGAGGCGG
CCAGGCGCGCAGCGAGGTCCAAGCGCCCCAGCGACAGCGCCAGCTCGAAG
CGGTAGGCCGGGTCCTTGGCCAGCGCCAGCGCCCGGCGCGGCTTGCGCCT
GGCCTCGAGGAAGCGCGCCAGGGCGTCGTGGTCCGCCTCCGCCACGCCCT
CCAGCGCCGCCTTGGCCCCCGCCCAGTCGCCGCGCAGCGCCAGGGTCTTG
AACTCCACCACCGCCAGGGGCAGCGTGTAGGCCACCACCGCGCACTCGCG
GTCCACCAGGTACACGCGCGAGTGGAGCGCGAGGTAGCCCAGGACTTTGA
AGGGTCGCTCGAGGTGCGCCAGGACGCTCACGTCCCCGCCCACGGCGTAG
CTGAGTCTGCCCCCCGCGGAGACATAGATGAAGCAGTCCCCGGCCCAGGC
GGCGGAGCGGACCTGGTCGTCGATCTCGGCAACCAGGTCCATGGCCTCCT
CCACGCCGTCCTCGCCCACGGCGCCCGCGCGCAGAGCCTCCTCCGCCGCG
CCGCGGTCGTACGCCAGCACGTAGCAGGCCGCCTTGGTGGCCAGAGCCAC
CTGCGCGCCGCCCTCGGACCAGTACACGCCCTGCGTGCCCTCCGCCTCGA
TGCGCCGCACCAGCTGCCCGCTGGCCCAGTCCACGAAAGCCACGCTCTCC
TGCGTGCGCAGCGCCAGGAGGGCGCCGCCGTGCAGGCCCTCCAGGCGCCC
GCCTCCCAGCAAAGCGTCCACGTCCAGGACGGCGGGGTCCTTGCCGCCCG
CGCGGTGGATCTTGACGACCCCGCGGCGCCCGGCCTCGCGCGTGGCGTAG
GTGTTGCCGTCCTCGCCCCAGACGAACTCCGCCGCAGGTCCGAAGGCGCG
CGAGCGCCAGGCCAGGGCCGTGTACACCACGTACTCGCCGTCGCCGCAGA
GGGCCACGAAGCGGCCGTTGGAGGAGTGCGAGAGGCTCTGGGGGTAGAGC
TCGCTGGCGCCGAGGTCGCGAGGAGCGAGAGCCAGACGCTCGCCGTCGGG
GGGAAGGCTTCCCCCTGTTCCGTCCTCCTCGCCTCCCGCCGCGCGCACCG
AGGCGGTCAGCACGTCCGCGTGGCGAGCCCAGACCACGCGACCCCCGGCG
TCCATGGAGGCCACAGGGTCGTCCGAGCCCAGGCGCGTCATGGACACGCC
CTCGTCGTAGCCCACCACGATGGCCCGTGAGCCCTTGGCTGCGGCGATGG
CCCACACGCGCTCCAGCCCCGCGCTCAGACACTCCTCTTCGCGGTAGGTG
GCAGCGTGCCACAGCTTGACCAGGCCGTCCTCGGCGCCGGAGATGAGCAG
GGGAAGCTCGGGGTGGAAGGCCACGGCAGATACGTTGGAGGCGTGGCCCT
CCAGGACCTGGATGCATGCCTTGGTTTGGTAGTCCCACACGCGCACTGTG
GCATCGTCGGCGCCGCTGGCGAGATAGGGGCGGTCACCGCCGGTGTAGTA
GTCCACGGCGTTCACGCCCTTCTCGTGGCCCTCCAGCGTAAAGTTGGGCA
GCGCCGAGCCCACGGACCAGACTTTCACAGTGCGATCGAGCGATGCACTG
GCGAAGGTGTTGGGGTCGCGAGGGTTGAAAGCCACGGCCATCACGTAGTG
AGTGTGACCCTCGTACACCTGCGAACAGATCCAGCCACGCTCCCAGTCCC
AAAGCTTGATCAACATGTCGTCGCCGCACGTCAGCAGGTACGGGAGCGTC
GGGTGCACCGCCACCTGCCGAATGTAGTCGCTGTGCGCCTCCCACTGACG
AACCTTGTCCATGGTGTTGTAGTTGTACACCCGGATCATCATGTCGTCGC
ATCCGCACACCACCCACTGCTTCCGAGCCAC
>a174r2786
GCAGAAGACGGCATACGAGATGACCTCGTCCTTAAGCGCGGAGCCCAGGA
AGTAGTCGACGATCTGGTACTCCTTGATGGGCAGAGAGAACAGGAAGATC
TGCTCCAGGCTCTTCACCTTGCCATCGTGCACCAGGCGACCGAGCTTGGT
CACGGGCACCCACTTCTCCTCGCCCTCATCGCGACGGCCACGGCCACGTC
CGCGACCGCGGTCGCCACGGCCGCGCCCACGGCCGCCAAAGCCGCGCTCA
AAACCTCCGCGTTCAGCTGGTGCGTCCGCCATGGTTGCAGCAGACGCAGG
ATTCTAAAACGGTACGCTGAACAAACCTGCCGAAAGAGG
>a175r5168
CAGACATACACATTTGTATAACAACATTTGGCTTCTACGGTTATAATTGA
GTCTGTATTGCTGCACTAGTCGCCTATAGGCAAGGCAATATCGATCCAGC
ACGATGGTGGCCACTGGCAAGGTTGTGCTCTATACCAATGCCGACAAGTC
ATGTCCCTACGCTGCGAGAGTCCGCATTACCCTTGAGGAAAAAAAGATTC
CTTACAATTTTGAATTTGTCGACTTGAAGAACCATCTCGTATGCCGTCTT
CTGC
>a179r744
CAGAAGACGGCATACGAGATGCAGTCCAGCATCTCGTCCAGGGCAGTCCA
GGAGGCGTCGTTCTCGTTGCTGGTGACCACAAACTGCTCCACCTTTTCGA
ACTGGTGGACGCGGAAAATGCCCAGCGTGTCGCGCCCGTGGCTGCCCGCC
TCCTTGCGGAAGCAGGTGGAGTAGCCCGCGTACTTGAGGGGGAGCTCCGA
CGGATCAAACCACTGGTCCCGCTGGTACGCGCACAGCGGCTGCTCAGCCG
TAGCGATCAGGTACTTCTCGTTGTCCTCCCCCACGCCGTCGCCCGTCACG
TGGTACAGCTCCTCGTCGAACTGCGACAGCTGCGCGCACTGCGCCATCAC
GGACTTGGTCATGAAGAACGGCGTCTGCACCGGCTCATACCCCCGCGAGA
CCGCAAAGTTGAGCGCGCAGTTGATCAGCGCCTGGTTCAGCAGCACGCCC
TCGCGGAGGAGGTAGTACCCGCGAGATCCCGCCACGCTCGACCCGCG
>a191r560
CCCCCTGCCGTAGCCGAGCTGGAAAGCGGGCTCCAAATCGCGCCTCCCGA
AAGTGGTCATGCCCAAACTTTACCAGCGCAGTACCCACAATACTGCAGTC
CAGTTTGAGCACAGCACTACACATCACCTGTTTCTGATCGTTGCACAGTT
CGGAGTAGGGCGTGGGGGGGATCAAGGTTCGGCGACCTCCGCAGTGACCG
ACCCGGCATGCTGCAAGAAATAGACAGCGCCACAGCGGCAAAACACTATG
CCGAAAAGCTTTGGAAAGAGTGCGGGGGTGATGTTGAAACCTATCTGAGA
GCGTGCTTTGAACAGATCAAAGCCTCGCGGCCGTCCTCTGAGTTATCACG
CGCGTGCGACCTCGCCAACAGCACCTCTCGCGCCGTCCTGACTCCCGACC
CCACGCCGCAGCGTGCGGGGCCCAGAGAAGAGCCAGCCGCGCCCTCAGCG
GCAGTCCCAGAGTCGCCGTCGGTTGGGCCCCATCCCAAGGAGGCGGCCGG
AGAGCCCTCGAAGAAGGAGGAAGATAAGTCCTCCTCTTCCTGCTCCGGTC
TCAAGCCCAATGCGGGCAACGGCCTGGACCTGGAGAGTTATTCGTGGACG
CAATCCCTGGCAGAGGTGACTGTGTCCATTCCCCTGCCCTCAGGCACCAG
AGGTCGTTCCTGCCAAGTGGCCATCAGCCGACAGGGCCTGATCGCCGGCT
TAAAAGGCACGGCGCCGGTGTTGGAGGGCGCCCTGCACGCCGCAGTGCTG
CCGGACGAGAGTACATGGACCGTGACGCAGGGCACGGGGGGCGCTGTGTT
GGAGATTTCTCTGATCAAGGCCTCCAACATGGCCTGGTGGCCATCTGTGC
TGGAGGGCGGGCCTCTGCTGGACACGAGTGCCGTAGAACCCGAAAGCTCC
AAGCTGGAGGACCTGGATCCGGACATGCGGCAGACCGTGGAGAAGATGAA
TCTCGTATGCCGTCTTCTGC
>a198r1146
GCAGAAGACGGCATACGAGATCAACAGCTTTCCGACGATGACGGCGCCCT
CCTGGCCAGCATTGCTGGCGATGGTGGCGGTCGGAACCCTGATGGCACGC
TGCACGATCTGCACCCCCATGCGCTGGTCAAAGTTGGCGGCCTGGTCCTT
GACGGCCTCCAGGGCCTTGGAGGCGTACACCAGAGCGGTGCCGCCGCCCG
GCACGATGCCCTCCTCGACGGCAGCCTTGGTGGCGTTGAGAGCGTCGACG
ATGCGGTCCTTCTTCTCCCCCACCTCTACCTCGGTGTGCCCGCCCACCTT
GAGCACGGCCACGCCTCCCGACAGCTTGGCCAGGCGCTCCTGGAGCTTCT
CGCGGTCGTAGTCGCTCGCGCTCTGGTCGATGGCCTGCTTGATGGCATCG
CAGCGCTCCGCCAGGGCGTCGCGGTCGCCGCCGCCGTTGAGCAGCACGGT
GTCGTCCTTGCTGACGGTGATCTTCTTGGCGGAGCCCAGCTGGTCCAGCG
TGACCTGCTCCAGCTTGAGACCCATGTCCTCGGAGATGACCGTGCCTCCG
GTGAGCACGGCGATGTCCTGGAGGTTGGCGCGCCTGGAGTCGCCAAAGCC
CGGGGCCTTGACCGCGCAGACCTTGACGCCCGCGCGCAGCTTGTTCACGA
TCAGGGTGGCCAGAGCCTCACTCTCCACGTCCTCGCTGATGATGAGCAGC
GGGCGCTGCATCTTGAGCGCCTGCTCCAGCACCGGGATGATGCTGGCAAT
GCCGGCAATCTTCTTTTCGCAGATGAGCACCAGGGCGTCCTCCAGCTCCA
CTCGCATGGTCTTCTGGTCCGTCACGAAGTAGGGAGAGATGTAGCCGCGG
TCGAACTTCATGCCCTCCACCACCTCCAGCTCAGTCTCCAGCGTCTTCCC
GTCCTGCACAGTGATCACGCCCTCAGTGCCCACGCGCTCCATGGCGCGCG
AAAGAAGCTCGCCGATGGAGCGCTCGCCGTTGGCAGAGATGGTGCCCACC
TGGGCGATCTCCTCGGCCGTGGAGATGCGGCGCGCGCGGCGCTGCAGGTC
CGCCACCACCGCGTCCACGGCTGCGTTGATGCCGCGGCGGAGGTCCATGG
GGTTCATCCCGGCCGCCACGCCCTTGCAGCCCTCCACCAGGATGGCGCGC
GTCAGCACGGTGGCCGTGGTCGTGCCGTCGCCGGCCACGTCGTTGGTCTG
GCTTGCCACCTGCTTGACAAGGCTGGCACCCACGTTCTGGTACTTGTCCT
TGAACTCCAGGGCCTTGGCCACCGTCACGCCATCCTTGGTGATCTTGGGA
GCGCCGTATGGCTGCTCGATCACCACGTTGCGGCCCTTGGGTCCAAGAGT
GACCTGCACGGCATCCGCCAGGCGTTCCACACCCTGAAGCACCGCAGCGC
GACAGGCATCGCCAAACACCAGATCCTTGGCGGCGTAGCCGCGAACCTGC
GTCTTGCTCAAAGCCTGACGGCCGGAGCGACTGGCCTGCGACAGCATTTT
GCGTGCGCCCTGCATGGCAGAGAGTTCAACAGCACCGCGCCTTCAAAAGT
GCCCCAATGCGCGCTGGGAGAGGGAGATGGCGTGCTGGCCGGGCTGTTCT
AGAACCAGACTGAGCCCGTGGCCCGGGTCGAATCGGCCGGGAGTCCAAGC
TTTGGGCCCATGCG
>a199r7622
CAGAAGACGGCATACGAGATCGCTTCTTCTTGGCGCGCAGGTGCGTGCCT
AGCTTGCGCTTGCAGAGTTTGAGCGCCTTCTTGTCGCGACCAACCTTGAG
CAGCTCCATCACGCGGCGCTCGTACGGCGCCTGGCCGGCCACCTCGCGCA
CGATGTCGCGGATGAAGGCCACGCGCTTGGTGGGGCGCCCCTTGCGGGTG
CTGGGGCGAGGAGTCACCTCCCGCTTGGTGACCACATGGCCCTTCTCCAG
GCCGACGGCAATACCCTGCTTCGCCATGGTGAGCTCCGAGTATCGAAAGA
GGGAGGACTCGGAGCGCTGGCTGGC
>a200r2504
AACGATGGCTGTCGAATCGTTCCTGGTGATGTTGGTCGTGAACAAAATTT
TCAAATGCTGGCAATTGGAAGGTATGTATTGTGTGCATGCCTTCATATTT
GATCTTGGACTGCAGTTTTAAGTTTTGGGAGCAATTTGGTGCCTGCAGGG
GCGCAGGTGTCGCGGAAGAACGCGACAGTGCTGGAGACCATGACGTCCGC
TGCTAGCAAAAATCCGGCCACCAATGACCAGGCCAGCCTGTTGGAAATGG
AAGATGAGTTTGAGGAATTTGAGTTGGAAGACTGGGATCCCTCCTCTGAA
GATGTATCTAATGAGCAACTGTGGGAGCGGGATTGGGACGACGACATATC
TCGTATGCCGTCTTCTGC
>a201r9426
ATCAGAAGACGGCATACGAGATCTGCAGCTTCTCGTAGGTCTTGCCCAGG
TTGATGACGTAGATGCCGTCCGGGCGGCGGGTGTGGACGTAGCGCTCCAT
CTTCGATGTACAGTTCTTCGTGCCCAATTGGGACTGAGCCGCCAGCAGCA
GGGCGATGTCATTCTCGCGTTGCTCCGCCATCTTGAAACGAACACACCTC
ACGACCAGCCGAAGGCGACAAAGAGGGCGAGGCTCTGCTCCTCGCTGGGC
TACAAACAGGTCGCCGCCTCGGTCAC
>a209r20100
AAGATCCAGGATAAGGAGGGCATTCCTCCTGACCAGCAGCGCCTGATCTT
TGCGGGCAAGCAGCTGGAGGACGGCCGCACCCTTTCTGACTACAACATCC
AGAAGGAGTCTACCCTCCACTTGGTCCTCCGTCTGCGTGGTGGTATGCAA
ATCTTTGTCAAGACTTTGACTGGCAAGACTATCACCCTGGAGGTAGAGTC
TTCTGACACCATCGAGAACGTCAAGGCCAAGATCCAGGATAAGGAGGGCA
TTATCTCGTATGCCGTCTTCTGC
>a211r3436
CGCTCTAAGGAGAGTGCCGTTTCCGATATCACCCTCTTTGGCACGTGTCA
CGTCGTGCCAACCATCTACTGAACTTTGTGCCTTGAGCGAGTGCAGCAAA
ACCTTTGCAATCATGGAGGGCGAATTTAATGCTTATGACGCTAGCGCGTT
CGACAAGAAGATGGCGCAAGTGATGGAGGGTAATGAGGCTTTCTACAAGG
AGTGGACCGAGACGTTTGACGGCTTCGATGACATGGGTCTCCACGAGAAC
CTCCTGCGCGGCATCTTTGCTTACGGTTTTGAGAAGCCGTCTGCCATTCA
GCAGAAGGGCATCGTGCCGTTCGCGCGCGGCCTGGACGTGATTCAGCAGG
CCCAGTCCGGAACGGGCAAGACCGCCACCTTCTGCGCCGGCATCCTCCAG
CGTCTGGACTACTCGGTGACGGACTGCCAGGCCCTGGTGCTGGCTCCCAC
GCGCGAGCTGGCGCAGCAGATCGAGAAGGTCATGCGCGCCCTGGGCGACT
ACCTGGCCGTCAAGTGCCACGCCTGCGTGGGCGGCACCTCTGTCCGCGAC
GATGCCCGCATCCTCCAGGCCGGCGTGCATGTGGTGGTGGGAACCCCCGG
CCGCGTGCACGACATGCTGCGCCGCCGCGCCCTGCGCGCGGACGCGATCA
AGATGTTCGTCCTGGACGAGGCATCTCGTATGCCGTCTTCT
>a212r486
CAGAAGACGGCATACGAGATCTTGTCCTTGTCCTTGTCCTTGTCCTTGTC
TTTGCTCTTCTCCTTCTTGGAGGACTTTTCCTTCTTGGAAGAGGAGGCGC
TCTTCGAGGGGGAAAGCGCCTGCCCGGAGGGAGGCGCCGCCGAGGCGGTC
CCTCCTGTCGGAAGGTCGTTGAGGTTGATGGGCGGAGGGCCGGGAGGGGG
GGGCGGCGCCGGAGTAGACGGCGACATCAAGGGGGGGGGCGGCACGAGGC
CCGCATCGTGTCTGGAAGGAGGTTGCCGCCCTTGATCCGCAAGCGGGGGT
CCGCCCTGGTTGCTGGCCATGGGCCCAAGAGGCCTGCCTCCAAAGGCTGG
CGGTCCCGGCAAACCGGCCCCTCCTAGGCGCCCGTTGGGCGGCGGCGCAG
CGCCCCCGGTCCCGTTCGGCCGTCCATCTTGCCGGCTGGCTCCATCGCGC
TCTGCCATGAGCGCATCCGGTTTGCGGAGGAGCGCGTGGTAGGGCCTGTT
GGCATCGTCCACCTCCTCGTACCCCATCGCTATGCGCCGGCGATTCGCGG
CGCCAGACTCCTTCCTGGCCACGACCGGGTCCTCCTCGCCCCTGAACTGG
ATTTGGGCGCGCTCGTACTCCGCCGGAAGGCGATTGAAGAGCTGTCGCGG
AGCATAGAGACTGGCGGGGACCGAAAAACGCTGCCTGTCTGCACCTCCTG
CCTGCTCCTGGAGCGCGGGGATCCCCTCCTGCTGCAGGCGCAGGTCGATG
CCTTCGGGGAGCGGCCCCGCGGCCTGGAAAGGGTCCAGAGTGGGCCTCTC
GCCCATCTGGATGCCCATGGCGCGGAGGATGTAGCGCAGCGTGTCGCACT
TGCGGCGGTGAGGCTCCTGGCGAGAGTCCATCTCGCTGTAGGTGGTGTAG
ACGCTCGCGATGGTGCCGTACACGTGCGCCGTCCACTGCGGATTAGAGGT
GCGCACCAGAGCGAAGCGGCCCAGCTCGCCCG
>a219r524
GCAGAAGACGGCATACGAGATACACGCCAGTTCCTTCTTCACGCTCTGCA
TCTTTCCATTGACGAGCTCTCTGCTCTTGTGGAGAATGCTCAGCCTCTGC
TTTAGGCCTTCGGCCAGATGCTTCTGTTTGAGCTTGCTCTTGGCAGCGCT
GATCCGGTTGTTGATGATGCGCTGCGCCCTCTTGGGGTCGATGCCTGGGT
CGTTGCGTGGGTCTGCGGCAGGCTGTCGCCCGCCTTTCCCCTTGCGGAGG
TGAAGGGGCGTGAGATACTCCATATGTGGCGGCGGTGCTGGCGGCGAGGC
CAGAGATGACGTGGCCATGGGCTGGCCCCCGCCGTGAAGTTCCGCGGTCT
TGTCCCAGTTGCCGCTCCCTGGAGGCGTGGCCAGGGCGCCCCCGCACTGG
GGAGGGGCTGGGCCTACACTCTCATGCAGCGCCAAGACATTGACGGTGCC
CTCATGGGGAGGGGTGCCGTGTGAGAGGTAGGAGGCACTAGGCAGGCCCA
CCAAGTGACCACATCCTCCCGCATCTCCGGCCGGATTGCCCAAAGGCTGG
GGAGGGGGAGGGTGTCCATGAAGAGAGACGTGCTGGGCTGCATGACTAGG
CGTGCCACTCAAGCCGTGGAAGTGAGACGGGGAGGGTGGAGATGCCCTGC
CTCGGCGGAGGGGGGAGCGTGAGCTTCCCGCACGCTCGCTTGATAAAATG
AAGCTTGAAGCGCCTCGGGGGCGATTGCTCAGACTCTCGGGCACGTAGCT
CGCCCAGGCTGCCTGCACTTGTCGAGGCAGGGTTCCCTGAACCCGAGCAT
GAGCAAACCCCCCATACTGAATTGCTCCTTCGGGCTCACCCGACAGCGCG
CGGCAGGGGAAATGCCGGTGAGGTAGCAGAGGCGTGGATGCCGCGCGGGG
AGGGCGCTCGGGGCTGAGCGATGGCGAGGTCGACGACGCATGCTGTGGGA
GAGGAAGGGAATAGGGATGATCCGACTCGTGAGCCCCGTTGCCCCCACTG
CCGCATGAGCTCAGGTGCCCGCTGAACAAGGGCGGCAGCAGGGAGGGGCA
GGATCTCTCTAGCTCCTTGTAGCCCAAATCGTACATGGTTGCGTCACCTC
CTCCAGCAACCCCAGGGTTTGCCTGCCCTGAGAGGTGCACGAGAGGAGCC
GAAGGCGAGGCCCCCTGAGACGGTGGCCCGCTGGCTATGGGTGCATACAT
GCCCTCCTCCGCCTTGCCCGGAGCAAATGCTGAGCCGGGGGGAAGGAGTG
TGCTCTCGTAGATGGGGGAAGCTTCGACAGTGGGGCCTGCCGCGGCCGGC
GGCGCTATGGGGGGCAGGCACGGGCTCAGCGCTCGGCTATCCAATTGTCC
AAAGAGGCCGGTGTCGGAAGACCGGAGAGCTGGCATAAAGAGAGGTTGGT
AGCAGGAAACCCCGTCACCAAGAGACCACAGTTCCATTTCCTGCAGACCC
ATGTCTATATCGCGCTCCGCCGAAAACAGGCCAGGCGAGGAGGTGGGCGC
CAGCTGGGCCTGCAGCCCCAAGATGCCTCTAGCGCGGGACCCGACGAGGT
CGCTCGCTCCAGGCCCCGATTCCAACCCGGCGCACTCGCTGTGCAGTCCA
TAGTAATATGACTCGCTTTTAATCTCACTGTCACGTCCGCCGCGCATGGC
GCACAAATCATAGTAACCATTGGACGCCGCGCCCATCCCAAACACTGCTG
CCAGAGGGCTGGCCCAACTCGTAGGACACTCGACACTGGCACCTCCTTTC
ACGGCGCACCAGCACGATTCTGCGTCGCAGCAGGGTACTTCACACAGGTC
ATGCACGCATAAAGTATCTATAAATAAATAAATTCTATTGATGCTGCTGC
GCTGCCAAGAAGCTCGAGAAAATATATTGTACCGCCGGCCGGGACGGGCA
ACTGGAGAGGGAGTGTTTCAGGTGCCGCTCCGCGATGACGGGGGGGGGAT
GTCCGGGCGACAAGGTTCACAAACGGCTAGAAGGAATAGTTCCCTCGCGC
AGCAGTATTTAATTCAAGACCACTTGCAACATACATTACATGTCTGAATA
CGGCCCAATTTTTTGCACGTGCAAGCCAACTGCCTGGGTCTCGTGTTGCT
GGAAACCCGATGCCGCGTGTCGTCGGCTTCGCCGGGCATGCCACATATTT
CGCAAAGCTGCGTCGCATTAACGCTGCACGCACGCATCGTGCATACAGAC
TAACCACTTTCATGTG
>a222r895
CGCCCCGCCGCTTCAAGCGACCATGCGTGCTCTTTCGAGGTGGGCACGAG
ACGGAAGTGATTCACTCCTGCAACCATGCACGCCTTCTTCACGCACGAAT
GCGCCTGGTCACTGGTGTAGGCGACGAGCTTGAGGGAGTCTGTGTCAGGT
TTCTGATGCAGGAAGCGGGCCTTGGCGGCGAGCATGGCACAGAGGCAGGA
TTCGGAGGCGGAGCCTTCGATCACGCCACCACCCTTGCCACTACTGGAGT
GAAACACCTCTGGCAAGTTGAAAAGTTGAGCCAACCAGTCCATCACAATC
GTCTCCAGTTCAGTGGCAGCAGGGGAGGCAATCCAAGAAAATCCAACGAC
GCCCAATGCATGGCTCAGCATGTCAGCAAACAGTGCTGGTGGGGAGGTGT
TGGCCGGAAACCACGCGAAGAAAGAGGGATGTTGCCAGTGAGTAAGTCCA
GGAATTATGTGCTCCTTGACGTCTTTGAGCACGCTCTCCAAGGTCTCGGG
CTTCTCAGGGGGGGACTCGGGGAGGCGGGGGCGCAAGTAGCCCTCACCCA
CCTCGGAGCGCACGGGGTAGGACTCTACCTTACTGTGGTAGTCCACGATG
GTGTCGATCATTTTGTAGCCGAGCTCCCGGAACTCTTCGCGGCTGATGGG
GTGCGCAAAATCGGCAGGACCCTCCATTGTCACTGCTTTGCAGCTCGTCC
TCACACTACTGCGCACTCCTTGTCAGATTTTCGTATTGTATAAGTTAATT
GTAAAAAACGAGATTCGAAGGGCGGCTGAATAGAAATGGAGTTGCTCAAT
GGAAGTTTATGAAATACTGTTTCATTAGCATAGTACAACACTGCCGCGGG
CGAGTACCCCAGAAGCAGGGGACGAAAGGGAGCAAGAAGCAGCGCCTATG
TCTGGAGCAAAGTACCGCATTTTGTATTGATGACTATTATGTATATTCGT
CTTGAAAGTGTAAAAACTGTTCCTAGGAGTGAACTTGATACGGTCCAGGC
CTGCTGCCACCTCTACGTGACGCTTTGGCGGGAACCGTCCGAGCGCGACG
AGGCGGGTGATCAAGGAGAAAGTGCTCGCTGTCGTCTGTAATGCTCAACT
TATTCAGCGGCTATTACCTCAGAATTTGTACCTTCTACTGTACAATTTGT
TGAGATCTGTTTGGTGTACGCTGCGCCTGCATCTCGTATGCCGTCTTCTG
>a226r10991
AACAGAAGACGGCATACGAGATCGTCATCCCAAGCTCAGTGCATGCCAAA
CTGCTCTCCCTCGTGCTCTGTGGACCGGCCTGGCACGGGTATTGCATGAG
TGCGTGATCCGTAGGGGCGGCGCTCATTGGTGTGAGTCTGAAAAGGGTAA
TCGCCAACCCTGTAGTTAACATGTAGGCGGCGCCCCACCTCGTTCGACTC
CGTGTTATCGTCGGACTGGGCAAGCTTGCGTCCTCTGGCGGCGTTCTGGG
GGGTAGTCCTGGACTGTTCCTCAC
>a228r577
GCAGAAGACGGCATACGAGATAACCTCCTCCTCTGTCGTAAATTCTACAA
ACCCAAAGCCCCGAGACACCCCCGTCGTCAGCTCCGTAATGATGATGGCC
TTCACAGCACCGTATGGCTTGAATGCAGCAATAAGTTTGAAGTCGTCTAC
ATCGGCAGGAAGACCCTTCACAAACGCCCGCGGGCCCTCCGGTTGGCGCT
CAATCTTCACGCGATGTGCCGGCACACTTTCATGCTCGCTCTGATTCTCA
GGCCCCATGTTGCCCGGATCGTAGTCACACAAACGCGTAACAGTCGCTGG
GCACCGATGG
>a235r1854
GACCCCCAGCCCAGCCCACCTCCCCCTCCCAGGCCCAAGCCCACCGGCAA
GCCCAGCCGCCAGCACGACCCCCAGCCCAGCCCACCTCCCGGCAGTGCCA
AGGCGACGTACATGGATCTCTTGGGCAAGTCGTACCTGTTTTACGAGGCT
CAGCGCTCCGGCAAGCTTCCTGCCAACAACCGCATCAGCTTCCGTGGCGA
CACCTTCCTCAACGACGTGGTGGCGGGCGGCTACTTCGACGCCGGCGACC
ACCTGAAGCTCAACTTCCCCTTACACCAGGCCATGATCATTCTGGGCTGG
AGTCTGTTGGAGTTCCCCCAGGCGCACGAGGACGCCGGTCAGACCAACTA
CGGCCGGGAAGCCTTCAAGTGGGGCACGGACTACATCCTCGCCTGTCACC
GCAGCGAGAACGAGTACGTCGGACAGATTGGAGACTTTGAAAGAGACCAT
GCCTACTGGGGTCGGCCGGAGGATCAGACTGGGCCCCGACCGGCCTTTGT
TTGGGATAGCACCAAGCCCGCCACCGACCTCTTGTGTTCTGCGGCCTCAG
CCCTGACGGTGGCCCACCTCTTGTTCAAGACCTCCGACCCCAGCTACGCC
ACCGAGTGCTTGACGCACGCCAAGCAGCTGTACAAGATGGGCACTTCCAA
GCGCGGCAAGTACAGTGACTTTTACCCGACCCAGACCAAGGGCTACGTCT
CCGGCACCATCCTGGACGATCTCGCGCTGTCCGGCGCCTGGCTGTACAAG
GCCACGAACGAGCAAGATTACCTGGACGATGCTAAAGCCGCCCTCAAGGA
GGCTCAGATCTCGTATGCCGTCTTCTGC
>a238r827
GCCTAGAAGCGTATCAGTTCGTCGTGTCAAGCGCTTTCATTATTGTCGCT
TGGCATAAGGCGTGCGGTATTTTGTGGCAGTGTACATGTGTGAGTGATTA
GTTGCGAGAGTTTCCAAATAGTAGCATATTCATTTAGCCCTGATACGAGC
GTGTGGGTGCTGGGCGGTAAGTTTCACACCCACGGTACTTCGCCCCCCGC
CTTCACTGCGACGCTGATGACATGTAGCCTGTAGTCATGCTGTGTACGGT
ACATTCGATAAAGAGGCACGTGTGCAGGATGCCGGCTCGCAATTTGCGCG
CACGTCCTGTCTCGTGTGCGGAGGTGGCGGGCATCAAGGCCTCGCTCCGC
CGGACCGTGAGCGGCCTACTCAAGGAGCAAAGCTACGACTCTTTGCTGGA
AGAGAGTAACAGCATCTGTCAGCATGTGTTGAGGCACCCTGTGTTTCTCA
AGGCTCGGCGCCTAGCAGTGTACGTTGACTGCCCCCGCCTCCGAGAAGCT
CACTCCATGCCTATCGTGGAGGCCGCTCTGGCGCAGGGATCTAGGGTATA
TGTTCCGCGAGTGCTGGACAGAGACAGCAACATGCATTTTCTGCACCTGG
ACAACATCGCTGCTCTCACGCCGGCGCCACCCTTTGGCATCATGGAGCCA
TTGCTGGAGTACGGTTCGGGTGGGGCGCGAGAGGACCTCTTCGACGCCAG
AGAGCCCTGTGACATGGTCATCATGCCTGGCCTGGCTTTTGACACTCAGG
GCCGGCGCTTGGGCCGAGGGGGCGGCTACTATGACAAGTTTTTGGATACC
TGCAAGCGGGTGGGTGATGAGCATGGCTGGAAACCTCCACTCCTAGTGGC
ACTCTCCCTACAGAGCCAAATAGTAGACGCCATTCCTACAGATTGTTTTG
ACGTGAGTATGGACGTCATCGTGACCGCCACGCAGGAGTTCTGCTGCTCG
GCCAGAGCACAATTGGAATGGCGCTCAAGTACCCGTGCGCCTGTGGGACG
GGCGAACGGGAGTTGAATTGCGAACGAAAGCAATATTCGTTGCTTGCTAT
ATTATGGATGTAATGATGGGGGATGTGTGCGCTCTTACAAGAACGTTGCG
TAAGCGGTCTTGTGGTTAGAATACTCGTGCTGACAATTGTCGACCGCATT
GAGGCAACAGGCATATAGATTACATAGCTCCGCGTCCTTTGCATAAATAA
CTACAGTCGCTGGCATGCGGCTTCTTTGTTGCCCATGAGGATCTGTGACG
GCATTGGCGAGGCAAACCGCCGCACCCTCGTCCGACACAAACGGGCACAA
AAATAGCTTACGTAGCAGTTACTGACATACATTTATCCTCGTTGCTCTGC
TGTACTGCATTACGCTTTAAACATTTCCAAAGTATTTTCTTTTTTATTCG
AGAGCAAATTTGGCATCAGTTGCAATGCACCGGCTCTCGACACTCCAGCT
CCTAATGGGGTTGTTGCTTCTAGGCGCAACGCCCGCGTTTTGTCGCAAGG
CTCTTAGCCCGGCTTGGGAATTTGCGCCTGCCGTGGAAGCAGCCTTTGAG
GATGAAACAGATCCAATCGAAGCCATTACTAAGCTCATGGGAGAACTCCC
CAAGTGTCAGTTGGACCCTGCTGATGGCGCTTTAGATCTTTCAGTTTGTA
TCAATTTGCGGGAGCTCATCTTAAACATCAGTGACAGCCAGCCAGTGCAA
AAAGTATTCTGCGAGTACGACTGCGCCAAAGAATTGGGCAAGCTAAGCCC
CGCCTGCATCGGAGACATCTTCTCGCGCCTCACGGGTCTCGGCAGCCCCG
TCATCGACGAGACGATGCAATTCTACGGCTCCTGCGTCGCACAGAACGTG
GCCACGAGCCTCGGCTGGGGTCCTGCGCCCGATGCCCGGTCCAGCCTGTA
TGGCAGGCCCTCCACCCGACAGCCCGACATCCACGAGTCTGCTGATGCTG
CTGCGCCCGAGGCGCCGGCCAACCTGGTAGAGGCTGCCAGCTTGCACCCT
GCAGCAGAGTATGAACATGAGGCTGCTGAAGGACCAGAAGCAGAGATTGC
CGAAGCTCGTGCTGAGGAGGAGCTGGAATCTCGTATGCCGTCTTCTG
>a239r1807
ACCAGAAGACGGCATACGAGATGCACTCCTCGGACAGATGCTCAGCCCAC
ACAGTGCGAAGGGCACGGAGACCGTGGGGAGTCTTGATGTAGCCCACCAC
TCCCACGACGACCATGGGGGGGGTCTCCACCACCGTCACGGCGTCCGCCA
CCTCCTTCTTGTGCAGCTTGGAGCCGGGGCGGTCCACGTCGCGCAGGATG
TGCGTCATGCCCGCCTTGTAGCCCAGGAAGGCCGTCAGGTGCGGCTTCTT
GGCAGCGTCATCGCGAGGGAACGACTTGACCTTGCCACGTCCGCGCTTGC
AGCGCTTTTTGGGCAAAAAGCCCAGGTGCCCATGGCGGGGAGCCTCGAAC
TTCCTGTGCGACATGGCGTCAAACTCCAATACTGGAAAGGGG
>a240r7793
TCAAGCAGAAGACGGCATACGAGAAACCACAAAGAGAATCACGCCTCCTT
GGTGGCACGGGTGTACACCTGCTGCCTGTGGGTCTTGGAGACCTCTTTGA
TGAGGCCCTGCTCCAGCAGCTCGCGGATGGCGGCGCGCGCCAGGGAGCCG
TTGATGCGCAGGCGATCGGACAGGATGGAGGGAGTGATCATCTTGTACTT
GGGCACCTCAGCAGACAGCTTCTCGTAGGTGGCCTTGTCGAAGAGGACCT
GGTTGTTCACCTTCTCCTTCATCTTGCCCTTCGACCATTTCTTCCTCTTG
CCCTTGCTAGAGCTCATGGCCGCAAGGGCCTTGGCCTCCTTCGACTTCTG
CTCTTTGGGCGCCATTTTGAACGGTCCTTTCAAGAAGAGGACGATGCAGG
AGCCGTGTGAGACACTTGTACCTCCTGCCGTCCCCACTGTAGCAGCCGCC
CAATCTTCTTTCTTCCTTTCTAGATTCCTTTGTTGG
>a243r2227
TGGGAGGGGGGCCGGCAGGCGGTTCTGCGCTCCCTCAAGATGGAGCACCC
CTGCACCCCCCTCCAGACGCTCTTCCTCCATCTGAGCGAGGCCTTCCGCG
CTGAGCGCGCGGCGGGCTACGTCCTGTCCCGCCACCAGCCCGAAGTCTCT
CTCAACCGCTTGAACGCGCGCGTGACGGAGCTGGTGCAGGAGTACGTGCG
GGCGGGCCACTCCGACTGGCAGTCCTACTTGGAGTTCAACCCCCACCATT
ACGTGCGCCACCTGGTGGACGAGAACGAGGACTTTGAATCTCGTATGCCG
TCTTCTGC
>a244r1798
CAGAAGACGGCATACGAGATGCTTTCTTCAGCACAGCCGCGAGGGCAGTG
TTCTGGTCCATGGACTCGGCAGGCACCTCGGCCGCCACAGAGCGCGGGCT
GTCCCCTCCGTCAGACATTATGGTCCTCGACAGGTATCTGTCTCCCTAGT
CTTTCGTCTTCGAGGATGCCTCGCACAAAACGAGAGCTCAAACGTGAGTG
AAGAGAGGACGAGGCAGGGCAGAGGAGGCGCACAAGGCTGATCTCACTGC
GATGAGGGAAGAGGTGCCGCCGAATCTATCAAGATATTTGACTCTGGAAA
GATTGGCCATGCGCCTCAAGACGACCTTCGAGGGGGGCCCAGGGCGCAGT
GCTGTCTCCATTAGCGTTTCTGCGGAATGTGGTACATTGGCGCATCTCAA
CGAGGTAAATAGAGTTATTGGGGAGCGCCAGAGGGCTTGCGGAGCTCTTT
GCGCTGCACCCAGCGCGGGTGGCTCCATCGCGGCTGGCATCTCGTATGCC
GTCTTC
>a245r340
CAGAAGACGGCATACGAGATTCCGTCTCCGTCCAGATCCACGGCTCTAAA
CCAATACTCTAGGGCGGTGTCGGTGGTTTTGTCCTCTTCGGAGAGGATGA
ACCACACAAAGTCCTGGTACCCCATGTGGGAGACCGAGCCCGAGGCAAAT
TTTTGAGCGCACTGCCCAAAGATGCGGTCCACGATCCGAAACGTCAGCGC
GTGATTTCCGTAGCGCAGCAGGTCGTCTCGCGTCAGCGCAAAGTCGTGAT
CGCCGTCCAGATCCCAGAATTTGCAGTAGATCACGTAAAAATGCTCGTAG
CTGAAGTAGCGGGTCACCCGGTTGATGTCCTCGCAGGCCTCCACCTCTGC
CAGCGCCTCCAGCACGTCTCCCCGGGCCAGCTCTCGAAGACCCAGGGCTC
CGGCACCAGCGCGGTCCAAGGCGTAAAAGATGCGGTAGATGACCGTCTCG
GCGTATCGGTCCTGGAACTCTGGCGAGTCCTGCAGGAATTCCAGCCCGGG
ATGGCTCACCAGAATACCTGCCAGCACTGGTCGAATGTCCGCGTGTGTCA
CGCTGTTGGCCCCAGGGGCCCGCAGTACATCGAACAGACGCTGCGCGGGA
GAGGCGCCCCAAAAGTTGTGCACGTGGAGCCAAGAAAGCAAGGCCACACG
TGACACGAGGGTTGTGCGAGGGGATGAAACCTCGGATGGTGAGGCCGCGG
GGGGGTGGGGGGAGACAGGGCCCTCTTCTGCGCCGGGGACCAGTTTGTAG
AACAGCGGGTAGGCCAGGGAAGAGGGGAGACCAAACACCTGCCGCAGAAG
AGACTTGAGGTTTTCCAACGATAAGCCCTGAGGATAGACCGCAAAGAAGG
CATCAACCTTGTCGGCGGCAGCCTTGAGGAGGCTCTCCGTGACAGCCACG
CTCTGGGGGAAGTAAAACTGCGGGATGGACGGCGCGGGCGGGGCCGGGCG
GGGACTGGGAGTCGAAGGAGAGCGGCGAGAGGGCGAAAATGGACTCAAAG
GCGTGCCGGTGCCCTTTTTTGGAGAGAGCGGGGGCGTAGAGGAGGAAAAG
GAGTAGGGACTTTGCGAATTCAACCGCTTGTGCGGCGACGAGGAGAGTGG
CCGGCCATGCTTGACATCATCCAGCAACTGTAAAACCAGCTGTTGAGAGG
ATGCAGTGGAAAACCACTGCAAAAATAAATTGTCCAATTTCAGCTTGCTG
CACGAGAAGGCCGTGACAGGCTTGCCTCCAAACCCATTGCCAATGTCGAG
GAGCTGCTGGGCAGGCATACCGCCAAGCTTTATGGCGTCCTCTGTCCGTC
TGAAAACACCCCTATCTCGCGTATAAAGCAAGCATGGCAACAGACAACTT
GGTGAATAGCGCGACACGGT
>a250r1719
ATCAGAAGACGGCATACGAGATGTTCAGCTCCACCACGATCTTGCCCGAG
CGGTGGTTGTCCACGAACTCGAACTCGCCAATGTAGCCATGGCGCTGCAT
GACCTGGAGGAACTTGATGACCACCTTGGAGGAAGGGCGGATCAGCACCT
GCTTCTTGCCCCTCTTCTCGGCGTTGTACATGCATTTCAGGGCATCGCCC
AGCACGCTGATGCGCACCATCTTGGCTACTCTAAATGTAGCCGCTCCGCC
GTAGCCACGCGAATACACCGGAAAGAGGGCCGATGCAGACTTGGCACTCA
>a254r867
GCAGAAGACGGCATACGAGATTCACAGCCCGACCATCTTTTTTCTTGCGC
CAGTGATGGCCGTCGCGCCGAAAGTTGCGGCAGGACTTGCGATCCACGAG
GAAGAGCAGACCGCCAGAAGGTTGGACGGGCGCCTCCCGCTCCAAATCCA
CCACTGCACCATCCCAAAGACACGTCAAGATGCGAAATATTTCCGCATTC
TTCAGCCAGCTATCCTTCGCCTTGCTAATGAGCGCGCGCACGTCCTCCGG
AAGACTTGGGTCCGATTCCTTCAGAGGAAGAGCTCCGCCTCCACTGCGCG
CACGCGCCATAACAGCGCTCTATAGGGTCTTAGACCCGCCCTCGCAAACA
AACCAAATCAGCAAACCGCGTCTATGATCAGGCCAGCCACGCGAAAAGCC
CTGTAACCCTTCGGGTCAGGGGGAAAATGGGCCCAGTGCCAGTGCCACAC
ACGCGCACACGGCACTTTACAATGTTGCGCCCGCAGTGCATAAAAAACAG
TGCTGCGTGGTGCAATAAGCGCGACCAGGGGCGGTTTCTAATGGCATGCG
CGCGTGCCTGTCGCTGTG
>a261r858
CAGAAGACGGCATACGAGATACCGTCTCCTCGTTGTCCATGAGGTCTCCG
TCCATGTAGTCTTCGTTGAAGTCGGCCACGGAGGGGGCGGCGGCGCGCGC
GACCTTGGACCTGGCGTTGTGGACGATGCGGCGGATGTCGTCCACCGACT
GGGGCACGGCGGGCGAAGCCTCCGTCTTGGCCAGGCCCCCGTCCCGCAGC
TCCTCGGGCAGGTTCTTCAGGAACCAGGGGTGCTGGCGGATGGCGCCCAG
GCGCACGCGCTGCCCGGGGTTGGCCACGAAGATGCGGGCAATCAGGTCCA
GGCAGTCGCGAGACAGACGCAGAGCCGGCGGGAAGCTGTATCGCACTCCC
ATGATGCGCTGGATGGTCTTGCGGAAGTTGCGGGGATCTGAAGGGTCTTC
GAAAGGGTAGGCACCCACCAGCATGACGTAGAGCGTGACGCCACAGGACC
AGACGTCAGCCACCTCGCCGTCATACTGCTGCCGACTCAGCACCTCTGGG
GCAATATAGGCAGGCGTGCCCACCGTGCTCTTGGGCTGGCTGTCGAAGAC
CGCAGACTTGCTGTACCCAAAATCGCAGATCTTCAAACGCGGAGCCGGAC
GCCCGTCCAGCAGCGTGTTCTCCAACTTGAGGTCGCGGTGGCACACACCC
TCGCGATGGCACCATGCGACACCCGAGATGAGCTGCTGGAAAAAGTAGCG
GGCCTCGTCCTCGCTGAAGCGACCCGCCTTCACGATGCGGTCGAACAGCT
CGCCGCCCGCGGCGTACTCCATGGCGATGCCCAGGTGCGTGGTCGTCAGA
AACACCTCCCGAAAGCGGATGATGTTGGGGTGGCCGCTGAGCTGGCGATG
GTTGATGATCTCGCGCTCCACATTCTTGTCGATCTTTTCGCCTCTCTCGA
TAAATTTGACGGCCACGCACTCTCCCGTGGCCTTGTCTCGCATAAGCTTT
GCTACGCCAAAGTTTCCACTGCCGATGTCCCGGATCAGCTCAAATTTGCT
GCTGTTTAGATCCATGTCTACCAGTGCCACAGTCCAAGAACAGGGCCGCC
AGGGGGGGGCGCGTATCGGGGAGGCTCAAAGCATTGTCCCTACTCTCACC
GCCCACACGCCTATCCAAACGGATCCAGCACCAACAACTCCTTCACGCAA
CACCTTCTACTTTACTCAACCGTTCAACTCGGACCGTGCCGTGCGCTGGT
CGCGCTATAAGCGACACCGCCCTCCAACCCTTCTGGTGCCGCTGGAAGAT
CCCGCCCCATGTCACGGCCGCCCACGAGGCACTCA
>a267r1083
AATCAGAAGACGGCATACGAGATCAACCGGACGCGTAGGGATCTTAAACC
CTGCCTATGATACATCATTTTACACCCATTTTTTGTCGATAACTTTCTCA
AAGTGTAACTCATCTCCAGCAGGCATCATGTCGATCATGGAATCCCTCCG
TCGCCTGTCGAGCCGAGGCTCGGGCGAAGGATCTCCCACCAGCCCTTCTG
TTGGCAGCCCTCGCACCAACACTTGGCAAGATGTGTTCAACCCTGGGCGC
AACTACAACATGAAGGGACAGTATTTTGACAAACCGGACAGCAAGGACCA
CATCTCGTATGCCGTCTTCTGC
>a269r12008
GCGCTCGCCGCCCTGGACGACGACCAGGACGGCGTCTTCACCTCCGCAGA
TTACCTGCGCACTTCCCTCGAGGGCGCTCGCCGTCAGCAGCAGGCGCGCC
GCCGCGGCGCCGCCGCCGACGGCATCACCGACCCCCAGTACGACCCTTGC
GTGGGGGACCTGGTGCAGGCCTACTTCAACAGGCCCGAGGTTCGGCAGGC
CATCCACGCCAACATGCCGGGCGGGCTCAAGGGCGCCTGGAGCAACTGCA
ACAGCGCGCTGCAGTACTCGCGGGAGGATCTGCTCACCAGCATGCTGCCC
GTGTACAAGGACCTACTCAAGGTCGAAGGTCTCGACATCCTGGTCTACTC
TGGAGACGTGGATGCCATCGTCCCTGTGACTGGAACGCGGTCTTGGATCC
ACGACTTCCAGCTGCAGGTCAAGGAGCGCTGGAGGCCTTGGTTCTCCACC
ACGCAGCAGGTCGGAGGCTGGACCGATCTCGTATGCCGTCTTCTGC
>a276r993
CGGGCGCCGTGCCTTCTCCCTTCGAGCACTCGGACGTGGTGACCACCACC
ACGCACAAGAGCCTGCGGGGCCCTCGAGGGGCCATGATTTTCTTCCGGAA
GGGTATCAAGGGACAGGACAAGAAGGGCAACGACGTCAAGTTTGACTATG
AGGAGCGCATCAACTTTGCCGTCTTTCCGGGCCTGCAGGGCGGCCCTCAC
AACCACACAATCTCCGGCTTGGCGGTGGCTCTCAAACAAGCTCAGGGAGC
CGACTTCCAGGCTTATCAGCGGCAAGTCTTGTCCAATGCACAGGCCCTGG
CGAGGGGGCTTGCGGAGAGGGACGTGCGCCTCGTCTCGGGCGGCACGGAC
AACCACATGGTGCTCGCGGATCTGAGACCCAGGGGCGTGGACGGCTCTCA
TCTCGTATGCCGTCTTCTGC
>a278r4732
GCTTCGTACCTTTGTGTACCTTGATGCTGCGCATTGCTCGCGCTGGCAGA
CTGGCCGCCTGCTCGCCGGTCACCCCTCGCTGGTGGGTTCTCCCGGCGCG
CCCGGGTGTCCGCGTGCGCCCACCTTCGCCCCGACCGGCTGCGGATGGTC
AAAGAACTGTGGGCTGTTGGCAGTTTGGGTGTGTGGGTGTAGATGAATGT
ATTTAAATACGAGTAGGGTCAGCTGATAGCTCGCCGGCCGGCCAGGATTC
CCCCTCTTTCCAGTGTTTAGTGACAACAAGAGGAGCTTGTTGTCGCGATG
GCGTCGGAGAAGAAGCAGCAGAACCCCATGCGGGATATCCGCGTGGCCAA
GCTGGTTCTGAACTGCGAGGTCGGCGAGTCCGGCGATCGTCTGCAGAAGG
CTGCCAAGGTGCTGGAGCATCTCGTATGCCGTCTTCT
>a279r1861
CAGGTCTGCTCCTCCCTCTCACGCCCCACGGTGTGCCGCACGAGTTGTCT
TTGGCCAAAACTGGTGCGAAGACTTCGGCTCCAGGATGGCTTCCGCTAGG
ATGAAGATTATCAAGGAGCGTGGGGCCGAGCCCACCGAGCTGGAGGAGTC
TGTTGCCCAGGCCCTGTTCGACCTGGAGGCGACCAATGCGGAGCTCAAGA
GCGACCTGCGCGACCTCTACATCGCCGGCGCCGAGGAGCTCGACGTCTCT
GCCTCGCGCAAGGCCATCATGGTCCGCGTGCCCTTCCGTCTGCTCAACGC
CTTCCACAAGATCCAGCTGCGCCTGGTGCGCGAGCTGGAGAAGAAGTTCT
CGGGCCGCGACGTCGTCATCGTGGGCGTCCGCCGCATCCTCCCCCCTGCC
AAGCACGCCCGAGTTTCCACTCGCCCCCGCACCCGCACCCGCACTGCCGT
GCACGAGGCGTGGTTGGAGGACCTGGATCTCGTATGCCGTCTTCTG
>a285r966
TTCAAGCAGAAGACGGCATACGAGCAGATGGGAAAGCAGAGAAACACTCC
AGCTCCCATGCGCAGCTCCAACCTTCCAATCCGCGAGGCAACAGCCTCAT
AATCAAGCAAAGCCAGCACCCGGTTCCAGACCTGGCACCGGGCACACAAA
GCGTCAAAGACTACGTCGTCGAAGGAGCATCGTTTGGCGCACTCCTTTCT
CCAACTGCAAAAAAGCGGGACGGCACAGGGCACCACGCGCGCGACGCGCG
TCGAAACCCAGCGCCGCGCCGCCCTCCCGCACAAGGCAGAGCGGACGAGC
GTCGCGCGGAGCATTGCAGCGCGCGGCAAAGCGTCGACACGGTTCTCGTG
GATCCGCCGGTCGCCGGCGACGCCAGAGGGCGCCGCCGGGTCAAATCAAA
TAAAGCGAGAAGAGCAAACAGAATCAATCCGGCAACTCCGCAAGGAGGCA
CGTCGGACAGAGCACACAAAGAATCAGACCCAGATTTGGAGCGTAGGGCG
CTGAAGGACCGCACTCCTCATGCGACGGAAAAGGAGACCAAAAAAAACTC
TCTCCTCCTCCGTCGAGGGCCCTCCGGAGAAGAGCAAGAGGGGGACGGCG
CATCTGGCAAGAGTGCCACGGACGACCGCCGCCCCCCTCGCCCCACCCAG
AGGGCACGTGCGCCTCAGGCCTGGCCCACACAGCCCAGAAGGCGGTTGCA
GGATCCAAGTCGCAAAAGCAGGAGAAGCCCTGACACAGGCGTCAAAATCA
ATCGCGAAGGCCACGTCGGCCACGCGACTCGAGGCTTCCCAACAGCGAGC
TCAACAACTGTGCCATCTCGGAAAACAGAGGCACCAAGGGACGAATGCCA
TAGTCGTGAAAAAGCTCGCCCGCGCAGCGCGCCACGCCAGAGGGCATGGG
GACTCACAGCTGCAGGCGAGTAGCAATAGACTCCAAAAGGAGACGGCTTG
GTGGCAGGGGCAGACTAGCAGGTGACGGGCTGTTGGTAAAGGCAGGACCG
GCAAAGCGCCCAGCAGTCACGGGAGTCACAGGCACGCTGACGGTGCTGCT
CTCGGACCGCTGCGTCATCTTCTCTTGACGCTTGCGCGGAGGCGGGGCAG
TCGCAGATGGCTGCACCTGCGCATTCAAGTTGCCGCGAGGGCCGCTGCCG
GCGCCATCGCTGCCAT
>a289r260
ATCAGAAGACGGCATACGAGATCAGCAGCTCGTCTGTCCTCGGGTCTACA
AATCCTGCATCCCTCCCAGCTCGAGCGTGCCTCGGTCCCTGGGTCTCTCG
GCCACAGCTCGCAGCTGAGGCGAGTGTCGGAGGGCGAGGTCATACCCAAA
GTGGGGCACCGGGTCGTAGTACGTATCTCCCTGCTCCTCCACGTCCCAAT
ACTCTCCCGTGGTGCTGTGGCCGTGCTTGCGAATGCGTCCCCCGCCCTCG
TGGTCCTCTCCCCACCATCGATTGTAGCGCTCCTGGTCCGCTCCCACGCT
CCACGTCTCGCCGCGCTTCTGACCCACGCCGTGCCCGAACCGCTCCTCCC
ACTTGTCCCCCCACTGCTCCTTGCGCCCTCCGCCCGCGTCCCGCTCCGCC
CACTTGTCCGTGTACTTGACGCACCCCCCCAGCCCGTCGTAGCGCTCGCC
CCAGCGCTCGTGCCAGACCTCGCCCCCCCGCCGTGCCCACTTGTCTGCCC
ACTTGTTCACGCTGCCTCCGGCACGGTAGCTCTCCTCCCAGCGCTCCTCC
CACTCGTCTCCGGCGCCGTCCCGGGCCCACTTGTGCGCCTGGCGCTGCAC
GCTGGGACTGGCGTCGCGCTCCTCCGCGTGCAAGGCCTCTCTCCAGCTCT
CGTGCCAGGCATCTCCGCGGTCGTTGATGCCCCATTTTTCGGCACCCATC
TCCCGCGCCCCTCGCCAGTCGGACGACTCCCACCAGCGCTCCGACCACAG
GACCACGCCCGAGGCGTCGCGGCCCTCCTTCTGGCGCCAGCGAAGCCAGA
AACCGTGCTGTCCAAACTCCTGCCCGGAAGTCTCCGTCACGGAGACAGCT
GGGGGGGGG
>a299r489
ATATATATCCTCGCGCCCCTAGTTCTTCCAGTCACTCACCCCCCCTGCTG
GGAGTGATTTGGCACGCTTTTTTACTGCATGAGGCAATGTGGGTGGAATA
TGGTGACTGGTGTTGGTGGATGGTGTGGTGGGGTGAGTGGTCGAGGTCTG
TGGCATATAGGAGTTGGTAACTGAACCTTCGCAAGTTGGTTCGTTCTCCA
ACTTTGCCCCAGCATTATTTGAAGGCACTGCATTGTATATATGCGTTTAT
TGTGGCGAGCATGTCGCGGTGTCAAAGATAGGATGACCAGTTAGTCGATC
TGGGCCTTGGGTGAAAACGAGCCCTCGGTGCCTTGATCACTACATTATTT
TTTTCTGTATGTCGTTTGTCCTCGAGACATGTAGTATATAGAGCACTAAT
TCCCCTGGCCTGGCTAGCTGCTGCGCCCTGCGCGACGGCACGGCTCGCTC
GCGGGCCAGTGCGGTCTCGCGAGCGGGCGGCCAGCTAGGCGTCCCATGGT
GGGCCCCCTCCGGCCCCCCCCTAGTCCTAGAACTTTAGACGCCTCTTCTC
GACCTCTCAGGGAAGTGCCCGTGCTTGCGCCTGGCCCGAACGCGTCAGCC
CCTCCCCGGGCCATAGCGTCAGGGCCGCCAGGCATCCGCCTCTCCCGCCC
CCCAGACACCGAACCCGGCACACCACTAGCGTGTATGGACCTCACTTCGA
CGCCAACTCACACGTTTCCCCCTCCCCCTGGTCCAGGGACAGGACTCGCT
GGCGGGACCCCGGATGCTCTACCCGGCATCGCCGAGCCCGGCACCCGGGG
CCCCACTGGGGGTGTTTCTGTCCCTGTGGACCATTATAGGACTTTTGCGG
CGTTATCTCGTATGCCGTCTTCTGC
>a301r2438
GGCTTCCTCGCCGGACCCCATCCCCTCGCTCACTGCGTCCTTCGCCCCTG
GAAACGGGCTGCGCGTGGTGTGTGCCAGGAAGGCACCGCCTGCGATTGCC
GTGCCCAGGCCAGGAGTTGCTGGTGCGCCAGCTGATGATGCCATGCTCTC
TCTTGCGGCCTACGGCAGCGATTCGGATTAGAGAGCGAGAGACGGAGGAC
GCGCGTGTGTTCGTGTGGCTGCGCGTGCGAGTTTTGTGACCTTGCTTTGG
CGAGATTGTGCCTGCTCCTCGAGAGGCAGCGGCCCTGGCTGTGCCAGAGG
GGGTACATGGCGACATGTCCCCCCCCGTGGCGCCACGCTGCGTAAAATGC
CTGTGGAGTAAATAAATTATGAGGCTGCGGTCGGAGCGAGAGATGGTCAT
CTTGCCTTGGCGCCCTACGTGGTTTGTGCAGGTGCGCGCCGCCAGACTTG
GTTCGGCTTTGCACAACCTTGCTCTCTTCGGACCCTCAACATCAATCTCA
ATGCATGTAGTTTATTGCACTTGCTTGAACAGCATGTACGTCACCGCGAC
CATGCATGGGCATGCCATTCCCGCAAGACAACGTGCTCCATTGCCAGGGG
CACAGACCAAGTGGCCGCCTGGCCAAATGCCCCAGCCTGGAGCCACCATT
TGCAGTGCATAAATTTGGGAAATACATTATGTGTACGCACATCTACTCTG
TTTCTGTTGGTATCTTTTAGTAGTACGCCTCTTCATGTGCGCAGTTCTTG
GAGCCACCTCCGGATGACTCATGCCGCGCTCGCCGGCTGCATCACCGCGT
AGTGCTGGCAAATACACTACGCATCAAACTTATGCTCGCAGCGCTACGGG
CGATTCAGTCAAGGACAAAGCGCTGTTTGAGGGGTCAGGGGGATTTGTTG
TGCGCCAAGTTTGTCCTTTGCTGAAGTGCGCCGCGGTGACTGCGTTCAAC
ACTGAAGACTGTGAACAAGGCCTCAACAAGGTGTACCTTTACATTGTATT
GGCGCTATGAGTTATAATGACAAAGAAAACGGTGTAGAGGCGCCAGAGAT
GACTGTAGAATCTCGTATGCCGTCTTCTGC
>a303r11194
TTTTTTTTTTTTTTTTTTTTTTTGTATCTGTGCCGTTACAGCGTGCCTCA
AAGCCGCGCACGATGAAAGGAGAGCAAGGCGCTACGCGCCCGTCGAAACC
GACGCGCTCATGCAACGAAATCAGATAAGGAATAAAACATGCAAGGCGCC
CGAGCAGGCTGGCAGGGCGGAGCGCGTCTAGAAGAGTGCGTCAGGCAGCA
TCACGTCGGTATATATGATCTATATATATTGGCGTCTCGTCTCCCTGGCA
CCCATCCCTCAATGCCAGCCTCTCCTCTGCCACGTGGCATCGCATCTCCC
TAGTCCCTCCCTCCCAAACGATATTCCTTCGTTCCGCCATTCCTTCGAGT
CCATTAGCTCTCCACCATCTTGGTCAGCGTGTCCAGCAGCTCAGCGTTGT
TGAAGACGCTGCTGATGCCTACTTGGGAGCTGGCACCGCTGGCCAAGGGT
CCCGTTGGCGTGCTGGGGGTCGAGCCACCCTTGCTGTGCTTGAAGAGGCT
GGACAAGGCGTCGAGTCCGCCGAGCATGCCCCCGCCGTTTGAGCCGCTGA
AGAGACCGCCGCTGAGGAAGTTGCTGCCGAGGCCGGAAGAGCCGAGTCCA
CCGAACATATTGCGCCCCTCCTCATAGGCCTTGGCCCAG
>a310r3312
AAGACTCCAGGACGCCATCTCTTCCACCTCTTTCCTGGATGGGCGAGCCA
TCAAGCTAAGATGGGTCGCGTCATTCGCAGTCAGCGTAAGGGAGCGGGGT
CCGTTTTCCGGTCCCACAACACCCACCGCAAGGGTGCTGTGAAGCTGCGC
GCTCTGGACTATGCCGAGCGCAATGCTTACATCAAGGGCACCGTGACGGA
CATTATCCACGACCCCGGCCGTGGTGCTCCCGTCGCCAAGGTGACCTTCC
GCTGCCCCACCCGGTTCAAGCTGGACAAGCAGCTGTTCATCGCGGCCGAG
GGCCAGTTCACCGGACAGTCCGTGTTCTGTGGCGCCAAGGCGGGTCTGTC
CATCGGCAATGTGAAGCCCGTGGGCGCGCTGCCCGAGGGTACCATCATCT
GCAACGTGGAGGCCAAGGCCGGCGACCGCGGCAAGATCGCCCGCGCCAGC
GGCGACTACGCCCTCGTGGTGGCCCACAACCCCGACGCCGGCATCACCCG
CATCAAGCTCCCCAGCGGGCTGAAGAAGGTGGTCTCCTCCAAGTGCCGCT
GCACCATCGGCCAGGTGGCCGGCGGCGGCCGCACGGAGAAGCCCATGCTG
AAGGCGGGTCGCGCCTACCACAAGTACCGCGTGAAGAACAACAGCTGGCC
GCGGGTGCGTGGTGTGGCCATGAACCCCGTGGAGCATCCCCACGGTGGTG
GTAACCACCAGCACATCGGCCACGCCTCCACCGTGCGCCGCGACGCGCCT
CCTGGCCAGAAGGTGGGTCTCATCGCCGCTCGCCGCACCGGTCGCATCCG
CGGTACCGTCGTTCGCCTGGACAAGGAGTGAGCTGCTTTGTGAGGGTGGG
GGGGAGAGGGCGGGGGGTTTGCGGGGCCTCCAAGAGACTCCGCTGCCTGC
TCTGCTCCTGCCGCTGGCAGATGTGTGCTTGGATGATGCAAGATTGTGGA
AACGACGTGGACAAAAAAAAAAAAAAAAAAAAAA
>a311r1180
CAGAAGACGGCATACGAGATCCCGTCCTCGTCGCTGAGACCATCCTTGTT
GCGTGTGACGATCTCGTTGATGATCAGCCCGTCGCCAGCAACGAACAGGG
AGCTCGTGTTGTCGACGCCTTGGCCTCCAGCGAGCCGACAGACGCTCAGA
AGCGCTAGAGCAAGGAAATAGCATGCCAATGCCTTCATTGCTGATAAAAT
TAGCAGAGATAGTATATACCAAAGGAGGGGGAGTCCTGGAGGCCAAGACG
GCACTGCTGGGGAGAGTCTGGCAGCAACCCAAGACTCTGCCAGGGCCGCC
TCGCGCGCAGCTTGTCCCCCAGCTTCCCTTAGCTCCAAATTCCTCCTACG
CAAAACCACTCTTTCCGTCACTGTATTTCATTATTTGATATTGCGGGTAT
ATGACACCTGCTGCGCTCAGAGGTGGAGTATGGTCATTGCACGGCGCTCC
CCTGCCCGCAAA
>a327r839
TCGTCCCAGGTCCTCCACCACCCGTCTGGGGGTGGGGGGGGTCGTGGTTG
GCGACCAGCGCCCAAATGGTCGCTGTTGGAAAATAACATGCTGCGGGGTG
TTTTATTTTCTTTCCCGTTGTGCTCAGGCAGTGCACACTTATTAGTCTGG
GCTCGGCGCCACGGAGGACCCGGGTTGGAAGGGCCGTGCGCGATGCAGGA
CAGTCGGACGACGGGAGCACCCCATGTGCTGACCCTCCCGACGGCTCTGC
GGGTAGCAGGATGCCTGCGAGAGAAGCACCTGCGGTGTAGACGCATGCTT
GACTAAACCTTCGTTTTCATGGTGAGGAAGATGGGGGAAATCACACGCAC
ATGGCGGAAGCGCTGCACGCGTGGTCTTCCCGGACAAGACGAGCCTCCTG
GGAATCGCCGACTTCGTTTCCTCAGCAAGTCTAGGACCCCAAGGAAGGCT
CCCCACGATTCTGACCCCAAAACGCGTCACCCGTCCCTTTCGCAGGCACT
GTTTCTAGTTTTTTTTCTCTTTCAACAACTTTATTTTGGTGTGCCTACCT
TTAGACTCCGATTCTCTGCAAGACCTGCAATGGCTTCTCGTGCGCTCTTG
GCCGCTCTGGCGATTCTTCTCTTCGCCTCCGCCGGGTCTGCTGCCGAATG
CCCATTCACCGCCGATGACCTCAAGGATGCGGATTTCTCTGACGCATCTC
GTATGCCGTCTTCT
>a334r1596
CAGAAGACGGCATACGAGATGCAATCTTCACACGCATTAGAGTTCACTTG
GCCATGACGCGCTGTGCAGCAATGTTTTTTTGTAGCTGCTTGCGCCGGTG
CCACCCATCCTACAGACAGAGCCACGTCTCAATACTGCAGCTCCACCGCT
CCAGAGAGTGCGTGCATCGCATCAACAGGTATCGCAATGAGGACGCTGCG
GCGCTCTGTGGCCCGAGGGTGGGATGAGGCCTCGTGCGGACGTCCTCAGG
ACAAGTGAGAGGGAAAACTGCCACGAGTTGCAGGATCGGCCCCTGCACTA
GGAGTGGCATACATTTGAGCAGGAGGCCACGTAGTAACGAGCACTGTAAC
GCTCTGCTTTGCTTCTCTCGCGCATTCCCGGACATCCCTCTCCATTTTCA
GACGGAGGGGGGGGATATGGGGGTGGGAGGGCTCTTGACTTGGCTGTCGG
TGATGGCGTCAATGGCCTGCTTCTCCAGGCCAAACGGGAGCAGCACCTGG
TCAATCACGTGGACCACGGCAGGACCGCACGCCAGGAGGTTGCCCTGCAG
GATTCGAGCAGAGGTACCGATGCCTTTCAGCATGTCCCTGCCCTCGGCCT
GGATGGGGATCTTGTTGATCTTGTCGGCCGAAGCCATGGTGGGTACATCA
GCCCCATCATAGAGGCTGGCCAGGGGCCAGAGGTGGCTGACCGTTGAGTA
GGAGGTGAGGATGGGCACCAGTTCTGGCCGCGTGCGCACAAAGTCGGCCA
TGGTCTCCGGAGCTGTCAGGAAGCTGGGAGCGTCGATGATGGCCTCAAAG
GCGGAGTTCACGGGCACAAAAAGCGTGACCACAGCATTGCCATCCTCGAG
CATGTTGACTAGGCCTGAGAAGCGCAGCAGCTGAAACCACATGCTCAGGT
CTGGAGAAGAAGCCAAAAGCTGCTGTAAGTTGAGGCAACCCGCTTCCTTG
GTCACGTTGTAGTCGTCCCTCACCTGCAGCGAGTTGATGGGGCCGGGCGT
GTCGGGGCCTCTAGGCATGCTAGTGGCATTCAGCGCTCGGAAGCTGACTG
GCGCCCGCACCACGCCAGGCTCGCCGTGCAGGGAGGCCACTTGAGATTCC
AGGGATGGAGTGGCGCCGGTTAGCGCGTCTTCGTCCGTCAGGGGGACCCA
CTCTATGAATGGAAGCTCCGTTGCGGGAGAAGCCTGAGTGGGACCCTGGC
CCTCTACTTCGTTGCCCTGTCGGCGTTGCAGGAGAGATACTGAGGGGCTC
CCCTCTGGACCGCCCGCACTGTCGAGGTTCCGAGAGGACCAGTCCACAGC
GGGCGCCGAGGCATCCTCGTTGGATTGCAGGGGGGGAGCAGTGCCAGGGG
AGGAACTCGATGCTGGGGGCACCCGGGGGGTGGGGGTGACAGGTGGTGCC
AAAGCCTGCTCGGATACGGGTGCAGACTCGACAGAGCGAGGAGGCGCGAG
GGTCACAACGCCGTCCTCTATCACCTCGGGGTCGTGATCTGAGTTGAAAG
GAGGGCTGCTGGTGGTATTTGGCGTCTGAGCCTGGGGCTTCAACTGAAGT
CCAGAGTCGTAAAGGCCCACCTTCACTGCAGGAATCGCGCCGGGGAGCAC
GATCTGACCATCCAAGGCCGTCACGCGCACGTCCAGGGGCGGTATGGGCA
GAGTGGATATCTCCCATGCAGCTCCGAAGGTGTGCGTCATGGGGCGCCAT
GAGTCGTCGCCTTCGCCCCGGACCTCGACGCCCGCCAAGATGCCGGAACC
AGCCAGGTACTCCACCTCCAGCTTCAGCCAGCCACCCTCCGTCTCCCGAG
CATCGCTCACGCGAATTTGGATGTTTCCTGGGGGACTGCAGGGCACCGTG
CGAGCCAGGCCCATCGCCGTGCCCGTCATTGCGTGAACTAGAGCGTCAAA
GGCAGCGGCCGACAGCTGAACCTCCAGTCCCGAGCACGACATGCACTCGT
CCGTGATCAACACCGGAACGCTTTTTGTCTCCTTAGTGCCGCAGGCTTCC
ACATCTTGGCATTTAACTTCCAAGCACATGCCGCACCCATGCATATCACT
GGAAATCCATGTAGTATCATTTGGTGAGATGGAAGCGAAGAACCCATTTG
GCCAGCCCGTGCTGGTGTAGCCGTACTGGCAAGAGCCCTGCCCCATGGCA
TCAGCCTTTTCAGCGCCAGACCGAATCATGCGCACGGCCTCCCAGTCTCC
CAGACAGTGAGCACTACATAAAACAGCATAAATAGTAGCCAGGACACAGA
GGCGTGACGTCATGGTCTTGGGGCCGCGGGCTGGGGCCAGCATGGCTGCT
TAAATGAACCCGGCAGCCGCCTGCGCAGGTGCGAGGCAACGCGCTGTTAC
CAAGTTAGGGGCCTTCCACAACGTACTCAATATGTTAGATTAAACATTAT
AGTGCAGCCCGAAGGGTAATGCGAAGCCAATGTGGTCATGGAGTGTTTTT
TTTTCGTCTCCACTCATTACACTGACGCACGGCGCAACACCCGAGGTCAG
CAGTTTTGGATGGGGCGTCACCGGCCCTCCCCGCAACGAACCACCTCCTT
GTCAAAATCCTGGGAAGAGGAGCAGTTGCCGCCCTGATAGGGCAAAAAAG
CCGGCCTGGCCTTGAGCCCCAGCTCCCGAAACATCTCCGCGTCCTCCTCG
CGGTCGTTATTGGGCGTGGTGAGGAGCTTGTCGCCGTCGAAGATGGAGTT
GGCACCGGCGAGGAAGCAGAGGGCCTGGTCGCCCAGGGAGAGCTCCATGC
GACCGGCAGAGAGCCGCACGACGGAGCGCGGCATGAGCACGCGCGCCGTG
GCCACGCAGCGCGCGATCTCCACGCCCTTGGGCGAGTCGTTGCCCTCCAA
GGGCGTTCCTCGCACGGCCACCAGCGCATTGATCGGCACCGACTCGGGGT
GGGCTGGGAGCGTGGCCAGCTGATGCAGCAAGCCTACCCGATCGTGGCGC
CCCTCTCCCAGCCCGATGATCCCGCCGGCACATACCGAGATGCCCGCCTG
ACGCACGCTCTCAATGGTGTTCAAGCGGTCGTCGTAGTTTCGCGAAGACG
TGATGTGCCCGTAGTACTCGCGACTCGTGTCCAGGTTGTGGTTGTACGCT
GTCAGACCAGCCTCTC
>a338r588
AACCAGAAGACGGCATACGAGATGTCCGTCTTGTCCACCAGCAGCTCGAT
CTTCTCGCCACGCTCCAGAACGCGCTCGATGTTCTCCACCATGATGTTCT
TCACCTCGTCCACCTTCTTCTGAACCGCGGCCACCTTGCTGATCTCCTCG
GGGTGTGCCTCGCAGTATTCCTGCCAGTGCTTCAGGCGCGGACCGAAGGA
CTTGTCCATCGAGTGTGCGATCGCCGTCGCGCCCCTGTCCGCCCACTTTT
CAAACCACTCCTCCTTCACCTTGTCCAAGAAAGCAAAGGGAATTTGGCGA
CCGTACGACTCCTCCGCCACCACCAAAAAGGTGTAGCCATTGCTTGACAG
GTAGTTGAAGGTGTGGCCGTCGCAAGAGTAGGTGAATTTAGAGTTGCTTC
CCTGAGCTCCTTTTTCAAGAGCCTGGATAGCTACCACACTGAAGTTTCCA
GTAAATGCAGTGTAGTCTGCTAACACTGTGTTGCCGCGGGCAACAAAACT
ATAAATCAAAGGCATACTGTGGGCTGGTCGTCGATCGCTGGTCAGCACTG
GGCTACGCAATTCACGACGACAAGCTACTTCTACCCGTCAAGTGAGCAGT
ACAACATAAAATAAAATGGACAGTGAAGGAGTGCCGGCGGAGCAGCCAAA
AAAAAAATGACGCGGGGACAGCCCGACGGAGGGGCTGCATTGGCTGCGCA
TAGTGTTGCAGGGAGACAGAAGCCCTGGGGATCCGACGTGCAA
>a342r3795
GCAGAAGACGGCATACGAGATAGACGCCTCACAATGCAGCAATTTCTTGG
TGACACAGTCCTTGTACAAAAAAATAACAAACTCGCATATAACCGAGTGA
TCTGCATCTTGGAGCACAGCCACACCCCAGGCGGCCCAACAACATAGGCT
CACGCGCTGGAAGGCGTGGACTTGAGCAACATTACTGTCGACAGCGTGCG
CCGTCAACAGGACGATTCGCCAGAAGCGAACAGTGCCCGAATGCAGCGAG
GCGGCCGTCTAAGTCGCCGCCGGAGGATCGCCCCAGTGGGGCACCGGATC
AAATGAATGTCTGG
>a345r622
CAGAAGACGGCATACGAGATCACGTCCTCGTCCTGCTTCATGATCTTTTT
GATCCTCGCTAGGGGCAGCAGCTGGTTCTTAAACTCGCCAGAGTCTACGG
GGCACTGCTCCAGCTCTCGCGTAAACTCGCGCCAGTATGTCTGCAGCTGC
ATCGGACTCGAAGAGCCTCCGGATCCCCGCAATGACAAAGTTTTTTCTCC
CGGGGACATGGCAGCATACTCGGGCTGTGCCATCTCTGCGGCGCGACTAT
GGCGTGCGAGCCAGAGTCATTAAGGCACACACCTTGGGCTAGTATTGCCC
CCCTATGACATAAACTACGCAACCCAAAATCGTATTTTAACCTCTTACAA
ATTTCAAAATGGTCACGCGGTGT
>a351r4568
TTTTTTTTTTTTTTTTTTTTTTTCCCACAGCTCATCTTACACAAAGTCTG
CATCCACTCACAGCATCGCGCCGCGAATACAAGCTCCGCGGCAAGCAGCC
CCTCCCCCTCGGCAGCGCTCAGCGGCCGGTGGACTTGGAGCCCTTGGTGC
CAGCGCCGCGGGGCAGGTTCTTGGCAGGGGCGGCCTTGGAGGCAGCCTTG
TTAGCCTCGCGCTGAGCGGACTTGTCGCCCTTGGACTTGCGAGCGCGCTC
CTTGATCTCGCGCAGAGCAGCCTCGCGGGAGGCCTTGCGCAGCTCGGGCT
TCTCGGAGCGGCGCTTGGCAATAACCTCCAGCGAGGTGCCAGCGACCGAG
CGGACGACATTCTTGTTAGCGGTGCGCCTCTTCTTCTTGGTCACGTGGAT
>a353r4005
TTTTTTTTTTTTTTTTTTTTTTGCGTCGTCCATTTCTTCAACCTCTTAGA
AGGCATCTCTAGCATGCGTAGTCTTCAAAAGCAACTAGACAATAAAACAG
CACGCGGTCTGAGCTCGGGCAGCAGCACCACCGGCCCACAAAACCTCCCG
GCTCTGCGGTTCGGCCGCCCGACCAAACCACCGCAAATGAAAACCAAAGC
GTCGACGCCATGCCCGTGGCACGCTACGGACGGCAAAGTCAAATGTACAG
CAGGGCCCGGCAAGGGGCGGGACGAACGAGGACGGGCGGACGTGGAGCTC
TAGCAGGCTCGAGGCAGAGTCCACTCCACCTGTAGCCATATAAATTCTTC
GCGTGCGCGGAAATCCGCGAGCGAGGTGCGCATGCAGCAATGGGCGAGAG
CAAACGCAGCCAGGAGCCGGAGTAGTAAAACGGGGGGGGAGAGGGGTTCC
TCATATAAAACCCCATATCAGCGGTGACTCCAAATCGGGTCGCCCCTCCA
GGCACCATGCCTCGTCGCTCGCTCAATTTGCGCTATTCAAAGTTCGTCGT
CAAACTCTTCATCACTCTCGTCCTCCACCGCAGAGTGTGCCGAGGAAGAA
ATGCAGTGCAGGCGCGCCAAAGCCTCGCCCTGGGGCGTGCCCACAGAGCC
TGAGGAGGGTAACCCACTATCCACGCCGGCTTGTGCAAGTAACTCGCGCA
GATGCTGCAACTCCTGCTTGAGCGACCCGTTCTCGGCCTCAAGGGCCTTC
ACGTAGCAGTTGCGGCGCGTGCGCGAACGCTGGGCAGATTCACGGCGGCG
CTTCTTCGTGCGCTCAACCTGTTCGGCAATTTCGGTAGTCGTCTTCTGAC
GGCGAGTGGAGGGGCGGACCGCCACTGGTAC
>a358r1518
TCCATTGTATAAAATTCAGCATTTGTCACAAAATGCGGCGCATAGGCTGC
CTCTAGGAAGTGGTCATCCGCTCAATGGTCCCCCACTCCGAGGACTCCTT
CCTCCCGCTCAGGCAACGAAGAAGGGGGGAGGAGTAGCGAAAAATGGCCG
AGATTCCATCGGGCAGCGCCGAGGCATCAAGGTATACGGCGACCAGCCTG
TCAAGGCTGGTGGCATAATCGTACGCCAGCTAGGGACCCAGTTCTGGCCC
GGCTCCAACGTGGGCATGGGCAAAGACTACACGCTGTACGCGCTGATCTC
GGGCATCGTCCGGTACATGAAGAACTCAGTCAAGCGCCGCGTAGACGTCC
TCCCGCTGGAAGAATGGACCCCCCCAGAGCCTATTCCGCGGTCTGCGGGC
AACCGCAGGGTTCGAGCGCGTCTGCGGCAGAGCATGGAGGCGATCCTCAA
CTCCATTAATAAAGCCACGCACCGAACAGCCTCCATAGTTTTATTGAGCT
TGTGGACTTTGTTCCAGTACTCGCCTCCTTTGTGATCACTCGCCATGTTG
CGAACCCTGGGTTCCCGCTCGCGTCAGCTTGCCCAGCTCGGCAAGCACGC
CGCTCGCGGCTTTGCCACCGATGCCGCTCCTCAGAGCTCGAGCAAGCTTC
CCATAATTTTGGCTTTGTCCGGCGGTCTGGGTGGATTGTACTACGCCAAG
CAGCAGGGTCTGCTCGATGGGCTCTCTGGCGGTGCTCCTTCTGGCAAGAC
GGCCAAGCCTGATTACGACAAGGTTCGCAGTGCGATCGAGGACCTCTTGG
AGAGCAACCCCGACTACGACGATGGATCGTACGGTCCCCTGCTGGTGCGT
CTGGCCTGGCACACGAGCGGCACATGGGACAAGAACAAGCAGGTGGGCGG
AAGCAACGGCGCGACCATGCGTTTCAGTCCCGAGTCAAACTGGGGTGCCA
ACGCCGGCCTCAACGTGGCACGCGACCTGCTGGAGCCTGTGAAGAAGGCC
TTCCCTTGGATTTCCTACAGCGACCTCTGGACCCTGGCAGGCGCGGTGGC
CATCGAGGCCATGGGCGGCCCTCAGATTCGCTGGAGGCCTGGACGCTCTG
ACATCGATGAGAACAGCGTGGTGGCTCTTCCCGACGGCCTGCTTCCGGAT
GCCGCTCAGGGCGCCAAGCACCTGCGCGACGTCTTCTACCGCATGGGATT
CAACGACCAGGAGATCGTGGCGCTGTCGGGCGGGCACACGCTGGGCCGCT
GCCACACGGACCGCTCTGGCTTCAAGGGCCCATGGACTTTTGCGCCGACG
ACATTCTCCAACTTGTTCTTCACTGAGCTGAAGAACAACAAGTGGAGCAA
GAAGCGCTGGAACGGACCTTTGCAGTACGAGGACAAGTCTGGGGAGCTCA
TGATGCTGCCCACGGACATGGCCCTGATCTGGGACAAGAAGTTCAAGCCT
TTTGTTGACCTGTATGCCAATGACGGCGACAAATTTGCCGCCGACTTTGC
GGAGGCCTTCGCCAAGCTCCTCGAGCTTGGCGTGCCTTTCGAGAAGAATG
CTGAGAAATGACACGTCGTGCTCAGCCCAGTGCCCGCTTAGTGGAGGGCG
GAGCTGCCAAGCAGGAGGGCGTCGCTGCTCCCCTCCGTCCTCCTGAAAGC
CTGTGGAATCGAAGACCTGTAGAATTTTGGAAGAATCATCTCGTATGCCG
TCTTCTGC
>a360r2451
TGAAGCTGGGCGTGCACGAGGACTCGGCCAACCGCGCCAAGCTGGCCAAC
CTGCTGCGCTACCACTCCACCAAGAGCGGCGACGAGCTGACGTCGCTCAA
GGACTACTGCACGCGCATGAAGGAGGGCCAGAGCAGCATCTACTTTGTGA
CGGGCGAGTCTCGCAAGGCTGTGGAGAACAGCCCCTTTTTGGAGAAGCTC
AAGAGCAAGGGCTTCGAAGTGCTCTTCATGGTGGACCCCATCGACGAGTA
CGTGGTGCAGCAGCTCAAGGAGTACGAGGGCAAGAAGCTCGTCTCCGTGT
CCAAGGAGGGCCTGGTCCTGGACACCACTGAGGAGGAGGCCAAGAAGGCC
GAGGAGCGCAAGGCTGCTCTCGAGTCCCTCTGCCGCGCCGTCAAGGACAT
CCTGGGCGACCGCGTGGAGAAGTGCGTGGTGGGCAACCGCATCGTGGACT
CTCCCTGCGTGCTGGTCACGGGCGAGTACGGCTGGAGTGCCAACATGGAG
AGGATCATGAGGGCCCAGGCCCTGCGCGATGCTACCATGAGCTCTTACAT
GAGCTCCAAGAAGACCCTGGAGCTCAACCCCGAGCATGCCATCGTGGAGG
AGCTGCGCCGCCGCGTGGAGGCGGACAAGGGAGACAAGACGGTGCGCGAC
CTGGTGGTTTTGCTGTTCGAGACTGCCCTCCTGGCCTCGGGCTTCTCCCT
CGAGGACCCCAGCGCGTTTGCCAAGCGCATCCACCGCATGGTCATGCTGG
GCCTCTCCATCGACGCCGATGCCGAGACCGGCGCCGCCGAGGAGGATCTG
CCGGAGCTGGAGGATCTCGTATGCCGTCTTCT
>a364r511
AGAAGACGGCATACGAGATGCCTCTCCCTCTTCCTTCAGCAGCCTTCTGT
TTTCCGATCCCAACTCTGGCGTCTCCCTGAACACTGGCGTCTCGCGAAAC
ATCTCTTCCGCGGGCCGGTCCGCGCCCACAAAGTGCCCCGCGTCCCACTC
GTAGCCGTTGCGCACATCCAGGACGACGGGCAGGGGCTGGGAGGCGCCGC
CGCCCCCGACCGAGCCTGCGGCAGCCCTCGCTGCCCTCGCGCGCAGAGCT
GCCTCCCAGTCGCGCGGACTCAGAGGCGTGGCGCGCTGGGAGGGGTCCGT
CACGGGCTGGGCGGCCATGCCGCCCTGCAGGGAGATGAGGTTGGGGCGGA
GCTTGAGGCGCAGCTTGGGAAACGCATGGCCCTCACAGGGGTCGAGACTG
TAGGCCAGGCCCCCAAACCCCGGCCGACTGGCGAGCCAGGACACGTAAGC
ACGGCAAGCAGCCGTCTCGCCCCCGCACTGCGCATTGATGCCCTGCGCGC
TGACGTAGATGCGGCCCCGCACGCCGTCGCCGAGGGAGCTCAGAAAGGAG
CGCTGAGCTGCCACCTCGCCGGCGGGTGCCGCCAGAGGCGTCAGGTGGTA
AAAGTTCAAAATGCAGTGTGAGGACTCGGGAGTCGAAGGACAAGGGGAGT
GGGAAGAAGAAGGCACATCTGCGCAGCAGTTCGCGACGGAACCGCGGGAG
CGACGCGACAGCGCAGGAGGGCTGGACGGGTGTGAGAGGGATGCACTCAG
TCGGACGCTGGCAGACTTGACAGGGGCCCAGAGGAAGCGCTGTTCTGAGG
CTCTTGGACCAGCTGTTCTGCTGCTTCTCGCTGCAACGCCCGTCAAAGGG
AGAGGGACGCGAGCAACGCCTCGCAAGGCAGCCGGGCTACGGGCGATGCT
GATGCCTGCGTCCATGCTTGCTACCGCTGCTGAGGAGGCTGCTCTGCCCT
TGCGTGCCAGAAACAGGGGACAGGACTCCACCACTCGGCGCCAAGACATG
GAGGCGCATATTTGGAAGGGGCATGAGTGGGGGATTAGAGCGCCAAGGCA
TGATGAACAGAATGCCCGAGGTGGGCACTGCTGTAGCCGCGCACTCGCGC
AGATTTGCACTCCAACTCTCTCACCGTTTGTTCACCACCCCACTTCATCA
TATCGCGACATGCAAGATGATAACGCACCAGCGACATGCCACGCTTAGTC
CTACGCCCAGGCAGCCGCCATGCTCCCGAGAGAGCCTACCGCGATGGGCA
AAGTACTTGCCAAGCGCGCAAAGTAAGAGCACTTTCTACGCTAATATATA
CAGCGTTGTTGCTTCAAAATCCACTCGGACTAATCTAGCATCTTACAGTC
GTTCTGAGAGTGGAGATGCAGAGCATTGGTGCACGTCGCACAAGGTGACG
TGACTCGTTGAAGCATGCACAGGGCGCGAGACTGTTCCACAATATTTGAC
AGCAAGGACAGAGGAGCGCCCTACAACTTCCGCAACTAGTAGAAAAATCT
GCTAATCACTCATCGATTTATAAATTGGCGTGGCGAGGATCGGGCAGCCC
TGGTTGTACAAGTACGCTACATTACTCCCGCTGTCTCAACGCATTTCCCG
CACGACTTTTGGCACGCTGCTGCGATATATTCCGTTCGACATTGGTTGGC
ATCTCTATATTCTCTGCAGATATCGTCGCCTAACTCGTTCTCACATTTGG
TCTCACTATCTCCGCCGTTGCTCTCATGGTATCCTGCAACCTATGAACGA
GTCGGCTCGACCGGCTCGCGCGAGGCCTAGAATGCACAGCGTAAGCGACA
CCAATATCAGCCACCTCATATTACACTGTAATAGGGCAAACAACAAGGTT
CGATGATTGACTGAGCAGCTACGAAGATGAAATAT
>a365r307
CAGAAGACGGCATACGAGATGCGATCCAGCACGACCCCGACGAGTCTGCT
TGCCTCGTCGGCATCGTGAGGAGCCTGGAACGAGTCCACGAAGCCCTGGG
GCGTCAGCAGAGCCAGGATCTTCGCTGGCAGCGCAGAGGGAGCGTACTTG
TGCTTGTCCTCCGTCACGGGCACGTCGTGGTTCTTCAGCCAGCCCGTGGC
CTCGGCCTCAAACTTGAGCCCCTCCCGAGGCCCACGCTTGCCTGCCGCTC
GGGCAAGGTCCTTGGCCCGGGCCATGGCCGCTTCGAAGCCGGGCATGTCC
ACCTGCAGGCCCGCCTCCTCGGCCATGAGCTGCGTGAGATCCACGGGAAA
GCCGTAGGTGTCCCAGAGCAAAAAGGCCTCCTGTCCGGGCAGCACCCCGG
CCTGGGCCTCCTTGGCCGCCTTCTTGAAGCGCTCGATGCCCTTGACCAGG
GTCCTGCTGAAGGCCGTCTCCTCGTCCTTGAGCACGGCCACGATGTCGGC
GCGCGCGGAGACGAGCTCGGGGTAGGCGCCGCCCATAGTGTCCACCACCA
CGTCCACCAGCGTGGAGAAGAAGCCCTCCTTGGCGCCCAGAACTTCGCGC
CCGTACCTCACCGCGCGCCTCAGCACGCGGCGCAGCACGTAGTCGCGGCC
CTCGTTGCCGGGGCGCGCGCCGTCGGCGATGGCGAAGCACAGCGTGCGGA
TGTGGTCCGCCACCACGCGGTAAGCCATGTCCAGCCCGTCGTCGTCGGCG
CTGCCCACGCGGTCGCGGTAGCTCTGGCTGCAGCCCGTGGCCCGCTGGAT
GGCCTCGAAGATGGGCGCGAACACGTCCGTGGCGTAGTTGCTGGTCTGGC
CCTGCAGGATGGAGGTGATGCGCTCGAAGCCCGCGCCCGTGTCGACGTGC
TTGGCGGGAAGGGGGCGCAGGGACCCGTCCGCCTCGCGGTTGAACTGGAT
GAACACCAGGTTCCAAATCTCCAGCAGGTTGGGGTCGTCCGCGTTCACCA
GCTCGGGCGCCTCGCGCCCGCCGAT
>a369r3382
GCTGAGCATCTGTCCGAGGAGTGCCGCCGCCGCTTCTACCGCAACTGGTA
CAAGGCGAAGAAGCTGGCCTTCACCAAGAACGCGCAGCGCTACTCCACGG
ACAAGGCCGGCATCGAGCGCGAGCTGGCCCAGATCCGCAAGTACGCCTCC
GTGGTCCGCGTCTTGGCTCACACCCAGGTGCGCAAGGTGAACATCGGACA
GAAGAAGGCGCACCTGATGGAGATCCAGGTGAACGGCGGCGACGCGGCTG
CCAAGGTGGACTTCGCCGTGGGCCTGTTCGAGAAGGAGGTGCCCATCAGC
GCCGTGTTCAGCCAGAACGAGACCATCGATACCATCGGCATCACCAAGGG
TAAGGGTACCGAGGGCGTGGTCACCCGTTGGGGCGTGTCCCGTCTGCCCC
GCAAGACCCATCGCGGCTTGCGCAAGGTCGCCTGCATCGGAGCCTGGCAT
CCCGCCCGCGTGGGATGGACCGTGGCCCGCGGAGGAGCCATGGGCATGCA
CCACCGCATCAACCGCCACCAGAAGATCTACCGCATCGGCGTCAAGGGCG
AGGACTCCCACCTCGCCACCACCGAGCACGACGTGACCCACAAGGACATC
ACGCCCATGGGCGGCTTCCCCCACTACGGCATCGTGCGCGAGGATTACCT
CATCCTCCGCGGTGCCGTGGCCGGCCCCACCAAGCGCGTGATCACCCTGC
GCAAGGCCATCACCAACCAGACCAGCCGCAAGGCCCTGGAGGAGATCAAG
CTCAAGTTCATCGACACCTCCTCCAAGTTTGGACACGGTCGCTTCCAGAC
CTCGGAGGAGAAGGCCCGCATCTTCGGTCGCCTCAAGGCTTGAGGTGTGG
CCTCCATCTGAGGGTGCTGGGATGGGGAGCTCCGGGGTGGAGCTGGCCAT
GCCTTGTCATGACCGCCTCGCCCGCCGGATGCTTGCCCTGTGTAACCTCC
AATGTGGAAAAAAAAAAAAAAAAAAAAAA
>a374r3286
TTTTTTTTTTTTTTTTTTTTTTGACAGCAGAATTTCTTACACTTCTGCGC
GCCTTGGACGCACAGCGCGGCGGAGAGAGGGTCGAGGCTTCAAGACATGG
GGGCGGGCAGCGGCGCAGCCAGCCTCCCTTGCGCAAAACCGTCGCTGGAG
TGAATGCCGCGCGCCCGGGAGCGCTCCACAGAGCGCATTCACATGTCGGC
ATGCATGCCCATGTCGCGGACGGGGGCCTCCTCCTCCTTGGGGTTGAGGA
TGGTGACCACATCGGGCAGGGGGGTGCGGGGACCAGTCTTTCCCGAAGGA
TCCCATTCCTTCATGATCTTGACCTTGATGCCCAGCACGCCCTGGCGGAG
GAGCACGTGGCGCACAGCGGCGTCGATGTACTCGCGCACGGGGTTGCCCG
ACGACACCATGTAGCCGTCCTTGAACTTCATGGACTTGGCACGCTGGGCG
CGGAGCTTGCCAGACACAATCACCTCGCAGCCCTTGGCGCCGGACTCCAT
CACGAAGCGCAGCACGCCGTAGCAGGCGCGGCGCACCGCCAGACCGCCCA
ACAGCTTGTAGCGAAGGGACTCGGCCTGAGCAACGGCACACAGACCACGG
TTGGCCACCTTCTCAGCGTAGAGCTCCACGGAGCCCTCGGGGAAGGCGAA
GCGCTTCTGCACCACGCTGGTCAGCTCGCGGATGCGGCGGCCCTTGACGC
CAAGAACACCCTGCGTGCGGGTAGCGCGGATGATGATCTCCGTGCGGAGG
GGGGTCACGCGGACCTCCACGCCGGAGTAGCCATCCTCAGCCAGCTCGCG
GGTCAGGAGCTCGTTCAGCTCGGCGTAGAAGACGCCGTCGGCAACAAACT
TCTTCTTCTTGTTCATCAGCCTCGCCATGGTGACCCTTGGCGCGTTTAGA
CACCTGTTACACCGCTACTGCAAAAGCGAAAGAGGGGTAGTCCCGCACAG
AGGCCCACCCATGTCCTGTCGCCAGAGCATCTCGTATGCCGTCTTCT
>a378r1372
AATTCAACACCTCGCCGCCATTCCTTTCGATTCATCTACAAATATACAAC
ATTATAAAATAAATGGAGTAAAATTGTGAAATAAATGCGTCATCTACCTC
GGTGCTCGCAAGTTGCGCTGTCGCACGAATATATGCCATCTATGCCATCT
TGTCTTATCCTCCATGCGTCCAGCCCACGAGCGCCCGGGCTCAAATTGTC
CCGGGCCCCCGTCATCAGAGAGCCGGCAGAGGTCCTTATCTGGCGACCCC
TTCACCAAGCCCCTCCCTTTCCCTTCGGCAGCCATCGTGATTAGAGACAT
AGCTGCAATGGCGCGAATCAAGGCGCACGAACTGCGCCCCAAGAGCAAGG
CTGAGCTTCTCAGTCAGCTCAAGGACTTGAAGCAGGAGCTCTCTGCTCTG
CGCGTGGCATCTCGTATGCCGTCTTCT
>a384r421
ACCAGAAGACGGCATACGAGATGTTCCAGCTCAACTGCGAGGCTTCGAAG
GCGTCGCTTTCTTATCCAAAGTCTTTGGCAGCCTCAACTCCTCCTTGCGC
AGACGGAAGAACCAGTCACGAGCTTCAGGGCTCGACGTGCGCACAGAGCT
GATTGGTATTTCAAAATCACTTTCATTCTTGTACCCCCGCGGGCGCATCG
GCTGCGCCGTGGAAGTGGCCAGGCCGCGAGCCCGAGAGCCCACAGCCTGC
CACACGGCACGAGCCGAGGTGCGGAGGGAAGCGACGCCAAGCATTGGTAC
AAAATCAAAAACAAGCAATAACAACAAAATTAATTACCTGTAGTGGGAGT
GAACATTGTTGGAATATGACTCGCGGAATATGGCCGAGGTGGACCGACTG
GGCAGTAGCCAGCTGTGGACGGTGTGTGCTATCGGATTTTGCCAGAAAAT
CTATGCTTCCCAGAGCCGTTCACGGGAATCTTCTGCCCGGCTCAATGTCG
ATTGTGACGTCGTGTAGCATTTTTGGATTGGTAGTGCATTGGAAGGTGTT
GCGAGGAGCGCGTAATCATTCAAAGCGCGTGGAGAGCCTCGTGGTTCGGA
AATGCGCTGCACTGTGCGACAGGGACGGGCATTTGATCAAACACGATGTG
AGACACGCTAATGCATTATTTAGTTTACAATACGTCGCGGAAACAGCGTT
GCATTGTGTTGGGCGGTGTGTTATCGTGATGGTTTGCAAGCGACACAATT
GCAAGTCTCCGTCGCCGTGGCGCGCCCAGGCGACTTGCGAACTGACCTAG
AGCAACTAGCACGCGACTGTGTCTTCATGTGCGTACATAAAGAAATAACA
CATGACGCAGGACGGGGGGAAGCACGACGATGATACTCTGGGAAGGCCGT
GTCCGAGTTTGCGCGTAGCGCGGGCGCGGCAACGATTGTATAAATACAGA
TGAACGAGGCGCGATGGCGTATCCGAAGGAATGGAGCCACGAATAGAAGC
CATGGCGGCCATTGTCGCGTCATGGCAGCGTTGTTGCGAGGCAAAAGCAG
CCGTGCACGCTAGGGTGGCCTCAGTCCTCAAGTGAGGGTCCTGCCTCCCG
TGGAAGGATTCCCGGGCACGCCGGGCATGAAGAGAAGTCCGTTCTTGCGA
GCATAGCTGCCCACCAGGAGTGTGAGGAGGACCCCCAGTCCCAACCCCAG
TCCCACAATGCCCCACAGAGAGTAGGGCTGGTAAGGCTCCAGCCCCGACT
CCAGGTTCATGCCAAAGATGGAGGTGATCACCATGTGGCACTCGAACGCC
ATGAGCACCAGATCAATGGCCAAGGACAGGGCCACCAGCTGATTGCGCCG
CGAGTCCAAATCCAGATTCACGAAATGCTCATTTGCCCGAATCCGCTCCG
CCAGGATGCTCAATCGACTCAGCAGAGCATCCACTTGGAGCCAGTAGGCC
TCCAACAGGTCCTCCACCTCCGCCACGCCCTCCGCCCCTCGATCCCTCTC
CTGCAGCGCCGCCGCCGCGGCAGCGGCGGCGG
>a387r2161
GCAGGTCGGCATTTCCAAAATTTTCAACTTTCTCTTCCATTTGCTGGAGT
ATCAAGAGATTGTATTGTCACAATGACGGCCGAGACGTTTCTGTTTACCT
CTGAGTCGGTGAATGAGGGCCACCCCGACAAACTGGCGGATCAGGTGTCC
GATGCCATCCTGGACGCCTGCCTGGAGCAGGACCCAGACAGCAAGGTTGC
TTGCGAGACGGCGACCAAGACCAACATGGTCATGGTGTTCGGCGAGATCA
CCACCAAGGCCAAGGTGGACTACGAGCAGGTGGTGCGCGACACTGTGCGC
AACATCGGGTTCACCTCGGATGATGTTGGCCTGGACGCCGACATCTCGTA
TGCCGTCTTCTG
>a399r819
ATCAGAAGACGGCATACGAGATGTGCTTGCCGCGGCGCAGGCGCGCAGTT
TGCGTCTGTCTACGATGCTCAGGGCGTTTGTTTGAACCAGTTCCAATGCC
ACGCATCGGTGCGGTAGGAGCTCCCTTGGGGTAGGCTGCACGAGCACGCT
GGATACGCCTTGTTTCCCTCTGCATTGTATCCATTTGAAGCTTTGACAGC
ACTTGAGACGAGTTGGGATCCACGATGCTGGATTGAGCGGCGTTCGGCAC
GCGCTCTCCGGTCTTTGCAGTACGAGATGACCCGCTGGTCTTGCTGGGGC
GTTTCATAATTGCTTTCCTCTCGTGCGCTTGATGGACCAATTATAGATAT
AATCAAAGTACCATAATTAATTACTAGGTTTACAGTTGCGGGGGCCGCGG
TTGTATCTGTGGGTGCATGTTCCTTCTAGATGCTGTTCAGGTGGTGCGGT
CTTTCGAACACGAAGCCCGTTGCACAGGCCGCGGACTCGTGAGCGACGCA
TGGGCAAGTCCCCGGAAGTGTTTGTCCCAGTCGAAGGGTAGTTTACAGAC
CATCGCAGCGAGGGGCCTCCTAACGAAGATAGATTTTTGTGTACCAGGCT
CCCGACTGCAGGGCGCTTCCGGGCTGTCCAACGGGGTGCCTAGTCCATTC
ACGATTTGTGCGACGACGCAGCCCAGGGCGCTCACGAGAAAAAAATAGGG
CGGAAGAATGGGGATCAAGTGCGAAGCACTCTAACGAAAGGACAGCTTTG
GGGCGGCGTCTAAGCACGAGTCTGTGCGGCAGCGGGGGCCGGACGGTTCC
CCTTGGACGGCGGCAGGGCCGGTGTCGGAGGCGCCCGCGACAGCGGCGGA
GGCGGCGGAAAGGGCACGGGCGGAGGCGAGGGCGGGCGACGCACGATTTC
ATATCCCTCATCCCTGACGGGCGCCAGCTGCACAAAGTTCTTGGGCGGCG
CGGGGGGCACGTCCTCCCCCAGATCGTAGTCCTTGGGCCAGTGCAGCGCT
GCTGCCCTGCTGGTCACAAACCCTCGAACCCTGAGCGCGCGTCCGCGCCC
GGTGGGGTAGGCCGCCTGTATGAGGAGCACGCACGCGTCGCTGGGCGTGA
CGCTGATGTACTCGAGGTGCTCCTGCGTGGCGAACATGAAGCGGTGCAGG
CCGCGGAAGAAGCGGCGCTCGCAGGTGCAGCCGCTCTCGCAGCTGATCCA
GGCGTTCCCCATGGAGCCGTGCCCGCGCCCCATGAGCAGGCCCAGCGCCG
TGCGCTTCATGCCCTGGGGGGGAGGGCCCGTGGGCACGCGTATGCGCAGC
TCCGCGCCCTCCACGTGGGCGATGGCTCGCCGCTCCTTGCCCGAGTAGTT
GAAGCTGAATCCCGGCGAGGCGCCCGTCACGTACTGCTCCAGCTCTGCGC
CCAGCACGCACTTGTCGGCCTGCAGCGAGTGCAGGTCGGGCAGCATGGGC
GGCGGCAGCGAGACGGAGGGCAGGGACACGCGCACGCCCTGGACTCTTCG
CGAGTTGGCAGCCGCGGCGGCCGCCTCCTTCAAGGCTC
>a406r1193
ACCAGAAGACGGCATACGAGATTCCTGCTCCCGGATGTGAGGTCGCGTTC
AGTAGCCCTCGTCGAGGTCGCCCTCCTCCTCGGCGACGGCGTCCTGGTAC
TGCTGGTACTCGCTGACTAGATCGTTCATGTTGGACTCGGCCTCGGTGAA
CTCCATCTCGTCCATGCCCTCGCCGGTGTACCAGTGGAGGAAAGCCTTGC
GCTTGAACATGGCCGTGAACTGCTCGCTCACGCGCTTGAACATCTCCTGG
ATGGCGGTGGAGTTGCCGATGAAGGTGGCAGACATCTTGAGGCCCTTGGG
GGGGATGTCGCAGATGGAGGACTTGACGTTGTTGGGGATCCACTCCACGA
AGTAGGACGAGTTCTTGTTCTGCACGTTGAGCATCTGCTCGTCCACCTCC
TTGGACGACATGCGGCCGCGGAACATGGCCGAGGCCGTCAGGTAGCGCCC
GTGGCGAGGGTCGGCGGCGCACATCATGTTCTTGGCGTCCCACATCTGCT
GAGTCAGCTCGGGAACGCTCAGGGCGCGGTACTGCTGACTGCCGCGGCTC
GTCAGGGGGGTGAAGCCCACCATGAAGAAGTGCAGGCGGGGGAAGGGGAT
CAGGTTCACCGCCAGCTTGCGTAGGTCGGCGTTCAGCTGACCGGGGAAGC
GCAGGCAGCAGGTGATGCCGGACATGACCGCGCTGATCAGGTGGTTCAGG
TCCCCGAAGGTGGGGTTGGACAGCTTGAGCGTGCGGAAGCAGATGTCGTA
CAGAGCCTCGTTGTCCAGAACAAAGCACTCGTCGGCATTCTCCACCAGCT
GGTGAACCGACAGCGTGGCGTTGTAGGGCTCCACCACCGTGTCGGACACC
TTGGGCGAGGGCACCACCGAGTAGGTGCACATCATGCGGTCGGGGTACTC
CTCGCGCACCTTGCTGATCAGCAGCGTGCCCATGCCGGAGCCGGTGCCGC
CACCCAGGGAGTGCGTCACCTGGAAGCCCTGCAGGCAGTCGCAGCCCTCG
GCCTCCTTGCGGACGACGTCCATGACGGCGTCGATCAGCTCAGCGCCCTC
GGTGTAGTGGCCCTTGGCCCAGTTGTTACCGGCGCCAGACTGGCCAAAGA
CAAAATTGTCGGGGCGGAAGATGTGGCCAATGGGGCCGCTGCGGATGCTG
TCCATCGTTCCGGGCTCCAGATCGAGGAGTACGGCGCGGGGAACGTAGCG
CCCACCGTTGGCCTCATTGAAATACACATTGATGCGCTCGAGCTGCAGGT
CACTGTCGCCGGAGTAGGCTCCGGTGGAGTCGACGCCGTGCTCGTCGCAA
ATAACCTCCCAAAACTTGGCGCCAATCTGGTTGCCGCACTGGCCGGCCTG
GACGTGAACGATCTCTCTCATTGTGGATTATAGAACGGGGGTTGCGCGCA
ACAGCTTGGCCGTTCAAAATAAAGGCTCCGTGCGCCCTGCTCCGGAAACA
CACAGAGGTTTCGCACACAGTCAAGCACAACTCAAACAGTGCTCTTTGGC
TGTAGGGGGGAGTGTTTGAAGGCGGGGG
>a408r3193
GTGACGACATCGCCAAGGAGACGGCCAAGGAATGGAAGGGTCTGCGCGTG
ACGGTGAAGCTCTCCGTGCAAAACAGGCAGGCTAAGGTGTCTGTGATCCC
CTCGGCGGCCGCCCTGGTGATCAAGGCCCTCAAGGAGCCCCCACGCGACC
GCAAGAAGGAGAAGAACGTGCCGCACAACGGCTCCGTCCCAATGGACGAA
ATCTATCAGATTGCTCGCATCATGCGCGACCGCTCCTGCGCCGCTTCGTT
CAAGGGCTCCGTCAAGGAGATCCTTGGCACCTGCGTCTCTGTGGGATGCA
AGGTCGACGGCGAGGACCCTCGTGATCTTCAGGAGCAGATCGACAACGGC
ATCTCGTATGCCGTCTTCT
>a410r235
AGAAGACGGCATACGAGATGCCGCCCAGGTCCCATACCACCCAGTCGGTG
CTTCGATTGGGGGACAAATGTGCAATGTTCAAGCCCACTGTAGGAAGCGT
GGCTGGCAGGGGAGGCGGAGGGCCCGAGGATTCCAGTACCGACGATGTGC
GTGTGCCAGGTAAAGGGAGGGTTAAAGGAAGCGTTTTCAGACGCTCTAGG
AGGCTCGTCTTGCCGGCCTGATCCAAACCCAGCATAAGAATCTTAATTTC
GTTCTTGCGATTTAGCTGCTCGTAGAAGCCACATATGAGTGAAAACATCT
CCTGAGCTGCACACGCGCGGAGGGTGTCCGCGCCCTTGGCTCCTTAGACT
TCCATGCTCCCCAAACTACGCACTATACGACTTCAACGCCTGTCAGCTGA
CGCGGAATCAATGTTTAAATATAATGGACCATGCTATAATTGTAGAGTGC
AAGGACTGAGGCCCTATTTCCTCTCAGTTGAGCAT
>a411r5728
TTTTTTTTTTTTTTTTTTTTTGTACGCCGCCAAACACCAATTCCTTACAG
GGGCCGCGCCCCGCGACTGCTAACAGCTCACTTCTGGCCCTGGCCCTGCT
GGGGGCGCTCAGGACGAGCACCGAATCCAGCACGGCGAGGAGGCTCACGG
TTGCGGCGGTCCTTGCGGGAGCGCACGCGCACGATCTTGGAGTGGATGGC
GGCCGACACGCAGTAGTAGACCTTGCGGTAGATCTTGGGAAGAGCGTATC
CCTCGATGGCGCACGAGTCCTGCAAGTCGCGGATGGCCGAGGCGTCCACC
ATGTTGCGCACGATGAAGCGCTTGATAGCCTTGTCCTTGGGCACCATCAC
GCCCGAGGCTTCGCAGCGCACGCGCTTGACATGGCCGCGGCCGTGCTTGT
TCCTTCCTCCGTTCCTCCTCTTCTTAGTCATGGTTGCTAGTAACACGCAG
ATGCAGCTCCAGAGAGGCCCTCTCCTGCTGCTTGGAGCTG
>a413r2523
CCCTTCCAGGGAACATCCGGTCTCGTGCAGCGCCTCGCGGCAGAGTTGAA
TTTAATATTGTGTTGTGTGCGCCCCCCGTAGCTTTGTGGTATCTTTTCCA
TCGTCTCGGCTACCATGGTGCTGCTCAAGGATTACAAAGTCGTGAGCGAC
CGTGTGCGCACGGAGAATGGCTGCATGGTGTCCAGCTACGATTACCAGAC
TACTTCTGTGGACATGAACGCTGAGGGACAGTGGGAGCTGCGCCCAGAGA
CTGTAAATTACGAGTTCAAGACGGACCTCAAAGTTCCAAAGCTTGGGGTG
ATGCTTGTCGGCCTTGGAGGCAACAACGGCACCACGGTCGCCGCCGGCAT
CCTCGCCAACAAACACGGCGTGACGTGGATGACCAAGGAGGGCCTACAAA
AGCCCAACTACTTTGGCAGCCTGACGCACGCGGCCACGTGCCGCGTGGGC
AACTACAAGGGCGAGGAAGTGCACGTTCCCTTCTCCTCCCTGCTGCCCAT
GGTGCACCCGAACGACATTGTGCTTGGGGGCTGGGACATCTCCAGCATGA
ACCTGGCAGATGCCATGGAGCGCGCCAAGGTGCTGGACTTTGAGCTGCAG
AAGATCTCGTATGCCGTCTTCT
>a429r7358
TTTTTTTTTTTTTTTTTTTTTTAATCTCCTCTTCTTACACCGTACACTCC
AGCACGTCCCAATCCGCCGCTCTACTTGAGCTTCTTCTTGGGGCGGAGCT
GGTTGGAGTGGCCGCACTTCTTCTTACGGCAGTTGACGGCACGGGGGTGG
AGGCGAGCGTAGCACTTGCGGCAGATCATCTTGTCCTGGTTGTACTTGCG
GGCCAGGATCTGCAGGGAGGGCTCGATGATGCCGCCGCGCAGACGCAGCA
CCAGGTGGAGAGTGGACTCCTTCTGGATGTTGTAGTCGGCCAGGGTGCGG
CCGTCCTCCAGCTGC
>a430r3764
ATCAGAAGACGGCATACGAGATAGTCTTCAGACGGGAGTGCCAGTGACGT
TTACTTTAGCGGTGCCGGTGGGCACCTCTTCTCTGTCGTTACCAGTGATG
ATCTCATCGCCGTTGAAGAGGCCAAGGACGAGGCCAGAGGCCTGACTGCC
CTTATTTTCACTGATGGAAGATCCCGCGGCGTCGGCCACCACGTTACCGG
TGCTGCCGCTGGGAACTGTGACCTTGGGCGTGGTGACAACAGAGATGGCG
TCCGTCCCGTCTGCCTGGGTGTGCGTGTTTGACACTCCCTGGCCAGAGGC
CTCGCGGCTGCCGCCGCT
>a431r769
CAGAAGACGGCATACGAGATCGCACGCCCTCCAGAGACTCCTTCGCTGGC
TCGATGTCCAGCAGGTGAAGGATCACGGGCTGGTCCGCGCCCAGGGCCGC
GCCACGTGCCACCATTGGGGCCAGCGCATAGCCGATTTGGCCAGCGGCGC
CGGTGATGAGCACACGCTTGGGAGCCTTGGTCATGGTGCCAGACGGATCA
GAGAGCAAATACACAAGACGAGAGAGAACAAAAAAAAGTGGTGGAATAAA
AAGGGGCGGAGCAGAGGGTTGCAA
>a434r192
AGAAGACGGCATACGAGATCCGTCCTCGTCCAGGGCCTCCGCCGTGTTCG
CGGGGTCTTTGTAGTAGCCCTTGAACACGATTGGCCCGCGCAGGCAGACC
TCGCCCCGGGGGTGCGGCTCGTCGGCGTTCGTGTACCCCATCTCCGGCAC
GTCCGCCAGCTTCACCTCCACGCCGGGCAGGGGGGGACCCACGTGCCCGA
GCACCGTATCCCCAGGCGCAGTCACCAGGGCGCTGGCCGAGGTCTCGGTC
ATGCCGTAGCCCTCGATCACGTGCGAGTCGAAGCAGATCTTGAGGAACAT
GAGAACCTCGGGCGCGATGGGCGCCGAGCCCGAGACCATGATGCGCACGC
GGCCGCCCAGCTTGGCCTTGATCTTCCCAAACACGAGCCGGTTCCACAGC
GGCGCCCAGCGTCCGCCGTCCACGTCTCCAGCCTCGATGGCCGCCTTCTT
GGAGGCGTAGGCCGCGTGGAAGAGCGCGCGCGCGGGCGCCGAGGCCTGCG
CCACCTGCCCCAGCACGCGGTCGTAGATGCGGTTCCACAGGCGCGGCACG
CTGCAGAAGACGGTGGGCCGCAGAGCCTCGATGTCTTCCAGCAGCAGGAG
CACGTCCCCGCGGTAGAAGCCCACGGCGCCGCTGAGGTAGGTGATCAGGG
AGAAGAAGAAGCGCTCGTAGATGTGCGCCAGAGGCAGGTACGAGATGTAC
ACGGGTCCCTCGTCGGACGCGGGATCCGAAAACAGGTCCACGCCGATGGT
CTGGCAGGCCGCCACCGCTGCCACCAGGTTGCCGTGAGTCAGCATCGCGC
CCTTGGGCGTGCCCGTCGTGCCGCTGGTGTAGGAAATGAAGGCCATGTCC
TCGGGAGTGGGGGGAATGTGCGCCCGGGGCGAGCGCGCGCCGATGGCCCG
CACACGCTCCAGCGACGTAATCTTGGCCTGGCAGTTGGCTGGGGGTTCCG
GGAGACGAGCGTTGGGCGCGGCGTCGTACACCACCACCAGGCGAACCGCG
GGGCAGGATGGCAGCACGTCCATGACCTTGTCCAGCACCACGGAGGCGCA
GGCCACGGCGGAAAGCTCGCCGTGGTTGCAGATGTACTCCACGGTTTCGG
GGCCGAGCGTGTCATACAGGGGCACGCTGACGAGGCTATAGGCCTGTGCT
GCCGCGTCCACCAGAGCCCACTCCACGCTGTTGATGCCGTAGAGACCCAC
GCGCGAGCCGGGCTCCACCCCCAGCTGGAGAAGCCCCGAGCCCACGGCGG
AGCGGATGGCAGCCACCTGGGAGTAGGTCAGCCACTGGTAGGGCCCGGCT
TGGTCCCCGCTTCTGAGCTGGCGCTTGCCCAAGTAGGGGCTGTCGCCGTG
CTTGGCCACGCTGTTCTCGAAGGCGTCGTACAGAGTCCGCACGTGGTCGT
TGGGGGGGGGGAAGGAGTCCACCAGGGCCTCCGTCGACTCTGCGCATCTG
TGCACCAGCCACGGACCCTTGGACGTCAATTTTTCGGGCAGAGCCACAGA
CTGCAAATCGTAGTTGTATTGGCGCTGGAGTTTTGCCACAGTGTCTTGGC
GCTCGACTACATGTGCCCCAGCTCCCTCAGGGCTCTGCTCAAATTGCGCC
TGCAGCGCACGCAGGCGCCTCTGAGAAATGGAAGAGCCCATGTTTGTCCA
AATAGTGCTGGGGACGCGGCGACAGGGGGGTTG
>a435r6345
AAGACGGCATACGAGATGCGATCCGCCCGGCGCCAGCCTCTCAGGCTGCT
CACTTCTTGCCTCCGGCCATGCCTGCCTTCTTGGTTCCACGAACCTTCTT
CAACCTGTTCTTGCGCTCCTTCCTCTGCTTGCGCGACTTGCTCACGGCGG
TGGCCAGGCCGTTGCGCACCAGGCGGTACTCGGGCTCGAACTTCTTAGCC
ATCTCCAAGTTGTCGTAGATCAGCCCAAAGCCGGTGGTCTTGCCACCGCC
AAACTGGGTCTGCATGCCGAACAGGAACACCAGGTTGGAGTCCTTGGCGC
CGTACATCTTCGCCAGCTTCTCGCGGAGGTCCGACTTGGAGACGCCAGCG
CGGCCGGGGTGAAGCACGTCCAGAACAAACTGACGACGGCACAGCAGCCG
GTTCGTCATGAACTTGCGGGTGCGGAGGGTGCACGACTTCTCCGCCATGG
TGCCTGCGTCCTAGGAACCTCCCTATAGATGCTGCGAAAGAGGACGAGGC
AA
>a440r3206
AAACAGAAGACGGCATACGAGATGGTCGTCCAGCTGCGAGATGTACTTGT
ACATCATCTTGTTCGTCGTCGCGCGACAGCCTAGCAGCAGATCGTTGCGC
AGGAGCAGAGTAGTACCTGTGCATACGGTGACGAGGTACTCTAGACGCGG
GTCCTCGTAGCGCCGACGGATCCAGTCCAACAGCACGCTATTGTGCATCG
CCACGCGAGAGCCAATACCCCCAGGAATGACCAGAATGTTGCAGAAGGGT
GCGTCAGCCAAGCCGTGTGTTGCCACCGTCTGAGTGCCAAGCGCGCTCTC
GACATGGCCCGCCTCTTCAGCGATTGTAACAATGCGCTTCGCCTTGTTCA
AGGGGGGCTTGGTCAATGAGCCCAAAATCTCCAGCGGGCCATAAACATCC
AGCGGCTCGAAGCCAGGGTACAGAAGAAATCCAATGTTCTCCCAAACGGG
AGAATTTGTCGCAACCATCAAATTCTATAACAATCAATCAGCAAAAAACA
AAGTTTTCAAAGAGGTTTAAAAGTTTTTGGAATACTGGTTTTTGTAGTGC
TTCGTGGAATTATGCTGGCCGGGTTCACGCGATATCGTGGGGGCGACCCC
GCGGCCCCACGGTCTCTTCCGCAGCCAACCGTTGGATCTTCTGCACGGGG
GATTCCTCAACAAGGTCACGCGCGCTCCAAAATCTTAAAATAGCATAGGT
GCTAAAATGTTGCTCTTTGGACGCTTTTTAAAAGCATAGTGTTGCAGTTC
CCTCCACAGTTATAGTACGTCCAAACGTTGTAAAGGCGCTTTGCCAAGGC
ACCATTTCTCTCACACCTAACCAAAGCCTCGGCCATTTTGCATCGAAACG
CTTTGTATTATTGTGCAATGTCACGAAGATATCAAGCAGCGACTCAAACA
TGATAGCGATATGTGACTCCCTCGTACGCCGTCCGAGGCTTCGACCCGAG
CCGACACAGCAGCGACTCAAACA
>a442r3917
ATCAGAAGACGGCATACGAGATTCGCCCTCGATCTCCTCCACGGTGTAGT
CCTCGCCCACGTCCTCGGTGTTGCCGACGTACACCTTGGCCAGGTCGTAC
TTGGTTAGTGCGCGGCGGGCCAGAAGCAGACCCGTGGCGTAGGCCGCAGC
GTAGTTGGTGAGGCCCACAGTCAGACCGTACTTGACCAGCTCGTGGGAGT
AGGCGCTCGCGACCACGACGTCGCCCGCAAGGGTGCTGTACGCCAGCTGG
CACACCACGTCCGTGTTCGTGAAGCGTACCACCATGCGGTACTTGGGCGT
GTTGTACTTGTTCTTGTCCTGGGTGACGAGGCGCAGGCGCGCGCGGTAGT
CGGTCTTTCCCTCGCGGCGCCTGCGGTACTTGACCTGGTACCGCGAGTAG
TACGCCGAGTTTTTCACTACCTTCATGGCCGGCATCTTGGCAAAGAGCCC
TGTGGGCAGTAGCAACGATAGATGCCTCGCTCTAGCGGGCCAAAGAGGAC
GGGGCAGTGCTCAGGGAGAGACTTATCGGGGGAGTGGCAGGGACACCCGG
GCGGCTCTCGCGTCCAACTTGACCCTGTGCCATTTCCCGCCAAATCACCT
CGACGAGCTTGCTCGGCCCATGCACCGCATGGGACGGCTTATTTTTTCTC
CGCTCTAGCTATGAATATTGTGCGTATCAAAGCTAGAAGAGAGTAGAGGG
ATAGTT
>a448r4485
GGGGGAGCCAATGGGCCTGGCATACATGATCGAGGATACTTTATCAGCAG
GCACCTGCTTCAGTCCCAGAGTAAAGAGCATGAACTGGATCTGGTCCTTC
TGCACGACCTTGCGCTCCTCGACGGGCCTCTGAACGTCGTTGGCTACCCG
GGTGTAGAGAAACTTGTGTTTGGGCGTGGTGTCCATGGTTCGCAGGAGTG
CTACGTACTTGGTGGCTTCCCAGTTGCCAATGTTAATGTCGGTGGCATCA
GCCACCACAAACATGGGAGGGTAGGGCTTCTTCTGCATGCCGTCGATGGG
ACTGTTCAGCAGCACATTGTCGTACTGCTCCACCTTGGTGCTGCGGGAGT
GCGCGTCATAGGGCACCTTGAAGTCGATGGGCCTGGTGTCGGACATCTCA
TACACCAAATCTGCAATAGGCTGAGTCACAATGGCACCCGCCATCAGTCG
GGTGTACCAATTCAAGGCGTCCAGCACCGCCGTGGTGGCACGCCGGGCGG
CCACCACTATCACACGGTCGTGGCTCGTCACCTTGCGAGCCACCAGCTGC
TTGATGGCTGCCACCACTTCAATAGTGCTCCGCATCTGAGTATGGGGACC
GTCATTCAAGCACGTTGAGTTGGTCACAAAGCCTTGGGGATGCACGGCCA
TACGCCCGACTACAAAGCCCATGTCCACCAACACCCTGTACTGCGCCTGA
TCCATTAAGCTCGATTGCCCCATGTCCGAATCCACCAAAAACAGCACCAT
GGGCGCACGTCCGTTGCGTTGAAACAGACTCTTACGGAGGGCGTAGGACA
CGCGTGCGCCGCCACAGGCGTCGCTCAACTTCGAGTACAGGTACTCAGTT
TTTTCGTCTTCCGTGTCCAAGGAAATATCTGGAAGCCCAGCATCAATGAT
GGTGCGATTTTTTCTATCCATGTTGATCTCCTGTACTAAGTAGCGAGCTT
GAGATGACGAGGACTCGAGGCGCAGGATGGGCATGTGGAAGTCGGTGGGA
AAAGAAATCTTCTTCCACTGCGAGCTGGGATCGTAGACTTTAATCTCGTA
CGGGTTCTGGGAGGTGATGGGATCTGATTCGGGATATTTCCACACTTTCA
GGTATCCCTCTGCGCGCCGCGTGACGAGGGCAACAACATGCTTGCTCGAG
ATGGCCACCTGGTCGATGGTCTCGCTTGACGTGGTAAAGAGGACGTTGGC
ATGCTCCCAAAGGTTGCCATCTGTGCCATGCATGGCAACATTTTCCTTGG
TCACCCACCAAATGGTGGTCGCGGCCTCGTAGTTGTCTGTCTCAAACACA
ATCAGCTCGCCGTTGCGTTCAAACAGCTGATAGTACATGAAAGTGTCGCG
AGGAACGACCAGCCGAGGCTCTGTGAACGAGTGGTCTGCCATAATGTAGC
GAATCTCGGACTCAAACGGAGTTCTGCTCGTGATGAGAATAAGTTTGTTG
GAGAGAGTCCGAGAGAGCCTAATGCGGAATTTCTTGTCGAGCTCCTTGTA
CACCAGATGAGGTGCGGAGGCTGGGTCATCCACGTTCAATCGCCACACCG
TGTCAGGACTGAGGCCCTCGCCAACAGTGACATAGTAGAGGAACTTGGAG
TCGTCAGACCACACCATATCTCCATTTGTGTTCGCCACTGGAGTCGGAAG
AACGTCTTTATGGGTGTCCGCGGTGCGAACGCGTATTTCATACTGGTTGT
TGCCAATGCTGTCGATGGCATAGGCAATGAGGGAGTGGTTGGTCGATGGC
AGGATTGGTTTAATCTCCATGCCGGGGTTTTCCTTGAACTCTTCGCTCAA
ATCCAATACCTCCTCCACAGGTTGGTTTACCAAGGAGCCCCCCCCTGGCG
CCGGCAGGCGCCGGCGACATCTCTTCGTGAAAAGCTTCTCGCTGGGTTTG
CGGCACGTGGAGTAGATGTATGGACCGATTCGATAAGTAGAAATCCTAGG
CTGGGCGTGGTTATGTTTGTCAAACAGCTCCACAGGAAACTGGTATGGAC
CACCCAATCTGTTTTCTGCCGATTCACTGTGTCCCTGCTGATAGTACAAG
ACATCTGGGTTATTCCTATATTCGGAGTTCACCCACCAATAGTTGTACAA
CCTCTTTCGCTCATATGTTCCAATGAAAGGCGTTACGGAGTTACCTGCAA
CTGCCTCATCACCGTTTACAGTCGTTCGCCTTGATCTCTGCAACGTGCTG
ATTGGGGCCACACCCCACAAGCCCGTGATGAGCTTGGCCTCGGCAAGGCC
CGGTTCACCATCGTTAGCCGTTGATGCTGAAGACCTAGCGCCAGGGGCCA
TGAGGACGAGGGCGAGTGCGCAACATGCGCCAAAGAAAACGAGTTTGACG
CCGTGAAACTTCATTGTAAATTTATAATTGCATACAACATTTATGTTTAA
TATTAATTGTGCC
>a449r3372
TCTGCCGTCTGTCCAAGGCTGTGGGTGTCGATGGTCAGGTGCTCCTGGGT
GGCAAGCCCTACTTCATCCCCCTGCCAGACTTCCACAAGAAGTTCACGCC
CTCGCCTACTCTGGAGTGAGCGCGGGATGGAGATGTAGGGGGGGGAGGGA
GGGGGGCCATGCATCATGGCTGCCCGCCTCCACCCCTCGGTGCCCCAGCC
GCGCAAGATATATAACGTCACGCCTCGGGCGGCTGGGCAGCTGGATCGAC
ATGGGCGGTGGGGGGGAGCAACGGGGGGAAACCTCGATGCATGGGAGATG
CTTTTTCATTTGAGGCGACGGTCTGGGGCGCCATGGATGAAGCCTGCCCG
TTCAACGGGGGTGGGGGAACTGTCACAACGTCGCTCAAGCTTGGGTCGGG
AGAGGGGGGCGCTGCCTGGGCCATGGGTCCAAGCTCTTAGAGCGCGCCAT
GCCCTGTCTCCTCCCTGGAGTGCTATTTGATGTTGATTTGATTCCGGTCT
GACTGTTTCGTCACCTGCAAGCGGCTGCCGAGCTCGGCATTTAATATATA
CCCGGATGTCAGTGCAGCGATGAACGTAAAAGGAAGAAGAGACAAAAAAA
AAAAAAAAAAAAAA
>a454r9600
TTTTTTTTTTTTTTTTTTTTTTGTGCTTCGAGAAGGTTACAAAGGGGCAC
GCGGAATTCTCAGTTACGCGGCTTCTCCTTCTTTCCGCGGAACAGAGCCA
GCAGCGACACACCAGCCACCTTGACGACCTTGAAGCGGACACCGGGAATA
TCACCCACGGCGTGGCCGCGACGACCGAAACCGGCGATGAGGACCTCATC
GTTTTCCTCGATGAAGTTCAAGCAACCATCGTTGGGCACGAAAGCAGCAA
TCTTCTTGCCGTTCTTGATGAGCTGCACACGCGCACACTTGCGGATAGCG
GAGTTGGGCTGCTTGGCCTCAATGCCAATCTTCTCCAGGACGATGCCCTT
GGCATGGGAAGCGCCAGCAAAAGGCTTCTTCCACTCGGAGCCCAGATGGC
TCTTCTTGTAATCCTTGTCCGACCACCGCTGGTTGCGACGGTGCACCCGG
AGCTTGCGCCCCGCTCCCATTCCACGCGTCTTCCCCATGTTGGCTGATTA
TGTGCTCTTGTCCCGATCTAATCTGTTGAAAGAGGGAGACGCCCAGCAGG
GCGAG
>a455r5293
TTTTTTTTTTTTTTTTTTTTTGCCAAATCCACTCTTACATAGCCAAATCA
TCACAGCAAGTGCTCGCGCATCGCTTTTGGAGCGGGCAGACAAAGCCTGC
CCATCTCCCAACCTCACGTCCTCTCAGGCAACTGGTAGGCTCAGACACGG
CTGGGGTAGAGCATGACGCGGATGGTGGAGCCGATGGCCGAGGGAGGCAG
GTTCTTGGCGAACTTGGCGCGCACGGTGCCAGTGCCTCCGTGGGGGCGGG
TCACGCGGCCCCACATCACGCGATAGCGGGTGCCCTTCTTCATGGTGGGG
GCCTTGTACACGTAAGCCAGACGCTTACCCATGTAGAACTCGGTCTCGCC
CTTGGTGTTCACGCCATCGATCTTCAGCAGGGCAGTGTGCTCCTTCTGGT
TGGACTTGCCCCTTCGGTAGCCCATGAACTGGGCGGGCACATGTAGCCGA
GCGCCCTTGCCAGTCATTGTGACGAT
>a456r1182
TTTTTTTTTTTTTTTTTTTTTTGAAATACATATAGTACACAGCCGTGTGC
CTTGGCGCTATCGGGACACAAAGCCCAGCTTCTTCATGGTCCGGGCAAAG
GCATGGGATACCGACTGCGGCTGAGCAAGGTCCCTCAGCTGGCGCCGAGA
CTTGTTGAAGCGCTTGTGCACGCGGCCGGGCCGTCGGAACTTGATATCGC
CGTTGGCGAGCTGCTGAAAGCGACCCTTGTATGCCGAGTAGGGCTTGATC
TTGCCGCCAGCAAATTTGGGCACCACTTTGGAGGCCCAGCCTCGCGCGGC
CTGGTATACAGCTGGGCTCCTCACTGGGGATGCACTGGATTGAGCCAGCA
TGCCGCGCGATGCAAAGCATCCCATTGCGCCCGTGCTCATCGAACCTACT
GCACTATAAATACTAAGCATTCTAACGCCCATCGCAGAGGTAGATGGACC
GACAGCTGCAGCAGTGCTGCCACAGTGGCTAAGGGAGGACAGGACACGGG
GCACCGCGATGGCCACCGCCCTGGAGAGCCGCAGCGCAGACATGGTGCTC
CTTCCTATGCTTTTCAACAAGACATGAATGACAGTACAGGTTTGGGCCTT
GGGCGTGTTCCAACCGGGTCTACTGGGCGCTCCATTGCCATTGGCTCTGA
GTCAGTGAGGCCGGAGCCCTGCACCTTCCCATGCACACACTTGGCGGGAA
TCCGATGGAGGTGGAGGCGCTCGTTATCCTAGACCCTGGGCCTCGGCGAG
CCATCGGGCCCAGTCAAGTCCAGCCCGCTGCAACCGTCTCGCCCTCTTTC
AAAGTCAAGCTTAGGAGGACTAGACCCGTGTGGTAGAGCATGGGTATCTC
GCGCGACTCCATCCACAAGCGCCGGGCCTCTGGTGCCCGGCCCAACATCT
GGCGCAAGAAGAGGAAGTTCGAGCTCGGCCGCCAGCCCGCCAACACCAAG
CTGTCCGGCAATGTCACCGTCCGTCCCGTGCGCTGCCGCGGAGGCAACAT
GAAGTACCGCGCGCTGCGCCTGGACAGCGGCAACTTCTCCTGGGGCTCCG
AGGCCACCACGCGCCGCACGCGCATCCTGGGCGTGTCGTACAACGCCTCC
AACAACGAGCTCGTGCGCACGCAGACGCTGGTGAAGTCGGCCATCGTGCA
GGTGGACGCGGCGCCCTTCAAGGCTTGGTACGCCCAGCGCTACGGCGCTG
AGCTGGGCAAGAAGAAGGCTGTCGAGGAGGAGAAGGCCGCCGTGTCCGAG
CGAGTGGCCAAGAAGCAGGCAGCACGCTCGAAGAACCACACCCTGGACAG
CCTGTTGGAGGACCAGTTTGGGGTGGGCCGCCTGTACGCCGTCGTCTCCT
CTCGTCCCGGCCAGTGCGGCCGCGCCGACGGCTACATCCTCGAGGGCAAG
GAGCTCGAGTTCTACCTGCGCAAGATGCAGAAGAAGAAGAACAAGTGAGC
GGCATCTCGTATGCCGTCTTCT
>a458r3031
CAGAAGACGGCATACGAGATCCAACTCCTCGGCAGCGTCGTAAACTTTCT
CTAATGCGTCAGCCCAGTATGAAAAAGCATCGCGAGGCGAATCTAGAGAT
TTGGCCACAAATTCCTGATGGTTGCTTAGGTCAAAGCCATAGACAACTTG
GCTCAAGCAGAGCAGCACAAGCACTGCGCGGGCATCCATGGTCACCCACG
TATGCCTCGTATATTTTAGAAGCCTTTGAGTAACAACCAAGAGAAAACAA
TATTCAATGAATCCG
>a464r5672
TTTTTTTTTTTTTTTTTTTTTTTCTCAGGCTGTGTCCCTATTACAACCCT
CACTGGGGTTTCTCATGACAAGGAGTTGAACATTCAGGGCACCCACGATG
GTGCTTCAGACAAACCAGATAAGGACGGCTTTCAATCAAGGAAGGCAAGA
ATGCTCATGATTATTGAGGACGTAGATTAGACAAGGGAAAGAAAACAAAG
CACGTTCTCCCAAACAGCATGCTACAATGCTCTAGAGAACAGAAATGCGA
CGGGAGCCTTCCTCGACCCTCTTCTTTGGAATGTCAAGGCTAAGCACGCC
GTCAGCGTACTTGGCTTTGATGTTCTCCAGATCGGCGTTCTTGGGCAGGC
GGATGGAGCGAGAGGCCCAGGTTCCTGATCTTTCATAACGGTGCCAGGTC
TTGTCCTCTGCCTGCTCCTCTTTCTCTTGAGTGGACTCCACGTTCAGGCG
CAGCACGTCGTCGTGCACGGTCACGTGAATGTCGTCCTTCTTGACGCCGG
GGACGTCCGCGTGGACCTGGAAAGCGTCCTTGCTTTCAGTAACATCCACC
GCCATGCCTCGAGTTAGGGCACCTGAGGCCCCCCCAAATCCCGTCCCCCG
AAACACAGCCGGGAAAAAATCATCGGACGAAAAGAAATCTCGAGGAATCA
AGCTCATTTTAGAAGCAAGATCGTAAAATCTTTATTAAAAAGTTACAAAA
TTTCTAAATATACTGTTGATTTACAGAGACCACCGACCGAGGCACACATA
TGTACCCTGCGGACGACCTTCCAGATAAGTCCAGGGCTTACCCGAAGGTC
ACGTATCCAGAAGTTTCAGCATCTGGATTGTACGTCACGTGACCCGATGC
GCGATCAAGCGAATC
>a467r893
GTGGCTGCGCCGGAGGCAGGTGCAGCAATCCCCGACAAGTTGACCTTCAA
CTTCTTTGTGCCCTACAAGACGGTATTTGACGCAGAGAAGGTGGACATGG
TGCTGGTCCCCGCCACTACCGGTGACTTCGGCGCCATGCCCGGACACGTG
CCCACGGTGGCGCAGCTGCGCCCCGGCGTGGTGACGGTCCACCGCGAGCT
GGACAAGTCGGTAGAGAAGTTTTTCGTCCCCGGCGGGTTTGCCTTTGTGC
ACGGCGACTCAGTGACTGAGGTCTGTGCTGTGGACGCCTACCCCCTGAGC
GACCTGGACCCCGACGCCGTGCGCGCGGGACTGGCCGACTACACCGCCAA
GATGGCCAATCTCGCTGGCAAGGCCGATGACCTGGAGATGGCCCAGGCCC
AGGCAGGCGTCGAGGTCTATTCTGCCATGGCCTCTGCGCTCGGCGTGTGA
GCTTCTGGAGGCGTGAGAGATGGCGTGTAACATCTCGTATGCCGTCTTCT
GC
>a471r1741
CAGAAGACGGCATACGAGATATCGTCTTCGAGCGCGTCCAGCTCGTCCAT
GAGCTCTGATTCATCCACCTCGTCGGGCACTGCGTAGTTTTGACCCAGGA
TGTCGGTGATTTCATTTTGCATGTCCAGCAGGTCCTGCATGCTGTCTTGC
ATCTTCTCAATATTCTCAATCCGAAGCTCTTTGCTCTTCATCACTGTCCT
GAGCTCCTTGCTTGCAGTCGCCATGGCTTGGACAGTGTGCACCGAGTCCT
GCATGGACTGCAGGGCAAAATTTGTTTGCTCCAGATTGTATTGCTGGCCG
TACAGCTGATCCCGCTGGCCTTCATACAGGCGCTTCTGCTTCAAAACCGT
CAGCGCGCGCCGCTTCGCGGTTTCCTGAGCCGGACCAGGGCGCAGTTTTT
TAATGGTCTCTCGATGCTGGAGGAGTTGGGCATCAAGTTTTCGAATTTTT
TCATCTAGGTTGTCGCCGCGGATATTAATCTTATCGGATGCCTGCTCCAA
CGTGGGGGGTGGGGGGCGCTCTTTGCGAAAGCCAAAAATACGCTTCATGG
CTCCGACACTGGTCTTGGGCGCCACGGCGCCAGAGGGCCCAGAGGGCGGA
GCCCCGGAACTTGGTGCGCCAGAGTCCGCCAGCTTGACAAATGTATAGTA
ATGCAATTGCGAGGGTTGGCTGGAGGTATGGTTAGACACCAGATCACCAA
GTTTCCCTTCCACAACTCTCTGAGCGCGTCAAAGATCGCTTTCACCCCAG
GCATCTCGTATGCCGTCTTC
>a472r1912
TCCTGGACAGCGGCGACGGCGTGAGCCACACGGTGCCCATCTACGAGGGA
TACGCCCTCCCCCATGCCATTCAGCGGCTGGACCTGGCAGGCCGAGACCT
GACGGACTACATGATGAAGATCCTGACCGAGCGCGGCTACTCCTTCACCA
CCACGGCGGAGCGCGAAATCGTGCGCGACATCAAGGAGAAGCTGGGCTAC
GTGGCCTTGGACTACGACACCGAGCTGAGCACCTCGAACTCGTCCAGCAC
TCTGGAGAAGACGTACGAGCTGCCTGATGGCCAGGTCATCACCGTGGGCT
CAGAACGCTTCCGCTGCCCCGAGGTGCTGTTCCAGCCGTCCATGATCGGC
GTGGAGGGCCCCGGCATCCACGAGACCACCTTCAACAGCATCATGAAGTG
CGACGTGGACATCCGCAAGGACTTGTACGGCAACGATCTCGTATGCCGTC
TTCTG
>a489r4578
GACGTCCATGCGCGAGCAACGTGGCGACCCATGCGTGCCCCAGATGCCGT
GCAAAGGAGCGATCATCCCCTTCACGCTCTCTTACAGAGTCCACATGGCA
CGTAAAACCTTCGAATGGATATCATTGTTCGATGCTCAGCGCAGCCTGCA
AGCATACGAGGGCGAGCACGTTCTTTTCTCAGTAGTTCATTGACCAAGCG
AACCCTGACGCATCTGACCCAGGGGCCGCGGGCCGGTATCTGCCCGCGCG
GTGGAATTCCATACTTCAAGGGAAGTTTCGACTGTTTTGCCACACTTCAT
CTTCTTGTGTGAGGAATATTTTATTATCTTTAAGGTTTTATAACCTTTCT
TGCTTCGCTTTGTTTCTGCCAAACACAGCGAACAAGATTTCTTGCCACCT
CCTCGCCCAGTTTCTTCGTTAAGAGTTTTACTCTCCATCCACACCATGTC
TGCCGCGGCCGAGGCTCAGCTTATTCTCAAGTACTTTGGCACCTTTGGCA
AGAAGGTCGCCAGCTCCAGCGCCGGGCACAAGGCCGTGGCTGCTGCTCTG
CCCAAGGGCGGTTCTGCGTATGTCGCGACCAAGCACGCGGGCCCGGGCAA
CGAGAGTCTGAACCGCGGGGTGACTTTTTTCCCGGCCGCCTTGCGCCAGA
CCGTGGGCATGACCCTGTGAGATAACCCTGCTGACTGCGGGCGTTGAGAG
TTGACAGCGTTGATTCTTCGAGAGCGATTCTGTTTCTGAGAGAGCCCCCA
TACCGAGATGAATACTGCGAGAGTTTCGAGAGTCGTCTGAACTTCCGAGA
GCGAAGCGAGAGCCCCATGCTACGCAAACTTTGCGAGAGAGAGAGCGCGC
GATATAAGTGAGAGATTCAACGAGCCCCCACCCCCCCCCCCCCCC
>a490r8765
CAAAATAGCTCGTTTTACTGTATTCTCGCAGCTCTAGACCAACATACAGG
GACACCGCAGCAGACTCCACTTTTGTTTTTATGGGGTAGCAGCCAGGGGT
AGTCATGGCCTTAGCGTGATCGATGAACAGAGCTCGATCCTGCTCCTCGC
TTCCATGGATGTGCACCTGCAATACTGGCTGTCAACGGCAATACAAATTA
CGCAGCGTCCTACTAATGCTATTTGCCGCTGGCTCTGTTTTACCTGTGTT
GCAATCCACGCATATGCGTCGGAATACTGACAGGCCACAGTGCAAGTACC
CTAGCATGTTGATATTTTGCTGCCCTGTAAATGTGAAAGTGCAGCGAAAA
AAAAAAAAAAAAAAAAAAA
>a493r477
CAGAAGACGGCATACGAGATCAGGTCCTCCAGCTGCGCCAGCGGTCCAAA
GCTGTTGTGGTGGGCCAGTGTCTCGCCAGCGTTCCTGACCAGCGCCGCGC
GGATGCGCCGCGCCGGGGCCGGGGGCCGGCGCCGCGTGTCCTGGGGGCGA
AAGGCGGCCGTGACCGGAAAGTGGTCGCTGAATGGGCGCGACAGGTCGCG
GTGGGCCCGAGGGAACAGGTACCCCCGCGCCGGGCCGTTGGCGTAGATCA
GGTCCAAGGGCCGGGAGCCGCGCACCGTGGTGGCCTGGAGGGCCGGGTCG
TCCGCCCGTGGCGGCAGCAGGCGCAGGGAAGGCATGGCCCGGGCGAGCTT
GCTCGTGAGCCGGACGGACCGACCGCTGTTGAAGTCGCCCAGCAGCACCA
CGGGTCGGAGGGGCCAGCGGCGCTGGATGGACCGGAGGTGCTGACAGATG
GTCTGCACCACCGGGTCGCGCACCGCGCCGGTGTGCGAGGGGGCCGGCAG
GTACACCGTCCCCATCACCAGCGTGGCCTCCTCCGTCAGCCCGCGCACCG
CCGTCCACAGCACGTGCGGCGACGGGTCGCCCACGGTCAGCTCGTACGCC
AGCAGGCTGCGGTCCAGCGCCACGGCCAGGCCGCGGAACGAAGAGTGCGC
GTCCGTGTCGGCGGGGCGGTGGATGACCTGGAACCCGGGGACGTACGGCG
GGTAGTCGCCGGCGTACCGCGTCTCCTGCAGGCCGCAGGCGGCCAGCCGG
AGGGCGCGGAGGGAGTCTGCGACCACCTCGCGCTTGGAGTTCAGGCCGTT
GACGTTCCAGGTGCCGACCCGCAGAGGGCGGGGTCGCACCTCCGGGGGGG
GTGCGTGTGTTACATGTCGCACCTCCGTGTTGACCGTCCCCTGGCTCACC
GCAGGCACCCCTCCCCCGCCGCCGCGA
>a499r5549
TTTTTTTTTTTTTTTTTTTTTGCCTGAGCAAGTCTCACAGTATCCTCGAA
ACACACAACCCCAAATAAAACAGATGCACCTCACTCTCAGGCCTTGAAGT
AGGGTTGCTGGCCAACGTGGGCAAGGAGGTCTTCGTCGGCGGGCAAAGAT
TTGGGCACAGTGGCCCGCTTATAGATGGCCTCGGCCCACCGGACAGTATG
GTCGAGCTTGCGCTCGCGGGCAGTGGCTATGACGTCCATGTTGCGGAACT
TGGCAAAGAGCACCTTGACGATGTTGAAGATGGGCGCTACCTGGGCGTCG
GCGAGTGAGAACTGCTTGCCGAGGATAAAGTCGCCATCATCCAGCTTGGT
TGTCTTGAGCAGGGCCTCGAAGGCATCCAAAGAAACCAAGAAGGCCTCGC
GAAGCTTCTCGCGCTCCGGGCCGGGGTCGGAGCCCATGTAGGCAAAGAGC
TGGGAGGGGAAGGTTTGGGGGAAGAGCTCCATGAACAAACGTGCCTTGCC
TCTGCCAGCAGCATCCTTGGGCAGTTGGGCATGCTCGGGGTACTTGTCCT
CGAGGTAGTTCAGGATGACCAGAGACTCGGTCAGTGTCGTGCCATCCGCG
TCTACAAACACGGGAATCTTGGAAGATGCGCCGGGAATAGGATTGATGCT
CGCGTACAACTCAGTAAACTTGGCGGAACGGTTCTTCAAGTCGACA
>a501r5208
AAGGACTGGTATGACATCAAGGCACCCAGCATGTTCTCTGTCCGCAACGT
CGGCAAGACGCTGGTGACCCGCACGGCCGGCACCAAGATCGCCTCCGACG
GCCTCAAGGGCCGCATCATCAACGTGTCCCTGGCCGACCTCCAGAGCAAC
GAGGCCGACGCCTACCGCAACATCGAGCTGCGCATCGAGGACGTTCAGGG
CCGCAACTGCCTGACGCACTTCCACGGCATGGACCTGACCACGGACAAGC
TGCGCTCGCTGGTGCGCAAGTGGCAGACGCTGATCGAGGCCCACGTGGAC
GTCCGCACCAGTGACGGCTACACGCTGCGCATGTTCTGCATCTCCTTCAC
CAAGAAGGGCCAGGGCCAGATCAAGAAGACGTGCTACGCGCAGAGCGCTC
AGATTCGCTCTATCCGCCGCAAGATGGTCGACGTCATGACCCGCGAGGCC
ACTTCCTGCGACCTCAAAGACCTGGTAGGCAAGTTCATCCCCGAGGCCAT
TGGGAAGGACATTGAGAAGGCGTGCCTGGGTATCTTCCCCCTGCAGAACA
CTTTCATCCGCAAGGTCAAGGTACTGCGCACTCCCAAGTTGGACGCCGCC
AAGCTGGGCGAGGTCCACGACAACTATGACCTCGATGCTGGTGAGGTTGT
CGAGCATGCTGCCGACGAGGCTGCTGCCCCTGCTGAGGAGGCTACCGCCT
GAGTGTGCGCGCTGTAACGGCCAAGTACCGAGAAAAAAAAAAAAAAAAAA
AAA
>a503r851
TCAGAAGACGGCATACGAGATCCCCAGCCCTTGACGTAGGACACCTTGTT
CTTGTTGAACAGGAACTCGATGCCCTTGGTCAGACCTGCCACCGCTTTGT
TCTTCTGGCCCATCATCGCGCCCAGGTCCAGCTCCAGACCCTGAATCTTG
ATCCCGCGCTTGGCAAAGTTGTGACCCGCCTCGTGGTACATGTGGCTCGA
GTGCAGGAGCGCCTTGGAGGGAATGCAACCCACGTTCAGGCATGTTCCGC
CCAGCGTTCCACGACCTTCGATGCATGTGGTCTTCAGACCCAGCTGCGCC
GCTTTGATCGCAGCCACGTACCCGCCGGGCCCACCGCCAATCACCACCAC
ATCCTGCTCCTCCTGGGAAGCAAAGCCTCTTGTGAAAGTAAGCGAGGCTC
CTAGGCGGGGAGCCACCGCCGACCGCACAGCAGAGCGCAGCACGACGCAG
CGCAACATGATAAATAGTATGCAGAAGCGTTTT
>a504r153
AACCAGAAGACGGCATACGAGATATGCGCTTCACCTTGCAGAGCTTCTAC
AGCAACCAGATCCTCTCCTTCCGTGAATGGAGCAGCTGTAGTCCGCCCAG
TCGCGGTGAGCAAAACCTCCTCTAAAGGTCGATACAACTCGGGATCGCAC
GCGCCTGCGGCGCGCAAGAGAGACTCCAGACTCGACTGCACCAGCGGCAA
CTGGGCAGCTACGGAGTGAATGGACATGGGAGCTGCATACGCCGTGGCAG
AGACATTGCCGGGTGCCACAGAGTTGCCCTGACTCCCAGTCCCGGCTATC
GCTTTGTCTGAGCGCACTGGTCGGAGCGGCTCGCTGGTCGAAGTCGCCGC
GACATTGCCTTCGCGCCTGCCCTCCGGCTCGCCGGACACCAGCAAGGCCA
TGATGCCTGCCCAGCTCTCCGGGTCTTCCCGGACTTTCGCCAACAGCCCC
TC
>a508r152
TTTTTTTTTTTTTTTTTTTTTGTGACCAGAACATCACAGATGCTCTGCAG
CCGGCACTGGCACGCCCTTGATGGCAAACAGCAGGTACCCTGTGTGCCCG
CGACCTGACGCCACTGGCCGCGCCAGGACTCGGTGAGCTGGGCTTTCTAG
TCCACCGGGCGTGTCGGGCGCCGACACGCCGACGTCGGAGCCATCCAGCC
TGGCCAGCTTGGCTGGCTCATCAGGCGAGGACAACCCGGCAGAATTCTCC
AGGGATCGCTTTTTGGCAGCTGCGGAGGCGTCTATGCACGCCTCTGCCCC
CTCGCCGCGTTCTTCCGACGTTTCCACGGCCATCTCCGCTTCCTCTCTGG
CTCCCTCCTCCTTTCCCGCCCCTTGCTTCTTCTCCCCTCCCCCGCCATAG
GTCCGCTCCATAGCGTCTCGCACGACCTCGTAGGCCCGCAGCAGTATCTC
CACGACGCGCACGCTGTGGAAGCCGTGGTTCCACAGAGCCTGGGAGGTGG
CCTGCACCTGCTCCGAGCACGGCGAAAAGGAGCACAGGCGCCCGTTCGGT
CGCAGGCACAGATGTGCCGAAGGAACGACCTTGTGAGGCGCGGGGAGATC
CAAGAAGACCGCATCGGCTCTGCCCTGCAAGTCCTCCGGGAAGCCCAGAC
CCTCGATGTCGCGCTGCGCCACCTCTGCCACGCGGTCCACGCCCGTGCTC
GCAAAGTCCCGCCGAGCGGCCTCGGCTCTCTCGGCATGAAACTCAAAGCT
GAAGACTCGGCCATGGGGAGCCACAGCTCGGGCGAGAGTCGTGGTGAGAG
AGCCGCTGCCCGTGCCGCTCTCCAGCACCACGCTGCCGGGGCGCAGGCGC
AGCTGTGAGACCACCAGCGCCATGTCGGCCACGTACAGGATCTGCGTGCG
GTGACGAAGGACTTGGGTCCATAGCTCTGGCGTCGCTGCCAGAACGAATA
CCCAGCCTTTGCCCGTGCGTGCGTTGACGCGGCTGCCGTAGGGAGTGCCG
ACCCACGTCTTGACGTCGAAAGTGCCGTACTTGTTGCTGTACTGCGCTTT
TGCATCCACCACCATAGCCTTCATGCTGTCAAAGCGCTCGTATACAATCA
CTACGTCGCCTTCAGCTATGCGACGGGGCTCCGCCCCGCCCTCGGCGCGC
GGAAGAATCATGGCGCCGACAGCGAGTGAGAGTGTGTTACAAAGCGGACC
TGCAACCTACATCTCTCGGCTTTTCAATACTGTCTGTACGTTTATTAATG
CATCAGAGCATGCTCCGCTGCCAGCCCACGATTTCTGCGCCCCACCAATT
TGCAGGGCGCCTCAGCACTGCACATGCAAATATTCATGCGCGCGCCTCCA
GTGGGCGTCTCGTCCGATCGGCCGGGGCCGTGCTCCTCATAGACGACTAC
ACCAGCACCGCATGTTTGCCGCGCACGCGCTTTCTGCAACGATTGTATCG
AGCTCTGCGAGAGAGAGCGTACGGATCGTGGGCCCGGGAAGTGGCGCAGG
CGGCAGGATGACCGCCGAGGGGTCTCTGACATATAGCGAAAGGGCCGTGC
CCTTTTCAATTCTGGCCGCCCTGCGCCTATACAACAGGAATGTGGAGCTT
CGAGGCGACAGCGCTCTTCCCAAGGATGCCGTGCCCACTCTGACTTTGAG
CGATGGCTCCGCGATCCAGGGCATCCCGGCCATCTTGCGTCACCTGGCCC
AGTCCCCCCCAAACCCCTCCCTGGCGCTCACTCCCGAGGTAGAGTTCTGG
GTGGACACCTCCTCGCTGCTGGCCCCCGGCGCGGGCCTAGCCTCCGCGGC
GGCCGCCACGTCGCGCTACCTGGAGCTGCGAAGCTACATGGCGGGCGACG
CCTTCTCCCTCGCCGACGTGGCCGTCTGGGGCCCCTTACAAAGCAACCTC
CAGTGGGACAAGCTCCGCAAGTCAGAGGGCGCGGCGCATCTCGTATGCCG
TCTTCT
>a514r662
TCAAGCAGAAGACGGCATACGAAAATGTTACAGTTTCATGCAGTCGAAGC
AGTGTCGATATCTTCAAAATTCACTGCTTCATCCTTTTTTTCCCAGCTGC
GGCGCTGGAACCCGACACCCCCACGGCGCTGCGCGCCTCCCCCCCTCGCT
TCCTGGCGCTGCTCCAAAACCTGCTGAGAGCTCTGGAGGGAGCCGGGCCT
GCAGCTCGAGGAGAGGCGAGGTCGACCCCGGTGCCCCGGCCCGCCCTGGA
CGCGGCTTTCTTCTCGACGCAGCCCGGCTTCGTGCGCGCGCTGACCGTGC
TGGAACGAGAGACGCGGGAGCTCTGTCGGGGGCTGGAGGGCATGGACGAG
GAGGGGCAGCCTCTTGCACCTGCCCCGTCCGACGACAGGCTTCATGACCC
TGGGTCGATCCGGATCAACCCAGGTTCATGAAGCGAGAGGTGCACTTGGC
TCGGAGCTGCTCGAACTCGCGCGCAGACTTGACGGCCCGGGGCTTGAGCT
GCACGCTGAAGACGCGGGGCCAGTTCTTGCCCGTCACATATAGCCTGTCT
CTCGCAGCGTCGTATGCCACGCCGTTCATGACCTCTGGAGGAACCATTTT
GGCGTCCTGGGCCCGGTCCACCACGCCCGCGTTGCGGCGCTCGCGAAAGG
CCCTCATCTCCGCGTCCTCCGCCACCATCCTCTCCTTGAGCCCGTCCAGG
ATGGCCCAGCCCAGGATTCGCCCACTGGCCACCTCGACTCGGACCAGACA
GGGCGTGGTATAGACGTTGGCGAGCACGGTGCCGTCGCCCAGGCTCTCCA
TCTCGTTCACCCAGGTGACCTTGCCCACGCGGTCGCCCACCGAGACTGTC
TTGACCAGCTTCCAGCCGTTCGGGTCGATGAGGGAGAGATGCTCGGTGGC
GTTTGAGACGAGGAGCATGTCCCCGATGCTCGCCAGGCCCCACCCGTCGT
GCAGAGGGCCCGAGTGCCGCGCCTGAGGGCCTTTGCTGATGCTGCTCGCG
TCGTACTCGATGATCTCGCCCTTCTTCCAGACCAGCTGGTAGAGCTTGTC
CCGGAGGACTGTCAGACCCTCCCCGAAATCGCGCTCATCCATGCGATGGT
ACGCCAGGATGTTCCCGCTCCGGACGTCCACCTTGCGGAGCGTGGACTTG
CCGTAGTGGCCCGTGGACTCGTAGAAAAAGCCCAGAGAGCCGTACTCCCC
CGCCGCCTTGTTCTCCACACCCACGGGAACCATCTCCAGGCCTTGGGTGT
AGGCCATGCGATCGTGCGGAAACGACTCCACCACTTCGTAGTCGTAGACT
GCAGGATCCCCGCCTTTGGACGTGACCACCGCGCTCAGAGGTGGGATGCT
GCGAGTGGTGGAGCCTGCAGTGGGCTGCCATAGCATCCATGATCCCAGCA
TGAACACCAGCCCGGCGCCCACCACAATGCCGACGCCCCGAGGTGCCAGG
GAGGATCGCTGGGACGTCGCAGGGCCGTTGCGCTTTCGAGTCGGTGGCCG
TACTGCCATCTCAACGTCCATGCACTACTTGTGACGACTAGGGACGAGGC
TGCAGGCCTTGCGCTCCTTCAAACACACATATGCATGCAAAACACAGATG
TACTGCACACCGCCGACGCGGACAGCGCAGGTGACAGCACTGAGGGCTTG
CAAAGGTGTTTTAAACTGGACGTCCTCAGTTGCGTTGTCGGCACTTTCTG
CCTCTGCTATGGCTGAGCCCCCTCTTGTATTATACGCAGGCTTGCGTAAT
GTGAAACGTACTAGCTCGCGGCAGGCATTTTCAAGCTCTGGTGCAACTTT
GTATGGCTCTTCGTGCGGGTCACCCTGGCGCTTTCAGGCTAGAGTTGCCG
>a516r5078
CAGAAGACGGCATACGAGATCTCATCCTCCTCCGAGTGCTGCATTCCAAG
TGTGCCGCGTCCTTCAACGTACAAGCACTCCGGTTACACGCAGCCCCTCA
GGCAGAGGTACCAGTCTACTGCTGGTTGGAGTTGGGCCCGCGCTTCTTGC
CAAAGCCAACCACAACATTCACGAAGCGGCGGACATACTTCAAGCGCTTG
AGCGCACGGCCGCGAGGGACCTTCTTCTTCTCCTGCTTGGCCACCTTGGG
CGTCTGTCCGCGCACCTTACCGGCACGAGCCAGGGATCCGTGGACCTTAC
CCATGGCGCTTCAAGTCCGTTCGATGCTAGAGGCGAAAGAAGAGAGGCCA
AACTCCCCACCTGTC
>a518r1862
TTTTTTTTTTTTTTTTTTTTGTACACGTCTGCTACAGGACGGCGCCGCTG
GTGAGCCAATAGCTCGCACTCTATGGATGCGGCACGTGCCGCGTGCCAAA
AACACATTCTCACTGTCGTTGCAAGCACTGTTCTCAACTGCTGCTCAACC
GTCAAACGGGGCCCTTCCAGCTTTCTGGGGGATCCCACTGCGTCTCGTTT
GTCGTGCTGTGATGATAGTACTTTTCACCATCGGCGGACTCGTACTGGGT
CCATCCATCCGGGCCTCTCACTGGGCAACCAGAAGCAATCCACGCCTCGC
GCTCCTGTGCGCTCCTCATCCCAAGTGGGTGGGCGTGGCGATGCCTGGAG
TCGCCCATGCGATCCTGCACGTCGCTGCCATCGTGTCCATAGTACCGCCC
ATCATCAGGGCCGTCAAATGGCCTCCCTCTGCCACGGCCCCGGCCGGGGC
TGCGCGGTGGGAGATGACGAAGCTCCTGGTACCCATGCGCAAAGTTGCAG
CGGTCGCCAAATCTACACTCTCCTGCTTCCCACCTGGTGCATATCTTCGT
CTTGGAGTTCTCTTC
>a525r691
CAAGCAGAAGACGGCATACGAGAGCTTCAGCAGTCAGCGCTTAGATCAAT
ACAACAGCGGGAAAATTGCGAGGGCCCACAACAAGATGGTTGAGTAATGT
ACAAAGGGCAATCTCGTTGTCTGGTCTTGTTGGTTGGCACAACTGGGCCT
GGAAGCTCGCTCAGCTCTGCTGTGCCGAGTTGTGAGGCGTTTCCTCGAAC
AGGCGGGCGTGAAACTCGTTACGGACCAAATCCCGCTGCTGCTTTGCGAG
GCCCACGGCGTAAGCTACGGACGAGACTTCGGTGTGGTCCTTGGTTCCAA
AGCCCAGCATGCTCCAGGCTGTGACGCCGAGTGCTGTGGCCCCGACACAG
AACAGAAGGGAGGCGCCCAGAGCTTTGGCCGCAACGGGAAGGGCATGCCT
ACGAGCTGCCGGACTAATTCCTTCCTCTGCCAATTGCTTTGCTGTTGCAA
AATAGTGCGAGGCCCCGCCAACGAGCGCGCCGAGCGTGAGCGCAGTGGCG
CCAGCTCCGATGGTCTGGACGGGCGTGACGGTTCTCGTTTCGTGCTTCAC
CGCGACTTGCTCCATGCTGCTCATGACAAGCACACCAGGTGTACACTTGA
AGGATTTACAGACTGCGCGGATTATTGCTAGTTTCAATAGCGCTCAGGCG
AGCCATTGGTTCAGCTCGTCTCCTTCCCCTCATCTCGCATGAGCGCGGTG
TGGGATGGGCAGCCTCGGTGCAGGAGGCCTTTTGATAGTTACGACCAAGC
CGCTGCACATCACGCTTATAGTTAGCAGCAAAAATATAATATAAATTGGA
TGATTGCAACGCACAGCTGGGGCAGCGGGTGTCGCAAGGTTGGAGTAGCC
TCTG
>a527r3924
CACCAGCGCCGCTTCTCGCCGCTGTATTTTCGTCTGCGAGTGCTTGGGAA
AGCACGGGATCGAGCGAGGAGGGGTGCTAGGCCTCTAACGGGAACCCTGC
CAGTGGCATCTTTTGGTCCGTCGGCCCACGGTGCACCATGGGTCTCGTTC
TGACTAAGCTCCTCACCAAGCTTTTCTCCACCAAGGAGATGCGTATTCTC
ATGGTCGGTTTGGACGCGGCTGGTAAGACCACCATTCTGTACAAGTTGAA
GCTGGGAGAGATTGTGACCACCATCCCCACCATCGGCTTCAACGTGGAGA
CGGTGGAGTACAAGGGCGTTCATTTCACGGTGTGGGATGTGGGCGGGCAG
GACAAGATCCGTCCCCTGTGGCGCCACTACTTCCAGAACACGCAGGGCCT
CATCTTCGTGGTGGACTCGAACGATCGCGATCGTGTCGGCGAGGCCCGCG
ATGAGCTGCACCGCATGTTGAGCGAAGACGAGCTGCGCGACGCGGTGCTG
TTGGTGTTCGCCAACAAGCAGGATCTGCCCAATGCCATGAACGCGGCGGA
GATCACGGACAAGCTAGATCTCGTATGCCGTCTTCTGC
>a529r2809
CAGAAGACGGCATACGAGATGCGAATCTTGTTCTCCTCGAGATCGAAGAC
GATTGTGTCGCCCTCACGAATGGCGGGGTCGGGGTAGCGAATGGTGCGCC
CGTCGTGGGTGGCCACGTAGGGCACGCCGCCGCGGCCGAACTGCATGCGC
TTCACCTTGCAGAGCTTGTAAGTGGCCTCCTCGGGGGTGATGCGGTGCAC
GGCGAAGCGACCCTTGCTGTCGTACACGAGGCGGAAGTGCTCGGAGGTCT
TGGGGATCGTGATGACGTCCATGAAACCCACGGGGTAGGTCTTGTCCGTG
CGCACCTTGCCATCGACCTGGACGAGGCGGTTCATCAGGATGGAAGTCAC
CTCGCTGCCGGTCAGGGCGTACTTGAGACGGTTCCTGAGCATCAGGATGA
GGGGCAGGCACTCGCGGGTCTTGTGGGGTCCGGACGAGGGCTTCGGGGCA
AAGATGCCGCCAAGCTTGTCCAGCATCCAGTGCTTGGGGGCATTGAGCCG
CTTCAGGTGCTTCTTCGGACCGCGAACCATGGCTGCACACGCCTCTAGGC
AGTCATGCACGCCACTGGCAACTGGAAAGAGG
>a536r172
ATGGCTGCCGCTGTGGTAGCATACGCCCAAACCGAATCTCCTCCACCATC
TCCTGAGAGTACAAACGTTTCAGATGAACCGCTGGTCTGGAACTACAAGT
TTATCATTGCGATTCTCCTGACGTTTGGGGTGTCAGCGCTGGCCAACATT
TCGGGCGTGGGAGGCGGCACGATTTTCGTGCCCCTCTACGCGCTGACAAT
GCCGGGCGACATTAAGGAAAACATGGCTCTGTCGCAAGTCTGCATCTGCG
CAGGCTCCACTGTCACCGTTGCTCTGGGACTGTTTCGCCGCCACCCCTCC
AACCCCGCCTGGCCCCTCATCGACTACCGCTACGCCGTATTGGTTGGTCC
GACCATGCTCTTCGGTTCAGGCGTGGGCGTGGTGTTGCAGGCTCTCTTCC
CCTCCTGGCTCGTCACCACTCTGCTCGTCCTCACCCTGCTGCCCATCTGC
GCCCAGACAGTCCGCCGCGTGGTTCTCATGCGCCGCGCGGAGAGCGAGGC
TAAGCGCGCGGCCAAGGACAAGGACAAGGACAAGGAATCTCGTATGCCGT
CTTCT
>a541r747
ACCAGAAGACGGCATACGAGATTCGCTCTCCTCCTCGCTGTCCTCGTAGT
CATCGTACATGTCCGCCATGTCGGGGGTGATGGTCATGGTCTTGTAGCCA
GACACGTATACATCGCCGTCGCCAGAGTGGCTCAGCTTCACGGGGTCGGT
GCCCAGCGTGAAGTCCACCTGGAACTGCGCGCAGCGGCCGGCCTCCAGCG
TCCCAATAGCAATCTTCTCATCGCCCTGCTGCACAAACACCACGTGAGGC
TTCTTGCCGGGCTTCTCACCTAGAGCCACCTGAGTCAGGTGGATGCTCTC
CATGGCGTCCTCATCCTGGTACGGCTCCACCACCAGTGAGTCGCCTGGAA
TGATCTTCACACCGAAAAAGGTGCACTCGGGCTCCGCGTAAGCGTCCTGC
ATCGAAGTTACAAACGACACGCGAGCGTCCGCAGCGATTCAAATTGCCTC
GCCGTACAAAACAGCTCCAACAAATTGCAGGGGTAGTCGAGCATGTGTGT
GGGGCGCCTCTTTTAGCTTAGGCACCCATGCTGGCGAGAAGTGCCGCCTC
CAGGCGCTGCAACATAAATCTGGCTCGAGCTCGATCTGAGGGAGGACGAT
CCTTCAGCGAATGAGGCTGGGATGTGCGCCTCAA
>a543r495
AACAGAAGACGGCATACGAGATGGCCCTCCTTCATGCGCGTGCAGCAGCA
GGGCGGGGAGCGATGGAATCGGGGCAGTCGGACGAGTACACCACGTGCTC
ATCTGGCCCCGCCACCACATCGCCCGCCAGGCGCTGCATGATACGCTGTC
CGGCAGAACCCAGCATTGACACTACCGAGTGCACTGTGCGGGCCATGGGG
CTGCCTGAGTCGTCCTCCATAATTTCCGCATCTTCCATCTCGCCTCCGAC
ATCACTCACCTCCTGGTCGCTCTTGGCAAATTCATTGTCGCTGTCCGAAT
CAAAGATGGGCGATTCGTCGTGTTCCGCAACGCGTGCGCCAATTACCTCG
TCAGTCATGGCAAAGTGTCCTGGTGCGCTTGTATATATGCTCAATTTCTC
TAATATTCGAGTTTTACAGTATACAGCGGGCGCGATGACGGTGGGGCAGC
GTTTTTTGGTGCAGGCGCAGCTGGAGTACAGCTGCTCGTACATGCGCTGG
CGCAGGTGATCCTTCGCGAGCGCCTCGGCACCCCTACTCAGAGTCGTCCG
TGTCCTCGCTTCCGCTCTCGCTCTCGGACTCCTCCCCTCCCCCCAGCATG
GCGTCCAAAGCGGAGGTCTTGGCATTCTTGCTCGACCCAGAGCCCTGTTC
CATCCTTCTCTTCAACCCCACCTCCAACGACTCTCTGAGGGCGTCTCTGG
CATTCTGCGCAGCTTTCTGCAGCCCATCCCGAACTTGCTCTGCCGTCTGG
TCAGCCCCATCTTGGCCGCCTCCTTCCGCGGCGGCGCCGTTGGAAGAACA
GGGCCCGGCGGCGGCGAGCACGACTCTGACCGCGGGCGCGTCTCGCACCC
CCCGCGGAAGGCGACCCAAGGAGCGGAGAGCTTCTCGGGAGCGGCCGCCG
TCTCCTCCTGGCCCAGC
>a555r9567
CGCAGCAGGTCGGAGGCTGGACCGTCAAGTACTCCGAAGGCCTCACCTTT
GCTTCCGTGCGTGGCGCTGGGCACATGGTTCCCTACACGCAGCCCGAGCG
TGCCCTGCACCTCTTCACCCAGTTCATCCACAACCAGAGACTTTGAGCGG
TTCCGCGGAGGCTTGGGGGGGGGATGGGAGAGCTGATGAGCACCCGGCAG
GTGTGCTGGGGAACAGACAAAGCGTGCCTTCGTCTGCTTATTTCGAGTGC
TCCCTCTGCCTTCCCTCTCCGGACTAGAGAGTGAGCGCCTCGTCGCTCTG
CGACATGCGCGATTCGTGCCTGCAAACTAGTGTATAGAGAGCGAGTGTTA
AAAAAAAAAAAAAAAAAAAAA
>a556r4402
TTACGACGCTGCCGAGGAGTTGGAGAGCCGATTTGCGATCTGGATGGACA
ATTTAAAGTTTGTGTCTGAATACAACAAGAAGCACGCCTCCCACTGGCTG
AAAATGACGCACTTTGCGGATTTGACGTCCGAGGAATACCGCCACCAGGT
CCTCGGCTACCGAGGCTCCGAGGCACCGCGCCCCCCCTCCGCGTCCAACC
AGCAGCTTCCTTTCCAGTACGCGCAGACGGGTCTGGTGGAGCGCGTGGAC
TGGCATCTCGTATGCCGTCTTCT
>a557r1209
GCGCGCCTGCGCCTGTGAACCCCAACTGCGCGCGGGACTGGTTTCTTGCG
TGGCTTTATTAGTGATAGGGCGCAACGGGAGAACTGAGAGTCCGTTGTGG
GAGACGAGAGAGCGAGTGAGCGGGAGCAGGCCTTGCCGTCTAGCGCGCGA
TGGTGCTTGTGCTGTTCGAGTCGCCCGCGGGGCTGGCTCTGTTCAAGGTT
TTAAAGGAGGGCAAGCTTAAAGAGGCTGAGACCGAGGATGTGTGGAGTAA
TTTTGAGACGCTGGAGGCTGCGCAAAAGGTGGTAAAGCTCAAGGCCTTTG
CGCGGTTCGAGTCCACGGCTGAGGCGCTGCAGTCGGCGGCCAGCCTGGTG
GAATCCAAGGTGAGCAAGGGTCTGAAGAAGCTCCTGAAAAAGCATGCGGC
GGGCGAGACGCTGGCAGTACTGGACGCCAAGCTCGGCAGCGTCATCAAGG
AGAAGCTGGACATTCCCTGCGTCTTCTCTGCGGGCGTGGGCGAGCTCTCC
CGAGGCATCCGGCACCAGATGGAGGGTCTCCTGGGCGGTCTCAGCTCTTC
CGAGCTCCGGCCCATGAGCCTGGGTCTGGCGCACTCTCTCTCTCGCTACA
AGCTCAAGTTCTCGCCGGACAAGGTGGACACCATGGTGGTTCAAGCCATA
GGCCTGCTGGACGACCTGGACAAGGAGCTGAACACTTACGCCATGCGTGT
GCGTGAGTGGTACGGCTGGCACTTTCCCGAGATGACCAAGATCGTGAGCG
ACAACGTGGACTACGCCCGTGCGGTGCGCCTGATGCGCACGCGAGAGCGC
GCGGCGGAGCTGGACTTCTCGGGCGTGCTGGAGGAAGAGGTGGAGTCTGC
CCTCAAGGAGGCCGCTGTGGTGTCCATGGGCACGGAGATCTCCGAGGATG
ACGCCCTGCACGTGGACGCGCTCTGCGCCCAGGTCATCGCCCTCTCCGAG
TACCGCGCACAGCTGTCCGACTATCTGCGCGCGCGCATGACGGCCATCGC
GCCCAACCTGACTGCCCTGGTGGGAGAGCTCGTGGGGGCTCGCCTGATTG
CCCACGTGGGGAGCCTGGTGAACTTGGCCAAGGCTCCCTCCTCCACCATC
CAGATTCTGGGCGCGGAGAAGGCGCTGTTCCGCGCACTCAAGACCAAGCA
CGAGACGCCCAAGTACGGCCTCATCTACCATGCCTCTCTTATTGGCCAGG
CACAGCCCAAGCACAAGGGCAAGATTGCTCGTGTTCTGGCCTCCAAGTGC
GCCCTGGGCGCGCGCGTGGACGCCCTGGGAGAGGCAGAAGACGACGGCAC
GCTGGGAGTGGAGTGCCGCGCAAAGGTGGAGGCCCGCCTCCGCCAGTTGG
AGGGCCGACAGCTCTCTTCGGACGCCGTGGGGAAGGTCCGGAACGGACTG
CCTCAGGCGGCCAAGTTTGAGGCGGCTGCCACGCCTGTCAAGGCCTACAG
CGCCGACGGCGATGCCGTGCGCAGCGAGAAGAAGGACAAGAAGAAGAAGA
GGAGCGATTCTGAGCCCGAGAAGGCTGCCAAGAAAATCAAGAAGGAGGAC
GAGCCTGAGAAGAAGAAGAAGAAAAAGGACAAGAAGGAAGAGTGAAGTTG
CTGGAGATGAACGAGGGCGCAGGGGTCGCTGTTTGCGTCTCTCCAATGTG
GCGAGATACTCGCACCAGACTCGCACGCTCCGCCGGGCCGTTGGACGGCT
TTGAGCGGCTTCCAGGGCTCTCAAACCTGCGCCTGCGAACCACCATCTGA
CCCCGCCGCTCCCATCGCCCCGGTCAACCCTCCCTCGTATGCCGTCTTCT
GCTTGA
>a561r5099
CAGAAGACGGCATACGAGATCACTTCTTCTTGGAGACACCCACAGTCTTG
CCGCGGCGGCCGGTGGTCTTGGTGTGCTGGCCGCGCACGCGGAGACCCCA
GTAGGCGCGCAGACCGCGGTGGTTGCGGATCTTCTTGAGGCGCTCAAGGT
CCTCGCGCAGCTTGGTGTCCAGGGCGGAGGAGGTGATCTGCGAGAAACGA
CCATCGCGGATATCCTTCTGCCTGTTGAGGAACCAGTCGGGGATCTTGTA
TGCGCGAGGGTTGGCCACGATCGTCATGATGCTCTCCAGCTCCTCGGGGG
ACAGCTCGCCGGCCCTGCGGGACAGATCAATCTCCGCCTTCTTGCAGCAG
ATGTTGGAGAAGCGACGACCAATACCGCGGATGGACGTCAGAGCGTACTG
AATCTTCTGCTTGCCGTCCACATTGGTGTTCAGCACACGCAGAATGTGCG
TGAAGTTCTCGTTCGCCACCAGCGACCCCATGCTGACAACGACTGCGAAC
GGCGACTATTCAGACGAGTGAAAGAGGGCGGTGCCGTGGCGAGAGGGAGC
GAAGTGGGCAA
>a565r1264
CGGCGGCTGCGCACGCTGATGGACGAGTACACCAACGGGCGCCTGGCAGA
TCTGGTGAAACAGTTTTACGACGAGGTGCATGTGGAGGCGGCGCGCGACA
ACGCCAAGTGGGGCAACCGCAAGACGGCCGAGCGAGGGCTGGAGCAAATG
CTCACCGAGCAGCTGCCGATCCGACGCGACCAGCTGTACAACACGTACGG
GCCCAACGGTTCCATTCCTCTGATCCCCGACCAGCAGCCCTCGCCTTACG
CCCTGGAGCTGGGGCCCGTGTTGGAGGAACATGGGGGCGGCATGAAGCTT
CAGAACCCGAATGCTTACGCCATCGACCTGTCAGGGCACAGCCTCCGCGG
CCCAGGCTCCTTCCTCGCACTGCCAGGCACCGTGCTTGCTGCGGGGGACT
TTCTCCTCATTGTGAAGGACATGCGAGCCGCCCTGCAGGCCTACCGTGAC
ACAGGGACCTACATTGTAGGACCCGCAGACGGCAGCTTTCTGTCCAACCA
GACCAAGTACACCTGGCAAGACGCCAAGGGCAACGTGCTGGCGAGCTTTG
GGGGATGAAGAGGGCAGGCCGACGTCCTCGACATGCAACAAACTCCGACG
CCAATTCCTTTTCCTCGCACACCCTTCCCGCTCTCTCCTCAAGGACTTTG
TCGCGCGCCTTTTAAACGACACTCTCCCTGGCTGGCTCCCGCACTGCCTC
CTTCAAGACCGTCCTCTTGCCCGTGCTGGTCGCTCTGCCCTCGAACTTCC
CTCAAGATTCTGTCAATGGCTGCGTATTTTTAATTTTATCGTGCTCAGCA
ACTTGTCCTGCACTTTTTCTTAATCTCTCAACCTCGCGCCCAGCTGGTGC
TCGTCGTTGTGTGACCTGCTCACCCGGTCTTTGCTGCTTTGTTTCAAACC
TCTCTCAGCGCCCTCTTCCGCGCGAGAGGCTGACGGGGTGTCTGGCCGAG
ACTGCCGCGCTGGCAGATCGGGGTCATCCTGTGGTGTGACGGGAGCTCAG
CGTGCGATGCCCGACTGGTTTTCTCATCACGGCCTGCGCGCCTCGCTTTC
GCCAGCCTCGCCCGCCCGCGAGACAGCGTGCCATTGTTCGACCCTCACTC
TATCTTCTTCGCTTGCGCCCTGGCGAGCTGTGCATGCGTCTTGCACAGCA
GTGGTCTAGATGGAGCTTTTGACTGTGCTTGCAATGATTCATGAGCACTG
ATAACGATCGTAGCGAAGAAAACTGCAAAGGCATCTCGTATGCCGTCTTC
T
>a566r1555
TTTTTTTTTTTTTTTTTTTTTAATGCTCTTTTTAATGGGGTAGCTCTTGC
AGGTAGCTTGGTCTAGCCAAACATAGTGTATTCGGAGGAGTGCACGACGA
TCTGCTGTACCGAGCCGGCTGCGGACAAGAGCGTGACGAAGAAAGCGACG
ACGACGACGGCATTGAGAGTCCACCGCACCCTGTCCGAGGGTTTGCGCAC
AACCTTGTAGAGCTGGAGGGGGAAGTACATGCATGGGAAAAATGTGCAAG
CTCCCACTAAGCCGATAACATCCCCGAAAAAAGGAATGGCGATGCAGACA
ATGGTGTTGACGATGGTATGCGCGGTACGGAAGGAGAGGCGCAGGGGCCA
GCCGTGCATACGGGGTGGGAAGCGTTTGATGCGGCGCACGTTGCGCTCCA
CCATCTGGTAGAACGGCTGCATGTAGAGCTGATAAGCAGGCACCATGTGG
ATGAGGACGAGGACGTTGCCCATGCGGATGGCCCATGCGGGATTCTGCAC
GCATGAGAGCACGTTGTGGCAGACGTCCACGCCAAAGGCGAGGTAGCCCG
AAGCGGCGACGCCCACGTACAGGACGGTGGTGGCTAGCAGGGCGAGATTG
ATGGCTCGGCTCATGTGCCATGCTGGTCCCTTTGCATCGGTCTTGATGGT
GTCGAAAATCTCCACCTGGATCATGATGAAGACGTAGGCCGAGCTCTGTA
GCCCCAGCGCGTTGAACACGGCAAACATCTTCTGCAGGGGGGGCAGGCTC
TTGCCCAGCACCGTGTGGGTGCCGCCGTCGCCGGCCGCAAAGCTCAGCCC
AATGGCCACGAGGGAGTAGGCCAGTGAGGTAGCTGCCCCAATGACAGACA
TGTGAGCCATGGAGTCGAGATTCGGGATCTGCGCCAAGACACACTGCACC
AGCCCAAAGATGATGGCAAAGACGAAGTAGGAGTCGAAGCAGGCCTCTCC
GGGCGTGCAGCAGGATCGAGCCACGTTGCGCATCACCTCGGCAGCAGTGA
TGCTGTAGCCGAGGCCCACGAGGCAAAGGAAGACGTTTTGCACCACGCTC
AGCCACAGGCTGCTCCGCGCGCCCAGCACTCCATGAACCAGTTCTCCGAA
ATGCCGGTACCGCACGCCGTCGGCGACCGTGACGCGAGCCAGGAGCTCGG
TGGTAAGCTTGGTGGCAGCAAGGCAGATGAAGAGCGTCACAAAACCTCCA
ATCCAGCCCAATACCGCAATGGTGTACGGCAGGGTTAGCACGCCCGCTCC
AATGATGGCTGTGCTGATGTGCATGAAAGCGGAGACCCAGTTGCCGTGGC
GGTCGACTTCTACCTCGACGTCGAGTCCAGGTGCGCCAGAATCATCAATT
TTAGGCTCTACAGTCATCTCTGGCGCCTCT
>a572r658
TTCAAGCAGAAGACGGCATACGAACGTGAAGTCCAGGGGGTAGAAGAACA
GCACGATGTACTTTCCTTTGTACATGGAGAGCTTGACGTCGATAAACTCC
TGATCGTACACGGCTGTGGCCTCAAAGTTGGGCGACGGCGCTCCCACCAA
GGGAGGGGAGGATGCAAATGCGAGGGGCGCAGAAGAGGCCAGCACAGCCT
GCACCAAGAGTGCCATCATGGCCACTTTGCCGCTTGGGCGAAATCCAGAA
GCGCGAGATGACGGCAACGCCACACCACGCATAGGCCTACCCGTTCTAGG
AGCTGGTGGTGGGATGGCAGTCATGCGACAGGTATCGGTGATGCCCGCAC
GAGCC
>a576r3012
TCTTTGCTGCGGATGCGCCCCAGGCCGCTCCTCTTTGACGGGCGAGTGTC
CCAAATAGACAGAGGACACAACCATGGTGTCGCTGAAGCTGCAGAAACGC
CTGGCGGCGTCCGTGCTGGACTGCGGAAAGCGCAAGGTGTGGTTGGACCC
CAATGAGGTGAACGACATCTCCATGGCGAACTCTCGCCAAAACGTGCGCA
AGCTCATCAAGGACGGCTTCATCATCCGCAAGCCCCAGAAGGTGCACTCC
CGCGCCCGCGCGCGCGCCCTGGCGGAGGCCAAGGCCAAGGGCCGCCACAC
CGGCTACGGCAAGCGCCGCGGAACTCGTGAGGCCCGCATGCCCACCAAGA
TCTTGTGGATTCGCCGCATGCGCGTGCTGCGCCGCGTGCTGCAGAAGTAC
CGCGATACCAAGAAGATCGACAACCACCTGTACAATCTCGTATGCCGTCT
TCTGC
>a581r653
TCAAGCAGAAGACGGCATACGAGTAATAGACTTATTTGAAGCGAGCGACA
GAGAGAGCAAGGCAATCGGCAGGAAACGCAAATAAATGCACTGCTTGATC
TACAGCTTGGACTGGAGTTTGGAACCTGCCTTGGCACTCTCCCTCCCATC
CTTGCCGGGTCTGACCTTGACGGCTTCACGAACGCGCTGTCGAATCCTGA
CCGCCCCCGCGGCCACCCTCTCCTCGAGGCTCTCCGTGTGCTCCCGCCCC
TCGTGCACGCGGATGCCCAGCAGTCGGGCCTGTCGGCGCTTGATGTGAGC
AAACTCCCGGGACACCAGCTCCAGGAGGCCATCCGGGTAGGGCACGGCGC
TCCATTCGTCTAGCGCCCCGGAATCCCAGCGCTTGAGGCAGACGCGGTAG
GCGGAGACGTGCGCGACGTACTGGAGAAAGATCGGGTCTACCGTGGGCGA
GTCGAAGAGGTTGACGTGGTCCACGATCACCCCAATGGCACGTTCGTTCA
AGGGCTGAATCACCGTCTTCATCCAGTCGCGGTAGGCCTCCGCCTCGGCG
CCCCGGGGGTCCGAGCGCACCGCATACACGAAACCCGCGATGGTGCCGTC
GGGAGAGTGCTGGCTCACCATGGCGGCGTACGCCGAGCGAGTGGCGTGAA
CGCAGGCCAGGAGAGGGCCGTAGAGCTGGCGAACCTGGTTGTTGATGCGG
TCGATCTGCGCGCCGCGCTCGTCGCTGGCCTTGCTGTTGTAGTAGGTGAA
GAGGTAGCCTGCCAAT
>a583r1137
GGCGACGGCAGGCGAGGCGGGCGTGCCCTTCCTGTCCATCTCCGGCTCGG
ACTTCATGGAGATGTTCGTGGGCGTGGGTCCCGCGCGCGTGCGAGACCTC
TTCGCGCAGGCCCGGTCGCAGGCCCCGGCCATCATCTTCATCGACGAGAT
CGACTCCATCGCGCCCAAGCGCGAGAAGACGCAGGGCGAGGTCGAGCGCC
GCATCGTGAGCCAGCTGCTCACGCTGATGGACGGCCTCAAGGCGCGGTCG
CACGTGATCGTGATGGGCGCCACCAACCGGCCCAACTCCATCGACGCGGC
GCTGCGCCGCTTCGGGCGCTTCGACCGCGAGATCGACATCGGCGTGCCGG
ACGAGGTGGGGCGCCTGGAGGTGCTGCGCATCCACACGCGCAACATGAAG
CTGGACGAGGACGTGGAATCTCGTATGCCGTCTTCT
>a584r5086
CAGAAGACGGCATACGAGATACCGACAGTACCCTCGACAGAGCTGGTGTG
TGGCTGACGCGCGTCGCCGCAGTGCAGAGAGGTCACGCAGGGGTCGCTCA
TCCGAAGCAAAAGGCTGCTCTCTCAGGAGTCTAGGCACGAGTCGCTTAGG
AGCAGGGGTGCGGCTTGAAGTTGCAAACTTGTCCAGTGATGTCCACCGTG
CCCTGCAGGCTGGCCGGCGTGAAATTCAGGCCCACCTGTGCCAGAAGGGT
GGTTAGCCCTGAGTCGCAGGCGCAGGACTGCAGGTCAAACTTTTGTGCAG
CGTCACAGCAGTCTGGTGTGGGCAGGCCAGCGGGCTTGTTCTTCACAATG
TCGTCGATCTGGGCCTGCGTCGGGGCTGACGTGCTATCGACGGGGTATTT
AGTTTGAAGGTATTCGAGCTCAGCACTGCATGTTTGTATGAGTGGGCGGC
CAAGGAGCAAGCAATTGTTGGGCTGGGCTTGGACGCCGATCACGGCCACG
CACAGAAGTGTCAAGAGCAAAACTTTGGAAGACATTGCAGCAAAAAATAA
GACGTAACGCTTACTGCTACAAAATTGATTAATATGCATACATTAAATGG
TGTGATAATGTAATTCCCCAACTTTCGTTCTTGATTAAAGAAGACATCCT
TGGTGAATGCTTTCGCATAAGTTAGTCTTCAGCGAATCCGAGAATTTCAC
CTCTGGCCGCTGAATACTAGCACCCCCAACTATCCCTATCAATCATTACT
TCAGTCCTAGAAACCAACAAAATAGAACCGAAGTCCTAGATTATTATTCC
ATGCTAATGTATTCAACGGCCTAAGCCTGCTTTGAACACTCTATTTTGCT
CACAGTAAATGACGGGGATCCCATTCTCGACAACTGAATGCCAAGGATGC
TCTCCCCGAGGATGGACACAAATACCTGGTACACACTCCGTTAGGAGCGG
ACCGGTATCTGCAACCAGAAATCCAACTACGAGCTTTTTAACCGCAACAA
CTTTAATATACGCTAT
>a585r1621
GGCAGCCAGTTTTTCATCACCACCGTCCTGACGCCCTGGCTGGACAATAA
GCATACTGTGTTTGGCAAGGTGGTCAAAGGTTACGAAGTGGTGAAGAGGA
TCGAGGGAATGCCCACAGGGCCGGGGGACCGCCCCGTTCAGGAGGTGAAG
GTCGATAAGTCTGGCGAGCTCCTTGCTACCGAGATTTAAAGGAATGAGTC
CCTGACTGTATGAGACAACCTCGATGCAACGCATCTCGTATGCCGTCTTC
T
>a590r1702
GTGGAGGGCAATTTTGAACGGTGACAACCTTCCCAGTGATAACCAGTGCT
TAAACGCCTGGCCCCTCGAATTGAGGCCATGCCTGGCTATCTCGGGCGTG
GAGACACCTGCGAGCGCGTGTACGCGTACGATGTATCTGGCCATAACACT
CACGGTTTCGCCAGTTTACGCAGGTCCCTCCCCCCAATGGCTTCCTTTTT
CCCTCCCCGACCCCACCACCGCCCTGCTCAAGCCATTTCCGATAGCACTC
TTCCCACAGCAGCCTTCCCTCAGACGCTCGACGCCGCCCTAGCCCCAGCG
GGGGGCGAGTCTTCTGTCCCCGGCGCCTCTCCCGCTGCGGTCGCCCCCCC
AGAGAGCTCCGACGACGAGGATACCCAGGACACCGAGTACCTACCACCCC
GCAAAGCCCCGGCCCATGCGAGCGAGGCTGCCAGTGGCAAGACGCCGTTT
CCTGAGACGCTGCAGGAGGCTGCGTCCAGCACGGACGCTGCGGCCTCGAG
GTCCAAGCTTTAGAGGAGAGAGGGGCGTCGGATGCGAGGCGGAAAGCGCG
GCGGCGACATGCATGCGTGCGCATCTGGGACCTCATGCGAGTGCGGGGCT
GTGTCGATGACCTGGGCGACGCGAATTAGACTTGCAAGCAGGAGCAGAAA
TCTCGTATGCCGTCTTCTG
>a593r630
AACAGAAGACGGCATACGAGATCATCGCCACGTCCCCTCTTGCCTTTGAG
TCCCTCAGTGGTGTGAGCCAATGGTCCGTACGACCACGCCATGGTCGTCG
TCGTCGTCTTCCAGCGTGAAAGTGGGCCCCTCGCCCGCCTTGCGCTCTCC
CAGCGCATGCCGCGGGTGGTCGGAGGCGTCCTCGGGCCGATGCGTCAGCA
CCCCAAGCTCCGTGGCAGCGTCTGCCATGCCCTCGTCGAGGACGAGGTAG
GAGTTTCCCGCCCGCATGCGGAAGGCCCATAGCAGCACGGCGCAGAGAAG
CCAGAGCAGGGCGTTCTGGAGCACGAAGATGACGCGATCCACCACCGTGG
GCACGAACACGGGCAGGAAGAGCACCAGGAGGGTGGCCACCACGTACGCC
GACACGCCGTAGAAGAAAGCGCGGAGGAGACGAATCTTCTCGCCGAGCTC
CAGACGGTCCTGCACCGTCTTGGGGGCGTCCAGATCTTCGTCCCCAGCCG
TGCCGTACAGCGCGGGCGCCTCTCCCGTCTCCAAGTAGAGGTCTGCATGC
ACCGTGGGAAGGCGCTGCTCGCCCCCCATAGGGCCTGCCCGGGCTGCCCC
CAGGGGAGGGGCCAGACCGGCGTGGGACAGGGGAAGGGCCCCTAGCTGAG
CCCCTTCCCCCGCCTCTGCTCCATTCTCACCATCCAGACTCATTTGCAGG
CGCTCCCGCTCCTTCTGGACGGTCTCAAACACGTAGAACCAGGCCAGCAT
GAAGGCCATCATGTTAGCCACGATGCATACGAAAAAGACCAGCCCTTCCA
CGGGCGAGACCTCCGCAGAGGGGTCACAGGGAAGCTCTGCGTCCCCGGTA
CCTTCGCCCTGCACGCAGATGGGACCCGCCTCGTAAACATCGCTGAAGGC
ATCCTCACCACGAAGACCAAACATCACATAGTCGACGACCAGACTGGTGA
GGAAGAAGATGCCTGGGATGACCAGCGACACCGTCTTATGAGGGCCCAGA
TCGGAGCGCGTGATGCAATAGCCCGCGGCGATGGCAATGAGCACCCAGAA
GAAATAGGACTCGGCGACGTCAGAGAAGAAGATAAAGGCACCGAACGAGG
CGGTGCCCATCCAGCGCTCCGTGCCGCCGCCAATCACCGCGTAGGCCAGC
AGAAAGGCCTCTCGAGTGCAGAATAAGAACACTGCCAGCACCAGTGCCGC
ATACAACTGCCAGCCTCTAGAGCGAACTTGGCGGTGCCGGATGCCATCTA
TGAGTGCTACGAGCAGAAGTAGCGTCCAAACACACCATCTCGGGATGAGA
TAGGGCGCGGCAATCCAGACGCGAGACGCCATGGCGCCCGTGATCGCCTC
ACCGCAACCTCAGTGCCGCCTCTTAAACACACTTCATGCTTCTACAACAA
ACCATGCACACACTGTGCTACATGGGCAGACAGTGGAGCGTCTGTAGTTG
CATGATGGCTTTCAGGCAGCCCTCAACAATAACACCGCTTGACCAATGCA
CCCAGGGTAGTAAGGGTGCATTAAAATGTTGTGTTCAGCTTGGAATACGA
TCATGAAGTTGAAAGTACCTGAAATACCTAAAGGCATACCATCTGAGAAA
GAACCTTGACCAATTGGGTAAACTAAGAATACCGCAGAAGCTGCTGCTAC
TGGAGCAGAGAAAGCTACGAAGATCCAAGGAAGCATACCTA
>a594r1230
TGTTTGGTGTACGCTGCGCCTGCAGATCGTGTAGATAGTCGAGGAGTGGC
GCTAGCGCAGAATTGCACTCCAGCCCTACGTCGCTACATAACAGTATAGA
GGCGCCTTCCCGCCGAGATGTCGAGCGCCCGCGCCGTCATGCCGGGCCAG
CTGCACTGCATCGCGGGCCCCACACCCCTCCCCGCCCTGCGCGATCCCTA
CCGCCTAGCAGTTCGTCGCACGAGAGCCCCACGGCCTCTCCAAGCTGTCT
CCGCCCCTTCTCGCACGTCCACCAGCCCGACAGTGGTGGTCCCCATGGAC
CGTAGCCATCGCCTTACAGCGGAGCGCCTGGAACTGGTGCAGTCTCTGGA
CTCTTGGGCGGGCGAGAACGTGCTGCCCATACTGACGCCTGTGGAAAAGC
TGTGGCATCTCGTATGCCGTCTTCT
>a595r4288
CTTGAGCGAGAGGCAACCCATTAGTGCTCAAGAACCCGAAGAAGACTCTA
CAGCAGACGATTCGGACAACGGCTCTCCTATTAGCATCAGACTCCAATCG
TTAACGGATGGGCCGTCGGGACTGCAGCGAAGAAGGTATGATAGTGCCCT
TGCATCAAAAGGTCCGCAGCCGCCGTATCGTCCTTTAAGATTTCCATCTC
CGTTTCCGAGCCCTCCGGCGAAGAAAAATGAAGACAAGAAGCACTAGAAG
TCTCATCAGTCGGGCGCCTCCACCGTGTCAAATTACATTGCACACGGTGG
CCACTCCTCTTTGCCCAACAAATGCGGCGCGCGTGCCAGGCCCGTCTAGA
ATAGCGTTAGAAAACCTTGGCGTCAGCCCGATTCCCCTCCGGGGTCCCTG
ATCCGGACGCTCGCCAGCGATTTCTCAGCCCCCACGGGGGAAAATGCATC
TCGAACCACCTGCGCAGGTGAGAGCCACTCCGTCATTTTGTTCAAGAGGA
GTGTCCTCGCCTGGCGATATGGCTAAACA
>a599r276
CAGAAGACGGCATACGAGATCCGATCTCGCCAATCATGATGATGCCCTCC
GTCTGGGGATCCTTGACAAAGCGCTCGAGGCAGTCCACAAAGTTGGTGCC
GTTGAAGGGATCGCCGCCGATCCCCACGACGGTGCTCTGGCCCAAGCCCT
CGGCGGTGGTCTGGTACACCGCCTCGTAGGTCAGCGTGCCGGAGCGGGAC
ACCACGCCGATACGGCCCTTGGTGTGGATGTAGCCAGGCATGATGCCAAT
CTTGCACTCGCCGGGCTTGATGATGCCGGGACAGTTGGGCCCGATCAAAC
GCGTCTTGCTGCCCGCCATGGCCTTCTTCACGCGCACCATGTCGTGCTGG
GGAATGCCCTCCGTGATGCACACCACCAGGTCCAGCTCCGCGTCCACCGC
CTCCAGAATAGCAGCTGCCGCAAGGGGAGGCGG
>a603r254
CAGAAGACGGCATACGAGATGGCATCTCTCACACCATACAGTCCCAGTCG
TGCAGCGGTCACAGCAGCAGTCACGCGAAGAGCTCGCGGGAGGATGGCGG
CGCGCCAGCGGCGAGCCAAGGGCCGCCCGTCCTCTTGCCTACAAAAAGCC
GAGCTCGGGCGCCGGCCAGGCCCCCGAGCGCCCTCCCGGCCCTGCGCGAG
CGACCGGGGCTCGGCGCGTCCCGAGTCCAGCTGCAGCTGCCGGCGGCGGC
CCTGGAGGTTGGCCTCCAGGGCAAGGGACGGCCTCGCGGCGGGCGGCGTC
GAACGATTTCACGCAAGCACCTCGGAAAGGCGGCACAAAAATTCTTCAAA
CAGCGAGAAAACGGGCGCGGACGGAAGCGCGGGGCCTCGGGAGAGCCGAG
GGAAGACAGCCCCGGCTCGCAGCTCGCCCCGAGCCAGAAGGCCGCAGCGC
CCGCGCCTGTCGGTCGAAGCGGGCGGCCCAGGCTCGACACGATCGCGTCG
GAGAGGGCCCGCATGGCGGGAGGAAGGAGGCGGGCAGACCACGACAGGTC
AGAGAAGCAGCCACGCCTCTGAGCCAG
>a615r305
TGGCAGGACGCTCGACTGGCTCGCCGCAAGGCGACGATCGGGGCACACGC
CTCCTCATCCAGGTGCCGGACGCCGACTCCCTGTCTAAATTGAGAATCAT
GTGCACCAAGAACACGCTGAGCTACTGGTGGAACTCCATGGGAACTGGAC
TTGGGCGACACTGCCACATGCCGGACCTCTGCCGCTGGACCTACAGTCGC
ACCATTTTGGGCGTGTCAGGCAGCGTCACGGAGGCGCAGCTGGGGCACCT
CAAAGATTGTATTCCTGGCTTGATTCATGAGGAAGATGCTCAGGTGTACA
AGGCGGAAGACGACGCCTTCTGGCGCCCCGACGACCTCGCAGAGCGTCTG
GCGTCCATGCGAGCGGTAGCGGAGGCGCACAGGCCCCACCACACACACCG
GCAGATGAGGGAGGCAGCCGACGAGGCGGTGGAGCCTCTGCCTCTCGAGG
AGACGGTCTGGATGCCCGGCGTGGAAACGGCCCCCCCTCCTGCCACCGAG
CATAACAAGGTGGTGCCGATGCTGGAGACGGCCTCTACGCCTTGGGAGGA
CGCTGCAGCGGCGCTCTGGGCTAGATCGCTGCCTATCCCCACCTCCCTCC
AAACCAACCGACAGCCTGTGCCTGCACCCGGGCCCGACCCCCCGGCTGAA
GACCCCTGCTACGAGACCGAGACCCCCGAGGCGCTGGTCACCCCCCTGAG
CGACTGGTCCTGGCCGCTGATCAACGGCACCAAGGACGTGCACGAGCCCC
TGCGAGCCTACAGAGTCACGGGCGGCTTGCCTCTGGATGCTCGGGAGAAC
AAGGCGCAGCGCGTGGGTGAGGAGCTGTGGTCCCTCGATCGCATAGACCA
GCGCAGCCTGCCTCTGGACGGCTATTTCAACTACGGCGGAGCTTCTAGCG
CAGCCACTGGCGAGGGCGTCGTCATTTACGTCGTGGACTCGGGCATCTCG
TATGCCGTCTTCT
>a616r2482
AGAAGACGGCATACGAGATGCCAACGTCAAAGTTCCCGGGCTCAGGGGCA
GACTGAATTTTAACAATCGATGGCCTCGTGAGAGCTTGGGTAAAGCTGAA
AGTGGGGGTCCTGGCGATGTGCATGTACATTGCGGGGTTGAGCAGCTTGG
AGAAGTGAGCAACCATGGATTCGCAGTACTTCTCATAGGAGGAGAATGGG
TGATTTACTGGGGCCGCGGATGCGGTGATGCAGAGGATGCCGACAAGGGC
GAGCACGACGGCGCGCTGAGGAATCGCCATGACGACAAGGGCACAAGAAA
TTAGCACGGATGTGACTCTAGGTACGCGAATAAATTGAATAATAATAATA
ATAAAGATTGGATAGCTCGAATTA
>a621r147
AGAAGACGGCATACGAGATCCTTGCCGTCCAGGCCCTCGTCCAGGAGCGC
CACGACGTAGTGCTGCTGCGCGTCCACGGCCTGCTGCGCGCGCTGCACCG
CCTGGCGCACCGCCGCGTCCTTGGCCGCGCCCGCAGCGGCCTTGGTCTCC
TCCAGAACCCTCCTGGCCAGCGCTCCCACCGCGGCCCTCAGCCTCGCCTT
GTCTGCCACGCCGATGGCGGCGGCGTCCACGGCAGGCCCCAGGGCGCGCG
CGGCGGCGGCCAGCTCGGCCCCAGAGAGAGGTCCGGCGGCCTCGGCCTGC
GCGGCGAGCGCCACAGCTTCCGCATGGGCGGCCGCCGCCTCATCGCCCGT
GACGGCAACGATGCGGCGAATGCCCTTGGCGATGCCCTCCTCGCTGAGGA
TGGCGAAGGCGCGCGCGTCGCCCGTGTTGGCGAGGTGCGTGCCGCCGCAG
AACTCGATGGCGTGCGCCTCGTGGGAGGCGTTCTGGGGGTCGCGCAGGAG
CTCGGCGACGTCGACGCCCACGGCACAGACGCGGACGGGGTCGGGGTAGA
CCTCGCCGAAGACGCAGCGCAGGCCGCGGATGCCCTTGGCCTCCGCCAGG
GACACCTCCTTGGTGAAGACGGGCAGCTTGGCGGCCACGACCCGCGCGCA
GGCCGCCTCCACCGCC
>a622r449
TATGTGCCTGCGTCTCCTATATGGCGCACAAGTTAGACGCGTTGTTCTGG
GAACTATTTGGGCGCCTGATCGCGAAGCGAGTGCTTCCCCGTCGCGCCGC
CCAGGGCGCAGTCACACTTGGTGCCCGACGTGCGTGGAGAAGTATCTCGC
GCAGGCCTGCGCGCGAGCTGAGCCATGGCGGCAGCTCTGCGCGCCGATGA
GGAGCTGATGTACGAGGGACAGCCCAAGGGCTTTCCCTTTGGCAATTTTA
ATGTGGAGGACGTGATGCTCCCTGAAGGCGATGACATGGGCATCCCCAGC
GAGGACGAGGCGGAGGAGGAGCAGGAGATTCAGACCGAGTCCGGATTCGG
AAATATTATTTTGATCGACGGCCTGCCTCAAGCCGGCGCGGACAAGTACG
GCAAGCTGACTGCAATCCTGCAGAAGATTGCCGGCGGCGTTGGCCCCATC
CGTGAAGGCGGGGTGACTCATCCTGTGGACTCTGCTACCGGGCTGTCCAA
GGGCTACGCCATGGTGGAGTACGAGTCTCCCGAGGCTGCTCGCGCGGCGG
CGGTTGCTCTGGACGGCTACGCCCTGGACAAGAACCATCGGTTCACTGCT
GTCATGTTTGACGAGGCCGAGCGAGTAGCCGGGGTGCCGGAGGAGTGGAC
TCCCCCCGAGGCTCGTCCCGCGGCTGCGATGCAGGACGCTCTGGGCTGGA
TGGGCGACGCGCGCGCTCGCGACCAGTTCATGGCCCGCCACGGAGACGAC
ACCGAGATTTACTGGAACGATGTTCCCAAGCAGCAAGGCGAGCTGGTGTA
TGCTCGACCCTTCTGGACGGACTCTTTCGTGGAATGGACGCCGCAGGGCT
CCCTCCTCTGCACCCTGCATCGCCAGGGCCTGGCCCTCTGGGGCGGCGCG
GAGTTCGCGCGCTTCATGCGCATGCAGCACCCCGGCGTCCTCTCCGTGGC
CTTTTCCGGGGACGAGCAGTTCTGCTTCACCTTCGCCGAGCCCCTGCCCC
CCGCTCCGCACGGGCACGGGCACGGCGCCCCCGGCAACTTCTCGCTCCAC
GTCTGGGACGCGCGCAGCGGAGAGAAGCTGCGCACCTGGGAGGGTCCTCA
GGCAGACTATGCCGTGGGCGCTGCCGCTCGCCTCGACGGAGGGCTGGCGT
GGAACGCCTTCAAGTGGAGCGGCGGCCAGGAGCGCCCCTACCTGGCGCAC
CTCAAGCGCGGCGCGGTGGCGGTGTACGAGGCGCCCGAGTTCCACCTGCT
GGACAAGAAGCCCATGCGCGTGCCCAACATCCAGCTGATCGAGTGGTCTC
CGGCCGACTCTCTGCTGGCGGCTTATCAGGCGGAGGAGGGCAACTTGCCC
GCCCGCGTGGCGGTGTTCAGCCTGCCCTCGCGCGAAGAGCTGCGCGCCAA
GAACCTCTTCTCCGTGGCGGGCGTGGCGCTGAGCTGGCACCCGCAAGGAG
ATTACCTCGCGGTCCAGGTGGACAAGTGGACCAAGAGCCACAAAAGCACC
ACCACCAACTTTGAGCTCTTTTCGCTGCGCGAGCGCGACACGCCCATCGA
CATGCTGGAGCTGCCCTCTCGCACCGAGAAGGTGCACGCCCTGGCCTGGG
AGCCCAGAGGCGCGCGTTTTGCGGTGCTGCATGGAGATGGCGCCAAGCTG
TCGGTGTCGGTCTACTCCATGCGCGGCGCGGGAGGCGCTGTGGGCGCTCG
CGGCGTGGAGCTGGTGGTGTCGTGGACCAACAAGCAGGCCAGCACCCTGG
CTTGGAGCCCCCAGGGGCGTTACCTGGTGCTGGCGGGCACCAAGCACACG
CACGGGGGCGTTTTGGAGTTTTGGGACGTGGACGAGAAGGCCCTGCTGTC
GGCTGGCGAGCATTTCGGCGTCACCGGCGTCAAGTGGGATCCCAGCGGGC
GCTACGTGGCCACCGTGGTGGACGCCTCCAACTCCATGGACAACGGTTTC
AGGATCTGGAGCTTTGCCGGGGCTCTGCTTTACAAGTTTGATGGCGACCG
CTTCTTCCAGTTCGCGTGGAGGCCTCGCCCGCCCTGCCTGCTCTCCGGCG
AGCAGATGGCCGACATCCAGAAGAACCTGCGCCGCTATGCCAGGCGCTAC
GAAGAGGAGGACGAGGCCCTGATCTCGTATGCCGTCTTCTG
>a624r185
TCAAGCAGAAGACGGCATACGAATTCTCGAATAAAGGTGTTTGCCAGCTG
GTCCAGGCTCGCGCCCCTCCTCGCCGCAGGCGCTCAGATGCGCAGAATGT
CGACGCGGCACCGGTCTCGCACGGTCCCAGGGCCTGCCGCGACCCGAACG
TCGGCATAGGTGCCGCCCGAGGATCCCCTGGCCAGCCGGCCTGGGTTCAC
GCAGAGGGCTCCTCTGAGCAGCCGCACGCAGGGCGCCAGGTCGGAGGGCA
GGAGCAGCAGGTGCGGCGTGCAGGGCAGCGCGGCGTGCGCCCGCGCCAGT
CCGCAGTCGAGGGGCACCTCCTTGGCGGGTGGAAAGAGCGGCATGAACCG
CCCCTGGTCCAGGACGTGCTGAGCCAGGCTGGCCAGC
>a633r3030
CCTCTCTCTCTCCCTCTAGCCGTTGAGGGTGCTCGTTGGGAGTAGTGATA
CGATGAGGCAGCTCATTTCTACGCGCACCATCACCATCCCCTCTGGGGTG
AAGGTCGACATCAATGCCCGCAAGGTCACGGTGAAGGGTCCCCGCGGCAC
CCTTGCGCGCGAGTTCACGCACATGTGCGTGGACCTGTACCTGTCCAAGA
AGGGCAACGCTCAGATCGTGCGCGTGGAGACCCACTTTGGCAAGCGCAAG
CAGCTATCTCGTATGCCGTCTTCTG
>a635r2166
AAACAGAAGACGGCATACGAGATATGCACAGCAAACTCATGTCTTGATCA
TCTTCATCCAGCGAGCGAGAGATCTCTTGGGAGAAGTCTAGGTCCAATAC
GGTAGATGTCACTCGGTCGAGCGCACCACGGACGTCCATTGCATAGTAAT
TCACCGCGTTTAGCAAGGCTTCACTCCCGAATGCAGTCGGTCGCGTGAAG
GACATGATAGCGAGACGTACTCAAAGTTAGATCAAGAAGCAAACTCAAAA
AAAAATAAAAATATGTATAACTAAATAAT
>a645r527
CAAGCAGAAGACGGCATACGAGAGTCTTGTTCGCGACAGTGCTCAAAAAT
AGGTGTGCCAGGTCATTCGTCCATCAGTCGGTGTTCGACGTCTGGCCTCC
CCTCCCCCCCAGCCCCATTCGAAACGTCCAGAGGTGTCCTACTCCTCGGC
CCCTCTGACCAGTCCCTCGCCCCTGAGCACCGCTCTCACGGGCACCGTGC
AGACGGCCTCGGCCCGCGCCCGGAGGCGTTCGGAGGCGCAGCCGGAGTTG
CAGAGGTTGGCAAAGGCCCGCGAGTGCCTCATTCCGTACTCTCCCAGGGG
TCCGCAGGCGTCTTCCCAGGCCGCCACCATGCCCCGCAGGCAGTCCCAGT
CGTCCACCAGCTGGCTGCCGCCGCTGGGAGCAGGGATGCGTTCGTTCACG
ACACGGTCAACAGCCTCGTCGTTGGACTGTCTCTCCTGCTCAGAGGTGTC
GAATTCCAGCCCCTGAGCGCGGCTTGTCCAGCCCTTGAACCAGTCCACGG
CCACATGCCAGCAAGATGACCAACTCAGCTCATTCCACAAGCCCTGCCCG
TGGCGAGGCCCGCCCAAGCTCAAGTCCCGGCTCACAGCACGCTCCCCATC
TTGCGCCTCCCCCATCAAGTCGGAGGCCACCGACCACACGGCGTCGTCCA
CGGCAGCTCTGGCTGCCAGCTCGCGCGCCAAGGCGCGCTGCGCGCGGCTC
TTGGCGGGCCCGGGCGCCGCGCGCTCGTGAGCCACCCGCAGGTGAACCAG
ATCGGCGTCGCGCTGGGCGATGCGGTCCCGGCGGCGGTGGGTGGCCTGGC
CGTTGCGCGCCACGGAGTCGCGGCTCTCGTCCAGGCTTTCCCTGTCCAGG
GAAGGCTTGCGCTCGCAGCTGGAGTAGCCCAGAAACTCGGCGGTGGGCTC
TTCGCCCAGGCCTGAGGTGCCAAAGTGCTCCACGTGAGAGCCCTGAGCGT
AGGTGTAGTTCTGGCTGGTGCGGCACTGCACGTTTTGAAACTGCTTCTTC
AGCGTCTCCTCGCAGGCGTTCACGTCCTCGGCGTCCTCCATCCACGCAGC
GCTGAAGAGGTCGGCGAGACAGGTAGAAAACTCTGGGGGGGGGGACGGGT
CCTGGCCTGGGCAATACGTGCCCCAGGAGGATTCTTTTCCGTTGGACGCG
GTGACGGCCCAGATGTTGAGGTCGGTTTCCAAGAGACCCTCGAACATGCT
GCCGGACTCGCAGGCCTCGATATAGATAGCCATGGAGAAAAAGCCATTTG
CAGCGTGGCGTGCTCGCAGAGTGTTGAGCAACTGGTCCGCGTACACGAAG
GGGCCCACGGGCATGCTGATGATGCCAGGGGCTCCGTGGTCGCTGAAGTA
CACGAAAACGTGGTCCTGGGCGGTGCTTTCCAGCACGCGGCCCGAAGCAC
CTGCTGCTTTGGGTACCTTGTCTTTGTCTCCGGCCAGGACCGCCATGAAG
GTGGCCGCCG
>a647r668
AAAAACGCTATTGGCCAAATCTACGCTGCCCCGCTTACATAATACACGTA
GTGTGAGAAAGTGCATGCAGATCCACGGCCGAGTCGAAGGCGTTTGAATC
ACAACCCTTGGTAGGCAAACGTCTGGCAATGGAGAGCGCTCCATTTCCAA
AGTCGATAGACGACATATACAGAGACTACGTTGGTCGACGAGAGGGATTG
TTGAAAGCCCTGATTGATGACGCGGGCGAGTTTTACATCTCGTATGCCGT
CTTCTGC
>a651r1475
AAACAGAAGACGGCATACGAGATGATCAGGTCCACACCTCGCGACTTGAG
CTCTTCTGCCTTGGAGACAAAGCCAGGCACGTGCTTGAGAGAGCATGTGG
GGGTGAAGGCTCCTGGCACTCCCACCAAAACCACTTTTTTTCCCTTGGTC
AGCTCGCCCACCGTCGCCTCTTTCAGGTTTCCCTTGCCATCGAAATAGCT
CAGCTTCACCTCCGAGGGGAGCTTGTCGCCGATCTGAATCGTCTTCGTCG
CCATGCCAGCTACCATACGCGGCTGCAATAGAAAAAAAAAGCGATCCCGT
GGACGGTGTGTGTCTATTTATTCGCTACTCCGCGCGGACGATCCCGAGAC
TGTCCCAATCACGACATTGGGACAAGTCTCGTGATCGGTCTTGCTCCGCG
ATTCCAGCAAAGTAACCCTTCGGCACGCCTTCGCCGCGGCACCATCCCAT
CCCACCACGCATTGGTCACATCAGGAAGAAGCAGTTTTAAATGCACCACA
GGCGCGCACCCGATTCATCGCCAAGAGGTTGG
>a652r4982
CAGAAGACGGCATACGAGATGTGTTCTGGTCCATGTCTCCGTGCGTGGCG
CTGACGGTGTGGTCGCGCTCGCGCATGCGGTCGGTGAGCCAGTCCACCTT
GCGACGGGTGTTGGCGAAGATGACGGACTGGGTGATGGCCAGAGTCTCAT
ACAGGTCGCACAGAGTGTCCAGCTTCCACTCCTCCTTGTCCACGGCCACG
TAAAACTGCTTGATACCCTCCAGAGTCAGCTCGTCGCGCTTCACCAGGAT
GCGCACGGGGCTGTTCATGAACTTGCGCGTGATCTCCAGAGCCTCGGGGG
GCAGCGTGGCGCTGAACACACCCACCTGGATTCGGGGCGGCAGCAGCTGG
AAAATGTCGTAGATCTGGTCCTTGAACCCGCGGCTGAGCATCTCGTCGGC
CTCGTCCAGGACGAACATCTTGTCCAACGGTCCCCAGGCCACTGC
>a660r4625
GTGGCAGGGCCCCAAGGGCATCAAGGAAGATGGAGGCGGGTGCACCCGCG
GACGGGGCAAGGTGGGCAGCATGACCATTCATAGAGCCGCGCACAGTCGT
GACAAGGACGCGATCGCCAAGGCGCATGCCAACGGTGCGGACGTAAACGA
GGTGGACGCCGCGGGCAACACGCCTCTGCACAGCGCGGCCTTCGAGGGCT
GGGTGGAGGGCTGCGAGTACCTCCTCAGTCTGGGCGCCAAAATCAATGCC
AGCAACAACGCTGGCGACCGTCCCTGGCACTGGGCGCAGAACATGGGGCA
CGAGGACGTGATGAAATTTTTGGAGCAGAACGGCGCGAGCAAGGATGCGG
GGCAGGTGCTGGTGCAGGACCACATCCCCAAGGTGAAGGACTTTTTCCAG
AAGGAGTGCTGGGCTCACCATCCCAAGCCTCACCAGGAATACATCGACAT
GAAGAAGCAAGAGGATGCAGCGTACGAGGCCGAGCGCAACAAGCTCATCC
CTGGCATGTGATCTTTGGGGAAAGCGTTGTAATCGAGTCGAGAGCAAAAA
AAAAAAAAAAAAAAAAA
>a666r269
CAGAAGACGGCATACGAGATCTGTTCAGGCTCGTCCCTGAGAGCTCACTT
GCGTAGCGCTCGTCTTCGACTGCGTCGGTCGAGCACGCGCCCCCAGGTGC
GGTACAGGGGGGTACAGGATCTTGCATGGCTGCGTCAGGAGAGCGTTGAC
AGAGCGCAAAATCCTCGCTCGCACGCGTAATGTCAGTATCTGGAACACCG
GTACGTGCCCTTTCGCTCTCGCACGCTGCCTGGTTTTCCACCGCGGGGAG
ATGCCGCGGTGAGCTGCACGGCGCATCATGGAGAGACATGGCCACTTCCA
GATTGCTTGACCATGCACAAAAAAAGTGCAAATACGTACGAAATGACATG
CATGTGCTTATCAAACGCTGTTTGCAACAATGAAGTTGAATTGAATGGTA
GCAGAGTGCGTGTGTGTCTCGTCCGAGGAGTGGCCGGAAAAGCGCCGGCT
CCTCATCGAGTCCGCCAGGGGAATGCGGTACGGGCAAAAAGACAAGCGCG
CTGTCACGCAAAGCCATTAAACACAATGTTCCAGTTTATTTTCCCTTCTT
CTCCTCTTCCTCTGCCTCCTCTGTCAGGGATGCGGTGCTCGTGGACGAGT
CGGACTTTCTCGGCATCGAGGCTCCCTGACCGGAACCTGACCGGCTGGGC
ACCGAAGGCGTGCTGGGACCCTCCTCCTCTGCTTCCTCCGCATATCCGAA
TTCGTTGGTCCGAGTCCTGTCCACGCGGTAAATCCAGCGTTGATACAGCT
GAATAAGGAAGACCACATCATCGCGGAAAACAGACAGCCTATGCAGGATG
GGCATTTTGATCACAAATGCGAAGAGGTCGTCGATAATGGTGTTCAAAAA
CTTGTACGTCATTTGTCTCCAAGGGAGATGAGCAACGGATTTGAGCTTGT
AGTTGAGATGAGGGCGTAGACGGCGTATCCCAAGACCAGCGGGTAGAGTG
CATAGGAGAGATACCGCATGGCCTCCGCGTCGTATTTGTCGGTCTGAGAA
GCAGCGTAGGAGGCGCGATCTCGGATGACCAGCCGCGGGAATCTACTCCC
CAGAGTTGGAGGTCCCGTGTGCTGACTGGGCCACCGCACCGAGACATCCA
TGGCCTTGGTGACTTTCCAAAACTCGATGGCGGTTCCGATGCCCGCAGAT
GCCAGGACCACCAAGCTGGTCTCGTTGTCCAAGAGGTAGAGGAAGATGAC
GAGCTGGCAGAAGCAGTTGATCAGGATGGTGCGGGCTGACAGCCCCTTCA
TGGATTTGTTGTTCTTCCAGAAGCCAATGTCGTTCTTGAAGGCCAGCATG
TCGAACACCGAGTGCAACATGGACACCACCATGGTGAGCCCCAAGAAGAT
GGGGTTGCCCTCCAAGAAGATGCGCTTGATCTCGTCTCCTTCGCCCTCAC
GCATGGCGCCCCATTGCTTCTGCATGGACAGGCTCTGCTCCAGCTGCGAG
AAGAGCGCCATTTTCCAGGGCGCCATCGCCACCACGTCCACGTGCACCGT
CACAGAAGTCACGCTGGCGTTGAGCACCGGCATTTGCTCGCGGAGAAGCC
AGAACTGGTGGAAGTACACCAGGGGAGCGTAGGTGCCGCTGCTGGGGTCC
GCCTTCACCAGGCCTGCGTAGTGCGGCGCAATGCTGTGCGGCGACATGGG
TCCAAACTCCGAGATCAGCGCGATGGTGACGTTGGGCTTGAGGTGGCTGA
CTATTTGAAGGGGAGGCTTTGCAGGCGAATTTTCTTCGGCTCGGGCCAGG
GCTTCCATCCTCTTCCTCTCGTCCTCCCTCTTCCTCTCCTCCTTCTCCTC
CCTGCCCGCCAGCAAACTCACGCCCTCGTCCGCCCGCTTCTCAGGAAGGT
AGGCCACCAGGGACATGGAGGAGCCAAACGTCTCATCCGCATCGAAAAAG
GACGAACTCGGATCTGGAGAAGATCCCGCCCGAGTCACCACCGCATGCAC
CCAAGCCGTGCCGTTGTGCTGCACCGCCTCGGGAACCTCAAAGTCCAAGC
TCGCGCCCGTTTCCGCAAAGGCACCCAGATGCAGGTTTGCGGCAGACCAC
ACTGGTACTTCATTTTGGGCGGCCAGTCTCCACATGGGCTCGGTGGACAG
AAAGACGTGCACATCTACGGGAGTGCCCCGACCCAGGCGGGGGACCAGCG
AGGCTGGACCCGCAGAGCCGTCGCCAGCCTTGGGCGCCGAAGACTTGCCA
AAGAACATCCGCATCATGTACCACATCATCACCATGCGCAGAATGCTTCC
CAGCAATCCGCCGCGCTGACGGCCATTTTGCGCCGGGGCTGCCTCGCCAT
TTGCGGCGACAGCATTATCCGGCATGGAGCAGTGTACGAAGTATTACCAC
ACACTCTCAATGCCTCGCGCCTGCAGCCAGACCCAACTAAACGTCTCCAC
ACGCAAACTATCGTTGAGATGAAGATCTCTTCCACTACACAAACTCGATC
AAACGTCAAAATGCTTTGCTTGCAGCTGCGTGCTCTTTGACGCCTGCTGT
CGAG
>a668r931
AGAAGACGGCATACGAGATCAGCTCCTCCAGAATATCGTCCATCTCCTCC
TCGTTCAAAATCTCGTCCGTCAGATCCGCGATATTCTCAGAGTTGAACGA
GTGCACGGCCACGGCCGCCTCCTCCAGCACGGCCTCCACCTCCCGCAGCG
TCTGCAGCCGCGTGGCCGGCGCCCCGGAATCCACCTCCCGATCGAACATG
CCCGGCGGCAGATCCTGCAGCACCCAGGGGTGCTCCTTGATCTCCTCCAG
CGTCATGCGCTGCGCGGGGTCGCGCACCAGGCAGCGGCGCAACAGGTCCC
GGATGCCTTCGGAGAGGTGCTCGGGCATGGCATACTCCACGCGCGCTATG
CGACCCAGCACCACCTGCAGCGTCGTGCGCTGGTCCTCGGCGTCGTCGGG
GTGCTCGAAGGGAAAGTGGCCCGTGGCCAGGCGGAAGAGGGCCACTGCCG
CGCTCCACACGTCCACGGGCGGGCCGCCCTGCAAGGACGAGGAGAGCACC
TCGGGCGCGGTGTAGGGCAGAGATCCCAGCGCCGAGTTGGGGTCGCTGTT
GATCTGGCCGCCCTTGCCGTACAAAAAGCCCAGCAGTTTGACGTGCGGCG
CTTCTGGCGCGCAGCACGCCGGCGCGCCCGACGGACCCGGCGAATCCGGG
GGGAGGGGGGGAGAGGAGCCTGCTGGGGCGGGGG
>a671r213
TTCGCGCTCCGCATAGTGCAATTGCATGTTAAATCATACGATGTCGTTTT
TAGTCTTTTACAAATGAACAACGAAACGGTGAGAAACGTCGCCATTTCTC
TCTCAATGCGCGGCCGCTGCTAGTTTCTACAAAGAGCGTCAACTTGCCTC
TGCACCACCCAATGCTTATTCGAATATCAATGTTTGTGTGATGATGGAAT
GGCGGGGTGCTAAGCACACATACGAGCACGGATCAGCAGAACCATAGACA
TGCGATTGTTGGCAGACTTGGGCACATCATTTAAGAAGTGTAAAGCAAAG
CTTCTTGCATCTAACTCTTCCCCTTGAAGGCTGATCCGCTGGTAGAGCCT
TGGAAATGGTTTGGAGAAACCTGGAAGCCGGTTTTGAGATGATTTGAGAC
TCTGGTGAGCCAGACATGGAAGGGTTTGTCACGAGGTGGCAGTGTCAATG
GCGGCCTCAAAGCCCCCCGCAACATCCCGATGCTGCTCAAGCTCCAGATC
CAAGACAGGCCCCCCTTCCCACAGCTTCAGCCGAGACGTCGAAATAGCAG
ACATGGTACCATTGTTCGAGGACTCTCAGAGGACGACTTGACTGTTCTTG
TGCATCTTGTTTGGATGAGCATTGACATCATTACATCACATGGGAATCAC
CTTTCCATATGGGGTGACCTAGCGCAAGGGGTTGCCCACAGCTCTAAAAC
TACATCTCCACGTACAGAATGCAACAGCTGCATTTTAGATATTGATTCGC
GCACGGCTTTTTTTGTGCAGTATAAATGTCCGCTGCATTTCCAGACTCGC
AGGTCCTAGTGGTCATTAATGAGGCCGGCCATGAGGACGATCCAGAAGTT
GCGTTGCGGTGGGTACGCGAGATAGAAAAGGCCGGCCTCACAGTACAGCA
CCCTCCCAGCAACTTGGGAGACCTCTCCAAGATCGAGTTTGCCGTCGTCT
GGCGCCCTCCCCCCGGCTTACTAGCCAAGTGCACCAACCTCAAGGCAGTA
CAGATCATCGGAGCAGGGGTGGACTCGGTGCTGAGCGATCCCGCCATTTC
ACCCTCCCTGCCGCTTTTGCGCATCACCGACGATCTCATGGCTCAGCGCA
TGGCCACCTGGGTGACTTGGGCAGTGCTCCACGCCTACAGACGCGTGGAA
GACTTTAGAAAGTGTCAAAAGGCGCATGTGTGGGCTCGTCATGCCGATTT
CCCCATTCCAGACGTGCAGGACTACCGCATTGGTCTCATGGGCCTCGGCG
TCATGGGTCGTGCATGTGCAGACATCCTCTGCGGCATGGGCTTCCCGGTG
CACGCCTGGGTCCGTTCGAGGCACGGGCCCCCTTCCTCGGAACCTTACGC
CAGAAACGGGATGCGCTGCTTCGTGGGTTTCGAAGAATTGAGCGCATTTG
CAGCTGCCTCAGACGTGGTGGTCTGCCTGCTTCCGCTGACGACAGACACA
AAGGAGATTTTGAACAGCAGCTTTTTCGACCGCCTCAAGCGCGGCGCTGC
ATCTCGTATGCCGTCTTCT
>a676r882
ACCAGAAGACGGCATACGAGATTGTCGTCCACGTATTCGTACAGAGTCTG
CAGCTTGTTGTACGTGTTGTCCAGTTGCATGAAGTAGGGTTCCAACAGCA
TTTCCACCACCGCCATGTCCGCGTCCGACCCCAGGGAGGAAGACGAGGAA
GAGGAAGACGAGGAAGAAGCCGCCAGACTGCGCCGCCGGCTGGGGAAATA
CCCCCCCGCCAAGCTAGGAGGTCGATGGGAGGGTGGCCCGCCCGCGAGCC
CCTGCTCGCCCCCTCC
>a686r4120
TACGGCGGCCTTGCTCATGAGCTCAGGGCACCTCTCGCCTCCTCCTCTTT
CCTAGTGTCGGACCCTGCCTTGGTAGTAAAACAAGGGAGGAAGCACCATG
GCGGACGTGCAAAACGAGAAGGCTTTCCAGAAGCAGCTGGGTGTCCAGCG
CGGGTTTGTGAAGAACTCCCGCAAGGTCCCCGGCAAGGGCGGCCTCCGCT
ACTACAAGTCTGTGGGCCTCGGTTTCCGCACTCCCAAGGAGGCGATTGAG
GGCACCTACATCGACCACAAGTGCCCCTTCACCGGCAACGTGTCCATCCG
CGGCCGCATCCTCGTCGGCAAGGTCAAGAGCACCAAGATGACTCGCACCA
TCATCGTATGCCGTCTTCTGCTTGA
>a692r1283
CGGCGGGTGCCACGCGGGCAACGCGCTGGCGTTCCAGGAGTTCATGATCA
TGCCCGTGGGCGCCAGCTCCTTTTCGGAAGCCCTGCGCATGGGGAGCGAG
GTGTACCACCACCTGAAGACGATCGTGAAGAAGAAGCACGGGCTGGATGC
CGGCAACGTGGGCGACGAGGGCGGCTTCGCGCCTCCCATCACCAGCACCG
CCGCGGGGCTGGATCTGGTGGTGGAGGCCATCAAAGCGGCGGGGCACGAG
GGCAAGATCAAGATTGCCATGGACGCGGCTGCCAGCGAGTTCTACGACGA
CAAGACGGGGACCTATGACCTGGACTTCAAGCGCGAGGGAGGCGGCGCGC
CCGAGCAGCGCAAGAGCAAGGAGCAGCTGCGCGAGCTGTACGTGGAGCTG
TGCGGCAAGTACCCCATCATCTCCATCGAAGACCCCTTCGACCAGGAGGA
CTGGGAGACCTACCAGAGTCTGACCGAGGCCAAGCATCTCGTATGCCGTC
TTCT
>a693r2223
GATATAGTGGCTGGCATGATTGCTCTGCCCGGCCTCGCTGCGCGGGCTAA
GCTGGACCTTCTGTACAAGTGGCTGAACTATCCCGGAGCCGAGACCCCGG
GCGTCCCTCGCATCCCTGGCACGCCTGGCACCCCGGGAGTTCCTCGCGTC
CCTGGAGTGCCCGGCACCCCCGGCGTCCCTCACATCCCTGGCGTGCCCGG
CGTCGCTGTGAGCGGCGCTCGTCAGACCGCCGGCACGCCCCCCGTGGCGG
GCACTCCCGGCAAGGCCGGCGTCCCTGCCCGCGCGGGCAGCCCCGCCACG
CAAGCCGTTCCCATCTGCAACCTGGACGGCCGCATGAAGGACCTGAGCCT
GAAACGCATCTCGTATGCCGTCTTCT
>a694r1266
AGGCTATCAAAATGAGCAGGGAGGTGGGAGCTACGGCGGAGGCTATCAAA
ATGAGCAGGGAGGAGGGAGCTACGGCGGAGGCTACCAAGGAGGTCAGCAG
CCTGTATCGAGCTACAACGCAGGCCCCAACCAGAGCAGTGCCGACGCTGA
CCAAGGCCCCGGCCACGGGCCTTCCTATGCTGCGTCCCGCGCGGCCCCCA
CAGACCCGCGACAGCGACAGGCGCAGCCTTCGGTGTCGGGCTTGCAGTCT
CAGGATGGCGCAGCTGCGGGCATGTCGGAGCAGCAGAAGAATGCTCTGCT
GCAGCAGGTGATGGGCTTGTCGGCGGATCAGATTGAACGCCTGCCCCCTG
CCCAGAAGGCTCAGGTTCTGGCTCTTCAGCAGCAGCTTCGAGCCAGGGGG
CAGCTGTGATGTCAGTGGATTGTAAGTGGATTGTATGGTGGTGTAGAAAT
GCGATTGTTGCGATTTTGGAGAGGGCGGCATGGTGGGAGCAAAGACGATC
TTCCAGCATTTGGACATTGTGTGGATGTGCCCCCCCTGTATTCCAATGTG
CTGTTCTACTCCAGCTCGTACGCAGAGTGTAGTAACAGTGGATAAAGGAC
ACGCATCGCTTGGTGTGTGGGCAGGCTAAAATATGCAAAAGCCCCGACCC
GTGGTCAATACGCGAGCCCGGAATCATGGCGGTGTTGGCCCGCCACGCTT
TGATCCGTGCCCGGGTCAAGAGTCTGGACGCAAAACGACTGGACAAGCGT
GTGAAAACACGCGCTCTTCTTGATCAAACGTTGTCGGCGGAGGAAGTGGC
GTCTCCGGGGCGGAGCTTGTCGAGATTCTGTAGAGATGGAGCCGAGAGAG
CAGTGACATTGTCTCCACGCTTGATTTCTCGACGGTCGGGGTAGGGCACG
CCCGCGGTGATGGAGTAAGGGTCCTCGTGAGAGATGCGCGGGAAGAGGCG
CCCAGCGTGTGCCTTGTAGAGCTTGGTGTAGAAAAGAGGCAGGACCTCCT
TGCCCCAGAGATCCTCAAACAAAAAGGCAGTTCCCATGTAAAGTGCCACA
CCAGAGGTGACGAGTCCCCAGATGCCAGCAACCTTGGAACGCGTCGCGTT
CATGGTCTGAGTGGAAGCCATGAGGAAGAACATGACTGCCAGCAGCAAAA
ATGTGACCGGAAGGGCAAGGCAAATGGCCACCGACAGCACTCCAAAGATG
ACTGACAGGATGCCCATCAGAACGACCATGCACTCCTGGCCCTTGACTGT
GGGAAGGAAGGCGTAGCCCATAACTTGCAGGAGGCCGTAGCCGCCCACCG
TCAGCCAGAAGGCGCCGTAGATGCCAAACGCCGTGAAGCCCAGAGTGTTG
CGCCGAAGAATTTCAAAGAACGCCACCAGGAGAAGTCCGATGCCGCCGAC
GGCAATGCCAAAGGGGATGATCAAGAAATTAGACGCCTTCTCGATTAGAC
CACAGAGTTGAGCATTGTACAGTGCCGCCGTCAGCGCGAAACACATGAAT
CCCATCGGGGCGGGGTTGGCAATATCTAGGGCGACGAGGCTTCGGCGGAA
GTGGCCTTGCGCTGAGGCTTGCATGATTGCGGTGAGCTGGTCCAGTCTCT
CAGCAATAGCCGACATATCTTGCTTAGCGTCGTCATTCTTCTTCGTGTCT
AGCACGTTGACAGGGATTTTGGGACTGCTCATATTCGAACCTCGCAAGCA
CACAAGCCTCAATGCCAAGGAGTGAAGCACTCACGCCCCAAACAATTACG
AAAGTATGGTAAAAAACAAATGGTGCCAGATTGGGCGGGTATGGTACAAG
TTTATCGGCGTGATAGTGTTCGCGC
>a695r933
GAGGTGCTGAAGCTGTAGCTCTTTTGTGCAGACGTTGCCGTCCAAGAGCA
TCCAGCACGCCACCATGCCTCGTCAAATTACCGAAATCAAGGAGTTCCTC
CTGACCGCGCGGCGCAAGGATGCCCGCTCCGTCAAAATCAAGAAGACGGG
CAGCGTGACCAAGTTCAAGGTCAGGTGCTCCCGCTACCTGTACACCCTGA
GCGTGGTGGACGCGACCAAGGCCAGCAAGCTCAAGCATCTCGTATGCCGT
CTTCT
>a700r3060
AGCCCCTGCCGATCCTCGGACGTGGGAATATACCTGATGTCTTCGACGTA
TGGAGTGGCATCAAACGATGGAAACGTCTCCTTGCGCTCCAGCACCATGG
AGTTTGTCGCGCAGTCGATCGAATAGACATTGATCGGTTTGAGCATCGTT
GAGTAATGCAGCATAGCGTGGTACCCATCTGGGAGAGAATAGCCTAGCAC
TCGTTGCTTTTCCATCGGCACGTTGATGTCAATGTAAACAGGAGCACTCA
GCCGTTGGCTGTTGCCCTCACTCTCAAGCTTCTGAACAGCAAATCGATTC
ATGATACCATAGCGCTCCCAGCGAACGATGCAACTGTTGCTGCAGGTGGC
ATGCATGAGAGTTTTCCCGTCTGGCAAGGAGACATTTTGTAGGGCAGATG
GGTTCAAGACCATCGCGTCGTCGGCCAAGAAGTCATGCATCGCCGAGGGA
GCAACAAATCGCGCTTGGGTTGCAGTGTCAACGTCATGCGCTGTCAGAAA
CACGCCTCCTGCAATCTCTCCAGGGTTGAACATCACGCGTCGGGTAACCT
GATGTATCGTTTTCCAGATGCCCTCGGCACCTCCCTTTGCAAAGAGAAAC
AGATTCGAAGAATTGCTGGCCCTCTGCTCGAGGAAAATGTAGCTCTTTGT
GGAGTGCAAGACGAGGTTCGATTCTGAACCGTTGAAATGCCTCGTGGCTG
AGTTGGGGAGACCACCTGTGGCGTAGTTCATGACATGGGAAATCCTGGTA
TCGGGGTCGATCTGAATGTAAAGCAGGCGTTTGCCATCGGATGTCCATGC
CATGGACTGGCCGCCTTGCTCTGCCATGAGAACTGCAGCCTCTTTGCTGT
CTAGGTTTTTGAGCTCCACAGAAACATGCCCATCGAGATAGCGAAAAGTA
TAAGCAATATTCTTGCCATCTGGAGAAAGACGGAAGTTAAGGAGTCCCTC
AATCTCGCCGGAGTCGCCATGTGCATTTAGATTCACTAACATCTGAGCTT
CTTTGAGTGATGCAACTGTAGTGGGAAAGTCAGAAAGCAGGCACACTCCC
AGAGTGTTGGGGGAGTGCTGGGGCACTGGCATCCGAACCAGAACTTCCAA
GGGTCCCAACTCTTTTAGGGGTATCACGCTGTAGCAATAGTCTCCCTCTC
GGTACACTAGTTCAATATCGGTTTGTTGCTCCACAGTGGAGGATACATTA
ACGGGCGTCGTGATTCTTACGCTTGTAAATGGCTCGAGAGCTGCCTGTGT
TCTTGAGGCCTGCTTCTGGCAATGTTGCTCTGTGGTTAGAGGCAGCTGAT
AAGGTGATTCAGCATGAGGAGTACCCGCAAAATCTTCTGGCTCTGAGGCA
GAGTCCCCTACTGAGTCAACAACAAAACCATCCATGGGCGATGTCCGCGA
GTCATCTTGTGGTTCAAAATCTGGCTTCGCCCCTGAAGATGCGAAAAGAT
AGCTTAAAATTGCATAAATTGCGATTGTGCGAATTATCCAATGCATGGCT
ATTGAAGAATCCAGTGTTACAGCATGGATTTGTTGGGCAATAACTTTGTC
AAAGTGGTAGTTCGTCGGCTATAAAAACGCAATCCAACAGCAGCCGTTAC
GCATG
>a708r1763
GAAGACGGCATACGAGATGTCCTCCTCGCTCAGCTCATCCATGCCCAGAA
TGGCAATGATGTCCTGCAAGTTCTTGTAGCCCTGCAGAACCTTCTGCACG
TCGCGCGTCACCGAGTAGTGCTCCTCGCCCAGCACGCGGGGGTTGAGCAT
GCGGGAGGTGGAGTCCAGGGGGTCCACGGCGGGGTAGATGCCCAACTCAG
CAATGGAGCGAGACAGCACCGTGGTGGCGTCCAAATGGGCAAAGGTGGTG
GCGGGGGCGGGGTCCGTCAGATCGTCGGCCGGCACGTAGATGGCCTGCAC
CGAGGTGATGGAGCCCTTGGTGGTGGTGGTGATGCGCTCCTGCAGCGCGC
CCAGATCCGTCGCCAGCGTGGGCTGGTAACCCACGGCCGAAGGAATGCGG
CCAAGCAGGGCCGACACCTCGGAGTTGGCCTGCGTGAAGCGGAAGATGTT
GTCCACGAAGAAGAGCACGTCCTGGCCCTCCTCATCGCGGAAGTACTCGG
CCATGGTCAGACCCGTGAGAGCCACGCGCGCGCGAGCTCCAGGGGGCTCG
TTCATCTGGCCGTACACGAGCGTCACCTTGGAGTCGCCCTGCTTCTCACC
CGTCTTGATCACGCCTCCGGCAATCATCTCGTGGTACAGATCGTTGCCCT
CGCGCGTGCGCTCGCCCACGCCGGCGAACACGGAGAAACCACCGTAGCCC
TTGACCACGTTGTTGATCAGCTCCATGATGAGCACCGTCTTGCCCACGCC
AGCACCGCCAAACAGACCAATCTTGCCACCCATCTGGTAGGGAGCCAGAA
GATCCACCACCTTGATGCCCGTGGTCAGAATCTTCTGCTCCGTGGCCTGC
TCCACGAAGGGAGGGGCCTCGCGGTGGATGGGCCACTTGGCAGAGTGCTT
CACGGGACCCTGCTCATCGACCGGCTCGCCGATGACGTTGATGATGCGCC
CGAGGGTGCCGCGGCCCACGGGCACGCAGATGGGGGAGCCCGTGTTGGTC
ACGCGCTGGCCGCGCGTCAGACCGTCCGTGGTCTCCATCGAGATGGTGCG
CACCGTGCGGTTACCCATGTGCTGGGCCACCTCCAGAACCAGGCGCTGGT
CGTGGTCCTGCACCTCCAAGGCAGTCAGAATGGGAGGCAGCTCGCCATCG
AACTGCACGTCCACCACGGCACCAATCACCTGCGTGACGCGGCCCTCAGT
GGCCTGAGCGGCAGCGGGCGCAGCCTGAGCCGCAAACCAAGCGCGCTGCT
GCACCTGAGAAGGCAACAGAGTACCGGGAGTGCCATTGGCGCCCTGAGCG
GGAGCAACGGAGGAAGGAGCTCCGGCGCGACGGGTCACGCCGGCCAGAGC
GCCAGCCGCCCGCCTGAAAGCCATTGAGGGGCCGACCTAACTAAAAACCA
AACCTAATCCACAACAGAATGCGATGCTCGCGGCGGTGAGGAAG
>a709r3555
AGCGGCTCGTGTACAGGCGTCACTCGACGTACGCCACCCGCAGCAATGTC
CAGAAGATCGTGAAGACTCCTGGTGGCAAGCTGACCTACCAGCTGAAGAA
GAAGAGGACGAACATCCCCGTGTGCCCCATTTCCGGCCAGAAGCTGAACG
GGCTCAAGTCCATGCGCCCCCGCGAGCGCGCCAACGCCCGCAAGAGCAAG
CTGACGGTGAGCCGTGCCTACGGCGGCCACCTCGCCGCCGGTGTCGTGCG
TGAGCGCATCGTGCGTGCTTTCCTGGTGGAGGAGCAGAAGATCGTGCGCA
AGGTGCTCAAGCTGCAGAAGGCCAAGGATCTCGTATGCCGTCTTCT
>a724r2827
GCAGTACCTGAACGAGATCAAGGACTCGTGCGTGGCTGCCTTCCAGTGGG
CTTCCAAGGAGGGCGTGCTCGCCGAGGAGAACATGCGCGGCGTTGTGTTC
GAGTTCTGCGATGTCGTCCTGCACGCCGATGCCATCCACCGCGGCGGTGG
CCAGATCATCCCCACCGCCCGCCGCGCCATGTACGCCGCGCAGCTCACGG
CCCAGCCCCGTCTGCTGGAGCCCGTCTACCTGGTGGAGATCCAGTGCCCC
GAGCAGGCCATGGGCGGAGTCTACTCCGTGCTCAACCAGAAGCGCGGCTT
GGTCTTTGAGGAGATGCAGCGTCCTGGCACCCCCATCTTCAACCTCAAGG
CCTACCTGCCCGTTATCGAGTCCTTCGGGTTCACCGCCACCCTGCGCGCC
GCCACCGCGGGCCAGGCCTTCCCCCAGTCCGTCTTCGATCACTGGGAGAT
GATGCCCGCCGATCCCCTCAAGTCCGGCACCCAGGCCTACGACCTCGTCA
ACAAGATCCGCGTGCGCAAGGGCCTCAAGCCCGAGCCTGCGCCGCTCGGC
GAGTACGAGGACAAGCTCTGAGCGCGCCCGGGACGAACGAGGACGCGCCG
CCGCGGAGGGAGAGGGCACACGGGCTCTCTCTCCGCCATCGTCGGGGTTT
GGGCCAGGCCGCCGCCACTCACGGGGCGGCCCGAGCCCGAGCCGCGCGTG
CCGCCGCGTGCGCTCCTCTGTCGCGCGTGTCTGTGTGTAAGTGGAGAGGG
AAAAAAAAAAAAAAAAAAAAA
>a729r317
CAGAAGACGGCATACGAGATTTGTTCTACGATTCTAGGCCGCGCAGCGGG
CATTCTTCCGCGCCGAGGCGCGAGGTAAAAGAAAAGAGGCAATGAAACGC
ATTCCGAACAAGGGCTGTCCTCCACGAGACATCGCTCACAGATTCACGAT
AGCCCCACCACACATGACTCAGCGCTCTGCCGCCTTGGCCTGCGTGGACT
CGTCCACCAGCGTCATGAGTCCGTCAAACGGCATGTTGGCAGCCTGGCTG
AGAGAGATCTGGCAGGTGCGGCTGGAGGAGTAGCCAGCGTGGCACTCGGA
GACGTCCAGGTGCTGCAGTGCGGCGTTGGTGAGCTCCGGGTACCGGAAGC
CGCGGTCCCCGCCCGTGCCGCAGCACGGCACGCCCGAGTCTCGCACCTCG
GCGGCGCAGCGCTCCGCCACGCGACGCATGGAGGGCTCGAGGCCCATGCG
CTTGGCGGAGCATGGCACGTGCATGCAGATTGACTTTTGAGACTTGGAGA
AGGACAGGTGCGGGGCCAGCAGCTGCTCCGTCAGCTCTGAAGGGTCCATG
AGCGCCTGCCGCAGCTCGGGGAAGGCCTTCTTCAGAGTCTCCAAGCAAGG
AGAGGTGTCCACCACCACGGGCAAGGCTCCGTTCTCGGAGGCTGCCCGCA
GCTCCTCGCCGAGCGCCTCCCGCGCGCTCCCTCCAGCGGAGGGAAACCCG
CGCGAGTCGAACAGCATGCCGCAGCAGTGCGCGCCGACGCGCGGCAAGAG
CACGGGCTGGAAGCCCGCCTTTTGCACCACCGACACGATGCGATCGTGGG
CAGACAGGGCATCGGCGGAGGCTTGAGCTCCTCGCCGTCTGTGCGGTCCC
ATGATGCGCGTCACGCACGAGGGAAAGAGCACGACCCTGCGGTCTCGCAG
CGCGGAGGAGGAGCGCCCGTCCTCGGCCGTCCGGGACTCTCGGGTCGCCG
CCGGGCCGGGCGCCCCATCCAAACCCCGGGCAGCGCCCGGCACCCAGGGG
TTCCACACCGGCACCATCCTGCCCGAAAGTCTGTTGGCCAAGCTCGAGGC
TCCAGCCAGCGCGCCGTCGGGCAGCAGCGCGTCCGCCCAGCTCACCGCGC
GGAGCGTGGTCCTGCCCGCGGCGCTGAGCTCCGACATGTGGTGGGCGGCC
CACCGCGCGAGTCGGGCGCCCCAGCCATCCAGGCGGTCGTAGCGGCGGCG
ACGCAGGTCTTTCACCATGGCTCCCGTGTTGATGGCGACGGGGCACTTGA
CCTGGCACATGCCGTCCGCCGCGCACGTCTCCTCGCCCTCGTACTCGTAG
GCCTTTCGCATGGCGGCGAGGCGGTTCGAGGCGGCGGCGGGCGTCAGGGG
CAGGGCCGCAGAGGAGGATGAGGCTCGCAATCCGCGACCTGCAGCCAGGC
CACCTTCCGCGATGCCCTCCAGCCTGCTCATCTCCCTGAGCGACACGATG
CGCTGGCGAGGGGTGAGGCTCAGGTCGCGCGAGGGGCAGTTGCTCTCGCA
GAAGCCGC
>a730r5338
TCAAGCAGAAGACGGCATACGAGGTGTACTTGTTGCTCACTGCATACTGT
ATAATGGCCTTCAAGTCATTCACAACTTCTTTCTGTTTTTCTACCAACCT
GCTCTGCATGTGAGAAGGAAAGTTCTTCCGTTCTCTGGTGAAAGCTAGTG
CCACTATCACACCCTGATCCATGAGAGCGAACAATCTGGATCTCAGGTCG
GCAAAGGTGAAGAGCACTGCCCCGTCGTTGACAGTCAGCAGCATGGGACT
CTGGCCGTCGAGACTGGCTTTATCACTCTTGTAATAGAACGTGACCAGCG
CCTGCCGATCCTCGGACGTGGGAA
>a732r1865
AACTCTCCATATGAACTCTTGCCGCGGCAGAAATCCAGTATAGTTGTGTA
TAATTTTGTTTGGAAAATTTTTATTTCTTTTTAGATTTGTTTCCAAGGTG
TTCGGTTTCTGGCGGCCATAGCAGGGCTTGGCAGCTGAAGGTTTGAACCG
CCATGGATAGGCGCACGCTTTTGCTGTGTGTGGTGGTCGCGCTGTGCGTT
GGGACGGCATTTGCCAAGGAAGAAAAGAAAGAGGAAAAAATTGGCACCGT
CATTGGTATTGACCTGGGAACCACGTACTCTTGCGTGGGTGTGTTCAAGA
ACGGCAAGGTTGAGATTATCGCCAACGACCAGGGCAACCGCATTACCCCC
TCTTACGTTGCGTTCACGGACAGCGAGCGTCTCATTGGAGATGCTGCCAA
GAACCAGGCTACAACCAACCCTAAGCGTACCATTTACGACGTGAAGCGCC
TCATCGGTCGCAATTACAACGATGCGGATGTGCAGCGCGACATGAAACTG
GTGTCTTACGACCTGGTGAACAAGAGCGGGAAGCCATTCATCTCCGTGGA
AGTGAACAAGGAGGTAAAGACTTTCTCGCCCGAGGAGATCTCTGCCATGA
TCCTGACCAAGATGAAGCAGACGGCCGAGGACTACCTGGGCAAGACCATT
CGCCACGCCGTGGTGACCGTGCCTGCCTACTTCAACGACGCGCAGCGCCA
GGCGACCAAAGACGCCGGCGTGATCGCCGGCCTCAACGTCCTGCGCATCA
TCAACGAGCCCACTGCCGCCGCCATCGCGTACGGCCTGGACAAGAAGCAC
GAGAAGAGGTCGACGGAGCAGAACATCTCGTATGCCGTCTTCT
>a738r3725
AACCGTGCTGCCGCATGCAGCAGACATTATTCCAGTGAGGCTTACGAGTA
CAGAAGCAGGAACCATGGGCAAGGTACCGATTCGCCTCAAGGAGGTGGTG
TACACCCTTAATGCCAATGAGCACACCATCATGAACGGTCTGTGGAAGGA
CCTGCCCCACAAGGCTGCTCACTGGATGCACAAGCTCCGTGACCCCGTGT
TGTTCGCTGTTCTCCCTCTGTGGGGCATCGGCACGTACTGCTCGAACTAC
AAGGAGCAGGAGAAGCTTCACCACCGCTTTTAAGCGTTCTTACTTGGAGA
AAGACTTGGCTGTTACTTGATGGAGAGCATGGAGCTTCGTCACTTAGGCT
AGTCGCGGAAGAAAAATGTAGGATTTGGCGCTGTGAAAGATCTGCCACCG
GCAGCATGAGATATTCTGCCAGCGAGATGCACTGGCAACGGCTCTCTGGC
ACGCAGCATTGTAAACAGAAACATGACAAAAAAAAAAAAAAAAAAAAA
>a743r1583
TTTTTTTTTTTTTTTTTTTTTCTCTTGAGATACGTTGCTTCATGTATGCC
CTTTCCAGGCTACTTCAAATGCATGGTATTTGTCCATGTTCTACCGCACA
GTTCTGCACAAGCTAAATAATCAGGCACATCATTCAACAAGTGCTAAGCA
GAGCTTCTCGCATCTAACTCTTCCCCTTCAAGACCGAGCCGTCAGTAGAG
ACTCGGACGTGATCTGGGGAGACGTAGAAGCCGGGTTTGAGATGAATTGA
GACTGTGGTGAGGCAGATGTTGAAGTTATCGTCACTTGAGGTGGGTGATC
TGGAGTCGCTGGCACAGGGGACGCTAGAGAAACACCCTACACTTCCAAGG
TGTAGGTGGCACGTCCTTTGACCGCGTCCGGCGTTTCTTGACCTGGGAGC
GCTCGAATTGGCAGCGCCGCCGAGGAGAGGCTGCGCGCCAGGGAAGAGCG
GCAATCTGTTGAGTGCCATCCTTTACCAAAGGACTCTCGTCGGCTTTGGA
AATCGGAGCAACGTTGACCTCTGCGGCGTCATCAAAGGGTTTCCCTCCGG
CCCCACGAAGCGGTTGGAGAGGCATCTTCGCCTCTACTGCACCGTCGTTT
CAGTCGACGAGTTCAGGACCAGCAAGCTTCACCACAGCTGCCACGTGCCA
CTCCAGAACCACAGCCACAAATTCAAGGGCAAAGATGGCCAGGACCAGAA
GATCCACATTGTGCTGCATTGCAAATGGTGTGGCTCAAAGGCGCTGCCAG
GTGGTGGTGCTGTCAACCGCGACGTCAACGCCGCGCGCAACATCCTGATG
CTGCCCAAGCTCCAGCTCGACGGCAGCCCCCTCTACACAACTTCAACTGA
GCCGGCAAAATATCAAATGTCGTGCCGATTCCCCGTCCTCTGTTAGGGGC
GGAGTGCCTTGCATGTCTTTGGATACCCGCCGCATTGACCAAGACTTCAT
GTCTTGGTCACGGCATTTTGTCAAGACTGCTGTAGCAGAATCCGCAGCGA
ACCAAAAGCTTCAATAAAGTTGAGGATGACGCGGCGCACGGGCGCATTTG
TAAAAGGAGTAGCTCTTGCATAGCAGTTTTTATTTATGCATCACTAAAAG
AGCGCCAGCCAACTGGCACAGGTTTCCCCTGAGGGAGGGTCGCCTCACTT
CCCTGCGCCACAGTGGGCACCGCGACCTCGTCTGAGGTGATCCCCCGGCT
TGGTCTTGCTCATCCTCGCACGCGGGTGAGCCGAGCCATGTCCGTACGGA
TCTATAAAAACTAATGCCTTGTCCAATTGCCGCCACTATCTAGGTTAATG
TCTCTGCTAAGAGAGCGTTGTCGAATTATATTTCAGTCAATCGCCTCTAT
ATTTTAGAGGGTCTGCCTTTCTGTGCGCAACTCGCCTTGTTGAAAGTCGC
GACCATGACTCGGATCGCCGTCATTTATTACAGCATGTACGGCCATGTCG
GAACCCTGGCGCGTAAAGTCTTTGAAGGCGTGAAGTCTGTGCCCGGCGTC
GAGGCTTCTCTCTTTCAAGTCTCGGAGACGCTGAGCGACGAGATTTTGGG
TAAGATGCACGCCCCTCCAAAGGCCGAAGATGTGCCATACATCACCGCGG
CCGAACTTCCCGACTACGATGGATATATCTTCGGCTTTCCCACGCGTTAC
GGCCAGGTACCTGCTCAGTTCAAGGCATTTTGGGACTCTACAGGTGGCCT
GTGGGCGAAGGGCTCGCTGGCGGGCAAGGGCTACTCCATCTTCACCAGCA
CTGGTACCATTGCTGGTGGCCAGGAAACAACTGTCCTGACCAGCTTACCC
ATGTTCAGCCACCATGCCATGGTATTCGTGCCCACAGGCTACACTATGGG
CGCCCGAATGTTTGAGATGGGCGAGGTCCGTGGTGGGTCTGCCTATGGAG
CAGGCACTTTTGCTGGCCCAGACGGATCTCGGAAGCCTACTGATCTGGAG
CTTGAGTTTGCTCTCCATCAGGGCAAGTACGTCACGGGTATTCTGCGCAA
ACTCGCGGCGCCCGAACCAAAGGCTTAGTTGAGGGCATCCGCATTGTGGA
TGGATGCTGCAGTCTCATGTTGGGGTGAATGCTAGATTCAAGGGGCACAG
GTTTGTCTGCTGCTGCTCCCAAGTAGTACCGCACTGTAATGGCGTAGGAG
AAAAAAAAAAAAAAAAAAAAA
>a746r361
GAAGACGGCATACGAGATGCGAGGCCTGATCACTACCCTCCACCCGTACT
GACATGATCAGGCATGACACCAAGTCCGGAGTACATAATTTGTCCGTTTT
ATAGCTTTTCGTGCATGAGGCACTGAGGCGCGCGTTTGGAGGCGTTGTAG
GCGCCTCGACGCGCTCCCCGCCGGAGCGTTCAATCGAGTTGCTCCGTCCA
GGAGCGCTGCAACGCGCTCCAACTCCCCCGCCCTGTTTCCATCGCGATGG
GACTGGGCAAGATGGTGGTGTTGGCGGCCCTAGGCGCAGGCCTGCTGGCT
GCCCTGCGCGCAGAGCCCGGTTCAGCCCTCCACAGTCCGCTGGTGGACCA
GGCTCGGCAAGCAGCTCTGGATGCGTGGGACTTGGTCCGCCCCGGGGGGG
CCTGGCACCCGCAGCGTTTTCTGGAACACCACGGGCACTTGGCCACGGAA
GCCATTCTACTGCTTCTCATCTCCTACCTCCTAGTGCAATCCTCCTCCAA
GCCCCGCAGCAAGCAGGGCGGCAAACCACTCAGCGAGGCTGAGAAGGATG
CCCTCGTGGCTGAGTGGCAACCAGAGCCCCTGGTGGGATCCTGTCCCCCG
CACTACCCCAAAGTCCCCCCCCGCGCGCCCGTGGTGGTGAGCAAGCAGAT
GGCTCCATATGTGGAGCTGGAAAAGGGGGGCCGTTTGCTGAACTTTGCCT
CCACTGACTTTCTGGGTCTTTCGACACTGGAGAGCATTCGTACAAACTGC
AAAAAGGCCATTGCCAAGTATGGCGTGGGTTCCTGTGGCCCACGCGGCTT
TTACGGCACCGTGGACGTGCACCTGGCCCTAGAGGAGCGCATCGCGAGCC
TGATGGGCGTTCCCGAGGCCATTCTGTACTCTTTCGTATGCCGTCTTCTG
CTTGA
>a756r582
ACCAGAAGACGGCATACGAGATAGTCGTCCAGCAGGCATTCCCGAAATCT
ACAATCTTGCCGAGCATGCGCTCCAGCCTCTTCTCCAAGCGCCGAAAGTC
TATCCCGCCGTCGGGCAGCAGCAGCGCCCGCGTGTCCGAGGGGTCGTCGT
CCTCGCCGCAGCAGGCGGCGGGGGGCAGCGCGGCCTCCGTCGAGGGACCA
GCACATGCCGGCGCCGTGGGAGACTCTGCCTCACGCGAGGCGACGGCGGC
AGAAGCCAAAGCCCGGCCCGCGGGGCTGGAGGGGGCAGCAACGCCGGCAG
AGCCGCCAGACGCAGAGGCCCGAGCCCGGTTCTCCGCCTGGTCCTCCGCA
GGCAACGGCGCCGCTGCCTCCGCGCCGGCATCCAGGCCGGTAGCGGCGCT
CGCATCTCCTTCGCCTCTGCTTCCTGCGGCGGCGCTCGCCCCGCCCTCCT
GGGCATCTTCCCCGCTCGCGCGGCGCGAGGCCTTGGGCTTGATGGGGTGC
TTGAGCATGACGTTTTCCGGCTTGATGTCGGTGTGGATGATGCCGCAGAC
GTCGTGCAGATAAGCCAGGGCGGTGAGCATCTGGCGCGACAGCGCGCGTA
CGACGGCCAGCGGGATGCCGCGGTGGTTGTAGAGACGAATGAGCGACAGC
AGGTTGTCGCCCAGAACCTCGAACACCATGCACACGTGGCGACCGTGGGG
GCCAATGTGATCAAACGAGTCGAGGAGCCGGACACAGCCAAAAGCATCTT
CTGGATCATGCTTGGCAATGGCCGACAGGAGCAAGACTTCGTCCCGGGCT
GCCTCCGTGTAGTGCGCCGCAGATTTGACCACCTTCATGGCCGCCACGGC
TCCTGTCGTGCTGTCTTCCACCTCCCACACAGTGCTGAAGTGTCCCCAGC
CCAGCTTGCGCTGCACGACATATCGACCGCTCTTGAAGCGCTCGCCTACG
CGTACGGGGTGGTAGCCGCCCTTCTTGTAGTCACCCTCGTCCTCTTGATC
GTCCGAAAACTCCTCGCCTGCGCTGTGACTCGCCGATTCATCACGCAGCT
TGTCCTTCTTCTTTACAACACTAGACTTTTTGTGCACGGGCATGCTTCCT
GCAGCGCGGCGCCCTCAAATGAGAGGCGCCAGCCGCGATGGAG
>a758r3265
GACCCGGGGCTGCGCATGTCCGCCTCCCTCTGCCCAAAGGCAGAGTTGTC
CTTCGCCCCCACCCTCCCTTCCCGTTGGTTTGACCTGTTAGCGCCTAGCG
GGCTTAAAATCTTTCAGGCAACCAACATGAGCTCCAGCGAACTCGCCGTG
GTGTATGCCGCGCTCATCCTGAACGATGACGGCGTCGAGGTGACGGCCGA
GAACATCAGCACCCTGGTGTCCGCTGCCGGCGTTTCCGTGGAGCCCTACT
GGCCCAACCTGTTCGCCAAGATGGCGTCCAAGAAGAGCATCACGGACCTC
ATCATGAACGTTGGTGCTGGTGGCGGTGCTCCCGCTCCTGCTGCCGCCGC
TGGTGGCGCCGCCTCTGCGGCTGGCCCCCCGG
>a761r348
CAGGCCGCCTCGGGCGGCGCGGCGCCGCCCTCCGCCGCCCCCCAACCCCA
GTCCTCCGCGCTGGGGGTGGCGCTGGCGCTGTCGGCGCTGACCACGGCGG
ACAAGTCCGGCGAAGTCCTGGCGCGCGTCTGGCTGCGGCGCGGCCTGCTG
CGCGTGCTGTGCGACGCGGCGTGCGACCCCGGGAGCTCGGCGGAGGCGCA
GGCCGCGGCCGCGGCGGCGCTCAAGCGCGTGGCGGTGGCGAGCTCGGTGG
CGCCCGACGCCGCGCATCCCACGGTGGTGGGTCCGGAGGCTCCCGAGCCG
GCGGGGGCTCGGGGGGCCTTCGGCGCGGAGCACCTGGACGACGCGGCCAG
CAGCGACGTGGAGTTCGAGGTGGGGCGGCGCGTGTTCCACGCGCACAGGG
CTGCTCTGCTGCCGAGCTCGGACATCTTCAGGTCCATGCTGGAGGGTGCC
TACCGCGAGAGCGCGGAGCGGCGAATCCGCATCCCCAACATCTCGTGGGA
GGTGTGGCGCGCCATGATGACGCACGTGTACGCGGGGTCGGTGGAGGTGC
CGCCGCAGATGGCGCGGGCGCTGCTGGAGGCGGCGGACCAGTACATGCTG
GAGGGCTTGAAGCAGCGCTGCGAGCGCGCGCTGGCGCAGCAGCTGGCGCC
CGAGGTGGTGGCGCAGGCGTACGAGCTGGCGGAGAACCGCTGCGCGTGCG
AGCTGGCGCTGGCCTGCGTGCTCTACTGCCTGGACAACCATGCAGCCATG
CTGGCAGCGCCCAAGGCGGGGGTGGCCTCGTACGCCGGCACGCTCGCGCG
CATGCGCGGGCGCCTGGAGCGGGCTGTGGCCGAGGCCATCGAGGAGAAAT
GCAGCAGGGAGAAGGAATGACGCCCAGGGGGCTGTGGAGGTGTGCTGGGG
GAAAGAGGGGCGGTACGGCAGGCACCCCGCGGTACGCGACGCGGACGCCC
TTGCTGGCAGCCTGGCCCTCCCCTGCACTGCCTGTGCGCGCCCTGCCTTG
CACCGGCCTCGTTTTTGAAGTCGTCCTGGAGAGGAGGCATGTGACATCGC
GCGTTGCAGCTGCTGGAAGGAGCCTGGCACGCCTGCCCTGCTGGTGGGAC
CGCACTGACAGAATCCACTGGCTCAAGCGTTACGCCTGGGCGCGCGCCCT
GGCCAGCCCGTCCGCGCGCTGTACAACGTACTGCCCAGGAATCGGGAAAC
ACTCCTGTTCTCGCTGAAATGGAGCCAGATTGACATTAAGTGTTTGGAGA
ACGCGACTATTCGCCGTTCCGCCAACCGTCCAGCCCCATTTGCCGGTGTG
GGATAACAACCGTGTTCCCCCCCGCCCCCTTCGAGACATGCTGGTGCTAT
CGCCCGGCTGGCTAAAAGGCGCGACTGCCCACGCCCCATCCATCAGTTCC
ACCGCATAATATTTATTTTTGCTTATATTTAAATTACTATTTATATATCA
CTGGGGGAAAGCGTCACGTCTCCATTTGGTTGTCGGTTATGACTTCTGTG
TACGCTCTGCTACACGGACGGCGCGCGGCCACGATGGTGCCGCTCCTCCT
CGCCTGCTTCGTGCTGGCATCTTTCGCAGCTGCTACGTCTAGTGATATAG
TAGTTATTCGCTCTTCGTTTCTACAGAACAATGGGGCGGAGCTCGGCGGC
TTGTTTTGCAAGATGTCCACGTTGGGCTCTGACTTTGCCAATTACTATGC
TGCTTTGTACGATGACGACTTTAAGAACGGCGAGGGCATCTCGTATGCCG
TCTTC
>a765r295
GAGAATGTCGGCCAGCAGCTTAGCGGATGCCGTTCTGAGTCGCAGACAAT
GGAGCACCAGGAAAGAGCTCCATCCATAGTCATCTGATCAATTAGTCATC
TCATTTTTGAATTAGTTCGTTACATCAGGCCATCGAGGGCAGGGGCGCCG
GTGCGTCGGAGATTGACAGCTTGAGTGATCGAGCGGCGCCTGCGGGCAAG
CGATCGCCATGAATATCTTCAGACTCGCGGGTGACATGACTCACCTGCTT
AGTATTATTGTGCTGCTGCTTAAAATTCGGGCGACCAAGTCTTGCAGAGG
CATCTCTCGCCTGACGCAGGAGATGTACCTGCTGGTGTTTATCTGCCGGT
ACCTGGACCTGTTCACAACGTGGGTGAGCCTGTACAACACCATCATGAAG
CTCATTTTCCTGGCGACTGCAGCCTCCATCGTGTACCTCATGCGTGCCGA
TCCAGTTGTTTCGGCCACGTACGACAAAGCGCAAGACACCTTCCGCGTCC
TCTTCTTGCTGGGCCCGTGCGCGGCCCTGGCACTTCTGCTACACCACCGC
TTCACTCCGCTGGAGATCCTGTGGACTTTTTCCATCTATCTCGAAGCCGT
GGCCATTTTGCCGCAGCTGGTGCTCATGCAGCGCACGCAAAACATCGACA
ACCTGACTGGCTCTTACGTGGCGCTGCTGGGCATCTCGTATGCCGTCTTC
>a766r3641
AAAGTGTTTGGGTCACCGCGGCGACATGTGTCAGATGACTAATGGCTGAG
ATCGTCGTGTGAGCCATGGGGAGAGCCCGAGTAGATGGTCCTGGAGCGTC
TTCTCGAACAACATAAATAAACACCCAATGGACAATCTGCCTCAATTGTA
AATACAATACTACACATAAAGCCTATTATTTGCCTTTGTTTCCTCATTCG
TGTCGGCCATGGCTAAGAAGACTGCCCTGATCGTTGGCGCCAGTCGCGGC
ATTGGCCTTGAGTTTGTGAAGCAGCTCGCGGCGACACACGAGGTGTACGG
CACAGTGCGCGACCCCGCGGCACACTCTGCAGCTCTGGGGTTGCCTTCGG
ACCGAATTTTCGCGGTGGACCTGACGAAGGAGGAGTCTGTCGATGCGTTT
GCTGCAGCTGTCAAAAAGGCCTCCCTCCATCCAGACCTTGTGGTGGTGAA
CGCCGGGGTGTTGGCGCCGGAGATGGACTTGGCATCGGCATCTCGTATGC
CGTCTTCT
>a769r3484
TTTTTTTTTTTTTTTTTTTTTCGCATCCACTCTTACACCCGGGGCACGCG
TGCATTCAGCGCTCAGTCCACGTTCTGCATGGCAGCGACCTCAGCCTCGG
TAAACTTGCCCTTGTCAGCCTCACGAGCCACACGTTTGCGGTCGAGCAGA
GCCTTGCGGTCCTTGTCCAGCTTCAGCTTGCTGATGACCACCTTGGAGGC
GTCCAGGCCCACGGGCACGGAGGCGCCGTTGGCCTTCTCGCGCACCAGGC
GCTCGATGTGGATCACCCACTTCTTGCGGTACACTTGCACCACCTTGCCC
TCGCGCCCCTTGAAGGTTCCGCGGACGACAGTGACCTCGTCATCCTTGCG
AATGGGGACAGAGCGGACTCCGTATTTGCCGCGCAGCTCAGTGGAGAGGG
GAGCGCTCATCAGCTTTCTCCGCACATTGCTGGGGGCGGTGAAGTGCGCC
TTGCGGCACTTCCGCCGGCTAGACGACACCGAGCTAGAGAACTTTGCCAT
GTCGCTCCTCCAAAGCCCACCTGGCCGATCTGAAGAGGCTTGCACCCGGG
CGAGCAGCG
>a773r252
AGAAGACGGCATACGAGATGTCTCTGCTCGACTTGTTTGTCTCACAGTTA
AGCTCCCTTTTGCCTTTGCACTCTAAGATCGATTTCTGACCGATCTGAGG
GAACCTTTGTACGCCTCCGTTACCTTTTGGGAGGCGACCGCCCCAGTCAA
ACTGCCCGCCTGAAACTGTCCGTTCACCAGATAATGGTAAACGTTAGAAA
TCTAACATTATAGGAGTGGTATCTCACTGATGGCTCCGGAATTCCCGCAA
GAATCTTTCAACGCCTCCCACCTATACTGCGCAAATAAAGTCCAATTTCA
ATTTCAAGTTACAGTAAAGCTTCATAGGGTCTTTCTGTCCAGGTGCAGGT
AGTCCGTATCTTCACAGACAATCCTATTTCGCCGAGTCTCTCTCCGAGAC
AGCTCCCAGATCGTTACGCCTTTCGTGCGGGTCAGAACTTACCTGACAAG
GAATTTCGCTACCTTAGGACCGTTATTGTTACGGCCGCCGTTTACTGGGA
CTTCAATCAAGAGCTTGCACCCCATCATTTAATCTTCCAGCACCGGGCAG
GCGTCACACCCTATACGTCCACTTTCGTGTTTGCAGAGTGCTGTGTTTTT
ATTAAACAGTCGCAGCCACCGATTTTTTGCAACCTCATTGGGCTCCAGGA
GTAAATCCCTTCACCTACTAAAGGCACACCTTCTTCCGAAGTTACGGTGT
CAATTTGCCGAGTTCCTTCTCCTGAGTTCTCTCAAGCGCCTTAGAATACT
CATCTCGCGCACCAGTGTCGGTTTGCGGTACGGTCGTGTGTAGCTGAAGC
TTAGTGGCTTTTCCTGGAAGCAGGGTATCACTCACTTCGTCTGCAAGCAG
ACTCGTTATCACCCCTCATCTAAGCCCGGCGGATTTGCCTACCGGGCACG
ACTACAGGCTTGAACCAACATATCCAACAGTTGGCTGAGCTAACCTTCTC
CGTCCCCACATCGCACTACACATCGGTACAGGAATATTGACCTGTTTCCC
ATCAGCTACGCATCTCTGCCTCGCCTTAGGGGCCGACTCACTCTACGCCG
ATGAACGTTGCGTAGAAAACCTTGCGCTTACGGCGAGGGGGCTTTTCACC
CCCTTTAACGCTACTCATGTCAGCATTCGCACTTCTGATACCTCCAGCAT
CCTTTACAAGACACCTTCGCAGGCTTACAGAACGCTCTCCTACCACTTGC
AATAAATTGCAAATCCGCAGCTTCGGTAACTGGCTTAGCCCCGTTACATC
TTCCGCGCAGGACGACTCGATCAGTGAGCTATTACGCTTTCTTTAAATGA
TGGCTGCTTCTAAGCCAACATCCTGACTGTTTTAGCCTTCCCACTTCGTT
TCCCACTTAGCCAATTTTAGGGACCTTAGCTGGCGGTCTGGGTTGTTTCC
CTCTTGAGTCCGGACGTTAGCACCCGGTGCTCTGTCTCCCAAGCTCTACT
CGTCGGTATTCGGAGTTTGCATAGGTTTGGTAAGTCGCCATGACCCCCTA
GCCAAAACAGTGCTCTACCCCCGATGGTAATACTTGAGGCACTACCTAAA
TAGTTTTCGGAGAGAACCAGCTATTTCCAAGTTTGTTTAGCCTTTCACCC
CTATCCACAGCTCATCCGCTAGTTTTGCAACACTAGTCGGTTCGGACCTC
CAGTACCTGTTACGGCACCTTCATCCTGGCCATGGATAGATCACTTGGTT
TCGGGTCTACACCCAGCGACTAATTCGCCCTATTCGGACTCGATTTCTCT
ACGGCTTCCCTATTCGGTTAACCTTGCCACTGAATGTAAGTCGCTGACCC
ATTATACAAAAGGTACGCAGTCACCCCTTTCGAGGCTCCTACTTTTTGTA
AGCATGCGGTTTCAGGATCTATTTCACTCCCCTCCCGGGGTTCTTTTCGC
CTTTCCCTCACGGTACTAGTTCACTATCGGTCAATGATGAGTATTTAGCC
TTGGAGGATGGTCCCCCCATATTCAGACAGGATTTCTCGTGTCCCGCCCT
ACTTGTCGCAAACTTAGTACCACACGTCTCTTTTCACATACGGGGCTATC
ACCCGCTATGGCCAGCCTTTCCAGACTGTTCTGTTAAGAGTCGTGCTATC
ACTTGCAGGCTTTTCCGATTTCGCTCGCCACT
>a775r472
CATGCGGCCACGGTAGACACCACGATACGTTACGTATTGCTCGTTGTTAT
GTGCAAAGCGGCATCTATATACATGCAGAGTGTGCATGTAGAGTGTGGTT
TTTTTTTCGTGCAAACCTGTAGGCGTTTGATTCGTGCGCGCTGAGCCGTT
CTTGATCACTTTTCGTGGGGCACGAGGTGTGCGACGCGCCGCCTTGGCAT
GCCTTGTCTCGTTGGTTTATAGGCTGTGATAAAAATCTCCAAGTTGTGGA
AAAGCCAAAAGTTGCGTATCGCGGCTGCATAGAAGTGTATCATGGGGAAC
GCGCAGTCGACAGACGCCCTCCCGGAGCCGGCCGAGGCCTCCACAACGGT
GTGCCTGTACCGCTTCAAGCCCGCGGCCACTGCGGCTTCTGCCGGAACCT
GGGTGCTGGTCGGCGAGGAGGCTCGCTGGAACGTGTACGACGAGAACGAG
GACCGCAAGAGCAAGATCTCGTATGCCGTCTTCT
>a776r2619
TTTTTTTTTTTTTTTTTTTTTGCAGCATGGCATTACATGCCCAGCGGTGC
GGTGCCTGCAGAGGCGCACGCACCCTCCAGAATCTTTCCAGACGGCATCC
AGGACGAGCGGATCTCCCGCACCCCTGGCACCAGCCTCCTCTCCAGCCGA
GGCATGGGTCTTCCAGGCAACTCGAGCTTCGAGTCTCAACGAGAGCTTAC
TCGTGCTCCTGGGTGCGCAGGCGGGCGTTGCGGTTGAGGACCTTGATGTC
CAACTGGTCAGCACGCTCCACGATGGCCTTGCGCTTGCGGGTAGACACGC
TGCTGGCAATCTCCGCGGCGTACTTGCGGTTGTGCATCAACAGCATCTCA
AGCTCACGCACGTTGCTGATGCGGAACTTGATGAAGCCGTTGGGCAGCAC
GTGGCGCAGCTTCTTCTCCGTGCCGAACCCAATGCCGGGCAGAGTGACGC
CGCATCCCTTGAACTGCCTGCGCACGCGAGAGTCAATACCCTTTGGGCGC
CTCCAGCTCTCCTTGACCGCGATCTTGCGGTCACTCTGGTGCCGCTTGAA
CGGGCCCGGGTGCTTCTTGACCTTCTTGGCCTTGCACAGTGGCTTCACCA
TGGTGCTCGCTCTTTCTACAACGTCTAGAAAGATATAAAAGAGGCCGAGA
CCAGGGCGTCAGG
>a777r757
TCAGCAGTGCATACTATTGTACATCGTTTGTATGACATAGGGGCGAAGAT
AAACGCGAGGTATCGATTCCTCATCGAGTGTCGAAATTGAAGCGCGTACG
TGGATCGCTCGAGGGCGCTTGCGTGCGATGAAGGCGGTGCTGGCTCTGGC
CCTTCTGGCCATGCTTTCAGTTGCAAGATGCGAACCCATTCGCATTCCGC
TGCTCAAGGCGCCTTTGGACAAGCGTGTGCGCCAGGTCCAGAATGCCTTG
CGCAACCAGCAGCGTTCGCCCGTCGGTTCAGTGAACGGCGAAGAGACGGA
TGTGCCCATGGCAGATTTTATGGATGCTCAGTATTATGGCGAGATCATGC
TGGGCACGCCCGGGCAACCTTTTAACGTGATCTTCGACACGGGATCCAGC
AACGTGTGGGTGCCCTCGTCCAAATGCTCTTTCTTATCCATTGCATGCTA
CATGCATAACCAATACACTTCGGAGAAGTCTCGGACGTATGCCGCGGACG
GGCGCGACTTTGCCATCCAGTACGGCTCTGGCGCCCTGACCGGCTTCCTG
TCGCGCGACGAGCTGCGCATCGGCTCCTTGACCATCGCCAACCAGACGTT
TGCCGAGGCGGTGATGGAGCCATCTCTGTCCTTCATCGCGGCCCAATTTG
ACGGCATCATGGGCCTGGGCTTCCCCGACATCTCTGTCGGCAAGGTCAAG
CCCCCTTTCGTCAACGCCGTGGAGCAGGGTCTCTTAGAGGAGCCCGTGTT
TTCCTTCTGGCTGAACCGCCAAGCCGGGCGCACTCCGAGCGAGTCCGAGG
AGGGAGGGGAGATGGTCCTCGGGGGCGTCAACCCCGACCGATTCTCCGGG
GAGCATGTGTGGGCCCCCATCACGCATCGGGGCTTCTGGCAGTTCAAGAT
GGACTCCCTCAAGGTGGGTTCGGACTACTCCCCCGCGTCCTGCCGCGACG
GCTGCCAGGCAATCGCAGACATTTATAGATAGAGTGCGACATTTTGGGGG
GCCGTTTGAATTGAGGGGGACGATGAGTTGGTACAAGTTTTGGAAGAAGC
CGGAAGTCGACGCAGAAAAGCCCAAGCTCAAAATCTGCTGCGCTTGCCCC
GAGACCAAGGCTGTGAGAGACGAGTGCATTGCTTTGCACGGACCCGAATC
GGCGGACTGTGCACCTCTCATTGAAGCGCACAAGGTCTGCTTGCGTGCGG
CTGGCTTCCAGATTTAACATTTCTGGTTGCTAGCGCATCTCTAGCACTTG
CGATATCATTTGCGACGCATGCACATGCATCCTTAGGAGCTTAGCACGTG
GAGCCTTGCGCCTTTGACGGATAGACAGGATGAATCGAGCAACAAAGGCT
CAGAAGGAGAAGGTGACCCAGTTCTGCGGGGTGACAGGTGCTATTCCTTC
GGTGGCGGTAGGCATCCTCACCCGCTCACAGTGGGACGTCGCGGCAGCAA
TCAATCACTACTACTCGTCTGGCGGCGCAGGCAGCGCCCGTGCTGCTCCC
AAAGTAGATATGTCAGCCATACGCTCGTTGTTTAGCAAATACAAAGACCC
TTCGAGCGATAGCATTTTAGTGGATGGGGTCGTGCAGCTGTGCAAGGATC
TGGGCGTGGAGCCGGAATCTCGTATGCCGTCTTCTG
>a780r192
AGAAGACGGCATACGAGATGCATCCTCGCTCAGGTCCGTCTTGTAAATGC
CGTAGCTCAGCGCGATGGCAGTGGTGTCTGGCAGGAGTCGAAGCACGTCC
AGGCCGGCAGTCTGACCGGCTGCCAGCAGCGCGGAGCGCTCGGCCTCGCC
CCAGTACAGCGGGACCGCCAGCACCGCCTCCGTCACGGGGCCGCCTTGCT
CGCGCTCCGCGATGGAGCGCAGGTCCGCCAGCAGAGCCGCCACCAGCTGC
TCGGGGGCAAAACGGGCGGGCTCGCCGCGGTAGGAGACCTGGACCTCGCA
GCCGCCGTCGGGCGCGGCGGCCACCTTGAAGGGAAACTCCGCGATGTCGC
GCTGCACGTCGGGGTCTGAGAACTGCTTGCCCAGCAGGCGCTTCAGCTGA
AACACCGTGTTGCTTGGGTTGGTCGCCATGGCGCCCACGGCGTCGGTACC
CGCCTGCCTC
>a783r177
CATGGCGGGAGGAGACCTCATGGACGTGCTCGTCGCCGACGCCAGGGTCG
TCCACGTGCGGACCCCCCCCGAGCCCGGCACCAGAGCTCTCATCGCCTCG
CGAGTGAAGATGCTGCAGGGCCTGCGCGAGGAGGTGGCCCGCTTCTACGT
GGCTTCCATCACGCTGGCCCTGGAGCACCTGCACTCGCACGGGATCGTGT
ACCGCGACCTCAAGCCCGAGAACGTCTTCCTGGACGCTTCGGGATACGCA
AAGCTGGGAGACTTTGGATTCGCGAAGCCGCTCGGCGACAAGGGCAAGAC
CTTCACCTTTTGCGGCACGCCCGGGTACGTGGCCCCGGAAAACGTGCTGG
CGCAGGGCTACGGCGTCAGCGTGGACTGGTGGGGCCTGGGCGTCCTGGCC
TACGTGCTGCTCACCGGGCGCCAGCCCTTCACCAGCCCCCGCACCGACGA
TCCCATGGTGGTCATGCGCCGCATCGTGGACGACAAGTTCGTGGTGCAGT
ACCCGCCCTACATGTCCGCCGAGGCTCGCGACCTCATCAGCAGGCTCCTG
GAGCGCCGCCCCGCCAGGCGCGTGGGCATGCTGCAGGGCCGTGCCTCCGA
CATCAAGAGGCACCCGTGGTTTGCAGGGTTTGACTGGGAGGCGCTGGAGG
CTCGGCGCATGCCCCCCCCGCGCAAGCCCAAGCACGACTCGGAGAAGCGC
ATCGCGGAGCTGGCGATCTCGTATGCCGTCTTCT
>a789r1616
CCGGCGGCTCGTGCGATCCCTCGCTGTTCGAGATCATCCCCGATCGGGCG
GCATCCGATGGCCGCACGACGGTCATGCTCCGGAACATTCCCAACCGCTA
CTCGCAGCGGTTTCTGTTGGAGCACCTGCGCGGGAGGGGGCTGGAGGGTC
GCTTCGATTTTCTTTATCTGCCCATAGACTTTCGCAGCCGCTGCAACTTG
GGTTACGCTTTCGTCAACCTGTTGACGTCGACCGACGTAGCCACGCTCCA
TGCCGCCTATCAGAGTCATTTGTGGGAGAGTGCTTGCGCAAAGGTCTGCT
GCGCAAGCTACGCACGCATACAGGGTCTAGAGGCCTTGGTTTGCCACTTT
TTGGACGCTCGCTTTGCCCTTGACGACCCAGAGGTCATGCCTATCGTGTT
TGCCAGGACCGAGGGAGGCAAGGCTTTTGACCCCGTCAGCATCCAAGACT
ATCTAGCGCGCCGGCAGCTGGACAGCGACGCGGCAGACGGGGGTGAGGGA
GCGGTTGCAGGGAGGAGCGAAAAAGGTGCCGAGGGCGAGTCTAGAAGCCA
TGGCGTGGCTGACGCTGGGAATGTTGGCCCCGTCCGAGTAGATACCGCAC
CTGTCGCAGAGAAGCCACCAGCGTCTCTGAGCAGCGATTTGAATTCTGGG
AAAAATGAAGCAGTAGCAGAAGATCTTTGCGAAGGAAGCGGGCCTCCGTG
CTCTCCCTTCGCCACAGATGCCCCATTTCGCAGTACTGTGTTCCTTCCCA
CATCGCCCGGTCTGACCAACAATTTTGCGTTGCCGATCTCCTTGTCGGAC
GCTCTGGTTCTCGAAGACACCTCGGACGACTCCGCGGACCCGGCCAGGAG
CAGAGCAACTCGCGGCATCAAGTCCGAATCTCTGCGAAATCCTGCCACCT
CTGTGCATGGCAAAGCCCTCGGCACCCGCAGCCTTACGAAGCTCTCAACC
GCGACACCTGCTTAGAACTCTGGTTGGACTCTGAATCGAACTCGCTTGGA
GTGTCGGAGATTTTATTGGAGATCAGAAAGATTTGGGGGATTCGCGGATA
AGATCCTGCCCTTCGATGGGGCTTTCGACTAGGCAGGTTCTTGATATTTA
AGTTGGTCTTGCTCAGTGCAGGCACCTCGCTCCTCAATGCTGGGAGCGAG
CGTTCTCTGCCAGCTCAGCTCTGGTTTCTACCCTTAGCTCACCGTGTGTT
TGCGTTGGATACTGATCTAGTGAGTTTCATTCCGATCGATTGTTGCCCCG
GGGTTGAACCGTTTGTTTTCGTCGTGGTTATTATGGACCCTGTGCTTCAA
CTAAGGCGCCACGTCCCAGTGTCGCTTTCTCTTTGCCCTTTCGTTTACCT
TTTGTTGCTCCAGGAGCATCTCAAGAGCCTGCCTCTGTATTGCACTCTCT
GACAAGTAGTATCTTGTGCATTTGGTGCCATCTCCAATAGTAGCCACTCT
TCCACGTTGTGTTGAGCTACTAGAGGACGGGGCGTTGGTAAGTCAGCAAA
GAGCAAAAAAAAAAAAAAAAAAA
>a795r3561
TTTTTTTTTTTTTTTTTTTTTGCGGCTCACATTACAGGTTCACAAGCACA
TGTTCTGTCGCGCAAGTATCATGCCTTCTTCATTTGCTCTGAAAGTTCTT
CTCGGGGGTCCAGCATTGGGAGGGAATGCGGTGCGCGGGCACCCCGTACC
GCTTCTCCTCTGCCACAGAACTCCAGAAGACCGGCAGACAAATCAAGGCG
ACACCCGCAGCAATCACGGCAGTGTTGCGCCTCCATTTCTTCGGATCGGC
AAAAAATCCACCAGTAGGCGACCAGATGCCTTTGGGGATATTGAGGTCGT
TATGGCCGCCCATGATATGCGCAGGAGGGTGCTCTGCGCCACCGGCTCAA
GCCCCGAGCC
>a804r296
AGAAGACGGCATACGAGATTCTTCCTCCTCCTCGTCTTCCTGTTCAGACA
CGTCGCTGCCCGAAATCCCGTCGTCATCCACCTCGTCGGCATCCACCTCA
TCGTCCATCAGCGCTTCCGCGTCGTCGTCCTCTTGGTCGTCGTCCACCTC
GTCGTCGTCCCGCGCAAAGTCGGGCTCCAAAAACATCTCCTGCTTGCCCC
CGCTCACGCGCTCCATGGCGGACTTGAAACGACGGCCGGACATGTGCTTC
TCGATCGCCGACGCGTTCGAGTCAATCAGCAGATTGCTCACTGCACAAAA
CAGTTTGCCCGGGAAATTGATGGAGGGGGTGAGAATGGGGTCGAACTTGG
CCAAGAGCGCCTTGCCGCCGGCCTCCTCTTTGAGCTTGGCATATTTTTTG
CCCCGCACAAAGCTCTGCACGACGTCTAGGCGCGCAGGCATCATGTGACC
ATTGATGGTACAAACCACCATGCCGTCATCATTCATCTTCATGTGCGGTG
CCTCCGCCTCCACCAACTCCTGCACCGCATCCGTCGGCGCGCTGCGAGGC
ATCGCTCGCAGCGCCGCGGCGTACTAGAACGCTTTCTATAGTAAAACTAT
TTACAATAATACATGCACAACCCCGGCGGGGTCTGTATGAGTGGATTGAC
CAATGCGCCAGGATGACCATTGCTCTATCCGACCAGACATGCACGCATTG
GTCTCATGCAGGTGCATGGCTCATGGGAGGGCTCCCAAATGTTCCTGACA
ACAGGCCCACACACATACAACTCGCATGATGTTTGGGTAAAGGCGCCTCC
CTCGCTTGCCGGGCAGACGAATGATGCTGGCTGCACAGTGTGGGACAGCA
CTGGCTGCCCTCTAGGCTCATGGCGAGGGCGAGAGCACCTGTAAAATGAA
GCCCCAGAGTCTCACAAGAAATCTGGCAGCAGCATTGATCTGAGGAGCTG
CGGGAGAATATGGCCAACGATGGCCAGCATGGCAAAGCGAGGCAGCAAAG
CATGTTTCCTAAAACAAAAGATGAAGCACTGAGCATGACAAGTAGTGGCG
AGTATACTGCGGCATACAGA
>a807r2546
TCAAGCAGAAGACGGCATACGATCCTTTGCAGTCGTCATACCGACGCCAT
ACGCGACGGGGACGCGAGGCAGCGCCCCCCCACCCCCCTCCTTCGATTCT
CGGCAGCGCCCCCCACCCCCCTCTTTCGATTCTCGGCAGCGCTGCGGCCC
TCAGATGAGGTCGGCGATGTTGGCGGGCAGCTCCTGGACGACGGTGCTGT
AGAACTTCTGGATGTCGCCCAGCAGGGGCTCGTCCTCCTTGGACACAAAG
TTGATCGCCACACCCTTGCGACCAAAGCGTCCGGAGCGACCGATGCGGTG
GAGGTAGTTCTCGGGGTTGTTGGGCAGGTCGAAGTTGATGACCAGCGAGA
TCTGCTGCACGTCGATGCCGCGGGCCAGGAGATCGGTGGTGATGAGCACG
CGGGAGGAGCCGGACCGGAACTCGCGCATGATGACGTCGCGGGTGTTCTG
GTCCATGTCTCCGTGC
>a808r867
AGAAGACGGCATACGAGATAGCCTCCTCCTCCTTCTTCTTCTTCAAGAAA
GCCTGATCGTTCTCGTCCAGATTCTTGTTGGCCTTGGGCTTCTTGAGTGG
CTTCGCCTTGCCGTCGTTGCCGGGCATTCTTGTTGGTGAGAAAGAAAGAC
TGAGAGCTGAAAGTTGTTGTTTTTTGCAAATAGATGACAGCTTCTGCTTT
CTCCGGAACAGGTGCGCTGTTTTATAGGCCTGCAAATTGCGGGCCGCTCG
CCAAACCAAGGGTGTGCGTCTCATGGGTGGCCACGATGGAGTAACGGGCG
CCCGATGGCGCCCTGGGGGACTGGGGCATTGGCTCTGGCACGCCTTTCGC
GCCCTCTGTGTCCAGCGTTTGGCGTTAGAAATCTGCAGTCGTTTGTTCAA
GGCGTGTTCAATTGTGCGAGGGAGACTGCGAGGGTGGAAGGGCGAGGTTG
GCCTGGCGCAATGCTGGGTCTTCGTCCTTCCGACGCTTCGGTCAGCGGGC
CCAATGTCAAACGAGCAGGTCCCAAGGACATGTTTGCGCACCTCGAGCGC
GTTAACAGCGCATTTCTAGCGTCAACATCTACGGCCAATGCGAAACACGA
GCGTCCGCTGCAGCGTACAGCCTGGCCGGCGACGCCTCAGCCGCTTCTGG
GCGTCCGTCCCCTGGACGAGGAGGAGCGCAGGCGCCGCGCAGATCGCGCT
GCGCGCTTCCACACTGTGGATTCTGGGCGAGGGGGGGGGCAGAGCACGGA
GGAAGCCTCGCTGGTGTCCTTAGCTCGAGCTGCCCACCAGCGTCAGAGCG
ACACCCATACCGAGACCCCTGGTGTTGTCCCCCCCAGCGCGTCTCCTGCC
TCTCTCTGCCCCCATCGCCCTCATCCCCCCTCTCCAGAGGGTCCAGATCC
TCTGAGGTTCTCGTCCTGGCCGCAGGTGCTGGGCACCAGTCAAGCCTTGG
AAAAGCCGTACCTGCGGCTGACCATCT
>a818r3705
AGAAGCTCAACAAGAACAAGAAGCTGGTCAAGAAGCTGGCCAAGAAGTAC
GCCGCCTTCCTGGCTTCCGACTCTGTCATCAAGCAGATCCCCCGTCTCCT
TGGTCCCGGTCTCAACAAGGCCGGCAAGTTCCCCACGCTCATCACCCACA
ACGACAACCTGGAGAGCAAGGTGGTCGAGGCGAAGAGCCAGGTCAAGTAC
CAGCTCAAGAAGGTGCTCTGCATGGGAGTGGCATCTCGTATGCCGTCTTC
T
>a820r176
TATGGCTTGGTACTAATAAGATCATCCGAACCATGAAGTTGAGCGAGATG
GCCAGCACCTCGCTTGGATACCGACATACCCCGAGCCGTCCGACAGCGAA
TTTCTCGGTTATTTTTTCGACAATGCCGCAGCTCAAATGGCCACCAATGC
AAAGAACCACGTCGCAACAAACTTTCGTCAGCTGTTCGCATGGTAACTCT
CCAGCACCACTATGAGCTGGATACCAAGCAGGAGTATGACGCAGTGAACC
ACATCTACGCGGAAACCTACCAAGGCGACGTTCCGGTCGTCCTAAAGTAC
CGCTCCGAGTTTCTCAGGCCAGATCGCGGTCATGTCGAATACCATCCAGG
CAAGGCCTTGCCGATGCTCTACAAATTCCTCGCCAATATCGAGGACAAAC
TCTCCAGGCCTTTGCCACACACCAAGCCCAAGCTCCTGCGCCTCTTCAGC
CTCCTCCCCATGAAACAGGGCTTTGCCTGCAGCTGCGTCAAGATGTGCGG
CTTCTGCCTACGCGGCCTGCTCCAGCTGGCGGACTGTGACGTTCCGGCTA
AGAAAAACGGAGTGGGCGAACCAACGCGACAGCGCTTGGCGTCAATATTT
CAAGATCGCCAAGTTTGAACCGGGCGACTGGCAGTTTGCCGGCGAGATCT
CCACCGACGGCAAGGGAGTCACCATCAGGCACCGGCGGCCAAAGCTAGTG
GCCAAGTCTCTGCCAAATTTGAAGGACTACGACAGAGTTCTTGGCCTTAA
CCCAGGACGCAAGAAAATGTTCGTGGCCGTCAGCGAGGCTGGCGGCGTGC
AACATGACTCCACGGCGGCGTTTTTTAACGATGCCAAGGACACCAAGACA
AAAGCGTGGCGTGGGATTGACAGCGACCCCTTCATCAGGACGCCTGCACC
AGGATGCCCACCAACAAGATGACATCGCTGAAGGAGTTGGTGCGCTTGGT
GCTGCCACGCCTGGACAAGCTGCCAAAGTTTCACATGGACAAGCGCTTCC
GAGACAACCGATTCAAGCGCTTCTGCTTTGCCCAGAAGACGATGGACAGC
ATCTGCTGAAAGCTGACCAACTATGCAGGAAAAAGGACCCTCGTCGGTTT
GGCAACTGGAGCAACATTGACCACGTTGGCTTCATCAAAGAACATCGCTT
TCTGGCCCCACGAAGCAGTTGGAGAGGCATCTTTGCCTCTGCTGCACCGT
CGCTTCAGTCGACGAGTTCCGGACTAGCAGGCTTCATCACCGCTGCCATA
CGCCGTCCGAGAACCAGAGGCACAAGTTCAAGGGAGAAGATGGCCAGGAT
TACCACAAGAAGATCCACGATATGCTGCATTGCAACTGGCACAGCGAGAG
GGCGGAAGCAGGAGGTGTTTCTGTCAACCGCGACGTCGACGCCGCCTGCG
ACATCCTGATGTTGCTCAACCTCCAGATCACAGGCAGGCCCCCTCCCCAC
GACTTCAGGCGTGGCTTCAATATAGCATACGTGGTATCATTGGTTTAGGG
CGTCCAGAGGGCGACTTGACTGTTCTCATGCATCTTGTTGGGATGAACAT
CGACATCCCATGGAAAGCACATTTCCATGGGTGCGGTGAATCTCATGGGA
GAGCTCAGCCCGTCCACAAATCCACCGACACTCGCAATGGCACTGCCTCA
CATGCTTCTCAAGTGGCGCTGGCGACGGGACCTGAACCAAGCTTGCAGAT
GCGGGCAATGTCGAGTTCAGCCTCGAGCACTGGCGCATCGGCCTTCATGC
CCAGCAGCGAGTTTTCCACGGGTGCGTGCCGCGTCTCGCACTCGGCTGCG
TACACCACGCGGCCCAGCACTGCTGACAAGGCAAAGGGACCCACCGAGCG
GCTGTCAATAAGACTATCCAGGGCCAAGGATTCGTTGTCACCCAGCATCC
AGCATTCACCCTTGCTCAATTTGTAGGGCGGAATCTGGGGGTCACGACTC
TCTAGCTCCTCTCCCTCCACTGCTGCGAGGCGGCGAACCAGCAGCCGGGC
AGCTGGGTTTTGGAGTATGTCTCGTGCACTTTGGCCTGTCTCCTGCGTGA
AACTGGCGCCCAGGTTCTCGGTGGCGCCGCTGGCAGACACGACCACCAGG
TCTCCGGGAAAGACGGTGGAGGAAGTAGCGCGTGGGAGCAGTCGCACCAG
GAGTCTCTCGTAGGGCGCAGCCTTGGGGTTGAGGGTAGGGGCCATGCAGG
GCCCTGCAAACTTGATGACGGCCGTCAGGGGACCTTGAAAGGCCGTCATC
CCCACCTCAATAGCCTGAGACAGTCCAGAAGCATTGGATCGCACCGCCTC
CAGCGCTAATGCCAGACGAGCGCTCAAGTAGCGCACACTCCACGGACGGA
ACATGGCGCCTCGGCAACCGTCACCCACCGTCACCGCTGCTCAACACCGC
ATCGTCTCACACGCCGGCATGCCCTCTAGCCTATGCAAATATTTGATTGA
GCGCATGCCGGGCACACAGATGAGAAACTATGAGGAGCAAGTTGGATGGC
ATGGTGGCCACCGGGCCGATGTGCCCCCGCGAGGCGCAACATGACGAAGA
GGCCATGCGGGCCACCACTTTATCAAGGAGAAGATATACCTTGCCGCTGC
CTTAACAGTATTGCCAATAGGTTGTGTACTATGTAAAATAATTTGATTTG
CAGCTCGTTTACGCCGCATCGCTCGAAAAGGGTATGGTTGAAGTGGTATT
TCTGTCTGCGCTCAGCTCTGATACCTGGCGCCGTGTTTCAAAGAAACATC
AATCGACCATCTATCAGTACATAAATGCAATGAAATATTCAGTCAGTTAT
CATTCGTATTAAGTGTGTTATTGGCTGATCAAACAGGACGACTTGTTACC
CCTCAGACCAAATCGTTGTCGCCGCCCACGACAAGGTCGTATAAAATCCA
AGTCATCACTACATAGCTTCTACGCACGTTTTTTTCACACTGCACCATGC
GTTCAGTGGGCTCGATGGATCGCCATTCTGGGCTCGGACGCTTCGACATT
GCATTGGGCAGCGGCGGAAGAAAGAACCCCCATTTGTTGTTCGGCTCTCC
ATTCCTTCAAAGTCGCCCACTCCGTGTGCCCTTCCGCTCTCGGATCCGAA
TTCCGTTATAGGCGCATGAACAGAATGCGCGGAGTCACTAAATTTGCGGT
CGCGGCGGTGCTTCTGGCGTTGGCCTGCGCCTCGCCCGTGTGGGCGGATC
AGGAGCAGGATGCTGGCACAGCAGCTTTGGCCAAGGCCCAGAAACAGATT
TCGGAGCTAACGCAGCAACTGAAGGTGGCCACGATCTCGTATGCCGTCTT
CTG
>a822r6150
TTTTTTTTTTTTTTTTTTTGTCTCCAAGCACGAAGCTGCTACATAGCTCG
CTGCGGCGAGATGCACATCGCGCGCAGCGCACCCTCCAACCCAATCCAGC
CAGCAGTCTCAGAGGATGCCGATCTTGTTGGCGACGTCCAACGCGTCGTA
GTCGGTGGTGAGGCGCACGAAAGCCTTCTTCAGACCATCGGGACGGATCA
GGGTGTTGATCTTGGCGGCCTGCACGTCGTAGAGACGGCGGATGCTGTCG
CGAATCTGGTACTTGTTGGCCTTGACGTCCACGATGAACACCAGCGTGTT
GTTGTCCTCGATCTTCTTCATGGCCGCCTCGGTGGTCAGGGGGTACCGCA
CAATCCTGAACGAGTCCATCTTGCGCACGCCAGGGGCGCTCACACGAGGG
TACTTGGGCTTGCGCTGCTGCGTCTGAGTTGTAGGACGACGGAAGGTCGT
GGACAAGCGGACCTTCTTGGTCCGCTTGACCTGCGACTTCTTCACCTCCT
TGGCGGCCTTGACGGCCTTGGTCTTGTCGCCTGGAGCCATTGTGCTAGAG
TGAAGCTCCTCCAGGAGATAGAAAGAGGCCGATTCGGGAGGGTGACACAC
ACCATGTTGGCTGGGCGCCCCGGTGAGGCTCTGCCTGGCGAACGGCGCTC
TCCC
>a824r2009
TCGCGCATCGGCTACTACTGGTTTCTGAAGATACGGAAGGCCTGCCGCGA
GGCGGGGCCCTGCGAAATGGGTGGCTTCACGCGCGTTCTGCATTCTGGCA
AGCCAGATGACTTGATGGACGAGATCCCCACGTTTGTGGCTAACCCTTTG
CCCCCAGAACACCCCAACCACGGCTACATCGTGCTGAACCGTCCCTACGC
GGTGATGCAGTGGGTGCGACAGGCCAACATCAAGGAAAAGTACGTCCTCA
TGAGCGAGCCCGATCACATCTGGCTCAAGCCCATGCAAAACGTCATGGAG
GCCAGCCACCCAGTTGCCGCGCCCTACTTCTACATCCGCACGGGGCACAG
CAAATACCTCCACCTGGTGCGTTCGTTCTTGACCCCGGACTTGACCCTGG
ATCAGGCCGAGCACATCGCGCCCATTGGCAACTCCCCGACGCTCATGCAC
GTGGATGACCTGGCGCTGGTGGCCCCCGTCTGGTTCAATCTGTCTCTGGC
CGTGCACAGCAACGAGGAGGCGGTGAAGGAGTGGAACTGGGTGCAGGAGA
TGTACGCATTCACCCTTAGTCTGTGGAAGGCGGGCATCAGGCGAGTGGAT
CTCAAGTCCGACATGATGGGGCAGCCTCCTTGGGACGCTGATGTCACCAA
GTACCACATCCTGCACTACACCTACGCGCAGGAGTTTGCAGAGGATGGCA
GGCATACCCCCGGGCGCGAGAAATCCTTCTTCATCTTCAACAAGCGCCGC
TTCGTTCATCTCCCCATCCCCCGCAACATGACCAACATTCCGGAGGCGTC
CACCAACACCATGACCCGACACCTCATCGACGCCTTCAATGAGGCCACCA
GCACCATTCCAGACTGGGACAACTACGCCAAGACGGGCGTCGCGAAGAAG
CTGTGGGATGGCAGCTTTGGGTGAGGCTGTGGGGGACACGGGGTGGGGGA
TCGTTGGGGAGTACAAATGTTGGTTTTCTTGTCACCCCACTACGCCCGGT
TTGGGAATCTGTCTTCTCTGCCTCAGCTCGATGTCTGGGAGTCGCTGCGG
GGCGTGTGGCGACGCGACAGCGGGTGCGGGGGGTAGGGACTGAATCGCCT
TCCGCCTGAGTGCTTCGTTGGACTTCGCGATGGACGCCAGCCTTGGTAAA
GGACCGTGCGGCCGTGTTTGCACATGGATCTTTTTTTCTCTCTTGTAACT
CGTATGCCGTCTTCTGCTTG
>a828r3910
TTCCTTTGAGAAGTACCTCACCGCTCGGATCAAGGTCGCCGGCAAGACTG
GCAACCTTGGCGAGATTGTCCGCGTGTCCCGCGACAAGTCCCGCGTGAAG
GTGAGCTCTCGCGAGGCCTTCTCCAAGCGCTACCTGAAGTACCTCACGAA
GAAGTACCTGAAGAAGCACAATGTCCGCGACTGGCTGCGCGTGATTGCCT
CCAACAAGGACCGCTCCGTCTATGAGCTCCGCTACTTCGACATTGCGGAC
CAGAGCCAGGAGGACGAGGAGTAGAGCGTTTGACTCTCTACAGTTGATGC
GTGGAGCAGGGGGTTGCACTCTGACGCTATAGGCAGGCAGCACCATTGCA
CGGTCTGTTTGGGGTGGCGCCTGAGAGATTTGTCGAGCTGCCAATGGCCA
TTGGGGCTATATCTCGTATGCCGTCTTCTGC
>a831r521
CCTAAGGTAGCGAAATTCCTTGTCGGGTAAGTTCCGACCTGCACGAATGG
CGTAACGATGGCCACACTGTCTCCTCCTGAGACTCAGCGAAGTTGAAATG
TTTGTGATGATGCAATCTCCCCGCGGAAAGACGGAAAGACCCCATGAACC
TTTACTGTAGCTTTGTATTGGACTTTGAACAGATCTGTGTAGGATAGGTG
GGAGGCTTTGAAGCAGGGTCGCTAGATCTTGTGGAGCCAACGTTGAAATA
CCACCCTGGTGTGTTTGAGGTTCTAACCTAGGTCCATTATCTGGATCGGG
GACAGTGCATGGTAGGCAGTTTGACTGGGGCGGTCTCCTCCCAAAGCGTA
ACGGAGGAGTTCGAAGGTACGCTAGTTACGGTCGGACATCGTGACGATAG
TGCAATGGCATAATCTCGTATGCCGTCTTCTGC
>a835r3946
TTTTTTTTTTTTTTTTTTTTTACATCATAGCTTCGTTACAACCCATAGTA
TCGCTTGCCATGTACGCTCTCTGCTCGTGTTTAAAGCGCATCAGATGCCG
AAACGCGATTAGGCCCGACGTCCTCGGCGCGGGCGCGAGCAAGCTCCTCC
TCAGCGTCGCGCTGCCCTTCCAGCTGGTATTCCATGGCAGAACCCCAATT
ATGCCCTCCCTCGCCATGTTTCTTCTCAGTCTCGTGCTCTCTGCCAGATC
CATTGTGACGATCGAAATGGGGCAGCTCGCCGCGCGCCACAACCGCAGGA
AAATGCTGGTGCGCGTTCGCGTTACGAGGTGAGCCGAGGCTTCGCCCATG
ATACACAGGCATGCTCTCGGTGGCCGAAGCCGACTCGTTAAATCCAGAAT
CAGTGATGGCCATAATTGCAGGTAAATCGAAAATATTATGTTTTTTTTTT
TT
>a838r1170
TCCTGCGGACTGATGCCCTCAGTAATCTCGCAGACTCCTCGCGTAAAGCC
ACGCTAAGGCTTTATTTTAGCGGGCTTGGGGGTTTTCTGGAGGCGCGAGC
AGTTTACAGCACGCGGCAACCATGTGCGGCATCCTAGCCGCGCTGGGTGT
GACCGGCAGTGCCGAGGAAAACCGCCGCGACATTCTGCGCCGCAGTCGTC
TGCTTCGTCACAGGGGTCCTGACCAGAATGCTGTGTATCAGGCTCCCGAT
GGGCGCGCCTTCCTGGCCTTCGAGCGCCTCATGATTGTCGACCCAACTGA
CAACGGCAGGCAGCCGTTCCAAATCCCGACGCCTGAGGGCAACATCGCCT
GGGCTCTGAACAGCGAGATTTACAACCACGTTGAAATTCGCCGCACCAAG
TTGGACGACGCGGACCTGGGCTCCAAGAGCGACAGCGCCATCATCGGGCA
CCTGTACGCTCGCTACGGGGACACCAACGAGCTGTGGAACTCCCTGGACG
GCATCTATCTCGTATGCCGTCTTCTG
>a842r163
AGGCCGAGGCAGACGGGGGTAGGGCTGCCAGACCTGAGGCCTCCTCTGCA
AACCCTCCGAGGCTCCAGGGAACTGCGCGTTGCTCTTCTTTAGGAGGCTC
TCTCCTTGCTCCAGAAACGTGGGCGGACTGGTCAGACGAGGAGGGCGCGG
GAGCTTGGGAAGACTGGCAAGTCTCTCCTCAACATGCTCCCCTTCCTCAG
GCACCCGTGCCCCTGGCCGCCCATTCCCGCCTGCGCCATCTCCAAATCGT
GCGTCCCAGCCTCACGAGCCGGGTGCCCGCCTCGGTTCGGATTTTTCCCG
CGGCCGAGGGAGCCTCGGCTGGCGCGGCACGCTGGATCTTTCACACCATG
GGACCAGAGCGAGTGCACATGCTGCCGGGCTTCCAGAGTGCGGATTTTAG
AGCGGCCCTTCATGAGGCCGTTGCCGAGACCGTGGAGCAGGAGACAGACG
TCGCGGCGCTGGATCTCGTATGCCGTCTTCT
>a856r959
TTGACTGAAAGCGTCTCGTGCGCGCCTCGAAGCAACGGACGAGGGTGCAC
ATGACAGTCGTCGCCTGATTTTTACGACTCCAAACTCTACTGTTAGTTTT
GTTTGATAATCAAGGGGCGTCGTGGTCTGGTAAGGTCACGATGACGAAGA
GCGCGGAAGAGGCCGTGGCGGCCATTGCCGCTGCCAAGGACATGGCCAGC
CTGGAGGCAGCCATTGCTGAGGCTTCTTTTTTGGACGCCATTCCAGGAGA
GGATCGCCAGAAACTTAGGGCCGGCCGCTACAGGCTAAAGAAGATGAAGG
CTGAGTCTGGCTCGAAGGGCGGAGCTGGAGCGGCTGCTGGTGCGGAGGAA
AAATCCAAGTTTGCCAAGGCGAGCTACGACGCTGGTGAGTTCCCCCAGCT
GGCAGACAAGCTGGAAAAGCTCAACTGGAGGACGTTCCGCGACCCTGGCA
GCGGTGCTCTGATGAAGCCCAAGAAATACTACGAGCTCTAATCTCGTATG
CCGTCTTCTGC
>a862r1176
AAAGACCACCAGCAGACAGGGGTCTCGCTGAGCGCTCAGTCTTTGGAGTG
GCCATAGTAGTTAGACGAAGAGGAGGCAAGATGGTGGTGCTTGCAGCTGC
CATTGTGACGAAGAATGGCAAGGCCCTGGTATCTCGGCAGTTTGTAGAGA
TTTCTCGGATCAGGATCGAGGGCCTCCTGGCCGCTTTCCCAAAGCTGGTT
TCTCAGGGCCAGCAGCACACGTATGTGGACACGGACACAGTGCGGTACTT
GTACCAACCCCTGGAGAACATGTACCTGGTGCTGGTGACGAACCGTGCAT
CCAACATTTTGGAGGACTTGGACACGCTTCGCCTGTGTGGCAAGGTGGTA
ACCGACGTGGTTCAGACCTCCATGCACCACCTTCCTCTAGAGTGCGCAGA
CGAAGAGGCGGTCCGTCGTGCGGCGTACGATCTGATCTTTTCCTTCGACG
AGATCGTATCCACGGGTGGCTTCAAGGAGAATGTGACGGAGGGTCAGGTG
AAGCAGAACACGGCCATGGACAGCAACGAAGAGAAGCTGCATCGCATGAT
CATCCAGAACAAGATCAACGAAACCAAGGACGTGATGCGCAACAAGGCGC
AGGAGATCGACAAGCGCAAGATGGAGGCCAAGGCATCTCGTATGCCGTCT
TC
>a867r361
AGAAGACGGCATACGAGATTGAGCCTCCTCGACATTCCACGCCATCACGA
CCTAGACTATATGCAGGTCACGTCTCACGTGTCCTCGTCGAGACATAAGA
CACTAATCATTTACACCTCGACATTCTCTATATGAACAACGCAATTTGTA
TTGTTGATTGCAATCATTTGTTGGCTTTTGTTGTAGCGTTAGCCTCATTG
TATTAATGTCTCTCCTCGCCGCTCACGCTGGCGTTGGCAACCGGGCGTTC
CAGGTGTCCCGTGTGGCTGCCCCTGTCCGCTCTGCGGCGATCGCCGTGCG
TCCCCGCCTGACGGCTGCAGTCGCTCCCGTTTCGCACCGCGCCATCATCT
GCCGCTCCATGGCCACCGAGACTGCATCTGAGCCACTGAAGAAGAAGCGG
ATCTCGTATGCCGTCTTCT
>a881r616
CTTCAGGCCGGACGCCGAATCCCACAGAGTCGTCCACACAGTAAAGGTGC
TGTGTTCCGCGCGTGATAGCTGGTCTATTGAGCAAAGTGGAAACAGCCAC
CATGGGCAACGGCCGACTGGTTGTGCTGGGCATCTGCCTAGGCCTTTTGG
CTCTGACGGTGCAGGCACAGCATCTTGAAGTGCGCCACTGGTTCCCCGAG
AATCCCGCATTGGAGTTTACCGCTGGCAAGGAGGTTCCTGTGGTATTTGG
TGTGCACAATGCTGGAGCCCAGCCTTTGAACGTGAGCTTTGCCACGGCCA
GCCTGTCCGCTGGGTACGACGCCTCTGTGGGTGTGTACAACTTCAGTTCC
CAGTTCTTGAACGACATTACCCTGACCACTGGCGTGGAATCCAGCGTGGA
AATGAAGCTTGCCTTCCCTGAACAGCATCTCGTATGCCGTCTTCT
>a887r985
TCAAGCAGAAGACGGCATACGATGTATCTAGAGCCGCGACATTGCTGACG
CTCAAAGTCATGGCACAATCTCGTGATAAAAAGCCAGGTATTGCACCAGA
TCCCCGTCGACTGCCCTCAGTCGAAGCTGATCAGCGGTGCCGCGGTGTCT
TGTGCCACCGAGACGGGCTCGGCGATCTGAGGAGGAGTCGTCTGGGGGGC
AGGTGCAGTCTGGCTGTCCAGGGACCGGGAGAGCATTTCGAATGACTCCA
AAGCCTGGGCCAGCAGACCCTCGTTGCCGCCGCTGTAGTCGCTGATCAGA
CCACGGAGCTGCGCTTGGAGCTGCTCTGCCTTGCTTCTCATGTCCTCGAC
GGCGATGCCCGTTTCGCCCATGGCGCCCATCTCCCACAAAATCTCTGCGG
CATCCTTGGACAGCATGGACAGCTCCCGGATTTCGTCTCCCTGAGTAGGA
ATGGCAGCCCCGCTAAAGCCGGCAGCCGTGGTGGCACCGTCTCCGACTGG
AGGGGGCCTGTACGCGGCGTGAGTATTCCCCTCGCCCTCCGGATGTGGCA
CGCCATGCTCCCGCTCGTATTCATCCGTCTCATCTTGAGCACCCATAAGA
GGGCGATCCAAAGTATTCAGCGGGTCATAGCCCTCAGGTTTTGAGCCTAA
GAGTTGCTGAAATTTTGCCTTGAATTCGCTGACGCGCCGGCTGAAAGCTG
TTCCCGACATTGTTGCCAGGTATGTTCTCTGCTCTGTTTGGCTGCTTTAA
ATCAACGCGACGCGTCAAATACTATGCAAATTACCTTGTACAAAGATCGG
TTGTCGGCGGTTGATGAAGCGTCCTCTGCCAATCGATCTCTCGCTGGTCG
TCGTGTCGGGCACAATCTCCGCAAACAGGAGCGCGCGAGGAACCCGACCT
GCCACCGCTCGAGCGCTCCGCCCTTTCCCGCAGGGTTCCACAAATAAACT
CTGGAGGGCGCGTGCGCCTGCAGGTCTGACGTCCTCGCCGCGCAGCGCCC
TGCCCGCCCCCATCCGCCAGATGTCCATCCTCAGCCACGCCCACGCCGAC
GAGGGGTCGCGCATG
>a890r2351
CAGAAGACGGCATACGAGATGGGCCTCGCGCTCAGACTCCAGGAGGGTCA
GAATGTCACCCTCACGGACGGGGCCCTTCACGTTGCGCATGATCAGGCGG
TTCTGGTCGTCCAGGAACTTGACGCGCACCTGCGTCACCTGACCACGGCT
GCCGGTGCGGCCGATGACCTTCATGACAATGGCGAGCTTCACGGGCGTAT
CCATCCTGTCTGTGCAAGTCCAAGGCTCACAGACTATCTTCTAGGCAAAA
GAGGA
>a897r85
CAGCGCTCGCGGCAGGAGGTGTTGCAGTTTGGCGTGCTGGCCATGTACCT
GCATGCCTCCAATGGAGTCACCACGGACCTTCTCGTCGGCTTCCAGAGTC
ACCAGATCCTGACGCTCTTCGGCGTGGACGTGAGCGAAGAGCGAGAGCTG
CAGCAGGGAATCACGCTCACCACCAAGGGCGAGCTCTGGGGCTGGGCCCA
GCAAGTGGAGCGCGTCCTGCAAGAGACTGGGCGAATCCTCCAGCGCTCGG
GCTGCTCCAGTTTGGGTGAAGCGGTGGAGCGCTGCGCGCAAGGTGCCGGC
GTCGAGGCTGCCTCGAGGGAAGAGCAGGCCTCGGCTTCGGCCTTTGTCCA
ACGCTTGGTCGCCTCCATTCCCACCTTTTTCGACGGTGGCGCGGTGGGAG
ATGGGAGGCGCCTCGGCTTTCATCGCAGGGCCCAGCATCTGGCAGCGGAC
CTCTGCCTCAAATACGGAGCCGAGGATGCAAAGTTCAACTTCAGAGACAT
GGGTCAGCTGGCCTTCGACTCGGGGTGTCGCGGCGTCGCCTCTCTCTTGG
TGCGGGGTGTGGTGCACATTGCTGACGGTCCCCTCGAGGCCCCAGCCGGG
GATGCCGACCCCACGGGCTCTCCCTTTGAGACGCTGCTTCGGGCGTCTGC
AGTAGTGGCCGGCCGCATGATATGCCTGCACCTCCCCCACGCTGCGGTGG
CTCCCTGGCAGCTGTCGCGCTTTCTTTTGAGCCAGCCGGAGAGCGAGGCG
GAGCAGCAGTGGGAGAGCAAGTGGCGTGCCAAGGCCTCCACGGCCTACTG
AGCGTGCACGAGAATTTCGTCGCTGTTTCATACGTATTCCTTGCTGCTGT
GCACTCGTATGCCGTCTTCTGCTTGA
>a908r1626
TGGCGGCATTCTTGGCGAGCGGGATCCAGCCTCGCTCGCAGAAAAAAAAA
GTGTCTCTGTGGAAGAGGTTTGGTTTTGCGAAACAGCTTTGTTTCAGCAG
GTAGAGCCATCAGCTTACCTATTGATGCCCTTCCACAGACAGGGCTTGTG
AAACTGCCATGTGCATGGGTATTCTGTGCGTCAGAGCCAGAATGCAAGGA
ATGACAGAAAAAAAAAAAAAAAAAAGATTAAAGAATAATTGTTTTTTCAC
GGAGAAGAAATTCGCGCCATGATGAGGCTCGCTGTAATTCTCATTCTGGG
GACGCTCACCCTCCAATCTGTACCTGGCGCCACCCGAGGCGATCGATTCA
CCACTTCCAATCATAAAGAAAGTTTGGCTCGAGCTCAATTCCAGTTCGAC
GCTCTGGTGAACAATAACCTTGCCCACTTGGCTACAGGACAAAGCAGTAC
CCTAAGCGATGCTATATCCATTATCACAAGGAAGGGGACAAAAGTTTCAT
CAAGGTCGCTGCTGTTATCTCGTATGCCGTCTTCTG
>a917r129
CCGCCACAGAGGCGGGAATGCCGCTCTGCTGCAGGCGCAGGAGCAAGTTC
TGCAGCGCCACCTGGTTCTGAGGGTTGCTGGCGGCGTACGGCTGGCCTGT
GCCCAAGCCCTGGGCGGGAACAGAACCAGCATACAGACTCCCAAACCCCG
CCCCAGCGGGCCTGACGGGAGAGCCCGAGACTCGCTCCAGCGCCGGATCG
GCAGCAGGACGCGGGGTCGCCTCCGAGGCAGGGGCAGGGGGGTGCACGGA
GGAGGGGCGGTCTGATGCTGATGGCTCCTTGGATGCGGCTTGTGACCACG
AGCTGGACAGCGCGGGCAGGGGCTTCGGAAGCAAAAAAGTGAGGCTCACG
TCTTGGCCCACGCGGATGCAAGATCCGGTGACGAGCTTGGCGCGCGCGTC
GGGCCCCAGCGGTGTGCCATTAAGGTCTACACCGTTGCGGCCCAGCACTT
CAAGAACCCAGCATCCAGCAGAGAAATCGTAGACGATCCTGGCGTGCAGG
CGGGAGAGTTGCTTGCCCTCACCCAGCGGCACGTCGGTAGCGCCCGCCTT
TGTTCCCCTCCCAAGCGTGATCTCATATTTTTTAATAACATAGTCAATAT
TCTCCCCCAATAGTTTGGCAAAACCAACCTGCTGCAGTCGCGGATCATCG
GGAGAGATGACGTCGGAACGGCCGCTGGCGCCCTCCTCCTCCAAAGCCTG
AGACGGCCCAGACATACTGGACAGTGCCCAAACAAGTTTAAATAAAATTT
AAATATTGGCGAGGGGGTGCCGATCAGGTCTGGCAGGAGTACAACCTGTG
GCGTGGCGCGTCAATAGCGCTCATGACGAGCGTTGTTGGCATCATCCATT
GGCCTTGTTCGTGTGGAGAGCCAGATTGGTCCACAATGCATCCCCCTCCG
CCATAAATTGCGATTGAGCTGCGCGTTGTCGAGTACAACAAATGAAATAC
AAGTTTGTATACTGTGGAGCTGGTGCATCTCGTATGCCGTCTTCT
>a930r752
TCAAGCAGAAGACGGCATACGAAACAGGGGCATGTCCTGTGTTGGCGTGG
CAAGCAGGGCACAGACATGGCTACTTGGCTCAGGGCTGCGGCCTGGACAG
TATCTTGTGCCGATCAAACGAAGCAAGCGCGGGCGGAATCGATAAAAATC
GAGTGAGAGGCGCACGCAGACACTAGAAATCAAGCAGCCGACCGAAAGTG
AGCAGGTCTCTGGGACCAAGCCAAATCTAAGCAGGCGACGAACAACCAAT
GAAGAATCACTTTCGCCAAGGGAGCAGCGGGAGTGCAAAATGGTAGCACT
GGAGTGCGATCATTCAAAACGAACGAAGCACCGGGCGTGTATCCAGCACA
GTCCCCAGCATGCGAGGGAGCTGGCAAGGCTTGGCCAAAGAATGACGAAT
GAATCTTGCGAATGACGCTAAAGCGGCGGACATCTCAGTCTGCCGTGAAA
CTACAAAACTGCGCCGTCGTTTCCGGCGCAAGGAATGGAATTGAAGGGCT
GCTGCTTTGGACCGGGGAGGCCTTCTGCAAGGGAAACATGCCGATGCCCT
CTACTCCATACAGCGCCTCGCCGACGCCGCCGAT
>a940r653
CAGAAGACGGCATACGAGATAAAGCCTGCTCCAAGATCTCGTCGGGAAAG
TCCATGATGTTCCATGCGACGGGCGAGACTATTGCGGGACGCCTTCTACG
AGACGTCTCCGCTTGAGTTGGCGTGTCGGGGCCGAATGTGTGCGTCACCG
CCTTGCGCTTGCGAGTGGAGATAATTTCAGCCATAGCAAACGCCCAATGC
ACCACATCAAATATTATAACTCAATGGTGCATTCAGCAAATGCAACTAAA
ATTCCCTGGAATTTTGTTGCATTTGACCAGGAGGGACGAGGGCTCCGAAA
GAAGGCGCGCGAATAAATCGCGCCAAATCTGGTCCTA
>a942r1326
CCCGCCACACCATGATGGCACACACTAAGGCGCTGAATCGTCGCCGCTGC
AGGCCCAGTCCTAGCCCAAAGCGATGGCCGCATTTCGTGAAGCAAAAGAC
TGAAATGCAAAATAACAACTCTGTGCGCCGAGCTGCGCAGATGTGGATCA
GAAGGAGCCTTAGAGAGAATCTGTCCAAAGCCTGAGGCTTGTGCTCAGCG
CGTGGCCATCTTGCCGGCAACATGACGTTGGAGCAGCCCTGTGCTCAAAT
TCAGGCCCCTATAGCTGATGTGGCTAGTGAGGTTGCTTTACCAGCGTCGC
TGCCGGCTGCAAAGATCATGAGTAAGGAAAGTTCAGGCGGTGCTGGGACG
CCCACGACGACAGGCGACGCGGACCAGGCGCCTGAAAGCTCAGGAGCGCC
TCCCTCATCCTCCAATGCTGCATGTGGAACTGATAATGTATCTAGAAGCA
AGAGGAATGCATCTGAATCTCAAAACGACGAGCCGGAAGCCGAGGGAGCG
TCGGTGTCTTCTGGCAACGTGGACGAAGCGATCGGTATTCAGTCCTGCGG
TTCCCCAACCCACAGCAGCGCACCGCAGGTTGTGAGCGACGCAGAGGGCA
GTGCGGATTGCCAAGGAGAGCCAAGTGATGAGGAGCTGAGGTTGTGCGTC
CGGACCACTCTGCAAGGCGCTGACTTCACTCAGATGAGCGCCAAGAAGGT
TCGCGATGCTTTAGAGGACGCGTTCAAGTGCAGTCTGGCCGATCGCCGGG
CCCTTATCAGGGATGAGATTGGCAGATTCATGGCGGAACAAGACGAAATT
GCCGCCAAAGAGGTCAAGGATACGAAAGAGCCACCTCCCAAGAAGAGGCG
ACCAGCTCAGAGCAAGTCGGTGAAGCTAGCGGCGCTGTCGCCCAAACTGG
CGGCCTTCATGGGCGAAGAATACATGAGCCGGGGCGAGGTGGTGCGCAGG
ATCTGGGACTACATCAAGGCTGAGAAGCTTCAGGACGAAAAAGATAAGAG
ACGGATTCTGATCGATGCCAGGCTGGGCACCATCATTCCCGGCAAGGCCA
TCAACATGTTCCGCATGAGTGCTGCCATCGCGAAACATTGCCGAACCGTG
GAAGACCTCCTTGAGTAGGCAGACTTGGCTGGGACATTCCTATCCCTTTG
CGACGGTCTTCGTGACATTCATTACTGTTGTCGCCGTCATTGACATCAAT
CACTGACTCTGCAAGGGAGGAGCGCAGCCCCTCGCCGCGACGGCGCCGCC
CGATCGCTTCTTGTTTTCTAGTTGTTCTGCTGTGCGTGCCTCTGTCGAAA
GTGAGAGAGGCAAAAAAAAAAAAAAAAAAAA
>a954r1209
TCAAGCAGAAGACGGCATACGAAGCAGTGAGCCAACCTAGATGCCCTTTC
CTACAATAGAGGCTTGGCCCAGATTCATCACGAGATACTGCCATTTTTCG
GCGAACCCACCACGGGCTGGCTAGGGACGTATTGCCCCTGCCATCCAAAA
TTGCTGCAGCGGCCCACACGAATTACTGCAGCATTTGGATGCGCACAAAA
ACAATTTTGGCGAATGAAAACTCTGATCGTGCTTATTAACACACGTGTCC
TGGGCCCCGCGCGGATATCCGTGACGGCTGCTTGACGGGGAAGCCCTTAC
GAGATCGTCCGACAAGTGGGGGGGAACACCTCGTACACGGGACAACACGA
CGTCCGTCAGCGCGTGAATTGCACACGACATTAATAATCGTGCATCTGCA
TATTTAGCGTATTCATTAATATTCAAGAGGTTGTAATTTTCAATAGGAGT
TTGCAGTGCTTCGGTGCTCGTTGAATCGCGACGATGAAGTCTGTCTGGGG
AATTGTGCTAATTTTAGCCATTGCTGCGCCGCATCTCTTGCAAGCGAGAT
CCCTTCTTCAAGGCCGTGCCTCGTTTACGGGCACCTCTGGTAATACAGAG
TCCGTCTCCTTCTCTACCGACGATCCCTACTCTGGTACCAAGATAAAGAC
GGCTTTCGGGGCTGCTAGCGGCTTTTT
>a957r2907
AGCCTCTTCTCCGTACTGTGAGAGCATCAGCTAGATACGATGGCGAGACG
TCCTGCGAGGTGCTACAGGCAGATTAAGGGTAGGCCCTACCCTAAGTCTC
GCTTCTGCCGTGGTGTACCCGACCCCAAAATTCGCATTTACGATGCTGGG
GCTAAGCGCACCAGCGTGGACAACTTCCCCTGCTGCGTCCATCTGATCAG
TTGGGAGAAGGAGAACATCAGCTCCGAGGCCATGGAGGCGGCGCGCATCG
CCGCCAACAAGTACATGGTGACCAACGCCGGCAAGGACGCCTTCCACCTT
CGCGTGCGCGTGCACCCCTTCCACGTGCTGCGCATCAACAAGATGCTTTC
CTGCGCCGGCGCCGATCGTCTGCAGACGGGAATGCGCGGCGCCTTCGGCA
AGCCCTTCGGTCTCTGTGCCCGCGTGGCCATCGGCCAGATCCTGCTGTCT
CTTCGCTGCCGTGACCAGCACGCCGGCACTGCCGAGGAGGCGCTGCGCCG
CGCCAAGTTCAAGTTCCCCGGCCGCCAGAAGATTGTGAGCTCGCGCATCT
CGTATGCCGTCTTCT
>a959r1348
AGAAGACGGCATACGAGATCCGCCCAGGCTGGGCCCCTGCTTGTGAGCTC
CACCCTTCTCAGCGACGTGGCACTGAGCGCACTTCGTCTTGAAAATCTTG
GCACCTAGAGCTGCGTCACCCGCCGGAGCGCTGTCGAAGGACGCCATAGC
AGATGATAGGCAGGGGCACAACCGCCTCGCACGCACAAGAGAAAACAATA
ATAAAGGAGGGACAGTTCTGGAGGCAGTGCATGCCGTTGGGGGTTGTTCA
AG
>a963r3242
CGGGAGACTGCGAGGCGGGGGACTCGGGAGACTGCGAGGCGGGGGACTGG
GGGGACTGAGAGCCGGGGGATTGGGGAGACGGCGAGGCAGGGGACTGGGG
GGACTGGGCGCCGGGGGACTGATTGAACTTGTTAATCACTTCCTCAAGGA
CGGCTTTGGCGTCGTGGCAGTTGCCTACGTTTGAGCCATCAGGGCGCATT
ACGTTGCACACAACCTTTCCATTCTCGGACTTGACGGACACTTTATAGCC
CTCGAAGCCGAGCACGCCATGGTAAGGGTGCTTGTAGCCCTTGTTAATGA
TGTCCAGCATAGTTTTGCGGACGATGTCAGAGCTTGCAGCAAACCAGTCG
GTCTTGTTCGCACTGGGAGCCTT
>a964r200
CAGAAGACGGCATACGAGATGATGATGCCGATGTTGAAGGTCATGACGAT
GAGCATCATCATGAAGTCCAGGAAGACCACGAAGCCCGTGAAGAGGCAGC
GCACTGCATTGCGCTTGAGCGCGCCGTTGTGGTAGCCCAGACGCGTCGCC
ACCGTGGTGCCAAACCAAGGCTCCTCGTCCACCATCTTGGGCCCTCCCGG
TCCGCAACAGGGGACGTGCATGGAGGCAGCCCAGAGGGCCTCCTGGCGCA
CGCGCCAGGCCTTGAGGAGCTGTATGAGCACGCCCAGGGCGATGATGGCG
ATGCAGGAGCCGATGTAGGCACCGTTGGTGGTGGGCACCCACTCCAGGAA
CAGGATCATGTCCGACATGCTGGCGTGCAGCCACATGCGCATGGCAGGCG
GGCTCGAGTCGTCGCCGCTGCCGCAGAGCTGCGAAAAGGTCTCGCCCCCC
GCGTCGTCCCCGCACATAGCCACAAAAGGCGCGCACTGGCTCATGCCGGG
CATGCCCAGGCAGACGTTGGAGAGCGTGCCTATGGGGTCGTTGCAGTTGC
TCTTGCTGGTGCACTGGCTGCAGCCAGGCATGCTCATGGAGGAGCACATG
GCCAGCACCGCATTGATGGCGTCGTAAGTCATCACCATGTGAGGCACTGG
GGTCACCGCCGTGCACTGCTTCACCACGCTGCCAGGTCCGCACAGTGCAT
TGTAGCGCTGGCAGCCGTTCATGGAGGGCATGTCGATGCAGAGGTCCGCC
AGCAGGCTGAAAGGCTGGCAGTAGGTGCCGGCTGCCTTGCCCTGCTCGCA
CTGCTGCTGGAGCGAGCAGCCCGTCATGAAGGGCATGGACGCGCACAGTG
TCGCGATGTCTGCGCTGCTCACCGAGTCAGACTGCTGGAAGGTCTCGCAT
TGAGGGGCGTCCGGCTCGTCGTAGCAGCCGCCCAGAGATGGAGAGGGGGC
GGGGGCAGGCTCGGGAGCGGGGGCGGGCAGGCCTCGGGTCAAGGCTGTGC
GGTCGGCGTCGTCGGCGCTCGACGTGCGAACGCCCGCGTGCGGCAGGGAC
GCCATGGGGGATGCGGGAACCTGGCTGGTGAGGGGGGTGTGGGGGCGCGA
GCCGCCCGGAGGCAAGGCGGAGGCCTCGTGGCTGTGGAGCAGGTCCATGG
CGTAGCTGTCCGACATGGTGCGGATGGGCGACAGCGTGGGGATGACGGAC
TCTTCGGGACCCGCGCCCGCGCGGGGGGTCACTGATCCGCGACCAGCCTG
GAGCATCGGAGGGATGATGACGGGAGAGAGCGAGCCCGCAGCATTCTCCA
CCGTCAGACCGCTGCCCAGCAGCGACATCTGACGAGGAGAGGGCGCCACG
CCCTCGACGTGAAAGCCCACCACCTTTACCGGCGGCGTGGCGTCCTTCTT
GGACTGCGGGCGGTCCATCGTCCAAGAGCCCTGACACACTCGATGACTCA
CTCCACGGCCAGCGATGAGCTGTGCACGGCACGGTCCAGAAATCCTTTTT
CCAGTGTCTTAGACCATACGAGCAGCCGGCAGCGTGCACCGCGTGCGTCG
CGGCCCTCCAGCGGCGCGAGGCCCGGGATGAGCTGGCGTCGCCACCTCGA
TGCGAATCGCGGCGCGCGCCAAGTTCAGCGCTCCCACGCGTGGATGCAGC
GTTACAGTCCAAACCGACAAAATACAGCGAGGCGGGGGAGGCGCCGAGGG
TATGGTGCTCCAGGATGAGGAGTGCGCGCGCGTCATGGAAGAGGCCGTCT
CTGGATGCATTGCCTCCTCATCAGCCCTGCCTGAGCCAACATCCCCAATC
CCCCCCC
>a972r1834
CGGCGTCTATCCACATCTTCATCAGCGCCATACTGCCCACATTTTCTCCC
CGCTCGTAGCGAGCTCTGTAAAGGCACTTTGCACAGAGCGCGGGAGGGCT
GGGAACGCTGGCAGCCATGCCGGAGGGCGAGGAGGTCGAGATGGAGGCGA
TGGACGAGGTGGGCGATGATCAAATAGACAGGAAGAACAAGGACAAGTCG
TCGGGCAAGCGCTTTGTGATCAAGAAGTGGAATCTCGTATGCCGTCTTCT
>a980r4294
TTTTTTTTTTTTTTTTTTTTTGACTGTGTCCGTCTTACATGCACGACACG
AGCTGATCCGCAAAGTAATGGGAGAAAATCTCCGTCTACTCAACCTTCCT
CCTGAAAGAGCACCCCTCAGTCAGGCGAGCCTTGCCTCCGGTGGGAACGC
AGAGGACGGTGTTGCAGTTAGGGCACACCACGACCGTCTGGCTGTGGCTG
AAGACGGTGGTGATGACGAAGCAGCCCTGGCACTTCACGTCCATGAAGTA
AGAGTTGGGCGACGCTACCAAGCGCTTGAGCTTGTGCTTGCGCTTCTCAA
AGTCCGCCGGGGGGTGGAGGAGATCAATGTCGCACGCCAGCACCATCGTG
TTTTCTCCTCTGAAGCCGCAATATCCAAGACGCGGAGAAAGAGGCAGAGC
GTGACGGCCAGAGGGCCTTTGGAGG
>a983r487
AGAAGACGGCATACGAGATCGTCCCAGTCCTCCAGCTCGAATCGCACTGC
CGCTCGGTTGGTCAGCGGGGAGATGTCCTCGGAGCACAGCTCGAAGGCGC
GGTTGTAGTGCGCGATGGCCTCCTCGAATCGGCGAGCCTTGTACGCCGCG
TTGCCCAGCTCCTTCTCCTTGACAGAAGCCTGACGGGCCTCCGAAGCCGG
GCTGGGAGCCTCCGCCGGCTGGGGCTCCTTGCTGGGGGGTGCAGCCGCGG
GCGCCGGCGCTGCCGCCG
>a987r372
GAAGACGGCATACGAGATGTCTTCCAGCTCTATTTCGTTCGACAAGGCGC
TCTGCATCCATTGCAACCTCTCCTGCATGCGCTGCAGCTCGTCCACCATG
CGGGGTGTGCCCTGGAGCGAAGGCCTCGAGAAGCCGCGTGAGGAACACCC
ATGTCCACCGCCCCCCTTGCCCTGTTCCGGCCCTGTGGGAGGGCGTTGCC
TGTCCCAGGACTGAGATCGCGCTCGACTGCTCGGAGGGGTAACCCGCCGC
GCAGAGGAGGGAGGGGGGGTCTGGAAGGAGGGCTGCCGCGTCGACTTGGG
GCCCGGCAGCGAGAACAAATCCGCTTCATCGTCGCTGCACCCGCTCGACG
GAGAACATGCCGCGCGGGCGTCGCCCGCGGGGGGAGGAGCCGTTCGAACA
AAGAGGTTGTGGACAGCGCCAAACTGGCGATGATGGGACGGAGAGGGCGT
GGTCCGAAATGCGGGAGACACGCGATCGCCAGTAGCAAAACCCATGCCGG
GAGAAGGGCATATGTTCTCCTGTCCATAATAATCCTCACTCATTGTGTAC
ATTGCTGCGCGCTCAGCCGGGCCACGCCAAAATTTATGCAGAACGCACAG
GTCGCTGCTTCATCCCACACAACGGGGCTGTGGTCAAACCTCAGCCTCCT
CGTGTAAGCAACTCTCCCGTAGTTTTCTTGCGTTGAAATATAGCTGAACT
ACAATTGAAGTGTTTAGGCATTAAAAGCAGTGC
>a991r574
TGTGGCTGGTGGAATGGAGTCGATGAGCAACGTGCCGTACTACGCTCCCT
CCATGCGCGCCGGCGCTCGTCTGGGCCACTCCACCCTCGTGGACGGTGTT
ATTGTGGACGGTCTATGGGACGCTCGCCACGACGTGCACATGGGTGAGTG
CGGCGAGCGCTGCGCGGAGCTCATGGGCTTCGACCGCGCAGCGCAGGACG
CGCACGCCACCAGCTCTCACGCCCGCGCCACCGCTGCCGAGGCTGCGGGT
CTATCCGCCTGGGAGCGCGTCCCGGTACCCGTGCCACAGCGCAAAGGCGA
TCCCCTGCTGGTCGAGGGCGACGAGTCCCTGGCTAAGATGGACGCCGCCC
GCCTTCCCACCCTGCGCCCCGCCTTCAGGAAGCAGGGTGGCACGATCACT
GCTGGCAATGCCAGCCCCCTCACGGACGGCGCCGCTGCGCTGGTCCTGGC
CAGCGCCGAGGCCGTGCGCCGCCTGGGTCTGCGCCCCATCGGGCGCGTGC
TGGGCTGGGCGGACGCCGCTCAGGAGCCGATGGACTTCCCGACCACTCCG
GCCAAGGCTCTCCCGCTGGCGCTGCAGCGTGCCAAGTTGGGCATCGAGGA
CGTGGACTATCTCGTATGCCGTCTTCT
>a995r1051
CTCGCGGAGGTCGCGGCGGTCGCGGCGAGGCCCGCGCGGGCAAGCGCGAG
TACGACCGCCACGACGGCACGGGCAGGGGTCACGAGGTGGAGAAGCGCGG
CGGCGCCGGCCGCGGCAACTGGGGCTCCGAGCTCGATGCTGGAGCAGGCG
CCCCGCAGGAGCTGACGGCGGAGGAGGAGGCTGCCCTGGCGGCCCGCCGC
GCCGAGGAGGAGGAGGAGGCTCGCCACGTGAGCCTGGAGGCGTACGAGAA
GACCATGGCTGAGAAGCGGGCCAATCTGAACGAGATCTCGTATGCCGTCT
TCT
>a1000r3190
TGAAGGACCTGAGCCTGAAACGCACCCTCCAGTACCTTCACGACGCGAAG
ATCGACATCCCCGCGGGCAGCACCTTCTTCGCGCCCACCGACGAAGCCTG
GACTGCCTTCCTGTCTCCTTACTCCGCCAAGCAGCGCACCGTCGCCAGCG
ACCCGCGCCTGTTGAACCTTCTCCTGCGCAACCACGTGGCGCCCGGGGGC
ATGCTGACCAGCTTGGATCTGCACGACGACATGCGCATTCCCACGGAGCT
CAAGATCTCGTATGCCGTCTTCT
>a1005r1578
TCAAGCAGAAGACGGCATACGAGCTTGGCGTTGACCTCGGCCTCGGTCCA
CTTGAAGTTCTGCAGGTTCTGGACCCACTCGAAGAAGGACACGGTCACGC
CGCCACCGTTGGTGTAGATGTCGGGCAGGGCCACGATGCCGCGCTCGCGC
AGGATCTTGTCTCCGTCGGGCGTGGTGGGGCCGTTGGCGGCCTCCACCAC
CATTTTGCAGCGCAGGTCGTTGGCGTTCTCGGCGGTGATCACGCCTCCAA
TGGCGGCCGGGATGAGCACGTCGCAGTTCACGGCCAGGATGCTCTCCTTG
CTGATGGAGGAAGCCTTGGGGAAGCTGGAGAGGTTGTTGTCCTTGGTCAG
GTGAGCGCGGAGCTCGGGAATGTCTAGACCAGTCTCGTTGAAAATCGCAT
TCTCAGCATCCGCCACAGCCACA
>a1012r1233
CAGAAGACGGCATACGAGATTTCATCTTCTTCTCCTTGCCATCCTCCGTG
AGCACAGTGCCGGTGAATACGATCAGGCCGTTGCCTGGAACGCGGGTATA
CAGCTTCAGCCGCTGCTGCGCCGACGTAATCGCCGCCAACACGCTCTGAC
GGTTGACGCGAGATTTGATGTTGGACGCCGTCCCGTACTCGTTTGCCAAC
ATTGCCGCTGTCTGAGAAATCTGCGACTTGGGCGGCAAAATAAGACTAAT
CATGGAGGTTCCATTGCCCTTGGCATTGTCCAAGGCCTTGATAAGTCGTT
TGACCTTCCAGATTTCAATCTGCTGGTCGGCTTCCGACTTTTGGTCCCCC
ATGCCGGCGATTGGTCCACACGCCGACGCCGTCAAGCTGCAGAGAGGCGT
GGGAAGAGGCAACGCTGCCAAGGCGCTAATATTATGGCAGGAGTATGCCC
GTTT
>a1014r955
TTTTTTTTTTTTTTTTTTTTGTCTTCTACTTTACAACTCTGAATGTCCAA
TTGCACACAGACCAGAAATGCATAGTGATTGGGATGTGTATGTCAATGGA
GACCTAGTGCATGGGAAAGAAGGACGGCTTCTAAAACTTATGGCGATGTT
GCGATGCCACACTCGGTCGCTCCTCACATCTCGCATTTTGCTTCGTACGT
CGCTTGGTCGATGAGGAGCGATGCCAGAGCCTTGTTTGATAACATGTCAA
AGTCGCACGTATCTGCGCCGCAGAGTCTCATCAGAGACACTTCGGAACGA
TTGTGCAATACCTTGACATACAGGCGCCCACTGGGCTCCTGCCAAAGCTC
AAACATTATACTTGAGAGATACGGCGGCCATTCAGTTACTGGAATTTTAA
GTGCAGCGAGAACGGACATTATGGTCGAGTCATGTGCAGAGTACATGACC
ATCTTGGGGCCATCCTCATTTGTGGCAGCTTCATCTAGGGTCTTGACAAT
GTCATGCAGAAACCGACCGATCCCAAGTCGTAATACTTCCTTCAGCGAAT
CGTCAATCCGGTTGGGAGCTAGCAAACCCATCATACTCTCCGTTGTCAGG
ATTTGGACGTTCCAAAAAATAGATGGGTCTCTCAATGCCTCAGGAAGCAG
TTTGCCGTGAGTCATCATCGTGTACATGATATCATGAAGCTTGTAAAAGT
CAATGTCCTCATCTGATGATAGACTTAGTGCGCTACGAAGACGGGCGCAC
AATAACTGGAACTCGGGACGCTTAGCCAATCTTTTCTTTTGTGCCACACG
AAGCTTTTCAACACGAAGCTCCAGCTTATTGCAAGTGGGACGACTGTCGA
ATAGCAAGGAATGAAGCGCAGGGCCTGAAACGGTTGTTACTGGACCCTTC
GCTGCTGGGAAGAGACCCATTATTATGCCATGCAATGTCCCGAGAGTTCT
ACCGTAGTTGGTGGAGAAAGCTTTGATAGCTGATGGTTCAAACGTGGTCT
TCAGCAACTGCTTGTCGTCGATATATCGGCTGCGAAGCCATGTGCCAAAT
TCACGTGCTTGCTTGTACCCTATGGTGGTGAGTTCGCTCTTGGTGCACAT
CTCAGGAGAAGACGTATTTTTCTCGGCCGCGTCATTCAATTTAGCTGCGA
CAGCGTTTCCGTCTGGCAAGACGGTCTTGATCTCGACGAGGTCGTAGTTC
ACGCCGCATACATCCCACGCATCCACCCAGGTAAACATGGTTTCGGCGTT
CAAAGGCGAGCGTGCTCCGTGGCGAAAAACGGCGATAGTACTAAGGAGCG
TGTCGCCTTGGTCAGCCGCTGCGACGCATGTAGCGTACGATAGCAGCGCC
GCAATAAAGCAAAGGGTACATATTTTGCTACTCCGCATTATATATATAAT
ATATTTATGTGGGTAACTTTTTAGTTTGAATATGGCGGCGAGATGGAACA
ACTATTCGTACCTTGTTTGGAGGTGCCAGCCCAGGGCGGCGTGCGACAAT
TGCAAGCGAAGCAAGTTTCTACAGAAACAGCAACAGCAACATAATTTATA
ATGTAAGAACAGATTTATTACATTTACGTCTTTTGGAGATTGTACGGTTG
GGAAACAAGTGTCGCTGAGGGGCTAGGTGCGTGCCACTCTTAAGGTGGTC
CTGCCAGCAAATGGACACGTGCAGATTGATATGTGTACAAGGCGATTGTA
GTACGGAATACTGCAATTGTATTCCCGATGGTGATCTGTTTCGCTACAAT
ATAACACTATTAGTTTGTTTGTTGCACTGAGCAGTATCTCGTGTAAACGT
TTGTCGCGTACTGCTTTCTGTGTGATGATGCGTCGTCATTTGCTCTTGCA
AAGCCTCCGGGCATCCCGACAGTTCGCCGGCCTATCTGCCGTGCGACATG
TTGAAATCACACCATGTACTTTGTTGAATGGAGTATACTCAACAGGCTAC
TCAATCCCTTCTTGGTCTGCGCGGTACTCGAGCTCCACTGGCCTGGCAAT
CTCTAAGAGCGATCCGTCACACGCTTTTGAGAACACGGAGATCTTCTATC
CCGAAGTTGAGGCCGAGGTCGGAGCTCTCGCCCCCGATTTCTCTGCTCCT
GCTGTTGTGGACAACGAGATCAAGAATGTCAGTCTGGCAGATTACAAGGG
TAAATACGTCATCTTCTTCTGGTACCCCAAAGATTTTACGTTTGTTTGTC
CGACGGAAATCATTGCTTTTAGTGACAGGGCCAAGGAATTTGAGATGCTC
AATTGCCAGTTAATTGCGGCGTCGACGGACACGCCCGAATCTCACCTGGC
GTGGATCAGGATGAGCCGCAAGAAGGGCGGTCTAGGACATGTTCAGATTC
CCATTGTGGCTGACGTTACCAAGTCAATTGCGGCACGGTATGGCGTGCTA
AAAAAGGATGCAGGGATTGCTCTGCGCGGGCTGTACATCATCAATCCAGA
GGGCGTGATCCAGCACATTACCATGAACGATTTCCCGATTGGTCGCAACG
TGGATGAAGCTCTCCGAACACTTCAAGCCATCCAGTTTGTGGCTGAACAT
GGCGAGGTTTGCCCTGCTGGTTGGAAGCCGGGTGAAAAGTCGATGGTGGC
GGACCCCGACAAGTCCCTGGACTATTTTTCTACCCTGGATGAGGGCGTTG
CGGACGATTCCGAGTCTGGTTACCACGTAGTAAAGAGCGAGGCGGACTTT
AAGAATGCCATAAAGACTGGGAAGACGGTGGTCAAGTTTTGGGCACCGTG
GTGCGGCAAGTGCAAAATGCTCGCTCCCTACGTCGATGAGCTCAAGGAGG
ATGCCAAAGGCGTGTCGTTCGTGTCGTTTGATACGAGCGCTGAAAAGCTC
GAGGAGCTGGGTGCTGCTCTCGGCGTCAAAGCCCTTCCCCACTTCAGATT
TTATAAGGACGGCAAGGAGGTTTTGGACCAAATTTCTGGATACAAAAAGA
TACCTCTCAAGAATGCAGTACGTGAGCTGCAGATTTCATAGACCTGGCAG
CTGGTCGAGGCATAATGAACGGAAAGCATATGCTGGCAGTTTATCGTAAC
CCACCACGCTCTGTGCTTGTACAATATGCTTGACGCGCGTGCCGTTATTG
TGGAAAGAGTAAGCCAAAAAAAAAAAAAAAAAAAAAAA
>a1016r1650
ATCAGAAGACGGCATACGAGATTCACGCCTCCGTTCTTACAAGACTATTG
TGCCAAGTTTCGCATCAAACAACTACGCAGTTTACCATGGCACATCAACT
GCAGTGTGGGGGATGTTCGTGGACGCATGCCAAGAAGGCTGCCTTGGCTG
ACTGGCCAGGCATATCTTGGCAGAATGGCCAGACATACCTTGGCAGAGCA
GGGAGCAGCCACGTCTCGTTCCATTCCCCTAGAGCATGCATTATCGACTA
TAGCATTCACTCACAATATGTGATAGGGACCGGGAGAGAAAAAAAGCAAA
CATGTAGAGGGTTGCATGGCCTCAGGCACGCACACGGTGCAGTTGTGCCT
CCAGAAACAACCAAAACACTGCCTGGCTCTCACCTTGCACCGCAAGACTT
GAGGCAATAATTTTTCATCCAGGGTGCGCCGCACTTGCCCCAGGCTCGCT
GCTGCGCGCAAGTGTAGACGGGCTGACCCGGAGTAGCCGGCGGAGGAATA
TCAGTGTCGCCGTTGCAGTCACAGCGCCCGCACGACTTGCGGCAGTAGCC
CGCCATCCAGCTCTCGCCGCACTTGTTCCAAGAGGCCTGCTGCTCGCACG
TGTATGCGCTGTCGGGGGGCGTGTCGTCGCACTGACACTCCAAGGGAGAC
GGTGCAGGGTCGCCTCCATCATCCATATTGTCAGTGGATCGCCCGCTCAT
CTCCGCACCCCACTTGTACTGGTCCATGATGGCCTGGCTGCCGTCCTGGT
AGTAGTTGAACACGTAACCGGGGTCCGAGGTCTGTCCCGTGCGCGCCTCC
CACACCAGCGAGCCTGCAAACTTACGGCTCCGCGTCTGGTCCTGTAGGTG
CTGCAGCAGGGCATTCCGGGATGAGAGGTATCCTGGGCGGCTTCCATACT
CTTCCATGATCAGGGGCTTGTTCACTCCTGCCGCCAGATCCGCGCGGTCT
TGGATGAAGGTGTTGAACCAATCCAGATCGCTGGCAGGGATATTCCAGTT
GTCCGGATAGAGGTGGACTGTGGCAAAATCAATGTTGGGGTCTTCAATAT
TCGTTGCAAAATCGACACCCTTGAGACCATTGTTGAGCCAGTCGTGCTTG
ATCTTAGGTCCACCCGAGCGGTAGCCCTCCTCGCCAGTGCTGACCATGTG
ATTTTTGTCGATGCTTTTCACGTAGGCGGCCATCTCGTGCACCCAGTTGC
GGACCAGCGTGCCAGGTTTAATGTCGTTAGTCCACTCGTAGGCGTCGGTG
GTGTGAGGCTCATTCGCCAATTCCCAGGCGAAAATCGCGGGATCGTCGCG
GTATGTCACACCAGTGACGGTGTTCCTGCGCGAGACCAGCATGTTGATGT
AGTCCTTGAAGTCTTGTTTGACTTGACTGTTGGTGTAGAACTCCTCGAGA
TCGTGACCCTTCCCCAGGCGCTGCTCTACCAGCCACCGCATCCCGCCCGA
GTCAGCTTCATAATTGGTGAATACCAAAATTAAACGAATGTTGTTTTTTG
CGGCGGCAGCAACTACGAAATCAAGTCGCTGCAGAGCTTCCTCATTGAAG
CTGCCAAGTTGAGGCTGAATTAGGTCTGGTCTGCCAGTTTTTTCCATCCC
GTTGCCATGCGCCCAAACGCGAACCAAGGTGGCGCCTCGCTTGCCGTGTT
CCTGAAACAGCTCGAGAACGCCATCCTCGGTGTGATGCGGAATCCAAGCA
GCATCCCAAGTGTTGGACCCAACTGGGTAGAACGGCTGGCCGTTGATAGT
GAAGATTCTTCCTTCAGCCTTTGCAAATGCCCAGCTATCTCTGGACCTAA
AATAATTGTCGTCAAGACCCGCCAGTATGCGTTTACTTGCGGGGTGCTTG
TTTGGTTGCGCAAAAGGTTCATCTTGCAGACCTCGCCTGCCCAACTCGAC
TGGCATTTCAGAGGCGGGCGAAGCACTTTCATCAAGCGCAAGAGCCAAGC
CACATATCAAAAATATAAGGAAAATTTGTCGCCCCATGTTTATTAGCTAT
CTATATAGTGGAAGTATACAAATAATGTACACGGCTGATGTCTGTGCCTT
CCACACTCGCGGTGGGCTCGGCGGTACTGGGTCGCCCGTGAGCAGGACGC
CACTTGTTTAAAGAAATTGCACCTCTTGCGGCGCACCAAACTTTACAAAT
AACCCAAATATAAAGTTATATTTTATATATACTTGAATACAATTAAACGG
CTAGTATCCTGATGAAAACGCCACGAGCTGTTTGCATCGATAT
>a1025r4872
TTTTTTTTTTTTTTTTTTTTATCCTCTGTTCAAGTTACACACGCGATTTC
CCAAAGACGGGCAGCCTACTCCTTGGAGGCGACGGAAAGGCGCTGGGCGC
GCTTCTTGGCGAGCGACTCGGACCTCCGCTCGCGCTCCTCCTGGAGGCGG
GTCACCAACAGCTTGTGGTACTCGGCAGCCTGCTGCTTCTTGCGCACGAT
GCGGTTCTTCTTGATGGACTCCAGGCGGCGCTTGTGCTGCAGCATGCGGG
GGGTGACCAGGCGCTGGATCTTGGGGCACTTGACGCGCGTCTTGCCGTTC
TTCTCAAT
>a1028r2201
CCGCGCAAGCATATAAGCGCCACCGCACCCTTCCCGTTCCTCTTCCGTTT
TTTATTGTTTCTTGCATTGTACGTGCAATTCCTACTTCTCCAGCGCAATG
GCGGACGACAAGGCTATGAAGGCGGCTCTGAAGGAGGGTGGCAAGAAGGG
CATTGATCTGGCAGGCACGAGGGACATGGGCGGCGTGTGCTTTTTCAACA
TGGCTGTTGAGACCCCCAACGGCTGCATGGTCCTGCTTGAGGAGGTTCTG
CGCGGCGCCAACTTGCCCGTGGACGAGTCTGCGGAAGAGCGCAAGGGCGG
AGCCGGCGACCTGGGCAAGATTTTCCTGTCCGCGGGCGAGGAGCAACTGG
CCATGATTGCGCACGTGCCCAAGGTGCTGTCCGATAGCCCAGAGGCCAAG
GGCGTCACGGTGAAGGAGTGGATGGACGCTCTGACTGCTCCCCTGGCGGA
GGTCGAGATCCTGGAGAGCTCCAGCGAGCTCATCAAGGCTGTGGTCAAGG
CCAACGCTGAGAAGGAGCTGTTCCCCCTCAAGCTGCGCGACGTTGCCATC
ACCGCGGGCGTCGCCTTCCTGCGCGAGAAGGGTCTGCTTCCTGCCAACGA
CGACTCTGATGACGACGTCAACTATGCCGAGGCATCTCGTATGCCGTCTT
C
>a1033r1026
ACCAGAAGACGGCATACGAGATGTACGCCTCTCCGATCAGCTGCATGTCT
CCGTACTCGATGCCGTTGTGCACCATCTTGACAAAGTTCCCCGCGCCCCC
GGGACCCACGAACGTCACGCACGGGCCGTCGGGAGTCTGCGCCGCGACCT
TCTCCAGGATGGGCCTCAGGTGTTCGTAGGCAGAGGGATCTCCTCCCGGC
ATCATGGAGGGCCCACGACGCGCGCCTTCTTCGCCGCCGGAGACGCCCAT
GCCTAGGAGGATGAGCCCCTTGTCGCGGAGGGCCGCCTGGCGCCTCTCCG
TGTTCTCGTACCACTCGTTGCCGCCATCCACAATGATGTCCCCAGGCTCC
ATGTGGGGGACCAGAGAGGCAATGGTCTCGTCCACCGGGGCGCCTGCCTT
GACCAGGATGATGACGCGCCGGGGGCGCTCCAGACTCGCTACGAAGCGGG
CCAGGTCCTTGAAGCCGTGCATGCGCTCGCCCAGGCCTTCCTTGCCAG
>a1043r2059
ATCAGAAGACGGCATACGAGATTGGCGCCGATGATGAAGACCGTCTTCTT
GCTGTTCATGCCGTCCATCTCCGTCAGCAGCTGGTTGAGCACGCGGTCGG
CGGCGCCGCCCGCGTCGCCCACGCTGGAGCCGCGCTGGACGGCGATGGAG
TCGAGCTCGTCGAAGAAGAGCACGCAGGGCGCGGACTGCCGGGCCTTGTC
GAAGATCTCGCGCACGTTGGCCTCGCTCTCACCAAACCACATGGTCAGCA
GCTCGGGGCCCTTGACGCTGATGAAGTTGGCCTGGCACTCGTTGGCGATG
GCCTTGGCCAGCAGCGTTTTCCCGCAGCCCGGGGGCCCGTAGAAGAGCAC
GCCCTTGCTGGGGGACATGCCAAACTTCTCAAACTTCTCCGGGTGCTCCA
CCGGGTACTGCACCGTCTCCTGCAGCTCGCGCTTGACGTTCTCCAGCCCG
CCCACGTCGTCCCACGTCACGTCCGGCACCTCCACCACGGTCTCGCGCAG
CGCCGAGGGGTTGCTCAGGCCCAGCGCCGTCTTGAAGTGGTCGTTGGTCA
CCGCCATGGCGTTGAGCACCTCGGCGTCGATGGTGTCGTCGTCCAAGTCG
ATCACGTCCATCTTCTCGCGGATGCACTGCAGCGCCGCCTCCGTGCACAG
GGCCGCCAGGTCGGCGCCCACGTAGCCGTGCGTGTCCTTGGACACAGCCT
CGAGCTCCACGTCCTCGTCCAGCTTCATG
>a1049r1129
GGTGGTTAGCCATGAAGATGCCGGGGCCGCAAGTGGGGCACACCTTGCGC
AGACGCTCGACCTTGCCGGAGCCGTCCACCTTGTAGAAGTTGAGCGTGCG
CAACTTGATCTTCTTGTGCACGTGCTTGATCTTCTTGGGCTTGGAGTAGG
TCTTCTTCTTGCGCTTCTTGGCACCACCCAGCAGGCGCAGGGACACGTAG
AGCTCGGACTCGTCGCAGACACCAGCGCTGCCCAGGAGCGTCTCGTCGCA
GAGCAGGCGACCCGCGAAGGACACAACCTGCTCCTCGCAGCACACGCCCT
GGCGGAGGGCAATGGCCTCCTTCACATCGGCGACCGTGGCCGCGGAGCCA
AGCTCCAGCACATGAGTGCGGTCTGTGCGTACGAAAATCTGCATGTTTGC
AACTCGACGCTCGGCAAATTCTTGCCGTCCTCACGTCAAAAGAGGCTCCG
CGGCGTGCGCGGCCTCGTCCTCCGCCACCTTGAGTCTGTTTTCTCGACCG
TAGACATTCCACCTCTTCTGGGGAAGAATGTTGAGGCCGCCGTGTCCACC
CATGACGCAGCCAATGTAGGCTCTCGACGTCAGGTAATCGCGCGCGCCCA
ATGAATCATGCTTCCCGCAAACCTATCGTGGTTTCCATTGAGTTATACTC
TTACATCACAAACTTAATCAACGTATATATGTGCGCTCACTCCTGGCCCT
TTCTATGGCTGGAGAACAGTGCTGCGTTTAAGCTCGGGCCGCTGTCATTT
TACGGCACCACTCATCGGGTCGCTCAAAACGCCGGCATGTGAATGTTCAA
ACCGGGAGTCGAAAATGTGCTGCTTCACCCAGTCCATGTATCTGTCCGCA
TTGACATACAACGTATTTACCTAGTTTATTTGTTGTGTTTAGACTTGTCT
CTGTAGCTGGGATCGCGCATAGTGTCATCGAGGCTGTCGTCGGCGTGAAG
AGCCCTGTGCTTGAGGCAGCGTCCGATCCCTGGCTTTTTTCTGGCCATGG
AGGCCATCGTGCAGCGTTTAGAGGCTGTAGCTGGTCGAATAGAGGCCGCA
GAGGTGCGCAAGAGGTGGGGAGCTGCAGCGATCTCGGCGTCAA
>a1063r1522
CCGAGTCCATGGACCAGAACACTGGCCTCGCGGCTGTGCTGAAGAAAGCG
CTGGCCCACGACGGCCTCGCTCGTGGCCTGCACGAGGCTGCTCGCGCCGT
GGAGCGCGGCGAGGCTCAGCTGGCGGTGCTCGCGGAGGACTGCAACGAGG
ACCGCTACAAGAAGCTCATCACCGCCCTCTGTGCCGAGCAGCGCGTGACC
CTGCTCTCGGTGGCCGAGGCCGCCGAGCTGGGCAAGATGTGCGGCCTGTG
CAAGATCGACGCCGAGGATCTCGTATGCCGTCTTCT
>a1064r165
TGGCGCCCCGCCTCCCGACCCCGCGGCTCTCGCGCCTCCCTCCGCGCTGG
TGCCGGGTCTGCTGGAGCAGATGATGGGGCCCCAGGCCGCCGCCGGGGGC
TCCGGAGCTGCCGCGGCCCCCCTGAATCCCCGCGCCATCACCGTGTCGGG
CGTCCATCCTTCCATCGGCCCCGACGACCTGGCGCCGGTGTTTGCGCCCT
TCGGCCCGCTGGAGGGCGTGTCCGCCGCCCCGGGCGTCCCGGAGACCTTC
CTGATCAGCTACGCGTCCGCCACGGACGCCGCGTCTGCCGCCCAGCACCT
GGACGGCTTTGAGCTGGTGGGCCGGCGCCTGCAGGTGAGCCTGGGCGCCC
CTGCCTCGCAGGCGGGCGCGGCCGCCGCGGACGCGGCGCAGAGGCATCTG
CAAGAGCTCCAGTCGGGAGCCGTGCTGCCGGACGATCTGGACGGAGGCGG
CGCCACCGACGGGGGCGGCATGCGAATGACCGCCGCCGGACGGAGGGCGC
TCATGGAGCGCCTCGCGGCCGGCGCCGGCATCTCCCTGCCCCCCGTGCCT
GGCGCGGCGGCGAGCAGGGTGGCTGCGCCTGCGGCCAAGGCGGATCCGCT
GGCGCTGGAGCAGGGCTTTTTGGGGCCTGCAAGCCCCATCCCCACGCCCT
GCCTGCTGCTTAAGAACATGTTCGACCCCACCGAGGAGACGGAGATCTCG
TATGCCGTCTTCT
>a1071r1848
CAGAAGACGGCATACGAGATAATGTCTTCGTTCTTCATACGTCGCGCCCA
GTTGACCTTGTTGCTCTGCATCATGCCCACCTGCTTCCGATACAACTCCA
AATCCTTAGATCCATCTAACACCGGAGCATCGTTATTCAAATCACTCATG
AACATAGCTGGATGGCCCTCGAGGTCGGAAAACACAACGCCTTCCTCGTC
GCTAAAAACTGTCGGACTGAGAGGCTGCTCGCCCGAGAAGTCGCTCGCGT
GCTTCGTCATAGGAGAGTGCGGGGCGTCATGCGCGCCAAGCGACTCCCTA
GCGTCCGATACAGACTGGTGGTGTTTTCTTGGGTGGCTGAGGCGCACGCG
AATTGCGCGCGGCGTTCCCGGGGAATACTCAGAGTACATCACGAACACAC
AGAAATAATAAGAATTAGTAGCTGGCGACCACTCTCGGAAAAATATCGAC
GACACGGTCGACCCTAGCAAACAAGAGCAAATCGATGTGCACCAAGGTGC
AAAAACACAAGCTGTGTTGTCAAAAATGTGTTAGTGAAGAATATATTGTT
TGCTGGCTGATCTCCATCTTCTTCACCTGCTTACGCAG
>a1072r762
GCGCTGTCTTCCAGGAACCATGCGCGCTCGCATATCCATTGCGATAGGCA
TTCTATTGTGTGCTTGGGCTTATTATCATATGCGTGGTCTGCTTCAAGTC
ACGATGTCCGCTTCTAGGAGCTTGGTCGACCAGACCATCAAGAGCAACCG
CGTGGTGGTGTTTAGCAAGACCTACTGCCCTTACTGCAGCAAGGCCAAAA
ACGCTTTGAAAAAGGTGGGTCTTCGCGACAACCAGGTGTTTGTCATGGAG
CTGGACAAGCGCAATGATGGTGATGAAATTCAAGACGCTCTTCTGGAGGT
TACGGGCGGTCGCTCCGTGCCCCGTGTCTTCATCGACGGCGAGTTTCTAG
GCGGCGGCGACGACACCGAGGCTGCGGTTCGCTCTGGCAAGTTGGAGATT
ATATCTCGTATGCCGTCTTCTGC
>a1076r950
CCACCAGTGACGCCAGCCACTTTGCCGGTAAGGTCCGCATTGCGCAAGGC
GTCTTCCGCCGTGCTGCTGCTGCCTAGAGAGTTCTTGGAGCAAACCATGA
TTAAATATAATAAATACTACACAATACGTATATATAGATGGGTTGTCGGG
AAAATGTCAGTAGTTTATAGGTGCGTTGGTGCCTGGAACCGTCCATTACG
CATCACCGACGTCATCCCAACGTCACGCATCCATGTGATGTGGTAAATCT
CAAGGCGCATTCCCAACAAGATGCACGAGAACAATCAAGTCGCCCCCTGG
ATCGATGGTATAGTATCAGATTTTTTTACGTCATGCCTGAAGCTGTGAAG
AGGGGGGCTGTCGTCGATCTGGAGCTTGAGTAGCATCAGAGTGTTGCGGG
CGGCGTCGACGTCGCGGTTGACGGAAGCACCTCCTGCCTCTGCCTGCCCG
GCGCAACACTTGCAATGCAGCACTGTGTATATCTTCTTGTTCCTCTCCTG
GCTATCTTCTCCCTTGAACTTGTGGCTCTGGTTCTTGAGCGGCAAATGGC
AGCGGTGGTGAAGCTTGCTGGTCCTGAATTCTTCAATCGGAACAACGGTG
CAGTAGAATCGAAGATGCCTCTCCAACCGCTTCTTTGGGCCAGAGGACGA
CCCCTTGATGACGCCACCGGGGTCAATGTTGCTCCAGTTGCCAA
>a1078r463
AGAAGACGGCATACGAGATTTTTTCTCTCATATTCGCTCACATGCTCTCA
GTCTCAAGTCATTCTCGGAGGCACGCGATACAAGCCGTCACTCACTCGCT
CAAACACACGACGCTGGCGTGGGGCCAAAGCGCGTCTCTCGCCGGAGCTC
TAAAGCTCCGAGTACTTCTTTCCCGCCATGAACTCGAGCACGCGCGGCAC
GGCCTCGCGGAGGGCTTCCGAAGCAACGCCGAGATTCTCCACAAACTCCT
CCTGCGCAGGTCGCTCGCCGTCCACAATGTCGGTGACGCTTTTGAGGCAG
AGGAAGGGAGTCTTGAAGAGCGCAGCGCTCCAGGCCGCTCCCGCAGCCTC
CATCTCCTTCACCACAGCGCCGTGGTGAAGCATGGCATCCATATCGCGGT
CGTGGTAGTCCAGCGAATTTCCCGACGTCACGACGCCTACGCCGTACCCC
AAGGCAGCTGCCAGACGAGGACAGGGCAGACTGGGCAAAGCGCCCACTCC
ATAGGTGCTGAAACCCGGCAGAGGAATGCGCCGGTCGTGGTTCACCGTCT
GGCTCGACAAGAAGATGCTCCCGATCTTGGCCCCACGAGCTGCAAACCCC
CCTGCTGTGCCTGTGCTGAGGAGGACCTCGGGACGGAGACTCTGAACCGC
AAGGTAGGCCACGAGAGCTGCAGGCACCGTGCCCACCAAGTCCACACCGT
GCTTGTCGCAGGTGCCGTTTTGGATGAGGTGCACCTTGAGGCCGCCCACG
TCCCCCGAGTAGCATATGCATGGGGCAGGACCCAAGATGACCCCGGGGGC
GTCCTTGGTCAGACCCAGGCACTCGACCAGGGGTGCAGCCTCCGCGCTCA
TGGCTACGAGGATGACCACCTTGCGGATCACCGCGTCGCCGTACTCCCGC
ACATACTCGGCTTGGGTGGCTGCGGCGCTGGGGGTCGCGGCATTGACGAT
ATCAGCCTCCAATTGGTGCTCCTCCGCCATTAAATCGTCCGTATCTGACG
GTGCTACAACAAATTGGAATAGGAAGGAGAGAAGACTGCT
>a1080r2783
TTTTTTTTTTTTTTTTTTTTTGGCAGCGCGATTGTCACAAGGCAGCGATT
GGTTGATGGATCATGTGTAACTGGAAAGGACCAATAGAGCATTTTTGCGC
GCACTCGCTACGGATTTTTACGCCAATAACAACGTCACAGAGGGCAACGA
GTCCACGCAGACTAGGCACGTCCAAGCTGCATGCAAAACAGGCTGCTCAG
CGTCGCTGCACTGGATGGCCTGTTGTTTATGCCTCGTTGTTGATGGGCAC
AACTTCGGCAGTCATGGAAGAATCCTCCTCGGCGGACTCGGCGCTGGCGT
CGGACGAGGCCTCAGCATCGGCGGCACTGTCTTCAAGCAGGGTGCTAGTG
GTGTCAGAGCCCTCAGAATGCTCCTCAGAATCCTCGGAGAATTCGCCCTC
CGACTCCATGGCCGGTGCCTGTTCCTTCTCTACCTGGGGAGCAAAATCCA
TGATCTCCTCCGCAGGGGCGCTCTCCATCAAGGCCACGGGAGCCTCGGTG
GCGGGGGCGGCAACTGAGACTACCACTTCAGTAGCGGCGTCCTCGGCGCG
AGCGACGCAGGCCAGGAGGCCAAGGACGAAGAGCGCAACGAAGCGGGAAG
GGGCCATGGCGAAAGTATGCGCGTGGGAGCTACACGAAATAAGAACAAAT
ACCTTGTAGCCAAGGCTATACAACAACAATTGCTAGAAAACTGTGATCGT
CGGCCGACCACAGAGTTC
>a1084r300
TGGCGGCGGCGCTGCGCAGCGGCACCACGGTGCTGCTCCAATTCTGCGCC
TCGGCTCCCGGGCGGGTGTGGGCCTTCACGCGCCTGCCCTGGGCAGAGAA
GCGGACACTGCTGTCGAACGGGTGGTCCTGGGTCAAAGCCGAGGCGAAGC
ACTACTGGGTGGGCACCAAGCTGCTGGGCACGGACCTGAAGATCGCCTCT
CGCCTGGGCATGAAGATCCTGCACGGCAAGACGCTCTCCCGCCGGGAGCG
CACGCAGCTGACCCGTACGGTGGCGGATGCCTTCCGTCTGGTTCCGATGC
TGGTGTTCGTGATCGTGCCTTTCATGGAGTTTCTGCTGCCCGTGGCGCTC
AAGCTCTTCCCCAACATGCTTCCCAGCACGTTCGAGGACAAGCTGCGGCG
CGAGGAGGAGCTGAAGCGGGCGGTGACGGCGCGGCTGGAAATCGCCAAGT
TTCTGCAGGACACCGTCATGGAGATGGCGGGGGACATGACCGAGGCCCGG
ACCGGCGAGACGCGCACCTCGGCGGCGGAGCTCTACCGCTTCATGCAGCG
CGTGCGCGCGGGGGCGCCGGTGAGCAGTTCCGAGCTCCTTCGCTTTGCGC
AGCTGTTCAACGACGAGCTGACTCTGGACAACCTCGAGCGGGTGCAGCTG
GTGTCGCTGTGTCGCTTCGTGGACATCCAGCCCTTCGGCACGGACGCCTT
TCTGAGGGCTCGTCTGCGGGCGCATCTGCAGCGCATCAAGGAGGATGACC
TGGAGATTCAGGAGGAGGGTCTGGACACCCTGACCGAAGACGAGCTATCT
CGTATGCCGTCTTCT
>a1088r1503
TTTTTTTTTTTTTTTTTTTTTATTGCCTGAATTTTACAATGCCGCTTGAG
AAAATGTATGGAAGCAGCGAACTGGCCATGCAGCAGAAGCAGGGCGCAGC
GACGCAGCAGCCTCCAGTTGATCAGCGGGACATACAGTCTCTTGCTGCTC
GTCGCATGCCCCCACAGAAGAGTTAATTTTTAGGTAGGGGCGGTGCGAGA
GCAACAGTAGAGGCTCCCAAACCGCGCGCGAGAAACGGCTGCGCCGTTTC
TCGAGCGCGGAAGAGGGCACTTTCTATTCTTCTTGCCCTGGAAACGAGGG
CAGGCTCCTCAGACTCCACCCAGTCTCGAAGATTGCATCTCAGAAAGTCC
CTTGAATGTACTCCTGAAGGCGGCCAACTTCTTCGCGATGCTCCTTGAGC
ATGATATGAACGACATCGCGCATGGACGCCATGCCCTGCATGACGCCCTG
CTCGTCCACCACGGGCACGTGACGAAAGTTGCGCTGGACCATGAGCTCCA
TCACGTCCAGGACGGAATGGGTGGGGAGCACCGTGGTGAGCTTGGGGGTC
ATGATGTCGGCGACCTTAGTATTCATGCTCTGCTTGCCCTTGACCACTAC
CTTGGTCAAATAGTCGCGCTCGGTAATGATGCCCACCACCGCGTCTTTGA
AGCGGCTAGGCACAGCACTGGGGCTGTCCACGCGTGATGGATCATACACC
AGCACGCTGCCTACGTTGGCCTCCGCCATCATTTTAACCGCCGTA
>a1089r784
CAGAAGACGGCATACGAGATCGTGAGCGCCTCGCGGTCCTTCATGTCTCC
GGTGAATTGCGTGACTTGACCGTCTTGCTCAATGTAATAAATGGCTGGGA
AGGAGGACAGCGTGACGTTCTTTAAAGGAACCTCGTTATCGTGGCCCTCG
ATGATAGCCATCAGAAGTTCAGGATCCTCGTCAAAAGTGTCCCCGATGGC
TCTGAAAACTGGCAGCACCTCATGGCACTGCAGGCAGCTCTCGGCATACA
CCAAGAGGAGCGTGGGACGCCCTTCGATGGTCTTCTCAAACGACCTTGCG
GTCAAAACCTTGACAGGGCCATTGTTGTGCTTGGGCTCCTTGGCAGATTT
ATAGTACCGAGGCAGGGCTCCCTCCTGAAACTCGCGAACAAACTCGACGA
TGTCGTCCGTGGCAACGCGAGGGCGCAGGTACCGGTGGTTTGTGTCATGC
TCAAAAGCCAGCAGCGCGGGAAGGTCGTTCTTTTCCACTCCCAGGAAAGC
CAGCAGATCCAGACCCTCGGAGTAGGAGACGATCACAAATTTGAGGTCTC
GGTTGTGCTTGGCAGCGTCCTCGGCCGCATTCACAAGGTCTTGGTTAGCC
TCGTTCAGCGCGACGACCACCTTGTGAACCTTGGCTTCCCAGGCGGCGCG
GAACTCGTCCATGTTGTCCGTGTTCATAAAGACTACCGGGGGCGTGGAGT
GCACCAAAAACCACGCGTCCAGGGCCTGGTCGTCGAAGACACCGTCGTAG
ACGACCGGGTCCGGGTCCCTCTGTGCTCTCAAAGTGAGCACGGGTGCTTG
ACCCAGGGACGCGGAGGGCACCCCGCAGCCCGCCATG
>a1103r3078
TTTTTTTTTTTTTTTTTTTTTTCCGCGCGCCCCGCTTACACACAGAAGCG
CAAATCCCACATGCTCCCAGCCCTCAAAAGACGAGCGTCTAGTGGGCAGA
GGCCGTGCCAAACTGAGCAGCCTGCTCCTCCAGGATGGAGCGGCGCACGC
CCTTGCCCTTGGGAAGGCTGACCAGACCCTTGTCGCCCTTGCCGATGACG
AACACGTTGGTGGCGCGGGTGGCGAAGACGTGGCCGGCAGCGTCGCGGAT
CTGAACAATGTCGAAAGACCCCTTGTGGCGCTCAGTGTGGGTGATGGTGC
CCACGCGGCCGTTGTTGTGGCCACCGGTCACCATGGCCAGGTTGCCCACC
TCGAACCGCACGAAGTCGCGAATCTTGTTCTCCTCGAGATC
>a1104r2352
AGAAGACGGCATACGAGATACCACCTCCTGCAGCTCGTTCAGCTTCTCGT
CGTACTCCTCCTTCTCCGCATCGCTGTTCTCTTCCAACCACTCGAGGCCC
TCCTCCACGGCCTTCTTCACGGTGGCCTTCTCCTCGGCGCTGGCCGCGTC
CAAGCGCTCCTCCAGCGCGCTCTTGGCGCCGTAGATGTACGACTCCAGTC
CATTGCGGGCGTCCACGCGCTCCTTGACGCGCTTGTCCTGATCCGCGAAG
TCCTCGGCCTCCTGCACCATGCGCTCGATGTCCTCGGCGGAGAGGCGGCC
CTTGTCGTTGGTGATGGTGATCTTGTTCTTGTTGCCGGTGGACAACATCA
CTCACGGGCTGCCCTCACTGCCTGACTCCGCGCACAGACCAGAAACCTGG
CTTGCGGGTGACGATCCTGTTGGAGTCTGGCTCGTACAGCTTGACGCGCC
GGATGGGGGGGCTGTAGATGTGAAGGGTGACGGTGCCGGGGGCTGGAACA
TCAGCAGGGATGCCCACGGCATGAAGAGCCATGGAGTCGTTGATGTAGCC
CGTCTGGCCCGTCTCCAAGCGGCGCTCGTCCACCAAGTCTATGGAGGGGC
AAGGGTAGGCAATGCCCACAATCCCAGGAGGATCGCGATCCTCCT
>a1106r2729
ACCAGAAGACGGCATACGAGATTTGCTCTTCTTCTCGCCGCCAATCTCAA
AGTGCTTGCAGCGCTTGATCTTGTGCATGTGCTGCTGACGGCAGACCTGG
CACTGCAGGCGCAGCACAATCTTCTTGGTGGTCTTGGCCTTCTTGTGGAA
GACGGGCTTCGTCTGGCCACCGTAGCCGGACTGCTTCCGGTCGTAACGGC
GCTTGCCCTGAGCGTAAAGGCTGGCCTTTCCGGTCTTGTACTGGGTGACC
TTATGCAAGGTGTGCTTCTTGCAGCCCTTGCCCTTGCAGAAGGCCTTCTT
CGTCTTCGGCACGTTCACCATTTTGACTCCCCGCTGTCCTGACAACGAGC
CCACGGGTATGGAAAGGGGAGAGGCAAGGCCGCTGTGGAGGCTCC
>a1108r2080
CCCCCCCCTGCCTCTCCACCAGCTCACCTTCTGTGATCGATGAGGCAGAA
GCTGGCTGCGGTTCCTTCAGGCCTTCCCCCACATGATCCTCACCGTTTTG
AGCCATCTGCTTGCTGGTGTCCCGCGAGCTGCGCGGCTTGACCAGCTCGT
CATGCTCATTCCTCCGTTCAAATAGGTCATCCCCCAGAGCATCCTCCTCA
GTGTCGTCCGCCCAGTCCTCAGCCTTTCTTTCTGGGGAGCGCCATACCAG
ACTATTGCGTTGCACTGCTACATCAGTATCTGCTTTGTCGTCGAAATTCT
CGTTCTCGGGCTCTGGAAGTTCTGTAGGCTTCTCGTCCTCGTCAATCCCA
CTTTCGCTTCTGGCAGGGCTCTCTTGTCCCTCAGTAGGGTCGTCCTTGAT
GGGTTTGGGGACAATATTGTTGTCTCCATCACGAACAGTGATCTCAATGG
TCCCCCCCAAATTAAAGACCACCACGTTGCTGACGTCGAAAACGTTAATC
AGAGCTTCGTAGCCGCAGTTGTTGACGTCAAAAGCGCTCTGCAAGCGCGC
AAGAGCAAAGGCAACGTCGTACACGAACCCGTTGCTCATGGCCAGGGCTA
AGACCTGCGGCCCCAGGCGACGGATACTGGTGCAGCCGCCGTCCCAAAGC
GATATCTCTAGAAATGAAGCACTGGTGAGCTGCGTCAGTGCCGCCACCTG
TGCCTGGTATGCCAGTGCCAGCACCTCAGCAGCCAGAGGGGTGCCTTGCA
TCATCAGGAGGCACAGAGCTTTGGTGTAGATACTTTCCAGGAACTTGTCC
ACCTTCAACGCAGGCGTTGCCATGAGCGGATCAGTGTTGTAGAGGCTGAC
CATGCACTGGATGATGGCCTTGGCGTGACCCTGCCTCATCGCTGCCGC
>a1127r1191
GCCAGCGGCTGCCATTGTCATAGTAGAGTTTATTAGTGCCGTTTTAGATA
CAGAGTGTGTAACTAGAAACGCGTAGGCATATCCAAGACTGCGTTTGCTG
CAGTGACTGATCGCTCCCTAGCGAGTCTGGCCTAGCTGACAGCATGTCGG
CGGGCGTCGCCGTTCAGAAGCCTTCAGCTATAGCAGAGCCACCTGCAGCT
GGTCCTGTGAGCCGGGATGGAGCGAGCTCGGCGGACATTGCAGACAACGA
CCTTTACCCGAGGCTCAAGGCGCTGCAGCGTCAGGTGGAGTTTGCGGAGA
TCCAGGAGGACTACATCAAAGAAGAGCAGCGCAATTTAAAGAGCGAGCTT
CTCCGCGCTCAGGAGGAAGTGAAGCGTATTCAGGCTGTCCCGCTCGTGAT
CGGGCAGTTTCTGGAGATGGTGGACGACAGCACAGGCATCGTAGGCAGCA
CCACCGGAAGCAACTACTACGTGCGCATCCTGTCGACGCTCAACCGCGAG
CTGCTCAAGCCGAGCGCCTCGGTGGCGCTGCACCGCCACTCCAACGCGCT
GGTGGACATCCTGCCTCCCGAGGCGGACTCTACCATTTCGGTGATGAGTG
CAGCCGAACGCCCAGACGTGACCTACTCCGACATCGGCGGTCTGGATGCA
CAGAAGCAGGAGATTCGCGAGGCAGTGGAGCTTCCTCTGACGCAGGGAGG
CCTGTACGAGCAGATAGGCATCGACCCCCCGCGCGGCGTGCTGTTGTACG
GTCCGCCAGGGACGGGCAAGACCATGCTAGCCAAGGCGGTGGCTCACCAC
ACGACCGCCTCATTCATCCGCGTCGTCGGCTCGGAGTTTGTGCAGAAGTA
TCTGGGCGAGGGTCCGCGCATGGTGCGCGACGTCTTCCGCCTGGCCAAAG
AGAACGCGCCCGCCATCATCTTCGTGGACGAGGTGGACGCCATCGCCACT
GCCCGATTTGATGCCCAGACGGGCGCGGACCGAGAGGTCCAGCGCATTCT
CATGGAGCTGCTGACGCAGATGGACGGCTTCGAGCAGAACACGCACGTCA
AGGTCATTATGGCCACCAACCGCGCGGACACGCTGGACCCGGCTCTGCTT
CGGCCGGGGCGCCTGGACCGCAAGATTGAGTTTCCGCTCCCAGACCGGCG
TCAGAAACGCCTCGTCTTCCAGGCCTGCACCGCGCCCATGAACCTGGCCG
ACGAGGTGGATTTGGAGGACTACGTGGGCCGCCCGGACAAGATCAACAAT
GCAGAAATCTCCTCCATCTGCCAGGAGGCAGGGATGCTGGCTGTGCGTGC
TAATAGATACGTCATTTTGCCAAAGGACTTTGAGAAGGCTTACAAGAACG
TCGTGCGCAAGAGCAGCGATGCATCTCGTATGCCGTCTTCT
>a1130r197
TCAAGCAGAAGACGGCATACGATTTCTTTTTGAACGAATGCACTTTGAAT
AAATGCTAGAACTGCACGAACGCGCATGTAGCTTGCGGCATCGGCTCCGG
TGCATGTTTGGAGCTCCGGCAGTGCTGACTGTCGATGGCACGCTTCAAAC
GCAGTTCTCACTCCGTCACAGCACGCACACCCGAGCTCTGTGCAAAGAGT
ACCCGGGTCACGCGTTGGACTCTTCCCTCCCGTCGCCCTCCATAGCCGCC
AGCTCAGCCTCCACATCGAGCCTTGGCAGCAGCAAGAGTTCGGCCGGGTC
AGGTGGTCGCTCTACAAGCAGCACCCCCCCCCCTTCCGGCTGTACCCCTC
TGAGAAATCCGTGCCAGTAGATGACCATGCCCGCGCCGAAGCGGTTCACG
TACGCGGTGAACTGCTCCGCAGCAGCCGCATGCGTGCGGGCATCTCCAAA
CGTTGCCTTACTGTCCACCCAGTGCACCACGTGCCCCTGCAACGCCAGCG
GGACCTGCAGCCGCGCGTCGGGCGTACGCACGAATCCCTTGGCTCGGAGC
TGGGCCTCGGTCCAGTGCGGCACGCCGGCAGCTGCCAGGAAGCTCTCGAG
ACGAGCCTCACACTCGCGGCCCGCAGCATGCCGGGCCACGTCGCAGGCGG
GCGAGTAGACCGCGTCGCAGTCCACGCACGCAGAGATGTTGGAGGCCAGG
CGCGAGGGGGATATGTTGGGGGGACGTTGCAGAGAGGGAGAGGGAGGAGG
GGCATGTGAAGAGGTCTGGCTTCGACGAGAGCTCACGTCCTTGGCGGCTG
CATCTTCCATTCCGACTCCTGCTCCCTGCTCGCCCTGCTCGCCCGCCCCT
CTTCCAGAGCCCCCGATCCCCAGCGCCGCGGCGCACGAGTCTGGGTCTTG
TAAAGCCGCGCGAATGGCCGGCCGGGAGAGGGCAAAGGGAGGAGCCTCCA
GGACTCGGCGGAGGAGGATGCAGGGAGGCGTGTCCACTTCGAAAGCCAAC
GCCAGCAGGTCTTCTCCCGCGAGGAAGCGCTGGACGAGGTTGGGCAAGCT
GGCCAGCAGCTCTGGGTGCCGTCGCATGACGCGGGACTGAATCTCAGCGT
TATAGATGCTGTGAATGGTGCCCCTGCCCACCTGGAACTGGCGAGCCAGC
TGCTCAAAGTGCGGCGTGGCGCTCACGGGCAGCGCCACCGCTCGCACAAT
GGTCTCGTACGTCTGCGGATCCATGATGGCCCCTGCCCGCGCCCGGAGCG
CAGGCTGGCTCGGAAACTAAATCATGGCTACGGTGGGGTGGATCACGGAC
CGGGAAAGGAATAGGGGAGTGCGCAAGTCCTCCATCTTGCGTCGCTGCGT
GCGCAGCGTCAGAATCGCACGGTCCGCTTCCGTGATGGTCACTCTATTCT
TTTTCACGAGAATGTTGCCCATAGTGCCTCTGGCTCAGCGGGCCTGTGCG
GCCGTCTCAGGCCCGACCGCACAGCCCCTACCTGCACGTTGGTTGTCGTC
ACAAGCGTCGCCTCACGGCCACTCCATAATTAGCTACATAGCCACGCCGT
CCATCACACTCCAAGCGCCGAAAATCAATAAACTAATTAATGTCAGGTTA
AGCAACGCGTATCTAGACCATAGTTTGGGTAGCGTTGCCTCGTCGATCGT
GCACGTTGCGGCGAATCGCGCATGAGCCGCGGGTGTCGTCACTGGAGTTT
TCTGTTAAAGATTCACAGCACCAGCAAGCGAGTTCATGAACAACTGTTCA
CCGCCCAGCAATTGTACAGCATTTGTAAATGCATTGGATGCATTTAAAGG
CATTGTTGGTCGCTTCAGGTCGGAGCACACGTTATGTCTAGGCGCGCGAA
CGTGGGGCAAGGACCCGCTTTGCCTCCAGGCCCAAAAACCTTCCTTTAGG
TGCGCCGTGCAAGAGAAAACAGGGTGTTTTTACGCTCAATACAGTTTTTT
CATTATGTATACAT
>a1132r357
AGTTCAGCCCGCGCTAATCTTCTGATTTATCTCACTATAATTTTTGAAGG
CGTTGCACTTTGTAGAAATGCGTGTATGCCTTTGGCAGGCTGACGCGACC
GGACTCCTTGCCAAGACGACTTCCTAGGTCGTGGCCTCGTCTGAAGCTAG
GCAGCGAGTGAGAGCCATCGTGCTGCGGCCCGAGGATATCTGCCAACACG
ACCCAAACCCGTCCGGCGCGCGAGTTCTAAGAAATGGTGTGGCGATCGGA
CTTCATTCATAGTGCTGGAGCGACTGGTGGGCGACTCATCGAGATTTGTG
AGGCTGCTGCGGCGTTAACATGTTCTCCTCGCTCGACGTTGCATCATGCT
TGCGGTCTTACGCAGCTGAGCAGTCACTCCCTTCCCGACAGTGACGGATC
CTCGGCTTCTCTGGCCTCGGGGGTGTTGGAAATGGCAGCATCGGCGTCCG
TGCCCAGCCCCCTCCCTCCTGCAGACTCTGGCACGTTGAGCTTGGGCTCC
GGCCACACCAGCAGCGAGGCTGCTGCGCCCCAGGCCGGGTCCTCCGGCGC
CTTGAGTCCACGGACCATCGCCTGTGCTCCCCCCTCGCCCGCCCAGGCCC
CTCCCCCCTGGCTCGCCCTCCTGTTCCAGGCCCCGCTCTTCGACACCTGC
CCCGCGCACAGCAGCCACCGCCGCAGCGAGGCCAACTATTTCTGCCTTTC
CTGCGCAAGCACCCCCGGCGCCACCGCCCGCTCCGCCACGCTCTGCGCCA
GCTGTCTCGACAGCCATGCGCTACGTTGCCCGGGGCCCGTTTTCCAAGTG
CGCAAGTACATGTACCAGCTGTGCATACGCGTGGAGGACGTGGCTCCCCA
CCTGGACTGCGAGGGCGTGCAGTCTTACTGCATCAATGCCCGTCGTGCTC
TGCTGGTCCATCCCAAGCCAGTGGCCGCCTCGGGCGTCGGCTCTGTCCTG
GACTCTGCCTGCCGAGCCTGCGCTCGCCCGCTCCGCTCCGACTGTCAGTT
CTGCTCCATCCGCTGCCGCGCCGCCGTCGTCTACGGCATGGAGGACGGGC
TCAACGCCACCGTTGACCTGCCGCGGCCGGCGCCGGGGTCGCCGGGTCAA
GGACGTCCTGGGGCGTCGGCCGGCGCGTGCCTGCACCACCACGCACCCCC
CTTCTCCGCCGGCGGGAGCCTCGCCCGCTCCGAGTTGGAAGCTGGAGCCG
TCGCCCCCCGCCTGGCCCACGGTCACGCGCCTGCCGCCCCCGCCATCTTG
CTTCCCAAGGAAGAAGAGCTCCCCAAGCCTGCCCGCTCCCTGGGCTCCTC
GCCCGCTCTCTGGTGCGCCACTCGTCAGAGCGAGGTCGACGCTGTGCCCG
CGGGCAAGCGCGCGGCCGCGCTGCGGGGCGGGGAGTTCTCTCCCCTCACC
CCGGGCTGTCGAGTGGTCTCCCCTCCCCAGCGCCCGCTGTCGGGCAGCGG
CATGCCCTGGGCCTGGACTCAGGCTGGCGGCGCCGAGGGACGCCCCGCGC
CCGTCCCCCAGCAGCAGCGCCCGTCTGCCTGGGCTCGGGCCTGGGGTCAC
GAAGCTGTCGCTGCTGCAGAGGGCTCCATGGCGCTCAGGACGGAGGAGAG
AGCACCTGCTGAGCACGTTCGTCGCCGGTCTCCAGGATTCCAGCGGGCTG
GATTCCGACCCTACGTCTCGCCTGAAGTCTGCGCCACGGTGCCCCTGCCG
GTGGCTCAAGAGCTCCTTCGAGTGGCCGGCTGCGGCCGCCTCGGCTCCGA
TGGCTCTGGGGCTCAGCACGTGCAGCCGGCCACCGTCGCGGAGCGCCTGG
AGCGGGCGCTCAGGGCTCTGGCTGGCATGAAGCGCGCGCGCGAGGGGGGC
TGGGGATGGGACGACGATCGCGCACGCGCGCGGCTGGCAGACGTGTGAGA
GCGGGCGGCATTTGGGTCGCTGGGCGAGCTCCCCGACTGATCCAGACGTG
CGCTGCCCGCCTCGCCGTGCCTCCTCGTTTGCCTCGCTTGTCTGGCTCAC
AGTCGTTCTTTCCGTCTTTACCTGCCTCTTCCCTCGTCTCTAATGCTTGT
CCAAACTCTTTCGCAGTCTTGTCCTTGGTCTGATGCTCGACAAACAGCCC
CTTGTTGCTTGCTCCGAATACTGATCCTGTGCCTTGGACCCTGCCTACCC
TTCTCCTTCCCTGCGCCGCTCTCACGCCCAAAACTGCGGGCACGCCTGCG
CCTCGCGGAGCTCTGACCATTCCTCGCCCTACGGCGCGTCGTCACCTCGC
GTGGCCGCGAGTCGCTCTGTTTTCCTGTTTCGTTGTTCTTTTCTTCTCGT
ATGCCGTCTTCTGCTTG
>a1134r760
CAGAAGACGGCATACGAGATCGTATTCCTTGTGCGAAAGCTCTCCAGCGC
TACGATGGCTCAACATGCGCACAAATACAGCCACAGACGCGACCATGGCG
GCCACAAGGCCGAGAAGCACCACCAACACCATCGGGGCGGAAATTCAGCG
AGCTTGGTGGACCTGACGTGGCAGACAACCCAGGATAAACGGGCGCGGTA
TTAATGTTCAACGATTTACAAAAATACAAAAAAGATAAGTGATGAGGGGC
TGAAAATGGCGTTTTAGGCAGGTTTCTTGCAGCTACGC
>a1141r367
AGCCTAATAAACTTTATATATATTAACGCTTTGGGTTATTTGTGCCATGT
CTTCTATGCTACTACCAACAGATGGGCTGCGATGCCTGCAGGACTCTGTC
AGCACGTCCCCCCCGCCTTCATACACTGACCAACTGCTCTTAACAGCTGC
CATAAACAATTGATGAGCGCTGTAATGTAATTTTATTGCAGTGGCATAGC
GTATATGTTCTTGAAACGATCTGCTTGGAGCTTCCTTGTGTCTTTCCTAG
TCGGGTGTCCAAGGCGGACGCCTACCGTGCTGGTCGTGGTCCCCCACCCT
TCTACGAGCCTCTCCAAGCAGTACTAAAACAGCGTTTGAGCCATTGTGCG
CATCGTCGTTTAATTGAAGCGTTTAGTAACGTTTTACAGCTATCGTCTCC
ATGACTGCGGCTTCGCGCGTAAGTTTGACCATGAGAGCAGCGACGAGTTG
ACCAGAGGTTGTAAGCTGGGTGGTAGCTTTTCAGAAACCGGGACCGGAAA
ACCTGACTTCCCACCTTTTGTGCAAATGCGCTTGATTCTTGCAGCAGACT
TGATTTTGCGAGATACTATGGTTGGGTTGTTGTTGGCGCTGACGTTGTCA
TGCAGTGAATAAGCTCGCAACTTGCAACCCTGGAGGTAGGGGGCAAGGGA
GGCTCGCGTCAGGTGCGACTGCAATTATGGAGTACAGCTATTTAAATAAC
TTAATTATACATTTCATTTATCTATAATACATTTGTGACGCGCTGCAAAT
GCAATTATTTGTGTACCTGCGTGGGTCGTCGGAATGGGATGCGGCGGAGT
GGCACCTGGCAGAACTTGATATACAGGAGCAGCCGCTGCTTCTCGATACA
TCATCATCGGCATACAATATTGCAGCATGTGGCTCATCATAATATTAGTG
AGCCATATATGTATAATAATAAGTTATGCAGTGTCATTAGGTGTTTAATG
CTGCAGCCATGCGGATCTCGGCGAGGGCGCGAGCGGCAAACCGAGGGCTT
GGGATCGCCTTGCATCGATTTGCGGCCGTGGAGCCTTCTCCCTCAACCTC
CCTCATGACCTACCCGGTTCCCCTCTTTCACGCCTCGCTCAAACAGAGCC
AGAGTGCCGGCGTCTCCCCGGCCTCTGAAGGCGTCTCCCCGAGTGCCATG
GCTCATGGCGGGGCCATTGCCATCCCCGCCTGGGCGGTGCCCCCCTCTTA
CGGCGCCACGCTGCAGCGCATCGCCATGCAGCCGTGGATGATGCCGCCCA
AGGAGCCCGAGCAGTCGCCCTCGGACAAGGACAGGCCTCGGCGAGAGGGG
GCGGCCAACGAGGACGGCTACAACTGGCGCAAGTACGGGGAGAAGACGGT
GCGAAACAGCGTGCACCCTCGGAGCTACTACAAGTGCAGCCAGCCCGGCT
GCACAGCGAAGAAGATCATAGAGATAGACCCGCGATCGCAGCGTGCGGTG
GAAATACTGCTCCGGGGCTCTCACAACCACGAGCGACCCACCTCCCAGCG
AGGGAGAGGCCGCATCACTCCCACCCCTCCGCTGTCTGCCAGTCCCCCTC
CTGCCGATCCCTGGGATGCACCTCTGTGGCTGTCGGACCGGGGCCCCTCA
GACGGGGGTGGGGCAGGCACTCCGCTGAGAGTCCGGGACCTGAGTCTGGG
CCCAGGCTTGGGCCCCCACCGCTCTTCCAGCGTCGAGCAGCACCGCTGCC
CCAGCGCGGCGGGATTCCCGTTCCACGCCCCGCGGGGCGGCGGGGTCTCT
GGTCCCTCCGAACCTGCGCAGGACTCTCCCTGCGCTGAGGCCTCGGAGGA
GCAGGACATCTCGTATGCCGTCTTCT
>a1143r954
TCGACGGGCGACTGTAACGCTGAATGTTGGAAGTTGACGCGACGTCCGTA
ACGCTTAGAAGAAATTGGCAGTCGGTACGGTGACCCTGTGCCCGCGAAGA
GGGTCGGCGTCCCATGCGACAGGCCAGCCCGCGGAGCAGCCGACGACGGA
CATGGACCTAGACAAATATGCAAGTAAAAGTGCATCCGGGGGGTCCTTTA
TGATATACAACTGTGTTCCTGATCAATCAATCGACGTGTAAGACCCCGCA
TCTCGTATGCCGTCTTCT
>a1147r224
AACAGAAGACGGCATACGAGATCGGCTCCTCCCGACCATGGTGATCTTGT
TGATCTCGCATCCCGTGTTCGCGCTCGTCTCGCATCCTGTATTCGCGCTC
GTCTCGCGCCCGATACTCGCGCTCGTCTCGAGGCCTGTAGTCTCGCCCAA
TTCTTGGCCGATCGCCGTCGTCCCTGCTCCCCCACCGTTCAGGACTCGCC
CGGTGGCGAGACGCGTGCTCGGCGCCCTCGCTCCACCGGTTCCTTCTCTC
CTCGCGAGTCTCCCTCGTCTCCGGGCTGCGCGAGCGCTTCCTGTCGCTGG
CATGCCTTGAGCTCGACTCGGCGGGCTGCCTCGAAACATGAGAGCAACTT
GGCACGGCTTGGCTCTCTGAGGCTCGAGTCGAGCTGGGCAGCACATCCTC
CCCCCGCTCCGCTTGTGGCTCTTCTCGGTCCAATACCTTCACCTCATGCC
ACGCAGCCTGCGCTTCCCTCTCCTCGGTTTCGGCATCCACAGGCTCCCAC
GCAGACAGCGGGGCGACCACGGGCGTGGGCACAGCACCGCCACCATCGGC
GGAAGATGCACCGGCGCCGGCGCTCCCACTTCGCGCGCCTTCTCGTTCTT
GATCCTCCTTCGCGCCCAGCGACCTCCATCCCCTGGGCTGCAACGCGGCG
CGAAGCCCAGCCAGCCTGCCTAGCATGGCCTCTCTGCCGCCCACGGCCAC
GAGGCCACTGGCCCGGCACTTGGCCTGAAGCGCCTGGTCGCTCAGAGCTT
CGTATTCAGAGCTGGATGCTCCTTGTGCTTGCTGCATGCTCTCAGCGGGC
TCCACTGGCCAGAACGGGCCGTTTACCAACACAGCCTGCAGACCCACCAC
GTAGTCCTCGCCAAAAATGTACCACCCCTTCCAGACGCGCAGCACCCGCA
GCACGTGGCGTCGCAGGAGCTCGGCGGCGCCGTCGCTGCCGCCGCGGCGC
AGGAAGCTCGCCAGCGCCTCGAACACCTTGGGCAGGCTCTCCTCCAGACG
CGAGCGGTAGCGGGAGGCGCCTTTGACCTGGGCTGCACTGTTGTGCAGGA
TGTCTGAGAGGAGAAACAGGTGTGCGACCAACGAGCGAGCTGCTTGGAGG
GCTGCTGCAGAGGGCAACGGGGTCGTCGCGCTGTCTCCACCGCCCGCACC
CGTCTCTCCCCCTTCCCCGCGGTGCGCAAGAGTCACTGCACTGGCAACCG
CCATGTCGCTGACGCATCTCGTATGCCGTCTT
>a1157r756
TTTTTTTTTTTTTTTTTTTTTATCAGTTCTAACTCTCTACACCAGCACAC
TCGTCTCAGTCTTGAGCGACGTCCTCTCTATCGTGGATTGCGCGTCGTGC
CCTCTTTCTTGGAGACTGCCTCGGCCTTGGTCCCTTGCTTGGAACCGTCG
GGCATGGGCAACAGTGCAGTCTCGTGGAGCTTGAAGCCCCAGACGCGAGG
CGTGTAGGAAGTAGAGTCACGTGGCACCCGGAGCGTTGGGTAGGTGAGCA
GCAAGAAATGGGCAAAAGTACTGCCAAAATAAGCTCCGTCCACGCTGCCC
TGATGCTTATAGCGCGGGTAGTACAGCCCCTGACAGCGTGGGCAGTAGAG
TTTGACCGTGGCCTGGTGCGCCTGATCCGACAGGCCCACCGGAAGACAAT
GCTGCTCTTGACAGTAGTACCGTGGGCACCGCCCGAAATCGCCATTCTTG
TACTTTTCTGCCATCACCGCCAGACCACGCTGCGATATGATGAAGCGAGC
GTGAATCAGTCCATACAGCGCCTCCGCTGCATTCTCTACGAGTTCCTGTT
GCTCCTCCGTGAGGGACTCCTCTGAGAGTGTCTCGCTGTCCAAGATTGTG
TCCAGTGCGTACTCGTAGTACGGAACCTGGGACCCGAGACCGCTCAAATT
GAAGTCATCCTGCACAAAATCCTCGTCCACTTCGCAGAAAAACTCGTTGC
CCTTGAGAGAACAAAACCACGAAATCCAGGACACCGCCTCGCCCTCCTCG
CCAGCGGAGCAGCTGGGCTCCTCGCTGGACTCGCTCCCCGTCTCAGACTC
GAGCTCGCGGTCCCCTAAGGGATCCTCCCGGTGGTCCATGGACGCCCTAA
ACGCGCCCTCAACGTCTCTAACAGGCCAGCAACAATCGCCACTCCGGGTT
CCCCACGTGGGATCCTGGAGGAACTGGCTTGGGACGACGCCGGGAAGCGA
CATTTGAGAGGGGTGCCCAGGGCGAGTCGAGTGAAGGAACATGCGCCATG
TCCTCCTTGACTCATGCTGGAGATGAGCAGGAGGGAGGCTCTTCCTGCGG
AATGAGCCGACCCAGGACGCTACAATCAAACTCAGAATCAATTGTATGGT
GTACTAGCGTACAACGAACGCTACAGAAGAGAAGGAGTACGTGCAGGCGC
CGCCTGCGGTGACGTTTTGTCGCCATGGCCATGGCTGCAGCTGGCAGCTT
GAAGGGCATAGGTATTCCCATCAAGCTCATTCACGAGGCGCAGGGACACA
TCGTGACGGTTGAGCTGAAGACGGGGGAAATTTACAGGGGTGAGCTTCAC
GACGCCGAAGACAACTGGAATGTCCAGCTCTCTAACGTGACGGCAACCGG
CCGCGACGGCAAAGTCTCGCACATGGAGCACATTTTCGTCCGCGGTAGCA
GAGTTCGGTTCATGATCGTGCCAGACATGCTGAAGAACGCTCCCATGTTC
AAGCGCATCGACCCCAAGGGCAAGCTCAAGAACATGGCGCTGGGCACGGG
ATCTCGTATGCCGTCTTCT
>a1162r1062
TGATCGCGGGCCTGGACGTGATGCACATCATCAACGAGCCCACCGCCGCA
GCCCTGTGCTACGGCAGCGAGAAGAAAGAGGGCCTGGTCGCCGTGTACGA
CCTGGGCGGCGGCACGTTCGACGTGTCCATCTTGGAAATCAGCGGCGGCG
TGTTCGAGGTCAAGGCCACCAACGGCGACACCTTCTTGGGGGGCGAGGAC
TTTGACAACGTTCTGCTGCAGTGGATGGTGCAGGAGTTCAAACGCGACCA
GGGCATCGACTTGACCACGGACAAGCTGGCGGTGCAGCGTCTGAGGGAAG
CCGCGGAGAAGGCCAAGTGCGAGCTGAGCAGCGCCACCAGCACCGACATC
AACCTCCCCTTCATCACCGCGGACGCGTCGGGAGCCAAGCACCTGGCGCT
GACTCTGAGCCGCGCCAAGTTCGAGTCCCTCGTGGCCGCTCTGCTCAACC
GCACTCGCGAGCCCTGCCACGCCGCCATGCGCGACGCGGGCGTGGGGCCC
GGGGAGATCCAGGAAGTCCTGCTGGTGGGAGGCATGACCCGCATGCCCAA
GGTGCACGACATCGTGCGCGAGGTTTTCAAGAAGGAGCCCAACCGCGGAG
TGAACCCCGACGAGGTGGTGGCCATGGGCGCTGCCATCCAGGGCGGCGTG
CTGCGCGGAGACGTGAAGGACATTCTGCTGCTGGACGTGACGCCTCTGTC
TCTGGGCATCGAGACTCTGGGCGGCGTCATGACCAAGCTCATCACGAGGA
ACACGACCATCCCCACCAAGAAGAGCCAGGTGTTCAGCACTGCTGCCGAC
TCGCAGACTCAGGTGGGCATCAAGGTGTTCCAGGGCGAGCGCGAGATGGC
GGGGGACAACAACATGCTGGGGCAGTTCGACTTGGTCGGCATCCCCCCCG
CGCCCCGCGGCATCCCTCAGATCGAGGTGACTTTCGACATCGACGCCAAC
GGCATCTTGCAGGTCACTGCGACCGACAAGGGCACCGGAAAGGCCCAGGA
CATCAAGATCACGGGAGCCTCCACCCTGCCTGCTGACGAGGTGGAGCGCA
TGGTCGCGGACGCAGAGAAGCATGCCAAGGAGGACAGCGCGCGCAAGGAG
CTTGTGGAGTTGCGTAACCAGGCGGACTCTGCTGCCTACCAGGTCGAAAA
GCAGCTGTCTGAGCACGGGGACAAGCTGCAGGCGCCGCAGAAGGAGAAGA
TTCAAGCTGCCGTAGACGCTCTGAACAAGGCCAAGCACGGAGAGGACGCA
GCCGCGCTCAAGGCTGCGCTCGAAGCTCTGCAGAGCGAGAGCTTGGCTCT
GGGTCAAGCCGTCTATGCCCAGCAGGCCGATCAAGGGTCGCCCAGCGAAG
CCGGCACTGGGACGCATGCAGCTGCCGCTGCGGGGACTGGCGCTGGTCCG
GACGTCATCGACGCCGAGTTTTCGGACGCGGACAAGCAGTGAGAGGTTGA
CAGAGTGTGTGCCCATGTCGTGTGGTGTGTGGCTTGCTGTGCTAGACTCC
TGGTCAGCTTGTGTTCATTTTCGTTCACATGGGTGTGAGCGGGGGGGGGC
TCGTGAGCTCCGGACCTGGGGTTACATGCACTGTCAGCAAGTTTCAAGGT
GGAACGCGCTTGTCGAGTGCAGAGCACGGGGATCGTCCCTTGTGGGCGCG
AGCCCAGAGGAAAAAATGTCTGCCAGAGTAATGGGTGCCAGGCACGTCAG
ATACAAGGCTGCAATAACCAGGTGCTGTCCTTGAACTTTCGAATCTACTG
ATTCTTGCGCTCCAGATGTCCCACACACGGCTGCGGCTCCTCCGAGGGAC
CCTGGACTTCATCAGAAACGCTCTCGGTCGCCTTCTTTGCGGCGGTGAGG
TCCACCACAGCGTGCTCGGGGAAGATTATCTTACGTCGCTCCCGGTCGCT
TTCAATGTCCTGACGCACTCTGTCCAGGCGCACGTCCTCCGCCTGATGCC
TTCCTCTTGCTTTTCGCATGAGCTTGGCCTGCATCACGTCGTTGAGCTTG
GACGCTTCCGCGTGTGCCGTCTTCAGCACATGCCAGGGCTCCTCGTCTGA
GGGCTGGATGCTGCATGCTAGAACTTTTTCAAAGTCAGCTACTTGAGCAT
GCCAGCCAGCGGCCTCTAGATAAGGCAAGCAGCCCGGGTGCTGTTGAATG
TGCCTTATGAAGGACGGATTGGTGTATCGAATCTGCAGGCATGAGGAAGG
CTGGCCATGTAGACTGGAGGGACTGACGATGTGGAATGTCTAGCACCACT
TGACACATTCCCATACCTTGCGGTATTTGTCCTCGGTCGGATTGCTCACG
ACATTGTCCAGAATCTTGAACAAAAATGCAACCGATTTGGAAATGTCCTC
AATTGCAAAATGCTTTTCGTCGACGATGGAGTAGTTGCCGAGTCGGCCGA
ACGAGCGCTGGAGCTCCTCTGCTTTTCGCTGGGCGAGAACGCTGGCAATG
TGCTCCTCACTCTGGCCTGCAAGAAGCTTGTCGCTCACAGGCCGCTCGCG
CGGCGGATTAGATGCTGCCTCGCTGCTCATTGCTATATTGATATCTCGAC
AAAATACACTGTGCGGCGCA
>a1171r2862
GAAGGCTGCCAAGGTGCTGGAGCAGCTGACGGGCCAGCAGCCCGTGTTCG
GCCGCGCGCGCTACACCGTGCGCCAGTGGTCCATCCGCCGCGGAGAGAAG
ATCTCTTGCTTCGTCACCGTTCGTGGTGAGAAGGCTCTGCAGCTGCTGGA
GGCTGGCCTGAAGGTGAAGGAGTACGAGCTCCTGCGCCGCAACTTTTCCG
ACACCGGCAATTTCGGCTTCGGCATCTCAGAGCACATCGATCTGGGTATC
AAGTACGACCCCTCCACCGGCATCTACGGCATGGACTTCTACGTCGTGCT
GGAGCGCCCGGGCTACCGCGTTTCCAAGCGCAAGAGGGCTCCGTCCCGCG
TGGGCGTGCAGCACCGCGTGACCAAGGGTGATGCCATGAAGTGGTTCCAG
ACCAAGTTCGAGGGTGTCATCCTGAACAAGGCTGCGCTCTGAGCAGCGGC
GGCGGCTTCTGGCGGGGCCAAGACCCGCTTTGTGGTGCAGGGGCGCTCGC
GGTCTGCGGATGTAAAGCATGCGAGCAAAAAAAAAAAAAAAAAAAA
>a1173r2082
ATATAGAGACGTGCTGCAACCCGGTTTGTACAACAGGACTGTCTTGTGTG
AGACAGTCAGCATTGACTTGGTAAGATCCGAGTAGGTGCCGGAGCTGAAG
TGACCAAGTGATCGACGGACCATTGCTGCAATATTAAGTACATTTGAACT
TTGCGTCTTTTACTATGGCGGATCCCGCGTCTGGTTCTGTACCCGCTGCG
GGCAGCGGGGGAGAGAAGAAAGATTTTAGCACAGCTATTCTGGAGCACAA
GAAGAACAAGCACCGCTTGGTGGCCACGGAGGCCGTGAACGACGACAACT
CGGTGGTGGCACTGCACCCTGACAAGATGGCCGAGCTCGAGCTGTTCCGA
GGCGACACGGTGCTGTTGCGGGGCAAGAAGCGGCGCGACACCGTGTGCAT
CGTTCTGGCGGACGACACGTGCGAGGAGGGCAAGGTTCGGTTGAACAAGG
TGGTGCGAAAGAATCTGCGCCTGCGGCTGGGGGACATTGTATCGGTGCAC
CAGTGCCACGACGTGAAGTACGGCAAGCGAGTGCACGTGCTTCCGTTCGA
GGACACGATCGAGGGCATCTCCGGCAACCTGTTCGACGCCTTCCTGAAGC
CCTACTTTTTGGAGGCGTACCGCCCGCTGCGCAAGGGCGACACGTTCCAC
GTCCGCGGCGGCATGCGGACCGTGGAGTTCAAGGTGGCGGAGACGGATCC
CGCGGACTACTGCATCGTGGCCCCCGACACGGAGATTTTCTGCGAGGGCG
AGCCCATCAGCCGCGAGGACGAGGAGCGCCTGGACGACGTATCTCGTATG
CCGTCTTCT
>a1178r4244
AGAAGACGGCATACGAGATCCATCCTCGTCCTCATGATCATGGTCATGCT
CCTTCTCATGGTCATGCTCCTTCTCATGATCATGCCCATGCTCCTTCTCA
TGATCATGATCATGCTCCTCATTTTTGGCGTCTCCGTGGTCCTCGCCGGC
ATGACGCAGGCGGCGGAGCTGTCCCTCTGGCGCTGGCGATTCATGGTGCT
CGCTGTGATCTGCCTCTTCCACAGCCGGCGACCAGCTCTCTCCGTCATCG
CCGTGACCTTCATCGGGGTGCTCCTCGGTGATGTCCTCGAACAGAGCAAA
GGACGAGGCCTGCTTCGACTCAACCAACACACCCACGCGCTCGGCATCGA
TGTACTCTGCCAGCAGCGCCGTGCTCCAGATATTGTTGTAGGGCGTGTTC
AGCTGGCCTTTCGAAAGCTCGCCATTCAGCTCCATCAAGCCGACCCCCTT
GGGGGAGGGGACCAGTTCAGCAACAACTGAGTTTTTGCACCGGTCGACGA
GTTTCATGGAACACAAGGAGTCCGTCGTATTGATAGTAGCACTCCAGTAA
CACACGCCCTCGTGGAAAAGCAAGTCTACCTCGCCAGAGGTTTCGGAACC
TTCGCTGAAACTCTCGATCTGCGCTGAGAAGTACCGATGAGCTGAGCAGC
TTGCAACACAAAGCGAGAGAAGAAATATGGCAGTCCTCATCTTAATGGGG
ATGCCGTGCCAAAGACGACGATGAAGATCAAGAAAGACAGGACTCCAGAG
ACAAGCAGGTGACGCAGCACAAAAATAAATATAGTACTAATATTCAAACC
CACATGTAAATACAAATTTGTGGCGGCCGTAAATGGTGGCATCGACGACG
CCTTATTTATGCGCCCT
>a1184r845
CTTGCGTCCTCGCTACCAATTGGCGACGAGGCGATTGGCCCGCGGCCCGC
TTGGCGTAGGAAAGGCCCAACATAATCTGCAACCCCAAACAACCTTGTGT
CTTTTGCAACGCCATTTGGCAATTTATCTGCTTTAATTCTTTGGTGGGTG
TTTGGTGTGTATAAAGAATTGTGTGCCTCTTGAGGCCTCCAGACATTTCG
CCGGGACTTGTGACCCCGCGCTCGCGAGCCAGAACGCGCAGGAAGCTTCA
CCAAGGCCCTCGTTATACGCCCGGTAACTCCACGCAAAGGCTTGTAAGGT
TTAGGACAATGGCAACGCTTTCGAGCAAGTCTGCGACTGGACAAGACGAT
GCAGCATCCGATGGCATCGACAGCGAGGGCACGCAGGACGTCGCGGACGC
GTTCGACTCGTTTTCGATGGGAACATCTTTCGCGCAGCCAAGTGCCGATG
CTGCAGCTGGATTAGGATATCGGCCGGAGCGTTCGGCGCCCTCGCAGCGG
CGCCTCAAGAAAGCAAACCGACTTCGTGAGCGTTTTGGCATTCCTGCTGA
GGAGCCCTTCATCGACGTGTACCTGTGCGCCCTCAAGGGCGGTTTTTTGC
AGCAGGGCCGTCTGTACGTGTACCAGCATCACGTGTGCTTCCACGCGAAC
GTATTTGGACACCACACGCATCTGTGCATCCCGGGGAAGGACATTCACCG
TCTGGACAAGTGCAGCAACCTGGGCTTCCCAAACTCCATCCGTGTCCGCT
ACAGCACCAAAAAAGTTATTTTTTCCAGTTTTCTCAAGCGCCACGAGGCC
TACAACGACATTGCGCGCTGCGCGGGCCTTCCTGTGGACCAGGAGGAGGA
GGGCGCAGTGGAGAAGATGAAGGCTCCCGTGAAATGGCTCGTGGAAAAGA
TGAATCGGGAGTCGCCGACCTCTGGCGTCGGTGAGGCTGAGACGGAGGCC
GAGCGCGAAGCGGGCAGTCAGGCAGGAGCGGAGGAGGAGGAGCTCGGGGA
GGAAGGAGAGGAGGACGCTTCGAGCTCCGAAGAGGGGGGCGTGGCGAAGC
AACTTCAAGCTGGAGATGGGGACCATTTGCTTCCCATCCCGGACCGGCCC
AACTCCATGACCGACGTGAAGAGCTTCGAGCTGCCGTGCACGCTGCAGAC
TTTTTGGGAGACGTTTTTGAGCGACCGCTCTCGTTTCTGGAAGAGTTTTC
ACGAGGCAAGCGGCGACCAGAGCGTGAAGCTGTCGCGCTGGCACGTGCTG
GAGAGCGCGGTCATGCGGGACCTGGAGTTTGTTAAGCTGCTGACCGGCGG
CATGGGCGCGGACCGGGCCTATTGCTCCCAGACCCAGCGCTTGTCGGTGC
ATCGCGGGCCCTCCTTGCTGTTCCAGAGCTGCCAGGTGATGAACGACATC
CCCTATGCCGATCACTTCACCGTGGAGACGTTTTGGACTGTGGAGCCCGT
CTCGGGCAAGAAGGCAATCTCGTATGCCGTCTTCT
>a1200r300
TCAAGCAGAAGACGGCATACGATCACAACTAAATGCAACGCAAATGAGCA
TACAGCTCGGGGTGGAGCGGCACACACCGGGCTGCACCAGCTCTATCACT
CCGGGCCTGGCATTAGGTCGTGTCTGCAGCCAGACACCAGACTTTCGCCC
CACCTTCAAAACCACTCAGCTGCCTCGGTGCACGGACAAAATCAACGCAG
GGCGCACTTGGTGAGCATGGGACGGGGGGGCGAGCGTTTTAAAACGCGGG
GTTCATGAAGCGTGCAATCCGCGTCGAGCGTTTCGTTCGCAGGCAAAGGA
GCCAGAAAGCTCCGGGATGCCAAAAGAGGCTCGCGTATGGACGAGAAGCA
CTTAACAGAAGAACATGACAGGCAGCAAAAACCAACAATGTCCGTCAGAT
TCCCCCAAACTTAAAAGACATGACATCACGTAAAAGCATTGGATTTGTGA
GGAAAAGCTCATGGGAGGGACCGTGGTGCAGAAAAAATCAGACCACCAGG
CCCAGGGAGGCAGTTCCTGCTAGGACAACAAGCCAATCCTACCCCCTCTC
TCTCTCCTCTGAGCGTACGCACCTGTACGTGGCCTCCCTCGGAACAGATC
TCGGCGTCGCCGTCCAGAGAGCCCACTTCGACGCCCCCCCCGCCCGAAGA
GAGCACAGCCTTGCCTCCCCCGTCAGCGCGGAGGGTGTCCACGATGAGGT
TTCCCCCTCTGGTCCTCAGCGTCGCCGCCAGCGCGTAGCAAGCACCCACC
CAAGCGTCCCCACCCTCCGTGTGCAAGACCAATCTCGTATGCCGT
>a1203r1848
TCTCCTGAGAGCCCTGGCGAAGTCGCCTCTCCTGAGAGCCCTGGCGAAGT
CACCTCTCCTGAGAGTCCTGGCGAGGTCCCCAGCCCAGCTTCTCCTGGTG
AACAGTCGCCATCCACCAGCCCTGAACTGTCCCCCGTGCCAGGGCTCCCT
CCCCTCCCCCCCCTGAACCCGCCCGTGCCCCAGCCCCTTCCTCCCCCGGT
GCCCGTCCCCAACTCCCCCACGCCCGTGGTGCCTGCCCCCCCCGCTCCCC
CCACCGTGATCAATATCTTCAAGGAGGTCAACGTCAACATCAGCATCGTT
AACCAGATCACCAACATCGTGACCACCAACCCCTCCAACACACAGGCCAC
CGCCACCGCCGTCGCCGTGGCCGTGGCCGGGCCCTCTGGTTCCGCAAACG
TCGGCAGCGCTGCCACCGCCTACGCCAGTGCTGTCGCGAGCTCTCAGGGG
TCCGCCGTTGCCGTGGCCTACGCCCAGGCCACTGCCTACAGTGCCGGACA
GGCCCAGGCCGTCTCCGTGGCCAACACTGCGCTGGCTACCACCACGGGTA
TCGCCTACGCCTACGCCAGCGTCAGCAGCACTGCTGCTCTGGCCTCGGCT
TCGGCCTACGCCACGACCCTCACGCAGGGCCTGCAGTGCGGTGGCGCCAG
CTTGCTGGTCATCAAGGCTCTGCTCTCCATCATCATTACCCTCAGCACCA
ACTCGACCACTTTCATCACGGTACCTTGAGCGCACTCTCCGGGAGAGGAC
TGGGTCAGGGAAGCTCATATATGTCTTGGCGCCACTCCATCGACGAGCAC
ACAGAAAGCCGCGTGGCTGCTTTTCTCTGCTGCCTTGATGGCCGCATCGT
GCAATTCTTTTACGCCTCTCACGCTCTTCCTAATGCTGTCTCTCGCGCTG
CGCATCGCTGCGCAGCGCCTCGACTCCTGTCGTATGCCGTCTTCTGCTTG
A
>a1206r639
TGCAGATCTTGGTGGTAGTAGCAAATATTCAAATGAGAACTTTGAAGACT
GAAGTGGAGAAAGGTTCCGCGTGAACAGCAATTGGACGTGGGTTAGTCGA
TCCTAAGAGATAGGGAAATTCCGTGTGAAAGTGAGCGATTCTCGCTCCGC
CTATCGAAAGGGAATCAGGTTAATATTCCTGAACCAGGACGTGGATATTG
TATGGTAACATAAGTGAACTCGGAGACGTCGGCAGTGAGCCCGGGAAGAG
TTATCTTTTCTTTTTAACGGACTTATTCCCTGGAATCAGGTTAACTGGAG
ATAGGGGTTAATGTTCGGGAAAGCACCTCATGTTTGAGGTGTTCGGTGCC
TTCGGGACGGCCCATGAAAATCCGAGGGAGAGAATTATTCGCACCCCTGG
GCGTACTCATAACCGCATCAGGTTTCCAAGGTGAACAGCCTCTAGTCGAT
AGAACAATGTAGATAAGGGAAGTCGGCAAAATAGATCCGTAACTTCGGGA
AAAGGATTGGCTCTAAGGGTTGCGTAGAAGGAGCCGAATTGCCGCAGCAG
CCGTCTAGCTGGGGACTACTGAGGACTCGCAAGGGTCTTTGGCGGACCCT
AGTCTGATGGTTGTGAACGCAGTTCGGTCGTGGTGAAGACGCAAGTCCCG
CCCTCCTCTACAAAGAACAACCAACTTAGAACTGGAGCGGAATCTCGTAT
GCCGTCTTCT
>a1207r491
CAGAAGACGGCATACGAGATAGTGTGCCATTTGTGGCAAACGTGGGTGCC
AACTACAAAAAATAATTTTCATTATTGCACTGCATGATCAAGACTGTTAG
ATTATGATTATTTTGTAGTGCGATGGTGAGCGAAAAACCTAAATCGCTGT
CGCGTCGCGCTTCCTTGGAGGGGCCTCCCTCGCAGCAAATTGTCTGCCTT
CTCGAGAACGCTCGGCAGCTCAAGCCCTGGTCTCCGCACCTTTCGTCTCA
ATTCAGCAGTCAAGCACTTATGGTGTCTCGGGTCACGCACACGCCGTTGC
CTGTTGGGGTGACGATGTGTGAGGGATGTGATGGTCTCCTCACAGGATCG
GATCTGGAGAGCATGATCTCGTATGCCGTCTTCT
>a1211r809
GTTGGAGCGCGAGGAGGGCGAGGGCAACGTCGGCTACGACGCGGCCACCG
GAGAGTTCGTGGACCTCGTCGCCCGCGGCGTCATCGACCCCATCAAGGTC
GTCCGCGTGGCCCTGCGCGACGCTGCTTCGGTGGCTTCGCTGCTGACCAC
TGCTGAGGTGTGCATCGTGGACGCTCCCAAGACCGAGGGCCCTCCCGTGC
CGGGCATGGGCGGCATGGGCGGCATGGGAGGCATGGGCGGCATGGACTTT
TGAGAGATCGCGTGATTTTGTGAGCTGGATGATCTCGTATGCCGTCTTCT
>a1212r3020
ACCAAAGCTGGTCGCGCTCCCAGTATCTCCCTCTCTTCGTGTGTAGCAAA
TACACCAACTGTGGGCGCGATGGTGAAGGGTACAAGCCGCCGCACTGAGG
CGGTCAGCCGCGAGTATACCATCAACTTGGGCAAGGCCCTGCACAACATT
AGCTTCAAGCGCCGTGCGCCCCGCGCTGTGAAGGAGATTCGCAAGTTTGT
GCAGAAGCAGATGCTCACCAAGGAGGTGAAGGTTGATGTTAAGCTGAACA
AGGCCGTCTGGAGCAAGGGTATTCGCTATGTGCCCAAGCGCCTGCGGATC
GTTGTCCAGCGCAAGCGCAAGGAGGAGGATGAGGATCTCGTATGCCGTCT
TCT
>a1215r207
GGGCGGCGCGTCTGGAGGAGGAGAGGGCCCGTCTGGAGGCGCGGCTGGCC
CGGGTCTGGAGCTCTGACGAGGAGGTCGCGGGGGAGGGTCTGGTCAGTGG
AGGGGACGGACGGCCGCCCCCCACGGCAGATGAGCTGGACCAGCTGCCCC
GGGATGCCGCAGTATGCAGCGCTGTTTACACCCGGCATCCGCACAGACGC
ATTGTTTCAGAGCCCACCTACCATGGCGTACCTCAAAGCCTACGCCGTGG
CCATCGTGTCGCTGCTCAGCGGCGCGGCCGTCGTCCATAATCTGTACAAG
CCCGACCTGACAATTCATAAGTCTAGGACGGACGACTCGGAAGCGTGAGT
CGGTGGAGCCCTCGGGTGAAGGTGGCAGCAGCCGCCGCGTTTTACCTCAG
CTCTCTACGTCGAGGAGTGCATAGATATGCAAAACTCCTAGTTGCAGCAG
CATACATTGGCGCCTGGTTGTATTTACTGCGCCATGACGCACACGACATC
CCCTGGACCCGGGACTCCTACAACGCCAGCAGAGGCCTACATCTCGTATG
CCGTCTTCTG
>a1219r1849
GACGCCATTCTAGTGGCGGTGCTGGACTCCTTGGAGGGGGCCGAGTTCGA
GGCCTTCCAGGAGGCGGCCAAGAAGCACGAGGACGTGACCATGGTGACCA
CCACCAGTGCCGACGTGGCTGCAGCCCTGAATGTTGCCTCTGCCAAGCGC
CCTGTCTACGTGGTTCGCCGTTCCTTTGGCGAGTTCGAGCCCGAGGACGT
GTCCAGCGAGGGCCACGTCGCTTTCAAGGGCAAGTCTCTGGACGAGAAGC
TGGTCTCCCTGCTCAAGGCGGAGCGCCTGCCTGCTTACCTGGAGTTCTCC
GCCGACACCAGCGCCGCCATCTTCGGCTCCGGCGTCGACCGCCAGCTCAT
CGTGGCGGCCAAGTCGGAGGATCTGGCGCCCGGCTCGGACCTGGACAAGC
TGCTGCGCGAGGCCAGCCCCAAGCTGCGCGGTCGCTTCGTTGTGGTGACC
GCCCGCCTGGGTGCTGAGCAGGCCAAGGCGGTGGTCGAGTTCTTCGGTTT
GGTGGACGACGGCGAGGCCGGCACCCAGGTGGTGGGCTTCCACGCCACGG
AGAGCGGCAAGTACCGGTTTCCCTTCGACGAGCTCACGCTGGAGAACCTG
CTCTCCTTCGCGGAGCAGGTCGAGAAGGGCACCGCCCCTCGCCTTCTGAA
GAGCGCTGCGGCTCCGGAGGAGCACACCAAGAACGGGCTGACCACCGTGG
TGGGCAGCACCTTCGAGCAGCTGGTCCTGGACCCGAGCAAGGACGCGTTG
CTGGAGGTGCATGCGCCGTGGTGCGGGCACTGCAAGAAGCTGGAGCCGAT
CTATGCCAAGTTGGCCAAGCGGTTTGAGACGGTGGACTCGGTCGTCATCG
CGCAGATGGACGGCACCGGCAACGAGCACCCCGCCGCCGAGTTCCGCTCC
TTCCCCACCCTGCTCTGGTTCCCGGCCGGAGACGAAAAGAAGGCTGTGCC
GTACTCGGGAGAGCGCATCTCGTATGCCGTCTTC
>a1222r2618
CAAGCAGAAGACGGCATACGAAAAGAATGGTTGGAGCGGCACTGCAGAAA
GTGCAATGGAATCGACAGTTTCACCATGGTGTTGTTATTGCTGACACAAC
ACCATGAATATCATTATGTCCTTCCGTCGCCTGTTGTTGGAAGAGATTTG
AAGATCAAATCAGTCTTGTGACCGCGAGAAGAATAAGCAAAACCGTCTCC
CTTTTTCTTCTCCTCTGTGCTAGGAGATGGCTGACTGACAACCGAATCAT
CAGCAGTGTCTCCTTCCTGAGTTCTGCTCGATGTTGGAGTTCGTTTGCCG
TATGTGTACGTTGGGTTTAGCGAATCTTGAAAACGCTTTATGGCCATTAC
CAGATGTCCCACCACCTTGAAGCTAGTTCTTTGGGGCTTTGCGCGTTTCA
CTTTTCGCTCCTCCCCGTCATCCTCGCGTAGCCTATCCTCTCGCATAAGA
GGCTCAGAGTCTTTCTTTTCATCTTCGTCGCGCGTCGTCACGCGCTTGGC
AATCACCGACATCCGCGCGACGACCTCGCCGCAGCGCTTGTGCCACGGTT
CAGAGTCGCTTACACCCCAGCAGACACTATAAAATTCCAGTGCGAAGAGT
AAATGTAGGGTCGATTTGAAGAGCGGATCGATTCGTGCGTTGAGGAGATA
GTTCGAGGCGCAAAG
>a1224r2133
TTTTTTTTTTTTTTTTTTTTTTAGCTCTACACTGCCGTTACAGGACACGC
ACGCAGGCACGGGAAAGGGGGGGCGGCAGAGACGCGATCCGTCGCCCCCG
CCCCTCATCGCGTCACGCTTTCTACTCCTTCTTGTTCAGCGCGCGCCAGC
TCTCGATCCAGGCCACCATGCCGTCCGCCAGCTTGACAAAGTAGGGGTCC
AGCTCCTTGAGCTCGGCGCGGACGCGCTCCGCAATCCAGAGCATGGCATT
CTCGACGTCCTGAATCTCCTCGGGCACCTTGAGAGACTGGAAGAAGGGAA
TGATCTTCTCCTGCCAGAAGATGCCCATGTACTCCTTGCGCAGGTTCACA
AAGGGGTCGGAAGCCTTGGAGTGGTGGATGTAGGGCAGGCCCGTCTTCAC
ACCCAGGTTGAGGTGGTCGGCAATGACCTTGACGCACCAGCCAGCCCACA
TGTCGTCGTACCGGCCCCACGGCTGACCCTCGCCCATGAGCCCAAAGTAC
ATGGCGGGGCCGATGGCCTCGCGGTCAAAGGCCAGGTTCATGCCGCACAT
GGGAAACAGGCAGCCCTTGGGAATGGTCATGACCGCATCCACGTAGCGAG
TGTTGCGCTCGGCAGGCTTCACCATCTGCGTGGGGGCGTCGTAGTCGGGG
ATGTGCAGCCACAGGCCGTGGCTGACGGCCGTGGTCTTGCCCTCGCGCAT
GCTGAAGGGGTAGCCGCGCACGAAGTCGGCGCCAGGAGCGTAGGGGTCGT
AGAGCGTGTTGAAGAAGTGGGGCGTCGAGGGCGTCAGCAGGTTGGTGATG
TGCTGCTCCAGAGCATTGATCAGCTCGCCTGTGGGCTTGCGCGCCACGAA
GCAGTCGTCGTCGATCGTGTAGATGTACTTCTTCTTGCTCACCATGTACC
CGAAGCAACGGCATGCGCTGTCCTTGAAGGAAATGCACCATGCCTTGTCT
CCCAGGATGCGCTCAATGTCCTTGCGGTTGTAGAGCTCGTAGTCGAACCC
GGCAGGGACCTGCACCACGCGGGACGGATCACCATCCTGAATCACAATAA
TATGATACTTCTCAAAGAATGGGCGCCACTGCTCCAAGAAATCCAAATTG
CGGATCGTGGGAATAACGATGTCCAGCTGGTCGGCAAGTCTGTTAGCCAT
GATGCTCAATGAAGGATGGTATTAGCAACCCCGCGATGACAACTCGACAC
GTGGAATGAATACGAATACTCGTGCAAAAGCAGGTCGCTTTCAAATAATC
ACTTTAAAGTTAACACCAACCACAAATACTGCGCGTTTGACGGTGCTCCT
TGCGAGGAAATTGCTGCATTTAATACGCCACAGTTCAAGATGGGAGGTTC
TGTAGGGGGGTTAAGAAAGGGTGGCGCATGTCGCTGGGCCCTATAAAATT
CGGCTAAGCCTCGCTCCCTCTACTTGCGCTGAATACGGAATGGATGCTAC
CTCCAATAACGTAGACAAATATACAATTCATTAGTTCTTTTGATTGGTTT
TGTGTTACAAGATATCATGGACGGTGACGTAGGTGACAGAAATGGGGGTG
GCAAACGGC
>a1235r1593
TTTTTTTTTTTTTTTTTTTTCTCAACGATTCTCTCACATTCCCGAGTAGA
CAGGCAGCCTCCTCATCTACGCCTTGGTAGCGCGGGCCTTGGCGGCGCGG
GCAGCATTGGCGTTCTTCAAGATACGGGCACCGCGCAGAGCGGCGGCACG
CGCCTGGGAGCCGCCCACGGCCTTGGCGGCGTTCTCGCCGGCGACACGCA
GATGGGCGGCGCCCCTGCCAACGCGGGCAAAAGCAAAGCGTCCTCCGAGC
TTCTTGGACGGAATGCCGATCGTCAGCTTGCCATTGCGCTCGTTGATTGC
CACGGTGCGGCCAAAGTTGGCCAGACCAGAGCTGCCGCGGGTCTGAAGGT
TCATCAGGTTGCCGGGCTCGCCGCTGAAGGTAGTGCCGTGGGTGCTCTTC
ACCATGAAGGCATGGTTCTTCTTGACAATCTGCCAGATCAAATCGTTCGA
CATTTTGCCTGTCTGAGTTGACTTGCTTTGTCTAATACTAATGGGAAAGG
GAAGAGACCCGGGCGCCCTCTGGCATTTGATCGAGGCT
>a1239r1123
AAGAACAAAGAGCTGGAGGCCATGCGCCTGGAGGTGGACTCGCGCAGGAG
GACGGTGGCGGATCTGACTCTCAAAGAGGCCAGCGCCCGTGCGGCCCTCC
TCAAGGGCACCACTCCCAAGCGCGAGAAGAAGCTCGGCGACTCCACCGAC
AAGCTGCGGCACAAGGTAGACAAGCTGCACGTGTCGGCGGGCGCCTACAC
CAACTCCGAGGACAATCTACACACCGAGCTCACCGCTCTGATCCAGGACT
GCGTCTACGTCTCGCAGTATGCCTCCAATGCTCTCAAACTCCATGCTGAC
GTGCTGGTGGCCTCCTCCACTCTCGTCCGCGCCCCCGAGTCGACTGGCCA
GGGACCCCTGAAGCAGGGACAGTCCTCGGCACAGACCGTGCAGGCTGCTC
GGGCGCAGGCGTCGCCCCGGGCGGGAGAAGCCAGCAAGGTGCCTTCGCCT
GGCGCGGCATCGCCTCAAGCTCCCGGCGCCCAGCAGGCCGAGTTCGTGAC
CCCGGTCAAGGGAGCGCCGCCCGCGCAGCTCAACAAACCTGCGCTGTCTA
CGGGCGCGCCCGAGACCCCCAGTGCCTACGTCAGCCCCACGACCTTTGAT
CACAGCCCCGTGACGGCTTAAGCTCCCGTGCGATTCGGAGGAAGGGGACA
TATCTTTTTAATTCCGGCTCGGCATGCTCTGTAGAGACCTTTTTCTAATT
CCGTTTGTTCGTCCATCCCCCAACCAAGACAAACGCTCCGCTCTAGATCG
TCCGCTGCCGCATCTCGTATGCCGTCTTCT
>a1240r2080
TTTTTTTTTTTTTTTTTTTTTTGTTCTTGCAATGCTGGTTACATAGCCCG
AGCCCGGGTCCACGCAATCTTCAGCGGAACTTGGCAAAGCCAATGTCCGC
GGCCTTCTCGCGGAAGCACTGACGGCAAACGTTCAGGCCATACTTGCGAA
TCAAACCGCCCTGGTTGCTGCAAATGCGGCAGCAGCGGGAGCCCTTGCCG
TAATTCTTGGGGTGGGAGTTCCAGATATTGTCATGGCCCATGTTGAAGAA
TGCGAGAGACGGCGCTTTAACCACAGAGTCACGTGCAACTCTTCTAGCGC
CAAGGAGTATGCTATGAGCAAGAGGAGGAGTGCGGCGGCAGGGGCCAGCA
AAGGGGCCCGGCTGGCAACCCCAAAAACACAACAGTCACAAAGCCCT
>a1243r1681
ATGGCTACCGTCAATCCGAGCCTGATCTGACAGATTTTGTAGGTTCAAAT
TCGAGCGGGTAGACCAGGTAGGCATCTAGCGAAAGCGGCACGCTGTGAGC
GTCTTGAAGCAGAAACACTTTACAAAAAGCTTTTAAATTAATATAGCTTC
AATATCTGATACGATGGCGACTGGCTTGACGGCTCAGAGCTACCGCAAGG
CGGTGACCACCGCGCGCCGGGACAGGAAGGCCGGTCCGCGCGTGGGGCTC
ACTGAGGAGCAGAAGCAGGAGATTCGGGAGGCGTTTGATCTCTTCGACAC
GGATGGCTCTGGGACCATTGACATTCGTGAGCTCAAGGTGGCCATGCGCG
CCCTGGGCTTTGAGCCCAAGAAGGAGGAGATTCGCAAGCTGATGACGGAT
CTGGACAAGGACGGCAGCGGCGTGATGGACTATGATCTCGTATGCCGTCT
TCTG
>a1245r3385
TTTTTTTTTTTTTTTTTTTTTCACGCAAGTTGTCTGTTACAGTGGCAAAG
TCATTCATCCAGGCTCCCATTTTGTTTCGCTCATACCTCTGCTCCCACCC
ATTTTCACCAATTTTCTTCTCCACTTCTCGACCCTCATGTAGCCCCTGTT
TCACAGACGGACATACAGGCAAGGGCAGCCTTCGCTCAAAAAGTATCTCT
CTCACTCGCAGCCCTTGCCATGTAAAGTGCCTGGCTGGTTCCCTGAAATG
GCAAGCCCATGGCATGAACAATGCTCAAAATCGAGGCAAGTTTACCCCAG
ACACAGGGGCAAGGCTGTCATTTCGCTCAGATGCTTGTTTCATGGGAATC
ATTCCCAACGCTCACGCTCAACCAATTCTCTCAATTCCTTTAAAAGGACC
AGCTCTTTGAAAAGCTTCGTTTGTTAAGTGTTCCAGCTCAACTGCGAGGC
TT
>a1248r844
CCTCCAATGCACTGCTCAGAGCCACCACTCCCGGGAATTCCGTATCCATC
GCTAGAAACGGAAAATCGTCCACAATCCCGCCAATCAGCTTCATTTCGTC
TTCCAAATTGTCGTCCCATACTTCACGAACTCGTAAGATATCTCCGGTAG
GAGTTTTGCCACTCAGCGATCCATCTGCCGCTGCTGCGTGCGTCTGCACC
CCCATGTACCAAGACTCACGGTTGGGGATTCTTGCATCACCCACTTGCGC
CGAACAGAAAAGGAAACACCCCTCCTGTTGTCCACAAGCCTAAATTAATA
GGGTGGACAAAAAACTGGTCGGCCAATGAAGAAGAGTTTGGCACACCGAG
ACTCTCAGGGCAAACTCTCGCGATCACGCCGGGAAAATCTGTTGAGGCAG
GCACGCTTGACAACGTATTCACGACTTCATCATACGCTTTATATACAGTT
CTGGTTTACGCCAAGGATGGGAATGGCATGTTTGTACCCTGGCAAAGGGA
TGAAACAAGTCTCTGCTCGGCCCCACTGCCTGCCGAAGGAAATCAATGAA
ATCGTGGCGGGAATCCAACGATAACTTTAGCTTTGCATCAAGACATTTTG
CTACACATCCTTGCACGCCTGCTTTATTTTCACGTTTGGTAAGTGGTGTG
TAATGAGATGTGACTAATGACGCAGCTACCTATAACGTATGCTTCTTTTC
TCGATTGAGCGGATGGAGCTGCGTGTCGCGAAGCATGAAGTACCCAGCAT
TCGTGTCATTCTCCATTGATGACAAATGACATAATGTATTTGCGTTGATG
ACATCTGTATACAGAAAGCCCGTTCGGTAGCATTTTGAGCGACCCAACAA
CACAAAAGGATTGCACAATGGGCTGTTGTACTATAAAGCAAGCTGAAACA
CCCTCTTTATAGATGGAACTGTGATATTGTGCGCGTACTTGCAGTTGCGA
TTACAATTCATAGAAGGATCTCGGATTGATGTGTCGAAAGGCACATGCCC
AGCCACAGCGCCCATGATGGTTCATCGATGCAGGCCCCCTTTGTCCCAGG
CGCTGACGCAAGCATCTCGTATGCCGT
>a1249r474
GTAGATGATTATGAATGACTGGAGGGGAGCTGGAAATGCAGCTGATTTCT
CTTCTCTGGTCTGCCCACCCGACGGGTGGAGTGATGCAATGGATAGCCTC
CATCATCAGAGATACTAGACAACCATGCTTGCAAAATACGTCTGCGAACA
CATGGAAAGGCTCTTCACAGCCCATGTTGCATCGCGGCAACGTCGGACGC
AGCAAGCGCAGTGGTCGTCTTCATTTGCAAATCGGCCAGCTAGTGTGCAC
ATGCCTGTCGCCTCACGACTCCTTTCCCCCCTCAATCTTTCCTACCTCGC
AGCGGCAGCTCCTGCGGAAGAGAAGGAGGAGAAGACAAGCTTCGACTTGA
AGCTAGAGAGCTTTGACGCAGCGGCAAAGATCAAGGTGATCAAGGAAATT
CGGGGCATCACTGAGCTGGGCTTGAAGGAGGCCAAAGAGCTGGTGGAGGG
CGCCCCTGCCACGGTGAAGAAAGGACTCAAGAAGGAGGAGGCCGAGGAAT
TTAAGAAGAAGCTTGAGGCCGTGGGAGCAAAGGTCACCTTGGAGTAGAAC
CAGGCCAAAGCCTGGAAGAGGCATCTCGTATGCCGTCTTC
>a1251r2714
TTTTTTTTTTTTTTTTTTTCAAAGCTGTTTTCATACATGTCTGCCGGCTA
TAAACCGTACACCTTCGATGCACGCAGCTGACATACCTTGATTTATCAAG
TGGTTCAAGTGGAATGAAAACAAGTCTGCACAAGCAACTCATATACATGG
TCACTTCAGCTGGGAGACGATAAGGTCAGCAGCATCCTGCACAGTGGAGA
GTTTTTCTGCGTTTTCATCGTCGAGGCTGACATCAAACTTCTCCTCCAGC
GCCAACATAATTTCCACAGTGTCCAAAGAATCAGCGTTCAAGTCCACAAA
CTTGCTTGTGGGGTGAACCTGCTCCACATCTTTGCCAAGCTGATCGGCAA
TAATAGAGCGCACGTCATCCAAAACCAAAGTCTTGTCTTTCACTGCTCTG
CAAAGAATAGGCCGCGGCGCAAGACTCCGCGAGCAAACAACACGTAATCC
AGAAATGT
>a1257r2480
GTGGCCGCCACCAACGCCGCGGGCGGGAGGCCGGGCAGGAGGGCGCCCGG
CGACGCCTCCGACTCGGACGAAGAAGACGGCTTTGTGCTCGGGATGAGCC
CAGACGTCGGCGCCGGGCCTGGGGGACTCGCGGGATTCATGGCGAGGGGC
GCGCCGCATTCGTCCCTGGGCCCGCTGCGGTGAAGGCTGCATTTTTGTGT
GTCGTGAGCCGCAGACGCGTGCGAAGAAGCACTCTTTCGTCGCTGTAGAG
GACAAGCACAGGCAAAAAAAAAAAAAAAAAAA
>a1261r3985
TTTTTTTTTTTTTTTTTTTTTCTGGATCAGTGTCTTACAGCCACGGGCGA
TGCGAACATCTCCTCTGCAGCTCGGCTCAGGCGTGCTGGGGGATGCCGTA
CACGCACGCGGGGTCGGAAAAGTACTGTCCAGCGCTCTTGTCGGCGAGGG
GGCCGTGGTGAGAGATGAGCTTGGCATTGATGCCGTCCTTCTGCAGGCGG
CCCTCGGCCTTCCACTGCAGGTAGTCCTCGCGCGTGTAGGCGGTGAAGCC
CCAGTTGCGCGAGCTCACAATCTTCTGGC
>a1273r904
TTTTTTTTTTTTTTTTTTTGCCGTCTGTCGAATGTACAAGTTCTAGAATA
CATGCAGAGGAAGGGGCCGGGAGGCAATCACGCCAGCAGCGCCTCCATGG
CAGCTGCCTCGTCGCCTCCGCAACGCTCGAGGGCCTTTCGCACGTCTTCG
GTGCTGAAGCCCATGTCCACCAGCCGCTCGATTTTGGCATCCAGCCCGTC
TCGCTTGAGCGCGAAATTCTCAGACCAGTAACGCGCCGTCTGCCGGAACT
CTTCTGGAGAAGATAGGTACTGGCGAGCCACCACCGCATCCTGAACAGTA
GGGAGAGGGATCGGTGGAAAGGCATGGACATTTGATAATCGTAAACAAAT
GGTATCGTGCAAACAGCATCACCTGAGGATCATCGGGCTGAGGAGACGAT
AACAGGGCTTGCAAACTCAGCAAAGCTGTCTTCAAAGTCAACACGGGACT
CCACTGATCCTTGAGAATGTCTAGACAAATAGCGCCAGAGGCACTGCTGA
TGTTGGGGTGCCACACCTTGGTCAAAAATTTCATCTTCGGAGGCACAAAC
GGATACTGGTCCTCAAGAATAATGTCAATGTAGTAGTAGCCATTTTCGTA
GGGCGTGTCAGGAGGGCCTCGAATGCAGCCTATCATATGTTGCATAGTTC
CGTCTCCCACTTCCAATGTAACTCCTGATGCCACATCTCGCTCGATATCG
CGAATCTCTTTCTGCACGCGATTCAAATCAATGGGCATAGCTAGTCTTGC
AGCAGAGCGAGACGTCACGGATTACGCGACGCTCTCCCCAAACCAGAGTC
CCTGGCGTTCGCAATTTATTCAACGGAAAAAAACAAACAAGGATGTAAAT
GAAGAAACCGTTTGTATGGGCAGTGTAGCAGTCACAGGTGGCTTATGCCC
GGTCCTTCATGCGCTCCATCGAGCTGTAGTACCCTGGCTAGCACGTTTGA
CGAGCTCTAAGCACAGATGCAATAATTATCCCGTGCATGTCGCTTGGTTG
ATGAATACTAAAAATGAAATTTAAAGTAACGTGCGATGGGCTGGGCGAGT
TTGAGATGGAGTTGGATGGCGACGATTCTCTGGCCAATCTCGTCGCCATT
TCGGAAGCTCACACGGGCCTCTCGGGTGAACAGCTGTCTCTCTTCCTTCG
GGGTCAGCCTCTGACATCCAAAGAGCGGTCTCTGTGTGAATGCGGCATCA
AAGATGGCGACAGAATTGAGATTAGGCATCCATCATTGAAGATGTCTTCC
CCATCAAGCGCAGCAACCAGTAGCAGGGGGGGGCCAGTCCGCCCGGGTCC
AGCGACCATGGCGGTCGGTCCCGACGGAGCGGCGTTGCATCCCGAAGCCA
TGATGGAGGCTCTGGCAAACTCGTCTCAGATACACATGCTTCCCCGTCAA
CTTGCCGACGCCATCCGGCAGCGGGACGTGAGTGCCTTCCAGGACATGCT
GAGAAGTATGGCCAGGGAGAGGAAGACTGCAACGGAGGAAGAGGCCCGGT
TTAGAGCTTTGGCAGAGATCGATCCGTTTAATCCCGAGGTTCAGAAGCGC
TTGGAAGAGGCTATTCAAGAGCGCAACGTGATCGAGAACTACGAACAGGC
CCTTGAACACAACCCTGAGGCCTTTGGCGAGATCAGCATGATCTACGTCG
CAATGGAAGTCAACGGTGCGGCAGGGCAAGCATTCGTGGACAGCGGGG
>a1277r171
CGCTTGAGCGCGCGTGTGGCAGCCTTTGCTGCACGGATTGCGCGAGCGAA
GCGGGCGGGTGAAGCGACCACTGGTCGCACTCTGCGACTGGGCCTGCCGC
GGGGCGTGGGAGGCGCTGGCGTGCATTGGGAGCGCAACAGCGTCATGAGG
CTGCATTGAGAGCTGCGCGGCGCCGCGAGGCATGTCGGGGGGCCAGGGCC
GGGGGTTTTGGGCCAGTCTGTTCGGGACGGCTGAGCCCGAGCGGTTCTCG
CCAGCTGAGCTCGAACACCTCCACCACGTCCTCGCGCGCAACCAAGTGAT
CAACGACTCCAACCGCCACACCGTGGTCGAAGCTCTGCGCAGAATTTCAG
AGCTGGTGATATGGGGAGACCAACACGACCCGACGATGGTCGAGTATTTT
CTGACCAACAGTCTGCTGGGCCACTTCACGCGCATTCTGAAACAGCGCAG
CAACCGACGGGGCCACGTGGCACAGCAGGTGCTGCAGACTCTGAGCATCC
TTCTCCAGAACGTACGGTCGCAGCAGACGGTGTATTACCTGTTCAGCAAC
AACCACATCAACGAGATCGTGACCATGCAGTTTGACTGGGAGGACGACGA
GGTTCTGGGCTACTTCATAAACCTGCTCAAAGCCGTGAGCCTTCGTCTGG
ACGAGAACACGGTGCAGTTTTTTTTCTTTGCCGCCACGCCGCTGCAGGCC
GCCACCTTCCCCCTCTACACCGAGGCCGTCAAGTTCGTCAACCACCGCGA
CAGCATGGTTCGCGCGGCGGTCAAGACGCTGACGCTCAACGTCTACGCCA
TCCACTCCCCCCAGGTCTGCGCCTTTGTCACCTCCTACCCCCCCGCGGCG
TACTTTGCCGACCTGGCCACCTACGTGTGCGAGCAGTGCCTGGGCCTGGA
CCGCCTGCTGGGCTCCTGGGACGAAGCCTCGGGTCCCAGCGTCTCCACGG
TGGGCGCTGTGGAGACGTGCCTGGCCGAGATCGAGGACACGTTTTCGTAC
TTCAACGACGTCCTGGACATTGGACAGCCCCAGCTCCAGACGTTGCTGCT
GGACCACCTGTGGAAGCGCGTGCTGGGGCCCGTCCTGTTCTGGCCGCTGA
TCCAGGAGGACGTGGGCCTGGCCAGCCTCGCTCCGTCCAGCTCCCCGCAG
AGGGTGCACCCAGGCCTGGTCGGCCCTCTGTGCTCTCTGTACGTGCTGGA
GCGCGTCTTCTTCGCCGTGGTGGACCCCGCGTTTCTGGGCACGCTGGTGG
CGGCGCTGCTGGGCGAGGGCGAGGACCGGGTTGCCCAAGGCTCCGGCATC
AGGGGAGGAGACGGCATCAAACACTCGGCTCCCGAACCCTCGTCCCCGGT
CCCTCCTGCCGACCTCTCCCCTCCCCATCCTCCCCGCGTCCCGGCCTCGC
GCCTGGAGGCGCTGCAGTACCGCCCCATAGCCTACCGCCGCGCCTTTCTG
GGCATGCTTCGCGGCTCGGACTCGCAGCTGGCCGTGGCCGCGGTGCGGGT
GGTGGCCTCTCTTCTCCACAGCAAGGCGCTGGAGGAAGACCTGCTGGACG
CGGTGGGCCTGCTCCCCCGGCGCCGGCGCACGCAGCGCGAGCTGCTGGAG
GCGTTGGTGCGCGAAGAGGGCAGTCTGAGGCTGGAGGAGAGGGGCTGCAG
CGCCGGGGATGCGGATGCATCTGTCGACCCTTTGGCCAGCCGGTCCACCT
CGGGGTTGACTTCTTCCACCTCGGGGCTTCCTTCCTCCGCCTCGCTCCCG
CGCCTGGGGTCCCGCCCGAGCGCTCGCTCCGCGCGCTCGGCTCCCGCCGC
GGCCCCAGCGCCGCCCTCCGATCGCCCGTTTCTAGAGCTCGGAGGCGCCC
TTGCCGCGGCGCTGCAGGCATCTCGTATGCCGTCTTC
>a1280r201
AAACAGGCCACACCTATGCGTCCCTTGTAGACACAAGAAGTGTTCAGTTT
CTGCACGCAGTACAACTCTTCCTAGCCTGCCCTGAGGCATCTGGTGTAAC
CTGTCCCTATGTACCTTGCAAGTTTTGGATTTGCCCGATCTCGATGCCAT
GGCAACTACTGATGCCCTGGAAAGCTGAAGCAAGCGCCCAACAGCGCTGC
CTAGTCTAAAGAGCAGTGGAGCAGGAGAACATAACTGGAGTGAAGGCTGC
CAAGCAAAAGTTCGTAGACTGTGGGAGAGCTGCACACAAGACTGTCGATG
TGTCGGAAAAGAATGGAGCGATCTAGACGCATTGCAGAGGCTCTTCAAAG
GAGCGGGACGTACAGATGGCACCAAAGGTGCCTTGAGGTGTACTCGCCCC
GAGAGGGCGAGCATGATAGGTCAATCAGCTGACGCCTAGACGTTTCCAAA
CATGTCGCTGCGACACGATTGCAATCCAGCAAGCATATTTCTAATCTTCT
CTACGCATTGGGGCAAATGCTTGGAACTGTTGGCTTGAAACATGGCCGTC
TGCACCCCCCGGCACCTCTCCGCAACGAGAAGGATCGCAAGTCTTATCCG
CAGCGAGACGGCGCGAGGGAGAGTCCCCTGGAGCGGTGCGATCGGCCAGG
CACCAAGACTGTGGCGCCGAGGACTAGAGGCCTGGAGTAGAGCCCAGGTG
CAGGAAACGCGTGTGTTTGTCGTTTGTGTTGCGAGATCGCCTTGAGAGGC
GGAGTCACCATGGGGCAGCCGGGGGTGCCCAGCAACTTTACGCAGTCGGT
GCTTAGCTCCGGCGCGGTGGAGGAGAAGGGCGAGAGCGCGCGCCTGTCTT
CCTTCGTGGGTGCCATGGCCATTTGCGATTTAATCAAAACGACTCTGGGC
CCCAAGGGCATGGACAAGATTCTGCAGAGCACGTATCTCGTATGCCGTCT
TCTG
>a1283r2665
CGAGATTTTTTTTTTTTTTTTTTTGCCGGAAACGCTCTCTCACATGTTAT
TCACAGTAAGCTCGCAATCGAGCGATCCAGAGCAGGAGAAAATGCGTCAG
AAACGTAGATGGGGCTCAGAACAGGCGACTCTATGCATCGCGCAGACAAA
CAGAAATAACGCAAATTGGAAGGAGAGTAATACAACGTCTCGCGCGAAGC
GCAAACGGTTATGGCGAGAGCAAAGAAATAAAGCACCTAGAGATCCTGGC
GCTCGAGCGGGAGCAAACTCTACTCACTGGGCCTCACTCGTCACCTCAAA
GGGATCCTCACCTCCGTCCTGCCAGTTGCCAGAGTATTCGATGTAACTGG
CGATGGCACTGGCCGCCTCGTCCCCAAAGCGCTTGGCAATCAGATAGAGC
GCGCCATCCATCCCCGCGGACACGCCCGAGGTGGTCAGAAGCCGCCCATC
CTCCACCCAACGTGCCCGCTTGACCCAAGTCACTCGGTCGTCCAGCTGCG
AGATGTACT
>a1290r507
AAGAGTGTAGTATGAAACATTTTGCCTGCTTTTCATGACCTCAGGAGCCG
CGCATGCTTGGTTGATAGCGTGTGGGTACTCGTGAGCAGTAGGCAGATGC
GCACGGGGGGATCCGGCGGGCATCAGCGCGCGCGCGGCGACGGACAGGAC
ACGACCTGCCGGCTTCCGGCCAAGCTGAAAGGCGCCTAATGCGGACACAT
GAGACAGAGTATTTGATTTAAAGCGTGTTGAACCAACTCGGAGCGACTTT
TGTGTGACTGCAGTCATGACTGCCACCACCATGGAGACGAGCAACAGCAC
CTCTATGGCGACCAAGGCCGTCTCTCGCCGCAGCTCTGGCATGCTGGCAG
CGATGGCGCAGCCTACGATTCTGGTGGCTGAGAAGCTGGGCGCGGGCGGC
GTGTCCATGCTGGAGGAGGGCTCCAAGGTCGAGGTTGCGCTGGGCATGAC
TCCCGCGGAGCTTTTGGAGCGTGTGGCGCAGGCGGACGCTCTGATCATCC
GCTCGGGCACTCAGGTCACTCGCGAGGTGTTCGAGGCCGCCAAGGGCCGC
CTCAAAGTGGTTGGCCGCGCGGGCGTGGGTATCGACAACGTGGATCTGGC
GGCCGCCAGCGAGCACGGCTGCCTCGTGGTCAACGCTCCCACGGCCAACA
CGGTGGCCGCGGCGGAGCACGCCATCTCCCTCATCACCGGACTCGCGCGG
CACGTGGCCGCCGCCGACGCCAGCATGAAGGCCGGTCGCTGGGACCGCAA
CAAGCTGGTGGGCGTCAGCGTGGCGGGAAAGACGCTGTCTGTGTTCGGCT
TCGGCAAGGTCGGCGCCGAGGTGGCCAAGCGCGCCCGCGGCCTGGGCATG
ACGGTCCTGACCCACGACCCCTACGTGACGGAGGAGCGGGCCCGTGCCCA
GGGTGCCAAGCTGGTGACCTTTGACGAGGCCCTGGCGGCGGGAGACTTCC
TGTCCCTGCACATGCCGCTGCTCCCCAGCACGCGCCACGTGTTCAACGAC
GCCGCCTTCGCCAAGTGCAAGAAGGGCGCCCGTCTCGTGAACGTTGCTCG
TGGAGCCGTGGTGGACGACGAGGCTCTGGTGAGGGCCCTGGACGCCGGCA
TCATCGCAGGCGCGGCGCTGGACGTGTTCGAGGTGGAGCCCCCTCCGCGC
GACAACCCTCTGGTGGGCCGCTCGGACGTGATCGCCACCCCGCACCTGGG
CGCCAGCACGGCCGAGGCTCAGGAGGAAGTGGCCTACGAGATCGCCGAGG
CCGTGCTGGCTGCCCTGCGCGGCGAGCTCACCCCCCAGCTGGTCAACGCC
CCCGCCGTGTCGCCCGAAGTCCTGGCGGAGCTGGCGCCGCACCTGGCGCT
GGCCGCCGGCCTGGGCCGCGCCGCCACGCAGCTGGTGGACTGCCAGGGCT
TTGGCGAGGTGCGTGTGACCTACCACACGGCCCGCGGCTCGGCTCTGGAC
ACCCGTCTCCTGCGCGCCAACGTGCTGCGCGGCGTGCTGGAGGCCACCAC
GGACGCGCGCGTGAACATCGTGAACGCGGACCTGCTGGCGCGCAAGCGGG
GTCTCCGCGTGGTGGAGACGGTGGTCACCGCCGAGGGCGACGGCGCTCTG
ACGCTGCTGGAGGTGTCTCTGGACTCTCGCGCGGCGCGCTTCTCTTCCGC
CGTGGACGCGCAGGGACGCATCTGCGTGGCGGGAGCCGTCAAGGGCGAGG
CGCCCTTCCTCACTCGCATCGGCGCTTTCGACGTGGACCTGGCATCTCGT
ATGCCGTCTTC
>a1291r533
TTTTTTTTTTTTTTTTTTCAAGAATTCGTACAGCATGCATGGTGCATGCA
TGCTCTGGCGCGGACACGGAGCCCATACGGAGTTTCGGGTAGGACAGCGA
GCGTCGGCTCAGCGCATGGACGAGGGCCACGGGCTATCGGGTACGAACAC
AGTTGGAGCATCCGAGCGAGAGGGTACTGGGCGACGCAAAGGACACAGAG
CCTCCAGAAATGATACTGTTTTGGACAAGGCTCTGAAAAGCAAGCTGCGG
GGAGGGCAGAGATCGCTAGCCTTCAAAAGCTGTAAACCATGCAGATGATG
TAGGTGGCGATGGTGACGGCGATGAGAACGATGACGAGACACACGGGCCC
CTTCTGGTCGTCGTACCGCAGCACCTCCCTGCGAAGGATTTGGTTGGTGC
GGCGGCGGTAGCGGTAGAGCGCGTACATCATGAAGAGCAATGCCACGGGA
GCGATGATGGCTCCCGACATGCGGGAGGCCTGGCACTTGCCGTCGCTGGG
ATCGCAGCTGTTGCCGCTGGACAGCGTGGTGCTGACGGAGCCGCCGTTGA
GCAGGCTGAGCGAGGTGAACATGATGAGCACGGAGATTTGTAGCCACTGC
AAAAAGGTGCGCTCGTTGGCGAAAAAGGTCTTGGGCTCCACCCGGAGGCG
CCCGTTGGTCAGAGAGATTTGGCGGGCTGCTTTTTTGTTCTCGTCCTCTC
GCTCCTCGCCTGCCATCACTCCGTCGACGGCCAGGCCAGGGGCCAGCATG
CTCCAGGGCAGCGGGGCGCAGGCGCCCGGCCGGCGGCCTTCCTCCAGACC
GGCCTGGGCCTCGTCGCCCTTCTTCCCTAAATCGCCCTCCAGATCGCGTG
CGCTGTCCTCCAAGCTCGAAGCCGCCTTGCCGCTGGACCCGGACTTGCGC
CCCTGGGACTCGCCCGACAGGCGGCGCAGGTCCCCGTCGCGCAGCTCCGG
CCCCCCGGCGCCCAACTCGTAGACGGGCCAGACTGGAGGGGCCGTCGGGA
TCGGCGGCAGGGGGGGCTGTAAGCGGACACATGC
>a1292r1867
GACGCCTGTGGAAAAGCTGTGGCAGCCGCAAGATCTGCTGCCCGAGCCTT
CGAGCCCCGATTTCGAGGATCAGGTTCGAGATCTCCGGGCGCGTGCAGCC
AACGTGCCTGACGACTACTGGGTGGTGCTGGTGGGCGACATGATCACGGA
GGAGGCGCTGCCCACGTACATGGCCATGCTCAACACGCTGGACGGTGTTC
GAGATGAGACTGCCTCATCTCCCACCGCATGGGCGAAATGGACGCGGCAG
TGGGTGGCGGAGGAAAACAGGCACGGAGACGTGCTGAACAAGTACTGCTG
GCTGAGTGGGCGCGTGAACATGCGCGCGGTGGAAGTCACGATTCAGAATC
TGATCGGGTCGGGCATGAACCCTCAGACTGAGAACAACCCTTATTTTGGC
ATCTCGTATGCCGTCTTC
>a1299r1664
AAAAAGCCGATAGCGCCAATTAGACCGACAATGTCGGAAAAAAATGGCAA
GCAAATGCTGAGGAACGCCACAAAGACGACATAGGCAGAGCGGAAGCAAA
AACGAAAAGCCCAAGCTCCATAGCGGTTAAATTTCTTGCCAACAGTGGTC
TCCGTCAAATAGAATACGGGTTGGGAAAACACTTGGTATGCTGAGAGCAT
ATGAATGAGGACGAAGAGAGCCGTCATGCGAATGACCCAGGCTGGGTGGG
TAAAGCAGGAGATGACGTTGCTGCAAATACTGTTGCCAAAGGCCATGTAA
CCTGCGACAGAGATGGCAACGTAGAACCCGGAGATGATAATCATTGATAT
ATCAGTTGCTTTCTTGGCATGGTAGACGACGCCGCGCTTATCGAAGCGAA
TGGTATCCGCAATTTCCACCAGGATGAAGGAGAAGGAGAAGGCAAAGACA
ATGGCGCCAATTGCACTAAAGGCTGACCACATCCTCTTCACAGGGGTGTT
TGGAATTCCGTCCCAAGTGCCGTGGGTGTTGCCCACGCTAATGCTGAGAG
CCAGCGTGATGATGGAGTAGAAGAAGGCCATGAGCGTGCCAATGCCAGAC
ATCCACCAGAGAGAGTCCATGTTGGGCAGCTGGGACAAGACGAGCTGCAC
TGCGGCAAAAATGACGCAGAAGATCCAGTACGTTGAAAAGCAATCGCTGC
CATCGCTGCAGTACGTCTCTGCAAAGTCCTGCATGGATATGCCGCCCGTG
ATGTTGTATGCGATGGCGGTCAAAAATAGATTAAAGTACTGCACAATGCC
TAACATTTTGCAGTGCATGGGGCCCATGAGAGTCTCCACGGCACTCATAT
AAGTTCTCTGCCGAACGCCATCTATAATACACACAGACGCAAGCAGGCGG
GATGTGTACCACGTAATGCCCGCGAATATGAGCATGACGAGCAGTCCAGC
CACCCATCCCAAATTGCCGAGAGAGTAGGGCAACGACAAAACTCCAGCAC
CAATTACAGCTGTAATAATGTGAAAAACGCAGGTGACCCAAGTTCCGTTG
CGCGGAATCGTCGCCTCCTCTCCCGTACTGGCTTTAAGGTCGCCGTTGGT
CGCCTCAGCCACAGGTTTTGCGACATTTTCCACAGCACCTTTCTCCTCGC
AAGACAAATCGTCACCCATTCTGCTCAGTGATAGTCAAACACGCCCACTG
CAATATATTAATATGGGCATGAATACTTTGTCCTCTTGTGGCACTTCACT
TCTTCCCAGAGCATCCCCGTCCAC
>a1302r398
GATATTGGTAAACCTGAATGCCCTTGATCCCGACTCCCCTCCCCCGCCCC
TGTCTCTTGTAGTATCTCATTGGGACACTGATTCACAACGGTGCTTAGGC
CCCGGAGGGTGTGTCTGTCGGTAAAGTGCAGAGCAGTCCCTCGGCCACGA
TGCACTGCAACAAGGCTGCTCGCAAGGCCATGAGCCTGGGACGGGCCCGT
GCGCTCTATGGCCGCATCCCTGGCGCGGCCTCCATGTCCACCAAGGCCCC
GATGAGCCGCATGGAGCCCGACGAGTTTGTCAACGACCGCTACGATGCCA
TCGAGAAGCGTCTGTCGGTGGTGCGTGGCCGCCTGAACCGTCCCCTCACC
TTCTCCGAGAAGGTGGTGTACGGTCACCTGGACGAGCCCAAGACCCAGGA
TGTCGTGCGCGGCGAGTCCTACCTGCGCCTGCGCCCCGATCGCGTGGCCA
TGCAGGATGCCACGGCCCAGATGGCGGTGCTTCAGTTCATCTCCAGCGGG
CTTCCCAAGACGGCTGTGCCGACGACCATCCACTGCGATCACCTCATCGA
GGGCACCACGGCCCCTCAGGCTGACCGCGGCAACGAGTTCGGCGGGCGTG
CCGACCTCAAGCACGCGCAGGAGATCAACAAGGAGGTGTACAACTTTCTG
GCATCGGCGGGCTCCAAGTACGGCATGGGTTTCTGGCGTCCCGGCAGCGG
CATCATCCACCAGATTGTGCTGGAGAACTACGCCTTCCCCGGCTGCCTGA
TGATCGGCACCGACTCCCACACGCCCAACGGCGGCGGTCTGGGCGCTTGC
GCCATCGGCGTGGGCGGCGCCGACGCCGTGGACGTGATGGCGGGCCTCCC
CTGGGAGCTCAAGGCACCCAAGGTGATTGGTGTCAAGCTGACGGGCAAGC
CCACCAAGTGGACCAGCCCCAAGGACGTCATCTGCAAGGTGGCGGGCATT
CTCACGGTCAAGGGCGGCACGGGCGCCATCGTAGAGTACTTTGGCCCCGG
CGTGGAGGCGTTGTCCTGCACGGGTCAGGCCACCATCTGCAACATGGGCG
CGGAGATTGGCGCCACCACCTCCATGTTCCCCTTCAACAAGCGCCAATAC
GACTTCCTGGTGGCCACCAACCGCAAGCCCATCGCGGACCTGGCCCAGAG
TTTCCAGGAGCACCTGCGTGCCGACGAGGGCGCCCACTACGACCAGATCA
TCGAGATTGACCTGAGCACGCTGGAGCCGCATCTCGTATGCCGTCTTCT
>a1304r641
TTTTTTTTTTTTTTTTTTTTCACCTCCAATATGTTCACAAGCTCTTCAAC
AGAGCAACAGCATGTTTATGCAGGGATGTTAACTCAACAGCAGCTTGATA
ATGATGAGGGGAAACATAATACCACACTCCTGTCAACATCATTGGCACCA
ATCAAATGGCTTTGCCACAATTGAAGATGTATCTTTTCTCGAAAGGGAGC
CGATCATCCCTGCAGAGTTGCTTGCAGCAGAGACACACGTATCAATAGTT
GACACCCATGAGCTACATTCAAGGCGCGTGCTCTACTCTTCTCGACGTCT
TATTCGCCTGAGCTGATCTAGACCAGATGGCTGGAGTTGAATGTGGTATG
GGCTCCCTCACTCTTGCAGGGGATGCTGCGAGACCGCTGCTCCTTATTCC
GAAGGACGCATTCTACCGCCATGCTTTTAAAAAGTTTTCCCAGTTTGGCG
CAGCAGTCCAGCGGCATGTGCCGGACAATGCCACAGGTCCAATAACCGTC
CACAGCGTCAGGCTTGAACCTGGTGTCCTGCCGACAGGGACTGCTGCGGG
GCGTGATACCGCCATCCTCCAACTCGCAAGAACCCTGAGAGTAGTACGCC
AGCGCGTTGGTCTCCGCGGTTCCATTGATGACCGTGTTGCTGCTGGCCGC
GTCTATGGCAACGTAGGTGCCTGGGCCCAACTCCACAGTGGCGTAGTGCT
CCACAAGGCCAACGCGGATGATGTTGCCGCCTGAAACATTTGCCGTGACA
CTACCAAACGTTCCATTTAAAGCTACTTCAAAGGGAGTGTGGGAGGTGAG
GTTGAGATTGGCGACTTGAACATCTTCCATGTAGATTTCGCCCGAGCTGG
GCGCAATAAAAACGTGTAGATGGGCGGCTGAAATTTTACCGTACACATAG
AGACACGAGTGTCCAAGGTTAACAATGCTCATACGCGGATTGAGGGGCAG
ATAGACGATCACCTGGACCACGTCGGCGGCGTGTACGGGTGCCGTGGTGT
GGAGACGCACGCTCCGGGCCGCGGCTCCCGGCCCAACTGCGGGCCCGCCC
TGGTCGGGGCTTAAAGAAGCCCATATTCCAGCTGGATGCCGCTCGCTGGC
AGGTCGAATCATGACATTGTAGGGCAGGCAGAGTACGAGATGCTCCGTGT
CTAGGGAGATGGGGAAGAAGGTCGTGAGACTGGGGTGTGGGGAGGACCCT
CGTACTGCACCGGCCAGCCAGAGAATCAGGGCCAGTGCCGCAAAGCGCGC
AGAGGGCATGTCAGAATAAGCACTAAAAAGCGTTATTTACTACAATTACA
GAGTTAAAACGCTACAGAAGGGACTGGGCTTTGGGGCGCATCGGACAAAA
GTATAACCTCAGTGACCAAGGATGAAGTAGCGGAGAGGAGCGCCCACGCC
ATTTCTTCGCTCACTAAGAGCAAGCTCCAGGCCTGCCAGCTTGTGCTTTT
CTCGAGGCCCAGTGACGCTCCCAGACCATTTTTTAACGCATCACAGTCCT
GCAAACGCGATATTGCCGCGACCCGACTTCGTGCTTGTGCGCCGCACTAC
CTCGGCCAGCCTCGTTCTCACCCCCACGCGCTGCTCGTGCGTTATGATCG
AGACAAACGCGCGGCACCCGCTGTGTTCTCCCAGCGCACAAGAGGGCAAT
ACACGCGAAATAGCTTTGTACGGAAGGCGATGCAATGGAATGGCTCGCAT
CGTGTACTCGGCGGATCCAGGACCGCGAGCTCGCGGATGGCGTCACCTCG
ACGAGTCAATGCTCCCTTCCCGTGCCTCTCCTCCAGGCTCTCTCAACGCC
TCGCCTCTCCTCCGCCCCCCACCCTCTTTCATACCGACGCATGTGCTACA
GGCGCGCACTCCGACGCAGCGCAGCGGAGCGCTCTCTACAGCTGGCGGCG
CCGAGGCGGGCAGAAGAGGAGTTTCGAAATCGAAAGCGCTGCAGTCTCCG
CCCCCCCCCAGGAGCGAGGGCAGGTCGGAGCTCGCGAGATCGAGAGGATC
GACCAGCGCGGAGGGCGCCAGAGAAGGGAGCTGGCAGGACCCCCTCGGGC
TCCGACGCCTCCGAGCAGCGACCGGTCTCGGGCAGACTTCATCCCCGCGC
CTCCTCCGCGCCCTCGGCAGCCAGCCAGGCGTGCTGGAGCGCCTGCGCGG
GCGTGAGCCTCAGCTCGGGCTCCCATCGCAGGCAGGCGCCGAAAAAGTCC
AGGGCCTCGCGAGGCAGGTCGAGGTCGCGGAACACGACCGCGAAAGAGAG
GGAGCCGGGGCGGCACGGCCGGTTGGCGCGCGTGCACAAGTCGGCGCGGG
GCCTGAGCGTGGCGCGGTCGAAGAAGGCGTCCAAGCGCGGGGCCTCCAGC
AGCAGGCGACGCGGGGGAGGGCCCAGGACCTGCAGGATGCACGCGAGCTG
CTGGCGCTCGTCCTCGCCGGCAAACAGGGGCGTGCCGGTGAGGAGCTCCG
CCAGCACGCAGGCCAGGCTCCAGACGTCGATGGGCGCGCCGTAGGGCGCG
CCCAGGATGACCTCGGGCGCGCGGTAGAAGCGGGACTGGATGTAGGAGTA
GACGGTGCGGTCGTCGAAGCAGGCCGACCCGAAGTCTATGACCTTGACCG
CCCCCGAGCGGGCGCTCTTGAGCAGCACGTTCTCGGGCTTGAGGTCGCAG
TGTATGATGCGGGCCTCGCGCAGGCGGCAGAGCGCCTGCAGGACCTGCGA
GATGAACACGCGCACGAGGGAGAGCGAGAAGCCGCGGAAGCGGTTCTGGC
GGACCAGCTCGTAGAGGTTGAGGTGCAGCAGCTCGAAGCAGAGGCACAGG
TGGTTGCGGTGCACGAAAAAGTCGCGCAGACGCACGATGTGAGCCTCGTC
CTGAGGGTCCACGCGCGTGTTGAGGAACTGGAGCACCCCGATCTCCACGC
GGGCCTGGTGGAAGTAGGCCGCCTGGTTCTTGATGACCTTCACCGCCTGC
ACGCCGCCCCGGACCAGGTCCTGGCAGCGAAACACCTGTCCAAAGGTGCC
CTGTCCCAGCACGTCCAGCACCAGGTAGCGGTGCCCCTGCCCGCCCTCAA
ACACGTCCCCCACGCTGACGATCAGGTCGCCGTGCTCGTTGTCCCAGCCG
CCG
>a1305r578
ATCTCGCCCATTCCCCTCAAGCGGCATCCCCTTTGCATTTATCAAGACAC
TCATTGTAAAGACATTGCCTTAAGTATGCTGTGCATGTGACGGATCAGTT
TGCTGTTTGTGATGGATCGCTTGCAGCGCCTATATGGCCAGAGCCTAGTC
GGAGGTGGCGCCACACCGTCCGACACTCCTCAGCAGGATACGAGTGAGCA
AATTTATATCTCATCTTTGGCGCTGCTGAAAATGCTTAAACATGGCCGGG
CGGGCGTGCCTCTTGAGGTCATGGGCCTAATGCTCGGCGAGTTTGTGGAC
GAGTACACGGTCAAAGTGGTGGACGTGTTTGCGATGCCTCAGTCCGGCAC
TGGCGTAAGTGTTGAGGCTGTTGATCCGGCGTTTCAAACTAAAATGCTGG
ACATGCTCAAGCAGGTTGGGAGGCCGGAGATGGTTGTGGGCTGGTACCAC
TCGCACCCCGGCTTTGGATGCTGGTTGTCAGGCGTGGATGTAAACACACA
GCAGTCCTTTGAGGCATTGAATCAGCGTGCCGTAGCTGTGGTTATCGATC
CCATCCAGAGCGTTCGTGGCAAGGTTGTCATGGATGCTTTTCGATGCATC
AGTCCGCAAACAATGATGCTGGGACAGGAGCCCCGCCAGACCACCAGCAA
CGTTGGGCACCTGAACAAGCCCTCCATACAGGCCCTCATCCATGGTCTCA
ACAGACACTATTACAGCATTGCCATCAACTACCGCAAGTCTAGCTTGGAG
GAGAAAATGTTGCTCAACCTCCAGAAAAACAACTGGACGAAGGGCCTGTC
GATGCGCGACTTTGAGGTCCACTCGTGCCGCAACAAGAAGCTGCTCAAGG
ACATTGGAGATCTCACAGAAAAGTATGGCATCTCGTATGCCGTCTTCT
>a1310r1291
TTTTTTTTTTTTTTTTTTTTTTGAGGGAGACATGCTACACGTTGGCAGTT
GGCGGCTGGGAACTCAAAACTGCACTCACTTCACGGCAGGCACACCCACA
TGCACGGACGCGGAGTCGGGCAGGCACTCCGCGGCAGCCGCCAGCTCTCG
GATCTTCCCTCCATGCGAGAGTCTTCAGGAGAGCTGGCCGCAGTCGGCGA
TCACCACCTTCTGTCTGGTGCTGCCGCTCTGGGAGCCCAGGGCCTCGATG
CTTTTGACCACCTCCATGCCCTTGGTCACGCGGCCGAACACCACGTGCTT
GCCGTCCAGCCAGGAAGTCTGTACTGTGCACAGGAAGAACTGGCTACCGT
TGGTGTTGGGACCAGCGTTAGCCATGGACAGGACGCCAGGGCCGTCGTGC
TTGAGCTTGAAGTTCTCGTCTGCGAACTTCTCGCCGTAGATGGACTCGCC
ACCCGTGCCGTTGCCAGCCGTGAAGTCGCCACCCTGGCACATGAAGTTGG
TGATCACGCGGTGGAAGGTGGAGCCCTTGAAGTGCAGGGGCTTGCCGCTG
CGGCCCTTGCCCTTCTCGCCGGTGCACAGGCAGCGGAAGTTCTCCGCGGT
CTTGGGAGCGACGTCGGCGCGGAGCGTCATCTCGATGCGGCCCATGGGCT
TGCCATCGGCAGTCATATCAAAAAACACAACCGGGTTCGCCATCTTGATC
AAAGGAGAAGACGGAGCTCAAAAAAGACGGTCAAAACGCCAAATAAAAGT
TTACACAAAGATAGATATAACCGGCCGAGGTGCTGTACCGATGTATATAT
TTCAGGACACTTGCTACCGCCGAT
>a1317r937
TTGCCAGCGGCGGTGTTTTCCAACCCATGGACGTCCCGACAATTATTTCC
GCTTCAACATTAGACCTTATCTTTTCGACTCAGCTTCAGGCTCTGTTTTG
TTGGATCCCCCTTTCTCAAGCAGAGCGTCATCGCCAAAGCTGCACCCCAA
TTCTCTGCTCTTTTCCCTCTGTTGTCTGAAAGATATTTTGATTTAACAAA
GCACATTGCCATTACCTGTCTTGTTCTTCATCTGCGCTCGTATGCCGTCT
TCTGCTTGA
>a1320r1450
ACACCAACCTGAACAAGAACAAGCGCCAGCCCTATGCCGTGTCCCGCAAG
GCCGGTCACCAGACTGCCGCCGAGTCCTGGGGCACTGGTCGCGCCGTGTC
GCGTATTCCTCGCGTTCCCGGTGGCGGTACCCACCGCGCAGGCCAGGCCG
CCTTCGGCAACATGGTCCGCGGCGGACACATGTACTCGCCCACCAAGACC
TGGCGCCGCTGGCACCGCAAGGTAGCCGTGAACCAGCGCCGCTTCGCCGT
GGTGTCGGCTCTGGCCGCCTCTGCGCTGCCCGCGCTGGTCATGGCCCGCG
GCCACCGCGTGGCCAAGATCCCCGAGATCCCTCTGGTCGTGTCCGACGCC
GTGGAGAGCGTGTCCAAGACCAAGGCCGCCACCGCCATCCTCAAGGCCGT
CGGTGCCGACGCCGACGTGGCACGCGTGTCCCGCACCACCAAGCTGCGCG
CTGGAAAGGGCAAGCTGCGCAACCGCCGCACGGTGTCCCGCCGCGGCCCC
CTGGTGGTGTACGGCGCCGACTCGGGCATCTCCCGCGCCTTCCGGAACAT
CCCCGGCGTCGAGGTCGCTCACGTGGACCGCCTGAACCTCCTGAAGCTGG
CTCCCGGCGGCCACGTGGGTCGCTTCGTGATCTGGACCAAGAGCGCTTTC
GCGCGTCTGGACGCCCTGTTCGGCGGCGCCAACGGCCAGGCCTCCACGCT
CAAGAAGGGCTACCGCCTTCCTCGGTCGGTGATGAGCAACCCGGACCTGG
GCCGTCTGATCAACTCGGACGAGGTGCAGTCCGTGGTGCGCGCCCCGCGC
GCTCCTCCCGCCCGCGCCGTGGTCAAGCACAACCCTTTCAAGCACGCCCC
GACCATGCTCAAGCTCAACCCCCACGCCGGAGTCGCCCGTCGCCAGGCAG
CCAAGGCTGCCTCCGGTGCAGCCAAGAAGGCCAAGGTCGCGGATCTCGTA
TGCCGTCTTCT
>a1327r2943
TCAAGCAGAAGACGGCATACGACTGGAGGAAGAATTGGGATGGCTTAGAA
ATCCTGACCAAAAACTGCTCATCAAGGGTGTGTTGCATCAGCTCGAGCAA
TAGTCACATGTAGTCTTTAAGCACACGCAAAAGGCTCGTGACGAGAACAA
TGCACAAGGGTGCACCAGTGTCTTGCTTGTGTACACTCCGCTGCTAGGTC
AGGTGAAACCACCCACCAGCGGGCTCCACGATCTGCAAGTGTCTGGTGCA
CATACAAGGGAAGAGCAAATGACACATCTGCAACCTCATTCCCTTGAAGC
CTCATCGTCGCCTTGGTTGTCCCCATCGCCAGCTACAGCTTCAGCACCTC
CATCTGCTTGGTCTGCAGCAGTGCCTCCCTCTTGGGCATCCATATCCCCG
ACCGACGCATCCAGAGTGGCCGGATCAACGATGGCGTCGTTCTCAGACTC
GACGGGAGGCTCTTGACCGGCACCATCACCAGCGTCGACACTCTCTGCGG
GGGACATCGGTGCTTCAATCAATCTGAGATCTTCATTGAAGCCATCGGCG
CTAGGAGACTGAGCCACCACCTCCTCTTCACGGCCAACAGCCTTTGGAGA
AGCCCATGTGTCGGGGACCTCCGTGGCAGCGTCAGGTCGCCGAATGCTGA
GAGGAGACGGTAGGGTTTCCGGACTCTCTGCATCCTCTGGGAAAATAGTT
TCCCTCTTGGCCCTCCTCGTATCATCCACCAATTCGTCGGGGGATTCGGG
GGACTCGGGAGCGTCGGGGGACTCGGGAGCGTCGGGGATCCCAGTGGGTT
CACTGTCGTC
>a1329r2425
TTTTTTTTTTTTTTTTTTTGCCTCGATTGCCTATCTTACAAGACCCTCAT
GAAAGGCCCATCAAAGAAAGCAAAGAGTGCATACCCCCCTGATTCGCCGG
CCACAGCTCTACTGCTCGGTGGACTTGACGATGTCGGAGTCGCCAGCATC
GGTGATGGTCATCACAGACACGCGGTGGAGCTTACCGCAGGCAGTGCCCA
GATCGACATTGTTGCCAGAGTAGTGGTACACGTTGGTCTTGGACAGCATG
GCGTAGTACTCCAGCTCCGACTTGCGCACGGGGGGGCAGTTGTTGGAGAT
GATGACCAGCTTGGACTTGCCGTTGCGCAGAGTCTTCAGCGAGGTCTTGT
ACCCCAGGGTAAACTTGCCGGACTTCACCACCAGAGCGAGCCTGGAGTTG
ATGTTCTCCTGCACCTTCTTGCCCTTCTTGACTGGCGCCATTGTAATTTG
ATTGTCTCCTTCTCAGCCGATAAGGCTCCAGAGAACTAGCGAATAGATAG
AGGAAGAGAAGCAGTGAGGGACCAGAGTGGATCTCGTATGCCGTCTTC
>a1342r196
CAGAAGACGGCATACGAGATGTATTCTTCTCTCTGCTCATGTTCATTGCC
AAAGGCGCCGCCGCGCGGGGCGTTACCCATCCCTCGATCCATCGCAGGCG
CGGGCGCGGGCGGGGGCGGCCTCTCACGAGCGCCTTGGCGGAAGAGTCTT
TCGGGGTTGGGCCGAGCGGGCTCCGGTAGGGCGCCCAGCTCCCTGGCGCT
GCGCCGTGTAAGACGGGAGCCCGGGACGGGCGCAGCACCTGCAGCACTGG
AGCACACGAGCGCCTCGGAGGATTGCTTGGCGCTCGCGGAAGACTCACGC
GGGCGAGGGGCGAGGCGAGGTCGAGAACTCGGAAGCGCGCCCTCGACTCG
CCTACGCTTGGAGTCGCGCGACATGCCGAGTCATCACTCGTAGCGCCTTG
ATCGCAGCTCTTCGCACTGTCACTTACACATTCTGGGCACTCGCCAAGCA
GGTTTGAGGGCCAGGCGGCAAGGCAGCGAGGGATCTCGTATGCCGTCTT
>a1356r441
CAGAAGACGGCATACGAGATCGAATCTCGGCTCGTGTCCACAAACATCTG
ATGGGTGCGTTGCAGCGAAAAACAGGTGACCATCTCGTAGAAGAAGAGCA
TCAGCGCGACCGTGCAGCCGATGAGAGTTACTATGCCGCCGTGCACGGTC
TTCTCGCTAATGCGCTCGTCCGCTCGCACCCATGCGCTCAGCCGGGCCAA
CAAAGGCCCGCTCATCCCGCCGCCTCGGGCCCAGAGTCGCTTCGCGTCCC
CTCAATGCATGTGATACGACACTATATCATCGACGGAGGTTTGCGGGCAA
TTTCTGCTGCTCTGTGCTACACGAGTGATGACTCGTCGCAGTGTCTCCCA
TGTGGTGTCGCGAAGATCTGGCCGACAGTCGTGGAATTCCTCGCAATGTG
CGGTATCTCGTATGCCGTCTTC
>a1360r423
GAATGATGCGATGGGGTACCTCAAGGCAGATTTTGTTCTCTTCCTATTCT
CAACTTACTTCACAAATATTGAATTTCCGCTTGCGATTACAAACATGCAG
TCCCCAGCCCTGCTTCTTCTTCTTTGCCTGGCGTTTCCGCTGGCCTTGGC
CGCGGGTGCGGGGCAGGGGCGGTGGAAAAACGGTTCCGTCATCTCAACTG
TTGGGAGCGGCACCGTCACTCTTGTTCCCGATGTTGGGGTTGTAAGTCTG
CAAATTACGGCCAAGAACGAAACCATGCTGGAGGCGCGCGATCTCGTATG
CCGTCTTCT
>a1361r1701
TGGCTGTCGTCACTGGTGGCGGCAGTGGCATTGGCCTAGAGACGGTTCGC
GTACTGGCAACTCTCGGCGGAGCTACGGTTATTACGGGCGTTCGCAACGT
GGAGGCTGTGAAAGCTGAGGTGGCTAAGTTTGAGACGGCAGGTTCCAAAG
GCAAGATCATCGTGGAGCACCTTGACCTGACGGATCTGGCGAGCATCCGG
TCGTTCGCGGACAGTGTGCAGGCGGCGACCGGACGCCTGGACTACCTCAT
CCTGAACGCGGGCGTGATGATGACCCCCATGTCGCGCACGAGCGCCGGGT
GGGAGATGCAGTTCGGCACCAACCACATGGGCCACTTCTACCTGACCAAG
CTCCTCCTGCCACTGGCAGAGTCCGGGCCCGACCCCGCCCGCATCGTGTC
AGTGTCGAGCATGGCCCATCGGTACGGGGGCCTGGATTTGGAGGACCTGA
ACTGGGAGAAGCGCTCCTACTCCTCCGTCGGCGCCTACGGCGCCTCTAAG
GCTGCCAACATTCTGTTTGCCAAGGAGCTCTCGCGGCGGTGCAAGGCAGA
AAACTCCAGGGTGGAGGCCTTTTCGCTGCACCCTGGCGTGATCAACACGA
GCTTGAGCAAGCACATGGGCTCCGTGACGCAGACGCATCTCGTATGCCGT
CTTC
>a1365r330
AGAAGACGGCATACGAGATCTGCCCGCCCACGTCCCAAACTGTGAATATT
ACGTTCTTGTACTGCACCTTCTCCACGTTGAACCCGATGGTTGGCACCGT
GCTCAACACCTCCCCGATGTGCAGCTTGTAGAGAATAGTAGTCTTGCCTG
CTGCATCCAAACCTAGCATCACGACACGCATTTCCCGGTTGCCAAACAGC
GAGTCCAGCATCTTGCGAAATGTATTTCCCATGGCTGATTAAAACGCTCA
CACACTCCCCGCAGGGAGAGGGCGCACAAGGACGACGAGCAATCACGACC
AGTCCTCGCTCAGGGATGAAGCTACGACGACAAGCCACCTCTCTTTTCTA
ATTGACTCGGCTGGCCCCGCTGCCGAGCCCTGGTCGCCAGGGGCTAGGCA
CACGACGTCAGGCACAAATTCAGCCTCTGCCACGGCGCGGCATGGTGTGA
GTACTTGTGTCGGTCTCGCTTGGTCGGGTCTACGTCTGCTGAGCCATGAG
GATCGCAAGCTGATAGCCATGTAGGTCGGCTGCCAAGGTGCATAGTCATC
CATCCCAGAACGCCCACCACCTTGCACTGCTTGTCAACTTTGTCTTCATC
ACGCATCATGGCATTGCGGGCATCCATTGCGACCACGTCGACGGCCGGCA
GGCAGTCTGTGTCGGGTCGATGGGGCGCGCCAGCAGTCCGGGCGCCCATG
GTCCGCGTCCGAGCGACCACTCTTCCCTCCAACATTAGCAAGGTCTCTCC
CGTAGGCCGGCGAGTTCTGATTCAGGTGGAGGAGCCGGACGTCAAAACGT
CGGGCGGCATTCTGCTGCCTTCCAGCGCTCAGAAAAAGCCCACGAAAGGC
GCCATTGTGGATGCGGGCAACGCCAACATTGTGCAGAAGGGCCAGACCGT
TGTGTACAGCAAATATGCCGGTACAGAAATCTCGATCCAGGACGCCGACC
ACATCATCCTCAAGGAGGACGACGTGATCGGCGTGCTGGAGGGCGAGGAC
GTGTCGGCGCTGCAGCCGCTGCAGGACCGTCTGCTGGTACGAGTAGCCGA
GGCAGCCGACCAGACTGCGGGGGGAGTGTACCTGACGGAGGCCTCCAAGG
ATCAGCCCACCTTGGGCGTGGTGGTCGCGGCAGGGATCTCGTATGCCGTC
TTC
>a1366r764
AATAGTGTGCCGGCCGCTGGAGTGACGGGTCTCACAGATACGCCATCGGA
ATCATTTTTGGTTTGCGGCCCGAGTCTGCTTGAGCTGCAGCCATGTCTTT
CCTCACCGTAGCTCGCAATGGACTTCGCTCTGCGGTTGTGCGGAGTGCGA
TGAGGGCTCAGTGCGTCGCGACTCGCGATTACGCCACTCCCACTGCGTCC
AAGGGCGGCGAGGACATAGTGATGACGCTCTTCCGCAAGCATCAGACGCA
GCTGCGTAGCATGGTGAAGGGCATGCAGGAGATTCCGGTGCCTCTGACCG
GCGGTCGCGCCGCGGTAGCGGAGTATGCCAAGCGCATGGAGGCTCTGAAG
AAGAAGGTGGGCATGCCCACATCTCGTATGCCGTCTTCTG
>a1367r846
CAAGCAGAAGACGGCATACGAGAATCCGGCGTAAGAAAGGAGCATACAAA
ATCCTGCACACCCCCGACGCCACTCAACAGTTCACACGATATATGTGAGC
CACTGACAATCACAGGCGGCGATCCAATCTGCTACACTCGCCCCAGGCCC
GACGCTGCGGCCTAGCGCAACCTGTGTGAGTTTGGTCGCCAAGGTTTTCT
GGCTCCACAAATGCTAGTCCTGGTCGTCGATGACCTCTAAAAATAGTGAA
TTGTATCGATCACGGGCTCCAACTTGCCCAAGTTGTACT
>a1368r3049
GAAGACGGCATACGAGATGTTCTCCAGCAGAGCGCTCGAGGAATACCAGC
GGCCACGGCTTAACGGTTGGCCTTGGCCACGCGCTCGATCTCGTCCTTCT
TCTTGATGGCGTACGAGTTGGAGCTGCCCTTGGCGGCGTTGATCAGCTCG
TCGGCCAGGCACTCGGCGATGGTCTTGATGTTGCGGAAGGAGGACTCGCG
GGCACCCGTGGTGATCAGCCAGATGGCCTGGTTCACGCGGCGCAGAGGGG
AAACATCCACGGCCTGGCGGCGGACCACGCCCGCGGAGCCGATGCGCGTG
GCGTCCTCGCGCGGGCCACCGTTGATGATGGCGTCCACCAGCACCTGGAT
GGGGTTCTGGTCGCTCAGCAGGTGAACGATCTCAAACGCGTGCTGCACGA
TGCGCACCGCCATCTGCTTCTTGCCGTTGTTGCGGCCGTGCATCATCAGC
GAGTTGGTCAGACGCTCCACGATCGGGCACTGGGCCTTGCGGAAGCGGCG
CTTCTGGAAGCGACCAGCGCTGTGGGGGGTGAAGCGAGCAAACTTGGGCT
TCACTGCCAAGTAGTCCTCGAGCGAGATGTCATTGACCTCGACGTCCTCA
AAGGACCACTTCCCAAAGAGCTTGACCTCAGTCGCTGGAGTCGCCATGGT
GACTCAGCTACGGCGCAGACCGATTCCTAGAGTCTTTGAAAGAGGATCCC
GTTGCCATGCGCCCAAA
>a1374r1139
CCCAGTTGGCCAATATGACAGACGCTCCATAGGGGCCAGCCATGCACGCT
TTGAGCACCATTTCTGCACCCCCAACCTGCATCAACATTTAAATCTAGTA
CTGTAGCTATGCATGCATCTGTGTGCATGCATCTGTGTGCATGATGAGAC
GAGTGTCCTAGTCAGGTCGACGCATGGAGCGTGTGGAAAGGAGGAGCGTG
GGGAACGAGCCCAATGACAGGGCAGATTGCGAAAGCGCGCGCGTGGAGAT
GTTCAATCTCAAGACGAACAATTAAGCCTCATTGTCCTGGTGTTGAGCGC
GTGTCTGGCGCGCCTGCCTTGGGATTGCGTTGGGTTGGAGGTCTGCTGCG
GCCCGAGCCATGTCGGTCCTCCGCGCGTCACGTGCGCTTCAGGGCGTGAC
CGCCTGGCTGCGCGGCGCCAGCCAAATGCGTGCGCTGGCAACGGCGGCGC
CTGAGGTGTCTGCTGCGAGCAAGCCGGTGGTTGAGAAGGAGTTTCTGATT
TACCGGTGGAACCCGGAGAGCCCCGATGCCCCCACCTACCAGAGCTACAA
GGTGGACATCAACGCCTGCGGCCCCATGATGCTGGACGTGCTGTTCAAGA
TCAAGGACGAGCAGGACCAGTCCCTGTCGTTCCGCCGCTCCTGCCGCGAG
GGCATCTGCGGATCATGCGCCATGAACATGGACGGCACCAACGGTCTGGC
ATGTCTGACCAAAGTGGACCGCAACGCTGCGGAGGCCAGCCGCGTGGCTC
CCCTGCCGCACATGTACGTGGTCCGCGACCTGGTGGTGGACATGAGCAAC
TTTTACAGCCAGTACAAGTCCATCAAGCCCTACATCCTGGCTGACAAGCC
GGCAGACGGCCGCGAGTTTCTCCAATCCAAGGCCGACCGCGCGAAGCTGG
ACGGACTGTACGAGTGCATTCTCTGCGCCTGCTGCAGCACCTCCTGCCCC
TCCTACTGGTGGGCCTCGGACAAGTACCTGGGGCCGGCCGTCCTGCTCCA
GGCTTATCGCTGGGTCATCGACTCTCGCGACGCTGGAACGGCGCAGCGCC
TGGAGGAGCTGAACGACCAGTTCAAGTTGTACCGCTGCCACACTATCATG
AACTGTGCCACGGTGTGTCCCAAAGGACTCAACCCTGGCAAGGCCATCGC
CAAGATCAAGCAGAGCGTGGAGAAGGGGGCGGCGTTGTGAAGAGTGTTTC
TGCAGCGTGGAGAGTCGTTTGGGCCATGTAGAATCGAGAATTTGAAAAAA
AAAAAAAAAAAAAA
>a1379r2380
TTTTTTTTTTTTTTTTTTTTGATGCATCAGCGCAACAGGTCAATAGAGCG
CACATGAATAAAGCTGTGGCAACACTGCGGTCAAATGCAGGACATGGCTC
CTCGATGATAGCATGTCCTCTCGGTCTCCCCTGCTCACACCGAGGAACCA
TGGTCGTGTGCGTTGTCATCGTGGGGCGTGGCGACCACGCTCGTAGTGGG
CCAGAAGCGGTCGGCGTCTGCGTTGTCTTGTGGACGGCAGGTGGAGACGT
ACTCGACGTACACCTCGTTCGGGAAAGGATCGTTGCTGCAGACAGCGGCC
CGTCCTGCATTCGCTGGCTCCGGACGGTGGACGTGGTCCTTCTCATGACT
GTGATCATGCTTCTCATGATCGTGGTCATGATCATGGTCATGATCATGAT
CATGGTCATGATCATGGTCCTCATGGTCATGATCATGGCCATCCTCGTCC
TCATGATCATGATCATGCTCCTTATTTTTGG
>a1383r652
CCCAAGGGGCAGCCCCCCCCCCCTCCACCGCGGGTGCAGCGGGCGGCACC
ACCTCATCCTCAGTGCCTCTGTCCCCGCCGAGCTCCGCCTCCCCCGTGAG
CCCTTCCGTGGAATGGGGATCATCACAGGCTGCGCCATTGGGGCCAAGAC
CGTCGACCAGGCCCACGGCACCCTCTTTGGAAAGTTGGACATGGGATACG
CGGATTCCCGCAGGCGAGGATATCTTCTCGGTGGTTCCGCCCGTTCCGTC
GCCTGTCCCCAGTCCTCCCCCCTCGCCCATGCCGCTCAGCGAGGCCCTCT
CGCGAGCTCAGCAGCCCTCTCCGCCGCTCCCGGCCCTGCCGACGGCTCCT
CCCCCTTTTCCTCCGGGGGAGCAGTGCCAGGCGCGGCTGGAGTACCAGGT
GAACCTGGGCAAGTCCCAGAATTCGAGCGACGTGCCCTTCTTCCTGGCCA
CCATCGTCATTCGAAACACAGACCCGGCCAACGTGACGATCGAGGACTGG
CGCACCACCTGGGATTTCGAGAGCGCTTACATCGCCTCTCAGAGCTCGCT
GGCCAGCGTGGACGTGGTCCTGGCGACACCCAACAGCAGTCACGTGGAGC
TGGACTGGAATCTCGTATGCCGTCTTCT
>a1389r2995
CAGAAGACGGCATACGAGATTACTTGTTCAGGTCCGTGGCTGCCCCAGCA
TACTCGGGCTTGAGTTTCTTGCAGTGACCGCACCATGGCGCATAGAATTC
AACCATGACATATTTGTTGTTCTTGATGACCTCACTGTAATTTTCCTTGG
TCAAAACCAAAACATCCGTCTCGTCGACATCATCTTCCTGGGCCCACACA
ACGGGGGACACCACCACCAAAAGGGCCACCAACAGGGCGAGGCAGGATCG
CGTCATGGCTCGCGTCTGTTCTGGAAACAGACCACCGGGCCAGACAGATA
ATAAAAAATACAAAGTTCCCAAAACTATTTACAGGGTACGGGCCGGGGCA
TCGAGTCCTGCAGTTGTTCACCCCTTCTGAGCACCAGGGTGGGCGATTCG
CTCTTACTCAGGACACGAGCGTTT
>a1391r1765
CCCAATAAATCCCTAACCTTCCTTCTGTAGTTGAACAGTGTTAGATCGCA
CAGGGTCATCATGTTTGCGGCCAGGCAGTTTACCGCGGGAGCGGCCCGTG
CCGTGCGTTCCTTCACCAACTCGGCCAAGGCTGCCGGTGGCCACGGTGGT
CACGATGACTACGTACACGCTCCGACCATGTACAACCTGCCTGCGATGAA
GAACCGCAAGCTGAAGATGGGCCTCGGTGTCCTTGCCGTTGTTGGTGGCG
GTGTTGGCCTGACCATTGTTGCCGTCGAGCTCCAGCTTTCCAAGGGTCGT
CAGGCCTCGTAATTGTGTGATGTTTATTGCTGTGACGAGTGGATGAGGTT
TCATGGCTGGTTAGCTGCT
>a1399r2009
TTTTTTTTTTTTTTTTTTTTTTCTATCTACTTGTAACAGTGATTGGTGCA
CGCATGAAGCAGACCCGTGAGGCACAGTGTGACAGACAAAAAACGGAGAT
ACTCACGTGTGGGGCAGGCGATCAGGCAGCAACAAATACAGCGCTGCGCA
GCAAGAAGTTGGGGGCCGGCGAGGTGGCGCCTGGCACTCGGGGCAATGCG
CTCAAAACAAGGCTTCGTGCAACGCCCGGTTCACGCAGCACAAAAAGGTA
AGAACAAGTTACCAGGAAGAACATCACGGGCCGAGCGCGAGCAACTTGGG
AGCAAAGCGGAAGGACAAGCAGGCCACGCAAGGCCAAGACTTGAGGAACG
AGGCCAGGGCACTGAGGGATGCACCATGCAAATTTGTTCAAAGTTCTTTA
GATGCGGCAAAGAATATACACAGAGTACACAGATC
>a1404r2233
TGGTTCGCCCCAACCTCCTCCTCTTCCCCAGCACCGGGAGTTCGTAGTCA
AGATGGCGCCCAAGAAGGTCGCGCCGCTTCCTGCGGCCATGAAGAAGAAC
GCCGAGGCGGCGCCCGCCAAGGCGGTGAACCCTCTTTACGAGAGGCGCCC
GAAGGTGTTTGGCATCGGCAGCGCGCTCCCCGTCCCCCGCGACATGACCC
GCTTCGTGAAGTGGCCGCGCTACATCCGCATCCAGCGCCAGCGCCGCGTG
CTCATGCAGCGCCTGCGCGTCCCCCCCGCGATTGCCCGCTTCCAGCGCAC
CGCGGACCGGTCCACGGCGGGAGCTCTGTTCAAGCTGCTGCTCAAGTACC
GGCCCGAGGACCGCGCCGCCAAGAAGCAGCGTCTCTTGGCGGAGGCGCAG
GTGCGCGCCTCTGGCGGCGAGGTGGAGAAGAAGAGGCCTCTGGTGGTCAA
GTACGGCTTGAACCACATCACGCAGCTGGTCGAGGGCGCCAAGCCTGCTC
TTGTGGTCATCGCTCACGATGTCGATCCCATTGAGCTGGTCGTGTGGCTG
CCCGCCCTGTGCCGCAAGATGGGCGTGCCCTACCTGATCGTGAAGGGCAA
GGCTCGTCTGGGAGCCATCGTCCACAAGAAGACCGCCTCCGCGCTGGCTA
TCACTGCCGTTAAGTCGGAGGACCAGCGCGAGCTCGCCAAGATTGCCGAG
ACGGCCAAGGCCCTGTACGAGGGACGCGTGGCTTGGGGAGGCAACATCCT
GGGACCCCGGTCTCAGGCCAAGCTCCGCAAGCGCGACCAGGTTCTCTCCA
AGGAGGTGGGCGGCGGCCGTGCCTGAACCGAGGTGCGGATGAGTGTTTGA
GGAGTGTAAGATCAGAGGATGCCAAAAAAAAAAAAAAAAAAAA
>a1406r276
AGAAGACGGCATACGAGATTCTGCCTCGTTGCTCGTCACAGACTGACCCA
AGTAGGCGCTGATGGCCTGAACTTCGCGGCCCTCGGAGTCGTACAGAGCG
GCGCCCAGCCCGCCCCGCCCGGGGTTGCTGCGAGAAGCGCCGTCAAAGTC
CAGGTGCATGCGCCGGGAGGAGGCGCGGACAGAAGAGGGGTAGGCTGGTG
CGACTGGGACCTCTGTGTCGAAGTCTTCCTCGTCGCAGGAGCGGGCCGGC
GGCATGTGAGCCGCCGGGGGTGCAGCTCTGCCGTACCCGCCCCCACCCGA
TGCATAGGTAGACGAATAGTGGGATCTCGATGAGCCGTCTGCGTAGGAGG
AGCGGTGGCGACCGGATCGCCAGGACTCACCCCCGCTGTAAGCCACGGAA
CCCCCACTGTAGCTCCCATCACATTCACCCACTCCCCGCTCAGACAGATA
GTTCTCGGCCTCGGCGTGGGATTTGAAACTCTTGAATTGAGAGCCCGGAT
AACGATCCACCTGTTCCCTGGCCTCGGCCCAAGTGTCGTAAATGCCCACA
GAGCGGCCTTGCGCGACGGCATACTTTTTCCCGCCCGGCATGTTGGAGCT
GTGTCGACGCGCAACAGAAGCGAGCTGACGACCAATGGATTGGGAAACCC
TCACCATTCCGCGCTGGGCACGGAAGGTGTGTAAGTGTCCCGCAGACGTT
TCCGTCGTTCCGTCCGATGTTGGCTTTCTGGCCAACCCTGGGGCGCCTTC
TATAGGCGGACGCGTCCCTCACGCGCCTCGCAAATGGCGCCACTGCGACA
CGACGCTTCGCCTATCGCGGGCATTAATTTTTTTTTGAGGCTGCTTTCAT
GGCGTGCATGCGCATGGCGTGCGGAGGTTCGGGTGTCATGTCTGGGAGGG
CAGGCAGTCCACCGGTCGTCATGGGGTCGGTCTAGCTCAGCTCGGGTATC
AAACAAATCCTACCACCTACACACAAGTCTCACGCCCCCTGCACCAGCAC
TCTACGCATGGCCCTCCTTTCCGAAAAGAGTCCCTCGAGCAGCACCTCTC
GAAGCCCAGCCACGGTCCCGCCCTGGAGCAGGCCAGGCATGGCTGCCAGG
ACAGGCCTCATTTTCTGCGCCCGGGCTTTGATGAGAGGGCTCTGCGCCAG
TCTCTCCAGCGCGTCCAGCTCCTCCCTCGCCTGCAGCACGGCGTCCATCT
CCGACAAGAGCTCGTCCCCCCTCCTGGGCGTCTCCACGCTCTCCTCCAGC
CCCGGCCGCGGCCTGGGCGCCAGCGAGGGACACAGGACGACCCTCACAAA
GGCGGCGGCTGCCCAGGCGGCGAACCCTAGCGCCGCCAGGCGGTCCGCGC
GCTCGCCCCAGACCCCTCCCTGCGAGAGGGAGCGCGTGTGGTGGCGAGGG
ACCTTGTCTGCGCGGAGCTCTGCTGCGAGTGCCTTGGAGGCGTCCTTGAT
GGAGCGGCCCATCTCCTTGAGCCGGTTTTTGACGCCGCTGGTCGTCTCGC
CAGCGGCGGGCGAGGCGGCGGGCAGGCGGGGGGCCGAGGCGTTGCGCAGG
GGGGAGGGGGGCGCCAGAGGCGCCGCAGTCGCGGGAGGCGCCGGATCTGA
TCGACCGAGGCTCAGAGCCAGACTCAGGGGTTCTTCCTCGTCCATGATGG
TGAAGGGATTGCAGCCCGACACCCCCCCCCCTGCA
>a1415r593
ATTCCATTCCATGCCGCCCTCAGCTGAACGTATGACGAGCTCTGATGAGT
GCACGGTCGACATTTGAGGCAGTATCTCTGCGTGCTGCGCCTCGAGAGTG
GGCTTGCAACCCCGTGCAGTATCCTCCTCGTCACCCTGCAGCTCGGAGCT
CGTCCGCTACTTTTCAAGCTGAGCGCCCTATCCGTGTGCTGGTCTCTCCC
GGTGCTCGGTGCCTTGGGCGGCCAGCTCTCGCCTCGCGTCTGCCCGGCCG
ACGGCCGGCGCGGCTTGGTCTACTGCTCCCGACCAAGGCCCGCAAGCGGC
GTGTGCCTGCCTCCGCAGGCTCTGCCGCCCATCATGTCGAGCATTTCGCG
CGTCTATTCAGACGTGAATGACAAAATGCCGCGCGAGTACTGGGACTACG
AGAACTTGGAGGTGGAGTGGGGTTCTCAGGACGACTACGAGGTCATCCGC
AAAGTGGGACGTGGCAAGTACTCTGAGGTGTTCGAAGGCGTGCACACTCC
CTCTGGCGAGCGCGTAGTGATCAAGGTTCTCAAGCCCGTGAAGAAGAAGA
AGATCAAGCGCGAGATCAAGATTCTGCGCAACCTGTGCGGAGGCCCCAAC
GTGATCCAGCTTCGCGACGTGGTTCGCGACGAAGCGAGCCGCACTCCCTG
CCTCGTCTTCGAGCTGGTCGCCAACACCGAGTTCAAGGTCCTGTACCCCA
CGCTGAGCGATGCAGATGTGCGGTACTACATCTTCGAGCTCCTCCGCGCT
CTGGACTTTAGCCACTCTCGCGGCATCATGCACCGCGACGTCAAGCCGCA
CAACATCATGATCGACCACGCGGCTCGCAAGCTCCGCCTCATCGACTGGG
GCCTGGCAGAGTTCTACCACGCAGGCCGTGAGTACAACGTGCGGGTGGCC
TCTCGCTACTTCAAGGGCCCCGAGCTGCTGGTGGACCTGCAGGACTACGA
CTACTCGCTGGACATGTGGAGTCTGGGCGCCATGCTGGCGGGCATGGTCT
TCCGCAAAGAGCCCTTTTTCTACGGGCACGACAACTACGACCAGCTGGTG
AAGATCGCCAAGGTGCTGGGCACGGACGAGCTGTACGATCTCGTATGCCG
TCTTCT
>a1427r1889
TTTTTTTTTTTTTTTTTTTTTGAATTCTAGCACTAACACGCCCGAAGCAG
GGGCAGGGGTGAACGCATGCATGTGGGGAGCGTCTCAGCAATCTCAGGCG
GCCAGCAAGCGAAAGTGACCCCATCCATCGCAAATCTCCCTTTCCGCGCG
CGCTTGCGCAGTGCGCTTGACGAGGCGGTGCTGAGCTCGAACGTGTCCGC
TATCCGCGCCCAGAGCGGCAGTCCAGACGGAGCAGGCAAAGGCGAGCACG
ACGAGGATCGAGACAAGAGCTCTCTTCCTCTTCATGCCCCTCCCGCCCGC
CTGCAGCAGCGGCGCTCCTCCCGCCG
>a1431r872
TTTTTTTTTTTTTTTTTTTTTGCACGTGAGCAATGCGTTTCAAGTATTGA
GCGTCCACGACACAGCAGGGCTCAGCGCATCCCATCGAAATATTGAACAT
GCCAAACTGACATGGCGCGAGTCTCACTCGCACAAAACGGGATGCAGTCG
CACGTGTGCAGATCTGCCATAAACAAGTGTGGAATAATGGGTAGGAAGGC
CCAGACAAGAGAACCGAGGTGGCAAGGCACTTCCTCGCAAGCGTTGGTTG
CCATGCGGCCCACGGCCGCACGCCTGCTGGCGCATGGGCCAGCACATGTG
TGCGCATCACGACGCCAACGGTGAAAAGAGCAGTTATTTAAACAGGAAGA
GCTGGGATGGCCACACCAGCTGGCAAGAAGGTCACCCAAGCTAGGGCCAT
CGAGGCATGAAACAACCGTCACCACCTCTTCTTCTTCTCTCCTCTTCTTC
TAGCAGTCGGTTCTGGGGGCGCACTGGCACTCCGACTTGAAGCCATCGGC
GTCGCAGCAGGAGGCAAAGTCCACGCTTTGTCCCCCCTTGGTCGCATGCC
ACTGCCACAGATCCGTCTCGGGGTCAAACTTGGAGTTTGGGTCAAGTTGG
CGCACGGCGCAGCCAAAATGACACCACTGCTCCTTGTACTCTTTCGAGCC
ATCAAAACAGGCTGCGTGTTCGGGCCAGCCTGCCTTGCCCCAGTGCAAGC
GGGCGTTGCACCTGGTGCGGAAAAAGTCGATGACCTGCTGGAACTTGGGA
TTGGAGCCCTCGGGCTTGGTGGATTTGGTCACGTAGTCCTCCAGGTTGAT
GAACATGGTGGGTCTGCCGTTGGCGGGGGAGAGGTAGAGGTCCTCTGCGC
TGAGGAAGCGAATGAGGGGCTGGGACCGAAATCCCTCCCAGAGTTTCGCG
TCCCCGTACACCTCGGAGGTCAGGGCCATCAGGCAGGTTCCCGCCTGAGA
CAGCGGGATGGCCACTTCGTACTGGTCGTAGGCTGCGAAGTTGTTGTTGC
GCGTGGTGAACTCGCTCTGGGAGATGAAGGCGTTCTTGCGGGGGTAGGTG
CCGCTCTGCACGTACGGTTGGATGGCAGTGTTGAAGAAGGTGGCCCAAGC
CATGGGCATGTTGGACATGAAGGGCATGCTGTCTGCGGGGTACGACGACA
GCTGATGATACACAAAATTGCTGGAGCCAGAGTCTGAGTTCTGTTCTGCG
GGCGTGTAGAGCTCCATCGGCCCTCCGCTGGAGGCGCGGATGGCGTTGGG
CTTGGCGGAGGCGGGGGTCTTGCCGTCGTACGTGAAGTCCATGCGCCACA
CCCGGCTGTCCGGCACGCTCCAAAACAGCTGCGTCTCGTCCAGTGCCGAC
AGCGCCGCATCCTGCGAATCCGAGTCTCCCGAGGCCACGGCAGCGTTGTA
CGCGTCCTCCACGGCCTTGACCTGCGCCACGAAATCCTCCCACCGCAGGT
CCTTCACGGTTTTGGTCACGGGGATCTGCGGCACGATCGCCAGCTCGACC
TCGGTGATGACGCCCAGGCGACCCACCGAGGCTGCGGCTGCGCGGAAGAG
GTGACTGTCGTCTGCCCGGTTGAAGGAGCGCTCCGTGCCGTCGGCCAGGA
CCATGCGGATGCTGCGCAGCTGGCTGCTCAGGGAACCCCACTCCATGCTC
GAGCCATGCGTGGCCGTCGCCACTGCGCCTCCGATCGTCTGGTCGATGAA
CCACGAAAAAGCAGGCAGCGTCCAGCCTGCCGGCTGTTGTTTGTAAGTAT
ACTGCGCCAAATAGTCCAGCACCATGCGTTGCGGGACGCCCGCCGCCA
>a1433r1817
CGAGAAGCTGCAGCTTGCTGCGCGCATCATCGTGGCCATTGAGAACCCCC
AGGACGTTGTCGCCATCTCCGCTCGCCCTTACGGCCAGCGCGGCGTCTTG
AAGTTCGCCAACTACATCGGCGCTCGCTCCACCGTCGGCCGCCACACCCC
TGGTGCCTTCACCAATCAGATGCAGAAGGGCTTCGAGGAGCCTCGCCTGC
TGATCGTGACCGACCCCCGCACCGATGCCCAGGCTATTCGCGAGGCCAGC
TACATGAACATCCCCGTGATCGCCTTCTGCGACACGGACTCTGACCTGGA
GGGTGTGGACGTGGCATCTCGTATGCCGTCTTC
>a1434r1837
TTTTTTTTTTTTTTTTTTCACCTCTTCACTCCCTTACACGCATCTTCCCA
GCAACGGCTCTCGAAACTCAGGCAGTGGCCTTGGACGCGGTGCCGCTGGC
CAGCTTGGCATTCCTGGCCTTCTGGGCAACGTGAATAGCGGTGCGCCTGC
GGCTGTAGACGACGCGACCCTCGCGGGAAGCACGCACGGGCTTGGTCTTC
TCGGACAGCGTGAGCTCGATGTGTGAGGGCGAGCTCATGAAGGGGTTGAT
GCGGCCGTGGGCGCGGTACGTCCTGCGGCGACCGCGGGGAGCCTGGTTGA
CCTGGATGTGGGAGATGTAGAGCGTGTCGATGTCCAGGCCCTTGGCCTCG
GCGTTGGCCTCGGCGTTCTGCAGCAGTGCGCGCATGATGCGCACGCTCTT
CACGGGCCAGCGACCCTGGCCGGTGTGGGAGCCCTCGTTCTTCGCCTGGG
CGGTGCGGCCCACATGGCTCGAATACCGGGTGAAGGGCACGCAGCGCTCG
TGCGCCAGCACGGCCGCCATGTACGACTTGGCCTTGGCCAGGGTCAGGCC
CTTGAGCGCCGCGGCCGTCTCGCGGCAGTTCTTGAAGTGCACGCGAAGAT
CGGAGCCGCGCGCCTTGGCCGACTTGGCGGCATTGGCCGGCTCGAGCGCG
TACTTCACCATCCTAAAAGCGGCACAGTTCCGTGCCTGCAACACCAGGTC
CAGAAAGAGGGTCCACAAAGAC
>a1440r3628
CCCCCCCCCAGCCAGTAGGGCAGGTCCGTGCCGTTGGCGCTCTTCTCCGT
GCCGTATCCCACCACCAGCACGCCGTGGTCCAGAGTGGTGCCGCAGGGCG
CGTCGAAGACGCCTCCGCCGTACAGCTGGAAAGCGCGCTCGCCTGCCTCG
ATGGCCACGGCCACGGGCTGGTGCGTGACGGCCTGCGCCAGCGCGTGCTC
GTCCAGCTGCGGCACCGACACGAAGCCGTCGATGGTCACCACGTGCCGGC
CCTCGCGCTTTTTGTCGCACACGCCCTCGGCGCCGGTGTAGGGGTAGTCC
TCTTCGCTGTTCAGGCCCCCGATGCCGGTGATGTAGTCGTATGCGAAGTC
CATCAGTCCGCCGTGGCACCCGTGGTCGCGCAGGCGGTCGCAGTCCACCA
GCTGCTGCTCCGAAAGGCTCACCATCTTCCCCGTGTACAGTGCGTTCGCG
CCTTCGATCGCGCCCGTGGTGGCAAAGGCCCAGCAGGATCCGCACATGGC
CTGGTTCTTCACCTCCGACACGGCGCCATGCTCGCGCCAGTCCACGCGCT
CCACCAGATCCGTCTGCGCGTACTGGAAAGGAA
>a1446r2100
TTTTTTTTTTTTTTTTTTGCAGCACCTCTTACATTGTCCAAGACAACAGC
ATTTGGGCATGCACAACTCTCAGTCCAATTTGCTTGGTTCAAACGCCATC
CGACACTCATTACTTCCGGCATTACCAACGCAGCTACCTCAGCAGCACAT
TCAGGCGATGATCTGGTAGACGGCGGAGCTGGGGGTCAAAGGAGAGTAGC
GCTCAAACGACACAGCGCCGCCCTTGGTGGCCTCCTGGCGCAGAGCAGCG
CACACCTCGCAAGGGGTGGCGCCAGTGGCCTCAAGAGAACCCTCCTCATC
GGCAACACGCTTGCCCTCGTAGGAGCCACCAGCCTTGCGGACGATGAAAG
TGTAGGTCGCCATTGCAGTCGAGAGCGGAGAGAGTAAGGCAACCTTAAAC
GCAAGCGAAATTCGAAACTGAAAAATGGTGGCCGTTTTTTGGGGGGCGTG
GGAGAGAGGGGAAAGTCCTCCGAAAACTCGG
>a1450r2215
TACGGCAGCCTGCGCTACCAGGGGGCCCACCCTGGCGCCTCCAGCTCTCG
CGCCATGCTCTACACCTGGCTTGAAAACGGGTTTGAGTGGCAGTTCTTCG
TCGTGCCCATCGCCGTTTCTGTCGCGGGCGTCGCTCTCGCGGTGGGCTTC
AACTGGATCGCTCTTAAATTCCGATTTGCGCACAACCGCTTCTTCAGCCT
CCCAGGCTTTGTCGCCCCTGCCACTCACGGCATTGATCAGACCCTTGTGA
CCGACAAGTCCGTCGCGTCCCAGGCAGCCTCGCTCAGGATCCAAGACTTC
AAGAACGTGCTGGACGAGAAGGAGCTGGATAAATGCAGTCCCACAGAAGA
CGCCCAGCCCGTTGAGGCCCTCTGCTCTGCTTCTGATCACAACAAATAAT
TTTAAAACCTGGTCTTGCAGCGCTCATGCTCTCTTTTTTGCGCCAGGTAG
GCTCACAGCCACTTATAGAGCCGCTGAAAATTGACTGTGCATGCAGAAGA
ATCTCGTATGCCGTCTTC
>a1461r1092
TCAAGCAGAAGACGGCATACGACATGCTCCCATAGAGCATGGGAAAGACG
CGCGAAAAAGTGTAAACATGACGGAGAGCTCGAGATCAAAGGGTAACTCC
ATGGTTCCCAGGCTAAACAACAAGGCCAAGCTGTAGCTCAGCACTGCCAC
AAGTTCTGACGCAAGCAGGGCATGCGATGCAGCGCCACCCTTTCTAGTCG
GAAGCATGCGACGCAGTGCCACCCTTTCTAGTCGGAAGCACGCGACGCAG
CGCCACCCTTTCCAGTCCAACGTCCCCTCACCCACCGGGCTCGTCCTTGA
CCACCCACCAGCGAGCCCGGCCCTTGTCCTCCTGCAGCTCCAAGTCCGAG
CGCAAGCGAGACCGACACCCCCCCGACCCCAGGCCGTCGGCGACGGTCTC
CACCAGCGCGGCGGTAGCTGCGGCGGCGATGTTGCCCTTCCCTCCCTGTC
GCGGCAGAGTATGTTGCACAGGCATAGA
>a1464r1163
GTCGCGGCTCGCCTCTCGCAGTACTACCGCTGGGCCGCCTCCTGGTGGAC
GGACTGGACCCGGGAATGTCAGAATAAGAGGAACACAAGTAGTATGGTAG
ATCATGACGACGAAGGCGCGTTTAGTATGGAGAACGCGTTGCTTAAGCAG
CTCGAATCTCGCCCCCCTCCTGTTGGCAGACCTCTCTCGTCCGCCTGTGA
TTTCATGACGTACGAGGGCGCCCAGCGTGCCTTCGCGGCCCGTGAGCTCC
GCCCTTCTCCATCCTGGACTCCCGAGGAGCTGGATCCTGCGTTATCCTGG
CAGCAGCTCTTCTTACTACCGCTGCGAGTCTGGCAGCTCTTCCGCACACG
ATGGGAAATACACACGCTGGAGCTTCCCGACACCTGCTGTCGCTTCCTGG
CGCATCTGGCCTCGGAGGACCTGGCCGGCGAAGCAGTCAGGGCGGGGGAA
CCCCTCTCCCCCGAGCCCATCAAAGCTGGGGCACCGGTACACAGATCCGT
CCACGTGTTAGCTGGAGGGATTGATGTCGAAGATGCAGTTCTGGAGGAGA
GCACACAAACAGCCGTGTTGGTCCGTGCTGGTTCGGTTTCACAGCTCACG
CTGCCCAGCTTGGCTGTGCCCCACTCGAACCGAGCCAGCTCGCCGCTTCC
GGACTCTTCCAAAGCCAGCGACGGCAACCTCACGTACCCCCCGCCATCCC
CGGATGCCTCGCCGCTGTCGCACGAGAGCGGCTCCCATTTTGCGGCA
>a1473r284
CCTCGATGACGACGGGCATAGCTCTTACGGCTGGCGTCCTCTCCAACCGT
GCCGACGAGTTTTGCTGCGGACGCATCCATCGTGGCGCAGACTCACGCCG
GCTATTGAGCTTGATTGACGCATTGATTGGGTGCGGATGAATTGGTTTGA
GGGCACTTTTTTGTATGAGCCGGCGGGACGGGCCCTGCCGTGGTAGCGTT
GCAGCGTGCCATCGCCGGGCGTAGTGTCAGAGTAGGGAGCGCCTCTGCGA
GGTGTCTCAGAATGGCTCAGACTGCGGAGGCGTGGCAGGGCGTGGAGTCC
AAGCTAGAGGCCCTGTCGCTGGAGGAGCAGGAGGCGGGCCCGCAGGACAG
CGGAGCCGTCCCCTCATCCGACATGAGCTCAAGCACGCCGCTTTCCGAAG
ACGTCAAGTTTGGGTCCGTACACTCGGAGCTGGAGCGATCTCGTATGCCG
TCTTC
>a1474r2503
ACGCTCAGATCGTGCGCGTGGAGATCCACTTTGGCAAGCGCAAGCAGCTG
GCCTCGATCCGAACCTGCATCTCCCACATCAACAACATGATTGTGGGTGT
GACCAAAGGCTTCGAGTACAAGATGCGCCTGGTGTACGCGCATTTCCCCA
TCAACATCAACATCGACGGCAAGGGCTCCAAGGTCGAAATCCGCAACTTC
TTGGGCGAGAAGCGCGTCCGCGTCGTGGAAATGCTTCCTGGCACTACCAT
TGAGCGGTCTGCTGCTGTGAAGGATGAGCTCATCCTCAGTGGCAACGACG
TTGAGAACGTCTCCCGCTCCTGCGCGCTCATCCACCAGGTCTGCCTGGTG
AAGCACAAGGATATCCGCAAGTTCTTGGACGGCATCTACGTCTCCGAGAG
GGGCACTCTCATGAAGGACCTGTGAGGCAGTGACGATCGGAGAATGAGGG
AGGTTGGGTCTGAGGCAGCTTGGTTTGAAGCGCGCGCTGCCCTGCGCTGA
CGTGCCTGCTCATGCAACGCTACTCTAGTCAAAAAAAAAAAAAAAAAAAA
>a1475r1561
GGTGCAGGGCTGGGAAGAGCGCAATGCTGACCTCCAGCAGGCGGCGCAGG
GCTGGGAGGAGCGCAATGCTGAGCTCCAGAGGGCGGTGCAGGGCTGGGAA
GAGCGCAACGCTGAGCTCCAGCAGGCGCTGGAGGAGGCGTGAGGGATGGA
TGTGCCGATTGTTTTGCTGTGGAAAAACTGATTACGAAGGCATTTAATGC
AGCGCCGTCTGCCCCTTGTTGACTCGTTCTGTCGTATGCAGTGTTTGGTG
TGGCTGGGCACCATGCATGGGTGGTGGAGCTCTTGGTGGAACAATGCCTC
TAGGCATCTGCCCTTGCCAATCGCCGCACAGCGTGGTGATCATCGTGCAC
CCTGGTGATCACGCATTGTACGTCTGTGCACGGCAGCCCTCTTTCTTTGC
CGAGCCCTCATACCTGCATTGTTTATGGCCATGGCGCAGCACTTGGATCC
GGTGCCAGACGTCTGAATCTGCCAGCATTGCGTCGATAGTGCGCCCAACC
ATCAGTCACGCGCATTTACAGTGCTCGTGCCGGCCTTGATCGTGCGTGTT
CCAGTAGGGTGCAACACTAGTGTCTCTACTTGGAAAGCGACGACATCCGC
TGCACCTGGGCTACCCCATCCGCACCGCGCGACTGCGTGCAACCGCGCCT
CAGACGTGGCAAAAGCCCCATCAGCAACAACGGATAAATCGCAAGTGCTA
ATGTGTCGCGTGTGAGGTGGCTATGATCTTCCGAGGAAGCTTGCCTCCAG
CGCGAAGAAAGGAAGAGCGTCGATGGATGCAGCCGCCCATGGTCAAATGA
GAGGCCAAGGAGGGTGGCGAGGGGTCATGACGAAAGCCTGAGTCGTCACT
GGTCCCTTTTGTCGATCTAAACTAAGCTGTGGCGTGCGTGAATTATAGCA
TCGATCACCATGTCTGACGAGGAACATCATGACGTTCACTTTGAGAACGC
CGATGCCGGCGCTTCCAAGACCTACCCCCAGCAGGCTGGTACCATTCGCA
AGAACGGGTTCATTGTGATTCGCGGGCGCCCCTGCAAGGTTGCCGATGTC
TCCACCTCGAAGACTGGCAAGCACGGTCACGCCAAGTGTGTGTTCGTGGG
CATTGACATCTTCACGGGCAAGAAGATGGAGGACCTGACCCCCTCCTCCC
ACAACTGCGACGTCCCCCACGTGACGCGCATGGACTACACCCTCCTGGAC
ATCACCGACGACGGCTTCGTTTCCCTCATGAACGAGTCCGGCGACACCAA
GGACGATCTCACCCTGCCTAAGGGCACCGATGAGGCCGATAAGCTTGCTC
TGCAGATCAAGGCTGACTTCGAGGCCGGCAAGGAGCTCATCGTCTCCGTC
CTCACTGCCATGGGCGAGGAGGCCATCTGCGCCTCCAAGATCACCAACAA
CTAGAGGCCGGGACAGCTCCTCCGGCTCGACCGTGGCACGTTCGCATGTC
TCGCATGAGCTTGGCTCATGCGAGTCCCGCTGCCTGTGCATTCCGCATGA
GAGACTCTTGTGCTGTAACTGTGCGGCAGGGCAAAAAAAAAAAAAAAAAA
AAA
>a1479r2448
CCCCCCCGCCACTCTCCCTCACTCGGCAAAGTCGTCATCGTCTGCATCGG
GAAGAGGCATGGCTGCCGCCTCAGCCAGCTCCTGCTCGTACTGAGCCTGC
TGAGCGTGGTCGATGTGCACCTCGGGAGGCGCCAGCGCCACCTGCTCCAC
AAAGTGCAGGTTGGGGTCTCCGACGAGCTTGCGGGTGAGGTACAGGAAAG
GCTTTTCGTAGTTGTAGTTGGACTTTGCCGAAATCTCGTTGTACTGCAAG
TTCTTCTTGCGATGGAAGGTCACCTGCTTGGGCTTGACCTGACGGTTCTT
GACGTCAACCTTGTTGCCGCACAGCACGATGGGGATCTTCTCGCACACGC
GGCACAGATCGCGGTGCCACGTGGGAACGTTCTTGTACGTCAGTCGAGAT
GTGACGTCGAACATGATGATGGCGCAGTTGCCGTGGATGTAGTAGCCATC
GCGCAGACCGCCAAACTTCTCCTGCCCAGCAGTGTCCCAGCAGTAGAAAC
GAATCTTACCACGGTTGGTCGTAAAGTCTAGAGGGTGAACTTCCACGCCA
ATCGTAGGCTCGTATTTCTTCTCAAACTCGCCGGTCAGGTGGCGCTTCAC
GAACGTCGTCTTGCCTGTACCACCGTCCCCAACAAGGACCAGCTTGAAAG
AGGGCACATTGTCCGGAGTTTGCTGGCCTTGGAGAGCCATGGTCGAGGTC
CCGCTGGCACCAGGCAGCAATTGAAAATCACGCCAGCGCCGCTCTCTCGC
AGTGCAGCACGGTCACAATACAATGAATTTATCGAGGAGCGTTTGGCGCG
GCGATGGTGTGGT
>a1493r790
CAGAAGACGGCATACGAGATAACATCTCGCCCAGAGTGCCCGTCGCTTCT
GTGAAACCCACCGCCCGTGCCTCCTCGCACGAAGCTGAGCCGGGCCGGAG
GCCGATGACGACCTTGGTGTCCATGCCGGCCTCGGCCAGGGACTCGCGCA
GGTTTTGAGCCTGGGCGGGGCCCTGGGAGCCCCAGCCCAGCACGCCGATC
TGCTTGATCCCGGCAAAGGCATCGCGCAGCTTGGGGAGCTTGTCACGACC
GCCCCGGTAAATGTACTCTTCAGTCCCGGCAAACTTGACCAATTCCTTCT
CAAACACCTTGGTGTCATAATTGAACTTGACAGCACAGCACTTTAAAGCC
TCGGCGCGCGCGGCAGACTTGCCATTGATTGGTTGCATCGCCCTGTGAAC
GCTCGAGCGAGGCAGCGCTTGTGGAGCTGCGGGGACCAAAGCAGGCTTCG
CGGTGCAGGAGAGACGCATGGTAGCAACTGAATCCGCCGAACGAGCCAA
>a1495r167
AACTAGACCCTGCCCTGCACAATTACTTTTGTGAAAGAATTTTATTGCAG
GGTGTGGTCTTGCACTAGGCCCGCGAGAGGGCGAGCGTTGCGGTTTCCGG
CTTCTTGCAGTGGAGTGGCGCGAGGCGTCGTGTGCTCGCGCACAGGTCCC
CGTTGCCAAAGACGTGCCTACTTGCAGCGCTGTAGGGCGGGTGTCGAATT
GCATGAGGCGCTCATAGTCCAGCCAAGTGCAGCGTGCAGGGGACCCCAGG
GCCCAAGCGATGCTTCGCACGGTGTTGGGCGGCACATCGCCGCCTGATGC
GGCGGAGGCCAACGGCAAGCTTTTGATAATCTCTCCCACGGGTGGACTGA
GCGCTGCGGAGGGCGTGGATGGCAGCGGGGGCGAGAGCGAAGGCACTCCT
CAGGCCTCGCCTGCGCCCTCCCTCCCGTCGGGAGCTGCCTCGCTCATCAC
GCAGATAGACGGGAGGGTCAATCCCAACCGAGCACCCGACCTGGCCGCAG
AGGCCTCTGGCGGCGCAGTAGCAGAGGAGGGGGAGGTTCGAAACACCTGG
AGGAATAGAGTGAGGAATTTTTTCTGTTGCCTGGCACCCTCCACCCACGA
CCAATACATTCGACAGCCGGAGGGCGCGGGCAACTCCATGCGCGCCGCCC
CCCTCCCCCCTCCCCTGTGGAGCGACCCGGTTCTGGGGAGCATGCGTCCC
GAGGACGCGGGCAAGAAGACGCTGGTGCTGGACCTGGACATCTCGTATGC
CGTCTTC
>a1502r2395
GGCACAGGAGCCCTATTTCCTCCTCTTCGGGTGTGCAAATTGGCCAGTCT
ATAGACTTTAGATAGCCGCCATGCCGTTCAAGAGGTTTGCCGAGATCGGC
CGCGTGGCCATGGTGAACTACGGCAGCCGGTACGGCGAGCTCGTCGTCAT
CAGCGACATCGTGGACCAGAACAAGGCTCTGGTGGACGCCCCCAACGCCA
TCCGCCGCACCATGAACTTCAAGCGCCTGGCTCTGACCCGCTTCAAGATC
AACATTCCTCGCCAGGCCCGCAAGGCGACCCTCATCAAGGCGCTGGAGGC
CAGCGAGGTCGAGAAGAAGTTTGCCGAGAGCCAGTGGGGCCTTCGCCTCG
CCCGCCGCAAGCAGATGGCGGCCCGCACCGACTTCGACCGCTTCGTGTCC
CGCCGCCGCTTCGGCGCGGACAAGAGGAAGATCTCCGTGACCTACAGCAA
GCTCCGCAAGTGAGGGATCTCGTATGCCGTCTTCT
>a1504r768
CAAGCAGAAGACGGCATACGAGGTTGCGGCAGTTGCCGTTTCGAAAGTCG
TGGAACACGCGGTTGCGGTGGCTCTGCATCATCTTGGCATGGATGTAGAA
GCACGAGTAGCCCAGCTCGGTGACCTTTTTCGCCAGCAGCTCCACGCGAT
GCACCGAGTTGCAAAAAATTATCGACTGGTTGATCGACAGCTTGGCAAAC
AGCGTGTTGAGGCAGTGCACCTTCTGACGCTCCTCCACAAACGCGTAGTA
CTGCGTGATGCCTTTCAGCGTCAGCTCCTCCATCAGGTTGATGATGTAAG
GACGGCGCAGGTACCGGTCCTTGAAGGCCTTCACCGTCACCGGAAACGTA
GCAGAGTACAAGCAGATCTGGCGCTGCTCTGGCAACAAGCCCAGCAGCGC
CTCCACCACTGGCTCGAAATCCTGGCTCAGCAGCTTGTCCGCCTCGTCCA
TCACCACCATGGAGGCGGCGCCCAGCTTGGCTACCCCCTTCTGCGCCAGA
TCCAAAATGCGCCCGGGCGTGGCGACTACCACGTGCACTGCAGCGCCTAG
CCGCACGATGTCGTCGCGTAGGCTTGTCCCCCCCGTGGACACCATGACCT
CCACGCCCAGGTGCTTGCCCAGCTCCTTGCACACCTGGCTCGTCTGCAGA
GCCAGCTCGCGCGTGGGCACCAGCAGCAGGGCCTGGATTTCGTTGCGGGC
CGTGTCCACGCGCTCCAGCACTGGGATGCAGAAGGCGGCTGTCTTGCCTG
TCCCGTTCTTGGCGCGGGCCAGGATGTCGCGGCCCGTGAGCGCTATGGGG
ATGGATTCTTCTTGGATCGGGCTGGGATTCTCGAAACCCTTCTCGTAAAT
GCCCATGAGAAGCTCGCGCTTCAAAAAATAATCTTCAAAGCTGTTGCCCT
TGGTAGCCGTCACATCCTCAGTCTTGTAGCGGAGGTCCTTTTGAGGGAGG
CGAAGCTGATTCTTCCAATCGCCGTTGTCATCATTGGCGGAGGCCGCATA
GGCCACCGCCGGCTCTGCCGAGGCCATAGTGTACTATTACTCTCAAATGA
GCGTGCAGCGCTAGGCCGCTCGCTGGTATCAAGCGTAGGTCAGATACACG
GCGCAGCACCTACGCGACTGTGCAATCCGAGCAAGGCCGATAAACGTGTC
TTGCTTTATTTAAAAACGCGACCCAAATACTCTAGTGCTGCTCGTTATAG
TGGCCTGACCAAACGCAGCATGCG
>a1505r1591
GTCTACACGATGGCGGAGGAAGGAGTTACGCGCGTGGGTCGCCGCGTGTA
CGTTCAGAACCTGGAGTGGAAGACCTCCTGGCAGGACCTGAAGGACAAGT
TCAGGGAGTGCGGCAACGTGGTCTACTCCAACGTCGTTCGCGATGACAAT
GGCCGCTCCAAGGGCTGGGGCATCGTGGAATACGAGACTCCCGAAGAGGC
CGTGGAGGCCATCAACACCCTCAACGGCACCGAGCTCGGCGGCCGCACCA
TCCTGGTTCGCGAGGACCGCGAGGATCGCGACGTGAAGCAGTACAACGCC
GAGAACGGACTCGAGGGCGAGGAATCTCGTATGCCGTCTTC
>a1507r273
ACAGAAGACGGCATACGAGATCCCTATCCCCAGACCTAACAAGTGGGCCA
TGCTCAGCTCCTGGGATTTGCGGTGAAAGAACTCGTGCGAAAACACCTTG
TTCGCGGACTTGGGCTTCCCGTCGGGGGCGTCTGTCGCGTGGCTCATGCC
AGCCTTCATGGGCTCCCCAATTGGGCCCGCACGCGCACCGGCGGGCTTGG
CAAATGCCGCAGGCACATCTTCAATCTCGACTGGGCGAGAGGCGCAGCCG
CCCATTCTGGCAGAATATGGAAAGTAGAGTCGTCGTCACAGACCAGGGCC
GGGCTGCGCGCGCCAGAGGCAGCACGGCGGCTCAAAGCCTGGCTCCACCA
GCAGTCCCCCCTCGCGCCTCCCGCAACGTCGGGGTGCCTACACGGGCCCT
TGGATGTCGCCAGAGCGGCCCCAACAATCACACATATCTGCTCAAAATCA
GGCAAAGCAGCCACGGGGAGGGCAGCGACGCTATGGTGA
>a1509r1079
CAAGCAGAAGACGGCATACGACCGGCTGTTTTACATAATAGCTCGCACAA
TGCCCATGATCACAAAGCCACCAGCAAAGGCGTAGGTCAGCCGCCCCTGA
ATTAAGGAGGGGCTGGGCGAAGCATACTGATGAGAGGCCAGGTACGCAGC
GACTCCCCAGCAGACAGCTGTGCCGGTGACGCGGCAAGAGAGGCAGTCCT
CATCCTGCTTGCCCGCAGATTTGCTCTGGTTCTTGGCAGGCTCGGTAGGG
AGTGTGTGCGAAGCCATCACAAAGAACAGACGGAAGCGGCGGCGAGCTCA
AGTGACCTCGGCGCTAGTTCTTCTTGCCCTGCATGGCGTCGCGAGCCTTC
TTCAGTGCAGCCTCCTCCTCCTTCTTCTTCTT
>a1513r542
GAAGACGGCATACGAGATGGATGCGCTCAAGAGACCGCACACGCGCGTTT
CTGATATCTGGCACGTTTTTGCTGTCCAGAAGAGCTGCAATCATATCCGA
ACATCGCGCTCGGGAGGAATCGCGTTGGTGCCTTTGGGTCCAGCACCACG
TCGAGCAGTTCCGCGACGACTGGAGAATTGCCTGCGTCGGAAAGTGCGAC
AATTGCGGCCGACGCCTTGTTATAGTGCACATTAAGCGCCATGAGTATGA
TGGTGGAGCAGGTACAGCAGTCGAAGCTGGTGCTTCTAGGCGAAATGGGC
TCAGGCAAAACGTCTCTGGTTCAGCGCTTTGTGCGCGGCCAATATTTTGA
GAATCAAGAGTCCACCATTGGCGCCTCCTTTTTTACCAAGACCATTCCGG
AGAAGCGCGTCAAGTTTGAGATCTGGGACACGGCATCTCGTATGCCGTCT
TC
>a1516r162
AACAGAAGACGGCATACGAGATGAACGCCGCCTGCGTGCCGTTTCCGTGG
TGCACGTCCCAGTCCAGGATCATCACGCGCTGCGCCCCGGCCCGCTGCGC
AGCTCGCGCAGCCACGGCGGCGTTGCAGTAGTAGCAGAATCCCATGGCGG
TGCCGCTCTCCGCGTGATGTCCCGGTGGGCGCACCACGGCCAGCCCGGAG
CGAGCCTTGCCCCGCGCCACGGCGACGGCGACGTCCACGCAGGCTCCGGC
GGACAGGCGCGCCGCCTGCGCCGTGTGCGCGTTGAGGTAGGTGTCCGGCG
TCAGGTTGGCGCCGCGGAACAGGCCCGGAGGCGAGAGCTGCAGCGCCCGA
GACCGCTCGTCCAGGCTGGCCACCAGCTCCTCCGAGTGGCAAGCCGCCAG
CTCCCAGTCCTCCGCGGGACGGGCCGGCAGGCGCAGGCAGCGCGAGGCCA
GGCGGCGCCGGCAGAGCCGCGCCCAGACGGCGCGCACTCGGTCCGGGCGC
TCCGGGTGCGTGCCGGCGGAGGGCTCCTCCTCGCGGTGCAGCAGCATGCG
CTCGTCGTAGGCCACGACCATGGGCAGCTGGGAGGGGGCGGGGGGCGGCG
AGGGGGACGCG
>a1519r496
AGAAGACGGCATACGAGATACGCGTGGGTGGGGCGGGGATGGAGGCGGGG
ACTGGAGAGGGGCTCGGCGTGCTGCCGGGATGCACTGCGGCGGTGTTTGA
GGGCAAGTACGCGTCGGCGTCGGTGGAGCGAGAAGGGCTGCTCGCCTGCA
GGGAGTGGGTGGAAGCTTGTGGTGCCCCAGTAGACCAAGTGGGGGATGAT
CCCACGCAGGCTGTGGTGGACTGTCGCCGGGCCGCGACGGTGACTCTGGC
GCTGCCGCCGGTGGTTGCGGTGGCGCACGGCGACGCAAATCTGGACATTG
GAGATTTCCTAAAGGCGTTGGCGTGAACAGGCACGCTGGGCGTCGCCTCG
AGCCTCACTCACTACATCGTCTTTCCTGTAGGCAGTCGTCGACGAGTCCA
GAGATGTGTTTCGTCATAGATTTGGTTCTGTGGGATTTTTTACTGCATTA
CAAGAGCAGCCCACCGTTCTGCTCTGAAACTTTTTTCTGATATTCGGGGG
GAGGCTCTGGGAGCGCCCACTGTAACACATGACGTTCACTTTGAGAACGC
CATCTCGTATGCCGTCTTCT
>a1524r765
CAGGCTTGCGCTGGCGGCCAAGCTTCGCTTGGCCTACGTGGAGCTGTTCC
AGGAGCTGAAGAAGCTGGGCGTGCCGGAGGTTCAGGTGCATGAGCCTGTG
CTGGCCCTGGGCGCGCTGCCCGCGTGGGTGCGAGAAGAGGTGGAGGCCAC
GCAGACCGCGCTGTCTGCTGTGGGCGTGCCGGTCAATTTGGTCGTGTCGT
ATGACGATGTGACGCCGGAGACGTACGCCTGGCTTGTGCGATTGCCGGTG
GGAGCCGTGTCGCTGGACTTTTGCGGCGTGCCCGGCGCGGCGCACGGTTG
CGGGACGGCGCGTCTGATCGCGGAGCACGGCTTTCCCAAGGATAAGCGCC
TGGGCGCGGGCATCGTCGATGGTCGCTCGATTTGGTCGGACGAGGGCTCA
GCGGGCCCGCTCCTGGCGGCCCTGCGCTCGCACCTCGGTTCTTCACAGCG
CCTGAGCGTCCAGTCCTCGGTCTCGCTCCAGCACGTCCCCCTGGACGCCT
CCGTGGAGACGGATCTCTCTCCCGAGCTGCGGCGCAAGCTCTGCTTCGCG
GAGCAGAAGCTGGCAGAGCTGGCGGGGCTGGCCCGGCTGGAGGGGGAGCA
GGGCGTGGTCGCGGCTCCCCTGGCCAGCTTCGGCGCGCCTCCCCCGGACC
CTGCCGAGCCCGGCATCCCCGATTCTGCCTTTCGCCGCTCGGAGCCGTAC
GACACTCGGCGGCCGAAGCAAGCGAAACTGCCCAACTTTGCCACGACGAC
GATTGGGTCTTTCCCTCAGACGGAGCGCATCCGGAAGGCCCGGCTGGCCT
TCAAGAAGGGCGAGCTGCCGGAGGCGGCCTACCGCGAGCGCGTGGCGGCG
GAGATCGGGTACGCCATCGGGGCGCAGGAGGCGCTGGAGGTGGATGTGCT
GGTCCACGGCGAGGCGGAGCGGTCTGACATGGTGGAGTATTTTGGGGTGG
CGCTGCAGGGCGTGGCCTTCACGGGGCAGGGCTGGGTCCAGAGCTACGGG
TCGCGCTACGTGCGGCCCCCTCTCATCGCCGGGGACGTGTTCAGGAAGGA
GCCCATGACGGTGAGGGAGTTTGAGCTGGCGCAGAGCTTGACCCGGCGCC
CGGTGAAGGGCATGCTGACCGGACCGGTGACCATCCTGAACTGGTCCTTC
CCGCGCAAGGACATCTCCCGCGCTGCCCAGGCCAGGCAGCTGGCTCTAGC
CCTGCGCCTGGAGGTGGAGGACCTGGAGCGGGCGGGGTGCAGGATTGTGC
AGGTGGACGAGCCTGCGCTGAGGGAGGGTCTTCCCCTCAAGCCCGAGCGC
TGGGAAGCCTACTTGGACTGGGCATCTCGTATGCCGTCTTC
>a1526r856
GAAGACGGCATACGAGATGCGTCCGCGACGGGGCCCCGAGAAGCAAGGGG
TGAAAATGAGGCAGGAGCAAGCAACAAGGGTTCTAGACCCGCGACTGGAA
GCCCTCAATCGGGGCTCGGCACAGCGGGCAAGCAGGCAGCGCATGGTCGT
GCGCGGAACAGAGACGGCGCGCGCACGCAAAGCACAGCGCGTGCGCGCAG
CCGGCGATGGCCACCTGCAGCGCGCGATCCATGCAGATGGGGCAGGCCTC
GACCTCAGCTTCGGGCTCTCGTCGGGCATCGGCCGACACCCCGCACGTCT
CCACTTCCTCCCGGACCGCAAAGGAGCGCGAGCGCCGGGGAGGCGCGGCC
AAGACGTCCAGCGAGGGTGCCAGGGGAGTGGCGGGGGCCGAACGCGCGCC
CAACGGGCCCTCGCCCAGCAAGGCATCCACCAGCGCGTCGACGCCCTCCT
CCAGCCCATCTCGCTCCGATCTGGCACGCATGAGAGCCTGCAGCTGCTCC
ACCGTGCGCCCCAGCAGCCTTCGCCGCTCCGAGGCAGCGCGATGAGAGGA
GGGCGCGTCGCTCCGAGCGGCGGAATCCTCCTCATCCTCCTCTTCCAACA
GCTGCTTGCCCGCGGTCGATTCACGCTCCTCTCCTCTGCCAGACGCCGCC
GCGTCGACTCCTTCTGCCTCCTCCTCCTCCTCCTCCTCCTTCTTGGCCTC
CGCGGGCGCGGCATCGCCACCGGCGGCGGGGGCACCGCCAGCGGCGGGGG
CAGCCCCGGCACCAGAGGGCACGGACGCGAGCTTGGACAGGCCATTAGCA
ACAACCTCATTGATGTCCTTGCCCTCCATCTCCTTGAGAAGAGTGGTGAG
ACGAGCATCATCGGCCTCGATGCCAACAGAGCTCAAGATCTTCTTGATGT
CCGCAGCGGATGGGCTGGCATTGCCACCCAGAGCCGCAAGGAGGTACGCA
GCGACAAGCTTCACCATTGTGCTCTCAACGAGTTGACCTGCAAGGATATT
TAAGGGCCAGCAAACCCACCAGACAGGACCAACACCGCTCAACAGGGGCT
GCGGCAGGGCATTTCCGACT
>a1533r1213
CCGCCGCCGCTGGTGGCATTGGAGCAAGCGTCGTTGACGTCCATGTCGAG
GCGGTAGTAGGTGCGCCAGTAGCCGCAGGGAATGGACTTGGTCACGGTCT
GGCCGGCGCGAGGCGCGGAGGAGACGCACACGGTCTCGGTGTGGTCGAAG
CACGTGTTGTAGAAGGGACACTGGCCTCTCTTGAGGAAGCACTGCAGCGT
GACGTCGTTGTACGCCATGCTTTCGCACTCGGGCTGCATCTGGCAGGCCA
TCTCGCACTGTGTGAGTGTGACGTTGGCAGGAGAGCCAATCTGCTCCGCC
GGCGCGAAGGGGTTGTACACGTACCCCGGTCCGTACTTGGGCCACGTGAC
CTCCTCGCCAGGCTCGCAGCACGAGCCCTCGTCCTCGCCCCAGTAGCCCT
TGGCCAGCGCGTCCATCTGGGCCTTGACCGGTGAGCAGCTGCGCCCGCTG
CCCTGGTAGCCCCACAGGCACTGGCAGGCGGAGTTTCCGGCGGCGTCCGT
GATGCACACGGCGTTGGGGTCGCACTTGAGGGTGCCCATCATGCAGGCGT
TGAGGTGAACCTTGCAGCCGGGGCCTGCGTAGTTGGCGGGGCAGGGAGAC
AGCGTGGGCACTGCTGCGGGGGCAGGCGGGCGGCAGTTGGCCTTGGTGAC
CTGGAGGGAGGCGGCGACCTTGGCGTTGCCGGAGATGACCTGGAAGACGT
CGTCGGTGGGGTAGATGCCGTAGAGCCCGCGAGTGCCGCCTTCGGAAAAG
GGGGCGCGCTGGCCCTCGGCGTAGAACTGCCAGAAGAGGGCACCCTTGAG
GGGTCCGCCTGACTTGAGCTGGTCGTTGACCTGCTTGTAGGCGTCCGACA
TGAAGGTCATGCGATCCTCCATGCTCTGATCCGGCTGCGAGTCGTCGTAC
CACTTGCCAAACTCCTCCAAAATCACGGGCTTCTTCAGCGCCTGCGCCGC
GGCCACGTGGCTGCTGATCCAGGCGCGCTGGAAGTCGAGGCTGGGCCCCT
GCCAGTTGTCCACCCACGCGTGGAACGTGGCAAAGTCGATGTACTTGCTC
GAGTGGTCCGCCACGAAGTCCTGGCCCTCCAACTGCGCCCAGTTGCCGGG
AGCGCCGGGGTTGTACTTGGCATAGTCTCCTGGGCCGAAGAAGCCGTCCT
CGCCGATGGTCACCAGATGGTTGGCGTCGTTGCTCTTCACAAACTGCGCC
ATCTCGTCCACCCAGCCTGCGATGGTGCCGGTGGGGCACTTGGCGCAGCG
CGGCTCGTTGATGAGGTTCCAGGCGAAGATCGTGGGGTCCTCGCTGTAGC
GGCGCCCGTTGAGGGTGTTCACGCGGTTGAGGATCGTCTGCACGTAGTTC
TTGAACAAGGTCTTTGCTGCAGGGTTCATGAAGAAGCCGGTGTCGGGGTC
CGCGTTGGCCCACTCGGCGTACTGCTGGGGACCACCCACGGGCGTCCAGT
TGCTGCTGAACGCCAGGATCAGCTTCACCCCATGCTTGCGCGCCTCGTCC
ACCAGGTAATCCAGCCCGAACAAGGCGTTTTCGTTGTACACGCCGGGGGA
CGTCTCCACGGTGGCGGGGGCGTCCACCGAGTACGCCCAGGCGCGCAGCG
TGTTGAGACCGTTGGCCACGCCCGTGGATAGAAGGTCGCGGATGAACTCG
GGGCCCGTCGTGTTGGCGGGAAGGCTGGCGCCTGTGAGGTAAGGGTAACC
GGCGGCAGCCTCCACCGTCTCCCACTGGTTCCAACCCGCAGGGAAGAAGG
GCTTGCAGCCTTGCATAAACTGGCCGCCCTGGATGGTGATAAAATACTCT
GGCGCGGCTGCGGTCGATGGCGCCGGCGCGGCGAGCACCGTTGCCATGAG
GGTGCCAGCGCAAAGCGCCAGGAGCAGCGCACGCGCCATGGCTCTCCTCT
CTACCCTTTGAAGCACCTCCCTGCCTCAATGAGAGTTAACTCTCAAAATC
AAGCTAGTGGAGCTTGATTGCAGCGTTTATTACTATACAAACACACAAAA
ATAGCAGTGGAAATTGGAT
>a1540r1014
GAAGACGGCATACGAGATGCGAGGGGTCTCCCACCTAACTCCTACTACAG
AACCGTACATGAGAGTTTCCTGCTCATACGGCTCCTCGTTAATTATTATT
TGTAGTTATTTTTATTAATTAACGTGAGACACGTGGGCATATCTTATTCA
TTGCGAATAAGCGTTCGCTTTTTATCTCATCCTACAATCTTAGAACATAT
AGTTGGTACCTACTCCATAATATTTCATTATTTTGAAGAGCTCTAAGACT
TTTCCTTGTTCCGAATTGGTATACCATTTTACTTATAAGGTGATCACTAT
ACACCGGTGACTAAGAGAAATTAAATGATACTGGACTAATTATCATTCCT
TATATGCCACATTAATAATAATAAAGGGTTCTTTAAAATTTAAATTTAAA
GAGCACAAAACATTACACCCTTCTACGTGATTACGATGCTTCAAATGTGA
TTTCGATAGCTCACCATAAAGTATCATCTTGCAATTCATAAATTTATGTT
TTGTATAAATTGTCATTGCTTTATACCCAGCTTTACACCTCTATTTACCA
GATAGACGCATATGGGTATTGATATCTCCCTAATTTCTAAGGGGAAAAGC
GGCTATTATTAAATAAAATTTAATATTGCTTTTTATACCAAATCAGTTAT
CTCAGATTCATACGAATCTAAAGACTATAATTTATATATATATATATATA
TTCAATTATAAACAAGTCGCACAACCCAACTCACGTAAAGCCTTA
>a1557r1693
AACCCCTCCAACGCATTAGGCCGCGCCTATTTGCCGCAGAAACTGTAACA
TACTTGTTTTGTAATTTGGCGCTGTCATGACGACGCTAGGCAAGTTTATG
GGCTTTGGAGCCGGCATTGTCGGCTTTGCCATCTTCTTAAAGTCCCTGGA
CCGCGCCAAGTACTACTTTGATGACCGGAGACAACTATCAAAGAATGAGG
AGGAGTTGGCGTTTCGTGCGCGTCAGGAGCTATACAAGCTGTCAAAAGCA
TGAATGACTGTGACGAAACTGCACGAGATTGATGGATGAACGGTGCTGGC
GGCAGGCCTAACCCGAGTAGTGGAACTTACCAAGGGAAGCAGTGGATATT
GTTGCTTGGAGCGATGCCTGTTCTTCTAGCCCAGCATCGCACCTGCAATT
AGTTTGAAACACAGTTGCGAGTGTGTAGAACAGAAGCGAGGGCAAAAAAA
AAAAAAAAAAAA
>a1563r1165
GGACGAGGAGCGCCTGGACGACGTGGGGTACGAAGACGTGGGGGGGGTGC
GCAAGCAGATGGCCCAGATCCGCGAGCTGGTGGAGCTGCCGCTGCGGCAC
CCGCAGCTGTTCAAAACCATCGGCGTGAAGCCGCCCAAGGGCATTCTGCT
GTACGGCCCCCCCGGCTCGGGCAAGACTCTGATCGCGCGCGCGGTGGCCA
ACGAAACGGGCGCCTTCTTCTTCCTGATCAACGGGCCCGAGATCATGAGC
AAGCTGGCGGGCGAGTCGGAGAGCAACCTGCGCAAGGCGTTCGAGGAGGC
GGAGAATCTCGTATGCCGTCTTCT
>a1564r2329
AAAACCCCAAACGGTACATTGGCAACATTTACAATCGTCTATTGATTTTC
TGGCGCAATGGCTCGTGACAAGTCGTTCCGTGAGGAGCACTCCTTAGAGA
AAAGACAGGCGGAAGCAGCGAGGATTAGAGACAAGTATTCTGACCGCCCT
TTTCTTTGTCCTTTTGACCTAGCAAGGCTCCACGAGGAGACGTTGGCACC
ATGGGGAAGTGCGGCAAGGGTACCGGAAGCTTTGGTCTGAGGAATGACAA
GACGCACACTCTGTGCCGTCGCTGCGGCAAGCGGTCCTACCACATCCAGA
AGTCCACCTGCGCTTCCTGCGGCTAACCCCCCCCCC
>a1565r70
CTTCCGCCTGCCGCCCGACCCGCGCCCGAGAAGGGCACCTCGGGGGATGC
GCCCTCGGAGCTGGCCGCTTCCGGGGCGGCCTGTCCGGCCTCCGTCTTCG
ACGCGCTCTTGAACTCGCTGTCGCACGCGGTCCGGAGCGAGGGCGGCCTC
GCCTCTCCCCGGGCAGCTGCAGCCCTGGGCGCCCTCCGCGCCGTCTGGGA
GCGCGCCGTCTCCGCGCCGCTGGCCTGCGAGTCTCTGCGCGGGTCCGGCG
AGCTCTGGCGAGCTCTGGACGCGGCGCTGCACGGCGCCGGGAAGGAGGGG
CTGGTCCAGGCTGTCGGCGCCGGGCCCCCGGCATCCCTGGCGGAGCGAGC
GCGGTCCTTGTCGGACGCGCTCTCCGTCGTCTGTTTGGAGCTCCTGGCAT
CTCGTATGCCGTCTTC
>a1575r2800
TCACGCCGTTGTCTTGGGCCTGGGCAAGTCTCCTGGCAAGGTGACCAAGA
GCAGCACTCCCCAGAAGCAGGCTCGCAAGTCCAATCTGCGTACCTTTGTG
AAGGCTGTGAACTACCAGCACATGATGCCAACTCGCTACACCCTGGATGT
GGACCTCAAGAATGTGGTGGGCGCCGACGCTGTGGAGAATGCCTCCAAGC
GCAAGGCCACCAACCGCGCGGCGCGCAAGCTGCTGTCGGAGAAGTTCAAG
ACCGGCAAGAACCGTTGGTTCTTCACCAAGCTCCGCTTCTGAGCACTTGG
GACGGAGGCATGTTGTTTGCGGCGCCGCACTGGCTGTGACGCCGCCGAGG
CGGATGTTAAATCTCATTACGAAAAAAAAAAAAAAAAAAAAAA
>a1578r184
AGAAGACGGCATACGAGATCCCGCCCAGCTGCCAGAGGTTGTGTGCCAGG
ACCGCAGCAGCGACGACGGCAGTCTGACCGGCCTCGAGGCTGTTGACCCC
GGCTAGGATGTTGATGGCGTTGGCGCAGAAGATGACTAGCAGCACCATGT
AGAGTTTGTATATCAGGCCAAGGTCCACGGTGGCCGCCAGGCCTAGAGCA
TCCCGCAACGGCAGTGGGACCACAACGCTGGTGCCCCCGCTGTAGGCAAT
GAGGAGGGGCAGGGCCGCCAGAGTGGGAAGCACCAGCTTGACGCGCCATG
GAATGTCCAGCACATCGTCCGCAAATCCCAGAAAGAGCATGAAGCAGATG
GTGGCCAGCGCCGCGTTGTAGTCCACGAACCATGCGTCAGAGGTGGGCAG
GGGGGCCACCGCTGCCAGCGCTGTGAGGCCGCCGCCCCGGCTCAGTGCCG
CTGCGAAAGAGGCCACGTCGTAGTAGTGCAGCTGTTGAAACAGAATGATG
CACACCAGGAAGACGACGCCGGGCACAAGGCCGAGGGACTCGGGAATGGG
TTTCTCGCCTTCCTTGGTGCCCTTTTTATTAATGTCCAAACCAGACAGCC
CCGCGCGAAGCGTGGACCTTTTCACAATGGGAATGAAGGCGCGCGTGGCC
AAAAACCCCAGGCAGCTGATCGCGGCGCTAGCCAAGACCGAGTACCGCGT
GCGGGCGTCGCCGATGCGCTGGAACGCCAGCAAGCTGGGCAGCAGGCAAG
CCACCGCCAGCACCCAC
>a1583r722
CCATCGAGTAGGACGGCTTGTGCAACTTATTACTGTGTAATGCTTAATTT
TATTTAGGCGTAAGCATCATGGGTTGGACGGACGTTGTGCATACGTCTCG
TACGCGTGGTTCTAATCGTGGTGCAGTGGTGGCGAAGTCTGCTGCATTCC
CGTGCCGAGAAACCAGCGACGTGACTCCCGTGTTGGTTCTATCTGCCGTG
GTGGCCTATGCGGCGTGGTGGAAGACCGAATCGCAAAAGTATCCCCCACA
GAGCCGGTCCCGGCTGTACCACTGGATATGCGCTGTTACCGACATCCTGC
CGCTGGGGCGGTCGTCGGCGAGTGGGCGACGCGGCAAGAAAGTGGGCGCT
TCCCCTTCGCGCATGGCCGGCCGAGCAGCTCTTGCTCGACAAAGCCAGCA
GCAACAGCAAGAAGAGAGCGAAGATCAAAGCAGATCCAAGGGACACAAGC
CTAAGAAGGGACGACATCAACGTCGCTGATACTCCATTCCATGGTGCATT
TTGTTGTGTTTATTTCATTGATGGATGAGTGACGAACGAGGCTTGTAAAG
TATTTTCATCAAGCGTTGCTTGCGTGCATGATGGTTCAACAGCTTTCGAG
AATCCCTACCCTCATCCGACAAGCTGCGAGTATACCAGCAAGGCACAAGT
TTGCACTAGACAGAAGAAGCGACAACGCAGCATGTGTAATGCATCGGGTC
TCCTCGCTCCATCACAGCTCCTCATGTACCTCTTCCTCCCCCTCGGTGGT
CTCTTCCCCAACAGCAGACTCCGCGCTCTTTTCCTCCTCCTTCTGCCGAG
GTTCCTCTCCAGCGGCCTTCTCGCCCCCCTTGGCATTCCCCTGGCGAAGA
GGCTTCGGGAACATGTCGAATTCGTCCCCTCTGCCATCGTTCCCGGAGGC
CCACCGCGCGTTGGTCATCTTCACGATCTCGTCCATGCTCATTCCTTCAG
TGTTCTCAAACGCGCTGCCAAAGTTGAACTTGTCCTTCATCATCTTCTCC
ATGAGCTTCTCCTCTTCCGTCTTGGCCTTGCCCTTTGCCGAGCGCTCCAC
CTTTTGCGGCTTGGTGCGCGGCTTGGGCTTGGGCGTGGCCTCCAAGCGAA
GGAGAAGCTTGCTGAGCCGCTTGCTCTTGGCAACCACGTCGGTGCTGTAA
AAGGCAGGTTCATCGGCGTCCTGCAGAGCGGCCTGCTTCTTCTCCACCTC
CTCCATCCAGGCCTCCAGTTCCGCCGCCAGCTCCCCCACCTCCTTGACCG
ACTCGCTCTCCAGCCAGGGCTTGGACTCTGCCCAACGCGCCACGTCAGCG
CGGCCCTGTGCCACCAGCGCTCGCCCGTCGGAGAGGGCTTCGGGCCTCGA
GCTGCGCTCCCGTGCCCTGAGGTGCCACGCGACTCCCTGGGCCTTGACGT
CCTCCAGCTTCTTCAGAATGGCGCCGGCGTCCACGTCCTCCTGCTCCGCC
AGCCAGTCTTCCGCGGATTCCAGCTCCGCGAGGTACGCCTGGCGGGCCTC
GGCCGTGGACACAGCGGCGAGGTCCTCGTCGGGATCGTTCAGCTCGCTGC
GCATTTCGAGCACAAAGGTCTCCAGTGCGTTGTGCGCCTCTTCCAGCATC
AGGCGTTTTTCGTCTTCGCGCTGCAGGCGGGCCAAGGTCCGGAGTCCGGC
GTCGGCATCGGTGCGGGACAGGCGAGGGGTGAGCAGTCCGCCCCAGACTT
TGAGAGGGACCCGGAAGGAGCGTTCGATGAGGCGGAGGGGTGCATCGCTG
GCCGTCTGGTTGGTTGCGTCTTCCTTTCCTGACAGGTCCTCTTTCTCAGG
CTTTGGGTCCTCCTTGGTCGCTTCCTCTTTCTCAGGCTTTGGGTCC
>a1589r427
AAAATTCAAGATCGAACTATAGAGTTTGATCCTGGCTCAGATTGAACGCT
GGCGGCATGCCTTACACATGCAAGTCGAACGGTAACAGGTCTTCGGATGC
TGACGAGTGGCGAACGGGTGAGTAATATATCGGAACGTGCCCAGTCGTGG
GGGATAACGTAGAGAAATTTACGCTAATACCGCATACGATCTAAGGATGA
AAGCGGGGGATCGCAAGACCTCGCGCGATTGGAGCGGCCGATATCAGATT
AGCTAGTTGGTGGGGTAAAAGCCCACCAAGGCGACGATCTGTAGCTGGTC
TGAGAGGACGACCAGCCACACTGGGACTGAGATCTCGTATGCCGTCTTCT
>a1607r1271
CCCCGCCGCTGGCAAGGGACGGGAAGAGCCGTCAGCCCTAGGCGGGGGGG
ACGGGCATGAGATCATGAAGTGATGCCGCATTGTCGAGCGAGACGCAGGA
AAAAGAGAAGCAGCACGTTTGGAAGGGAGGAGTACCTGAGGGAGGATGGG
ATCGCTCATCGACAGCGAAGAGAGAAGGGCGCTCGGGCTTTCTTCGCTCT
TCCCTGGAACTGCTCCCCACGGGTCTCCTCCCCACCCTGCACCTTCACCG
AGCACCTGCGTCTTGCTTCAGAGCCTGAAGCTGCCGTTCGAGAGTTTTAG
CGCGCTCAGCCTGACACGCCAGTTCCTTCTTCACGCT
>a1611r719
GAAGACGGCATACGAGATCCGGGCGCTCCGCGGCGGGGCAGGGCCGCGAA
CTCCGCCGTGAGGGCGCCGGAGTCGGCCAGACGGCTGGTCAGCCAGGCTT
CGGCGGCCTCGAAAAGAGCTTCGCCCGCGGTGGGGCCGCGGCCTTCCACC
GACTCGGCGCCCTCCAAGTTCTCGCTGCCCTGGCCGGGCATGGAGGTGTC
CGAGCCGGCAGCCAGATTGGACAGCGCGCCGCCCTCCAGCCTGACCACCG
CGCTGCCCTCCAGCCTGACCACCGCGCCGCCCTCCGTCCTCGCCTCGGCG
GCGCCAGACCACTGGGCTCGAAGAGGACTGGCCTCCACCGCGCTCTGCTG
CATGACCAAGCCGCGCGAGGCGATGGGGAGCAGCAGCCTCGCGCGGCACA
GCTGCGTCGTCGAAAGGACGGACCAGTCACTGCCTAGACATGCCACGGGA
GCTCACAGGGGGCGGGGGGGGCTAGTGCAGCACCGAGGGCGGATTGCTCG
ACAGGAGCATGCGCTTGACGGCTTCCAGACCGAACGAAGGGCTCCCCTCC
CCGGACACGGAGATGTCGAAGGGAAATGTGACCGTGGAGCCCGACACCAC
GGGAGGCAGGTGGTCGCGCCGGGCGTTCACCTGCGACACCACGGCTCCCA
GAGATTCTTCTACCGTGGACTGCAGACGTCGTCGCCGAGCCTTGTCGGAA
CCCTGGCTGGCGGCGTCGGGGGTGGAGTCGACGAGGGAGATGTTGATGTG
CCACTGCTCCCAGTAAAGGCGCGCTTCTTGCGTGCCGAACCAGGCCTGCT
TTTGATGGCGCTCGTAGAAAGCCAGGCAGACCTGACCTCGTTGGCTGCGG
TGCTTCTCCAACCAAGTCGTAAAATACTGGATGCGCTCTTCAATCTTGCG
GGTCACCGCGGAATCGCCGCACTCGACCCAAGTGAGATCAAAAAGCTGAG
AGTCAACGTCGACGGGCTTTACTGGGCCCAACGCTCTATTAAAAACGATT
GTGTGCAGCAAGCAACGGAGCACCTCTGGCACTTGGTGCCGGGCAACCTC
AAGCACACCGCGAGGCGGGAGTTCTATCACCTCGCAATTACTCATCATGC
GCCATGGCTTTCAGTTTCGCGATTTGGGCATTTTGAAGGGCCTGGGGGTG
ACAAGAGCGGGCTTGGGGAGACCAGGTGGAGCATGCCGACAAGCATGCCG
AAAATCAGTTCCAGTCGGGTGGAAAGTCAGGAAGTAAGGTTCAGCACCAG
AAACCAAGGGATCGCTTCAAGGCCTCCTCGCCAGCCCCGAGCTCTCGTAT
GTCTTCTTGATACATTGTTTGCCCCGTTTGTGCCTCCTGGCTTGCGCGCA
CCTGGCTGTCGTGGGTGCTGCGTTCGCACGGACCGTCCGAAGCACATGGA
GTCTCAACACCAAACGCAGCAGCCGGGCCAGTCGGCAGAGCCCAAATTGT
GTGCGAATAACTGTGGTTTCTTCGGGAATCCTGCGACTGAGGGAATGTGC
AGCAAATGCTGGAGAGATGCGCAAACGCAGCAAAAATTGTCTGTTCCGGC
AGCTCCCACCCTGTCGGATGCCGTCACCTCCGTTCCGGTCATGGCGCCCG
CCATTGCTGTGGAGGCGCCCATGGAGTCTGTGACAACGGTGCATGAGCCT
GTCAAGGTTGAGGCGGACCCGGTACCCTCTGCGTCCGAGGAGCACGCGGT
CTGTACTGCGGAGGGGGCCGAGGGCGCCACGCCCACGCGTCCTGTGCAGG
CGAGCAGGAATCGGTGTTTTGGCTGCAACAAGAAGGTTGGACTGCTTGGC
TTTGAGTGCAGATGCGGCTACGTATTCTGCTCCAGCCACCGCCACGCAGC
CGACCACAACTGCTCCTTCGACTTCCGTGCCATGGATCGACAACGGTTGG
CAGCACAGAACCCTCAGGTCTCGGCCTCCAAGCTTGAGAAGCTGTGAGGC
GAGGAGTTTCTGCGTGCTGCAGGCTGGAGACGAGCTCTCTGGGGTCGAGT
AGGCGGCGTGTGCCAGACAGCTCAGCAGAAGCTGCTGCATTTTTGTGAGA
CTCGGCACCGTGCCCCGTTCCTCTCGGACTCTGAGATTTCCAGCTCGCTC
TCTCCCCTTGTCCTCCACCTGCCTCCCTCTCCTTGTCCCTTCTTCCCTGT
TCCTTTCGGCACTGCCTGTGCGCCTTGCTCCTGCGTTTCTCGCAGCTTTC
TTTCCCTGTACTGTCCCCTCTCACCTGCACATGTACCGGCCCACCCCTCC
CACCCTTCCCTGCTCCCCTTGGAGCCCAATTCCTTTGGTGCCCGCCGCGC
CAAAGCCGCCGCGCTGCCTCAAGAAGAGTCCTCCGCCGCCTTTTGGAGGA
CCGTCCCGCCGGTTTGCTGAACTCGGCTCTCTCCGTGCCGGCCGGGGCCA
GTGCCCGACTGCCCCGCGGGAGGTTCGGGACGTCTGCTTGTCTGTGTCTT
CTTGTCTGCCTGATTTTGCGCTCCGCGGCGCGAGCTCGCGCTCGCGGCGG
AGGAGACCGGAGGAAGTCTTTTGAGGCAACGTGGAGTGTCCTGAACGCGC
CTCGTGTCGACTGATGGCACGTGGCAGAGGCATCTCGTATGCCGTCTTC
>a1624r1291
TTTTTTTTTTTTTTTTTTTTAACAAATACCATTGTTCCACGGGACCAGTG
CATCATGCAGGCTCCACGCAAGCGCCGCACACCCCTCCTCCTTCGCCCCT
CCCTCATAGCACGTAGCCCCCCAGCGTTGAAATCTTGAGCATGTCGTAGT
CCGCGGCGGAGGCGTGCCCGCCGTCCGTCCGGGGCGATTTCAGGAGATCG
CACTGTCCATACTGCAGCGTTGTCTGTTCAGGTCTGAGGCAGCCTCCCAC
TGTGGGGCAGTAGTTCCACGCAGTGCAGCCGGAGGTGGCCTTGCAGGCGT
CGCAGCACTGCTCGGCGGAGGGCACGCGCAGCGGAGCGGACGCGCTGCTC
CCCGCGGCGTACACGGCCGTGCCGTTGAACAATGCATTGGCTGTTGGCAC
GCAGCCCGTGGTGTTGAGGACCACAGCCAGGGGCGAGGGTGCGGCGGCGG
CAGCGACCAAGACAGAGGGCGCAAAGGGAAGCAGGACCTGGTCCACCGAG
TCGATGAGGAGCTTGCAAGCGCGGAGGTCGCTGGCCAGGATGGAAGCTCG
GTTGACGGGTCCCACCACGGCGATGCCGGTCAGGCCCCCGTACATGGTGG
TGCCTGCCGGGAGGTTCTTCTTCATGGTGTGAAGGGCCACGGGCGCGTCG
CTGGTGGTGTAGACTTTGCTTCCCGTGCTCAGGAATGGAGAGGTCCACAG
GCCTCGCGTGCGGGGCTCAGGGGGCACCCAGTGCAGCTTGAGAATCTGGG
TGAGCAAGTCGGGGTTGCTCAGAACTGAGGTCCCCAGTGTGTTCTCCAAC
TCCTCCCAGGCCTCGTCCGTGGGGACGAACAGCGTGCCCAGCATGCCCGG
GTGCTCCAGCACGTCCAGGAAGCCATTGACAAGGCCTGCCATGTCCAGGA
AGCGGTCTCCCCACCCCGTCTTGGAGATGATGCTGGCGGGAGTGTCGCAG
CAAGAGCAGCGACCACAGCTCATCTGGCAGAAGCCGTCCGTCTCCACCAG
CTCCTCCAGAGCGCCCAACATGAAATCGGCGTCGCAGTTGCCGAACACGC
GCTGGTGGAAGCACGTCGTCGTCACCAGCTGCGAGTCATCACGGGGGTCC
GCGTCTGAACATACGCAGGCCTCTGCAGCTTCAAAGGTGGCCTCGGACAC
GTTGCGCGGAATCGTGCGATGCGTCTGGTCGTAGTGGAAAATCATGCCGT
TGTGCTCGTTCACGAAACCCTTGGGCTGCGCGCGTGTCAGGGCGAGGAGG
CCCACTAGGAGGGCTGCCCCCAGGACGCGTCGGCAAGCCATGACGGCAAA
CGCAGGGCGATTTTAACAGGGCAAGTACTTAGAGCCTGCAATCTAATCGT
CTAAACTAAAAGACTGGCGAGGTCTGCATTGTGTACTCGTAGACATCCCA
CTCTGGGAGAGAACGATACACATGATGGCAGGGGAAGGTGCCCCTCTCGG
ACGCCGCAACTCTGGCAGGTCCGTCACATGAAATATGCACGCCAGAAAGG
CAAAGTACCTCGTTACTCATTAATAAGTGCGTCATTTATTGCGCAGCTAG
ATAGTCATTGCCGCGTCGGGAGGTGTCAAGTCTCCACTCCGCCATGGCTC
GCGCGTTGGGAGCCCTACTGGCTGGGG
>a1627r821
GGCAACCGCATCCCAGCTTGGGAGTACGGGCATCACCGCCAGTTGAAGCA
CAACACCATCACCAACGTTCCGGTTGGCGGCACCTCTGCCGTCGGTGGCG
GCTCCAACATCTTCAACTCACCCGGTTCTGGCAACCAGGCAGTGTTTGGC
CCCGCCAAGCCCATGGAGGACACCACCATCACCAACGTTCCCCTGTGGTC
TACTTCCACTGTCGGCGGTGGATCCAACATCTACGACTCGGAAGGTTCCG
GCAACCGCATCCCAGCTTGGGAGAACGGGCATCGTCGTCTGCAGGAATCC
TCCAGCATTGATTCTGACGAAATCGATCGGGTCTCTAGCAGCCATAGCAG
TTCTGACAACGTGGATGCTTCTGGTGACATGGATGCGTCGCCACGTCGGC
TCCTCAATTCTCTGACCAATATTGCGTTCGGTGGCACCAACGCCATAGCT
GGTGGAACCAACATCATCAACTCTCCGGACGCTGGGAACACCCTGTATGA
GCCAACCCAAAACAACTACATGAACTCTATTGGCAACAGCGGAACCAATG
TATATCAGCCATGTCAAATCAATTAGTGAGGTCAGCTGCGTGCAGTGCCC
ATGTTTGGGCATACCGTGCTTCTGGATTGTGCCAGGTGTTGGCCGCGTGT
ATAGTCGAAACCGTCGCTCGCAAGAACGACAGAAACTTCTGGAAAACTTA
ATGTGGGGTCTGTGAATGTTCAGCAATGTGCTATGAATTGTTAGGTGCTG
CATTCTCTGCCAAACTTCGTCATACATGAATTGCCAGCCCGAGTTTTTTA
AACCCCGAGCCACCTTGCATTGGAAATTGTAATTTTACTGAACACTCCGT
CAGCCAGCCCACACTGTGATTATGGGTCTTAGGAGGGGGCTATGTTTGCG
GTCACAGGTCCTAGAGGTGGCCGAGCAGCTGGCAGTGCAGGAAAGGCATG
CATGCTATCACTGCACCACTGCCTAATCCTCCAGGCAGGAAGAATCAATG
TTCGTGCAATCGTAGTTTCTGCAGGAACACAGCAACCTTCAGATAGGACA
TTGTTTGCAGCCAAGTGCAGGCTTGATCAGATCTCGCTCAATCCTCCTGC
TCAACATCACCAGTCTTGCCAGAACCCGATGGCTGGCTTTCGCTAAGTGT
GCCCTCTTTCCGTTCAGGAACGATCTGAAGCGCCACTGGTTCATCCTCGG
TGGCCTCCTGATTGTTGCTGCCAGCATCTAAGTGACTCAGTTCTACAGGC
TTCTTTTGGTGAGGCTTCTTTTTCTTGGTTCTCCGCTCCTCACTTGTCAC
TGAATCCAAAGCCTTGCTCAAATCGGTGCTCTCCTCCGGGGCATCATAAC
TATTCAACTCCTCCACCCTATCGGGCAAGCCACCTTGGGGCGCCGCCCCT
GCGGCTAGCTGCGCGAATTCGCCGGATGCCGGCTGCCTCTCCACCAGCTC
ACCTTC
>a1631r813
TCACTCTCGCGGCCCAACTTTAGAATGTTTAGTTATATTCATGAAAAGAA
TGCGATAGCGAGTTTAGAAGGCGCATCAAGTAAGCTCGCATCTCCCGTAC
TTTCGCAAACGCGTGGTTTGTGGCGCGTTGGCTGTGCGCCATGTCGTGGC
TCTTCGGGCGTCGCAAGACGCCGGCGGAACTGCTGCGCGAGAACAAGCGC
ATGCTGGACAAGGCGATCAGGGAGCTGGACCGCGAGCGCACGGGCCTGCA
GAGCCAGGAGAAGAAGCTGATCATGGAGATCAAGAATCTCGTATGCCGTC
TTCT
>a1632r587
GAGATTTTTTTTTTTTTTTTTTTTGCCGCTCAGCTGCTTTACACTGCTAC
ATAAAAACGCTCGAATCTCGTCCACAGGCAGACTCGCCCACCTGCCAACA
GCACGTGTCACCTCAAGGTCGCCGGGCCAGCAGCTCCACTCGCAGCACTC
CGCGACCTCGACCTCAGGCGCTCAGGCAGACACGTTCTTGAGAGGGTTGC
TGCCGGGAGGATAGATGGGGGGGACGTACCCGGTGCTGACGAGCTCCTCC
CGGGGAGGTGCGGCATAGGGCTTGTCGCCCCAAGGTGCAGGAAGATCGCT
GATCTTGGGGATCTCTCCCTTGGCGCGCGCGTCCTGCACCGCCCTGTCCG
CGTCTTTTTGCTCCGCCGCAGCGGCCGCTTTGTGGATGGCCACGCCGGGA
GGCGGGGGAGTGGGCGGAAGGAGTCCAACCGTGAGCATCCAGTGCGGGAA
ACGCTCCAGCCAATCGAGAATAGAGTACTGGGACAGCTTCAGACTCTGCT
CGTCCACGCTGGGGTCCTTCACGTACTGCACTCCCAGCTTGCGGTCGCAG
GGGCCAAAGCTGAGCAGGAGGTCATCAGCTCGCATTTTGCCGCCCGCAGC
CTCCGCAATCTTCGCTTTTACTGTGTAGATTGAATCACTGCCGTCTCCAG
CTACGCTAATGCGCAATACTTCAGCATCCTCGGGCCGGGTGTAGCCTCCC
CCGAAACCGAGTTTGACCGAAATTGACCGCGTCGCCGGCGCCATCCTCCT
ACGTGCTTTCTCTCTACTGTCCGAAGCACACGCCGCACCCAAAGCCCTTA
CATTAGGTGGCGCGATTCGTGCGAGTGCCAGGTTTGCGAAGGGGTGGAGG
GGTCACATACGGGCGGGGAGAGGAAGGAGTGGTTGCTTCCCTGGCAGCAT
GATTGAGCTCATCCGCTAAGAGCAATCATGCAGATTACTGTTCGCACCTA
GGACAGCAACTTCCTGCAATTGACTCATTTTTTCCAACAATGAATATCTT
CATCCAATTATAAAATTATGATGTGTTGTATGTAAGCGAGTGCATGATGC
AGTGAAACGTTCAGAGGAAATAAACTATGGCGCTTGCCTGTCGGACGGTG
CTACCACTGGTCCCACAAGTCCATGCATGGTGGAGAAATCTGAGCCCCAT
GCAAGGCCTGCACCCACAGCGCGGACAGCCTTGTTGGAATCTTGGTCGTC
GGCTGAATTTTTGCGCATATGCGAGCGCATCGCGGGCCACGAATGCAGCG
GGCTTGCATGGGTTGCTGGTCAAGAAGAGGATGAGATTGGACGAGCTCTG
CGTCATGACTTTTCCCGAGCACTCTCTCAGCGTCATTCAATCGCTCATTG
CCCGAGGCAATATTCTTGTCGACAATGTCCCTGTGTTTAAATCTGGCACA
ATAATCAAATGCCAGCCTGCTCTTCCCACGTTGCGCATTCGTGATCCGCC
TTCCCCCTTCGTATGCCGTCTTCTGCTTG
>a1635r1071
GTGGCAACACCGCTACGTAGTCGCACGCAGATGCTGCACTGTTTACGGTG
ACGAGTGTGTTGGGATGTGCAGGCCTGGTGCGTGAGGAGGCCTGCGAGGG
CGTACTGCTGCCGTGCCCGAGGGCACGCTTTTTCGTTGGCACTGTGTCCG
GGCGATTGGCGATCGTGAGTGGCCATGCTGACCAAGTTTGAGACCAAGTC
TAATCGTGTAAAGGGACTGAGTTTCCATCCCAAGCGGCCATGGATCCTCA
CGTCCCTCCACAGTGGCGTGATCCAGCTGTGGGACTACAGGATGGGCACG
CTCATCGACCGCTTTGACGAGCATGAGGGCCCTGTGCGCGGTGTGCACTT
TCATCCGAGCCAGCCTCTTTTTGTGTCTGGTGGGGATGATTACAAAATCA
AGGTTTGGAACTACAAGACGCGCAGAATCTCGTATGCCGTCTTCT
>a1636r488
TGGAGGCTGCCGGCGAGTGGGGGAGGCGGAGGAGGGAGAGGAGACCTTTG
AGGGGGAAAGTGTTGCGGAGAGGGAGAGGCGCGCTGGAGAGTTCAGAATG
CTGTGCTATAACTGCACAAAGCAGTACGATGGCCTCAAGTGAGGCTCCGT
GCGAGGAAGGGGCTGGAGACGCCCGTATTTCGTTGTGAAACCTTGGATGA
CGCCGGCTTGATGAGTCGTGGACGAGCGAGAGGGGGACGAGGAACGCGCG
TGTTCGTGTATGGCTGTCCGGGACTTTGTCTGATGGAGTGCTCTCACGCA
CCACCGAAGCCATGCTGCCATGTCGGGACGGCGCGGGATCGCGAGGTAGG
CCCACCTCTCACAAGCCCAGACTCCCAAACTAGCACCCAGCTCTCCCCTG
GAGGGCATGTAAAGCAACATATACGCACGAAAGGAACGAGCGCTGAGCAA
AGGAGGAGCTCGTTCGGGGCTCAGCGAACAGACGAGGAGTGCTGGACACA
GGAGAGTGTTGTGCTCGCGCTTGACCTGAGACACGCTCAGTGTCGCTACC
ATGGCGTCCCGGAAGAGGGCTCTGATCAAAGTCATTATTTTGGGGGATAG
CGGGGTGGGAAAGACCAGTCTCATGAACCAGTACGTGCACAAGAAATTTT
CGACTCAGTACAAGGCCACCATCGGCGCGGATTTCTTGACCAAGGAGGTT
CAGGTCGACGATCGCCTCCTGACGCTCCAGATCTGGGATACAGCTGGCCA
GGAGCGCTTCCAGAGTCTGGGCGTGGCCTTTTACCGCGGCGCAGACTGCT
GCGTGCTGGTATACGACGTGAATTCGACCAAGTCGTTTGAGAATCTAGAG
AACTGGATCTCGTATGCCGTCTTCT
>a1638r239
GGCCACAAATAAGAAAATTATTTTATTTTAATGGATTGATCGTGTACTAG
ACATTTTCGTTGGCTTCCCCAAATGCGCTTCACGACCTTGACGTTTGTAG
CTGGCGCTCTGGCTGTCGCCGCCGCCAGTGCTGCACAGAGTATAGCTGAC
TACTCTACAAGCTTCATCGGTGGTCGAGTCGACGGCGATTTCAAAGTCCA
TCCCAACATCGATCGTGGTATTCAGAGAAACGTCGCCAATCAAAACTTCC
TCGCTGAGACAAAACAAGATTTGCATCCTGACATCAATGATCCTTCTGAT
ATTGGGTCCTTCGACCTTCATGCTGTGGGCCCTCCCACAGCACAGCAGCG
ACCATTCAAGATAGGTGTGAACAACGATGTGCGCTGGGACTACTACCACT
GGTTGCACGACGAGAATCGCACGGACCCGCACGTCTATCAGTACTTGAAA
GACGAAAACAGATACGCCAACGAAGTCTTTAAAGACCACGTACCCTTGTT
CACGCGCTTGTCAGTGGAGCTGGGACGTCTTATAAAGTTCACTCTCGTCA
TGGCACCACTGAGGTTGGGCCCGTACGAGTACTCTACGCACCTGAACGAG
GAAATGACAGGCATGGTCCACGTCCGGAAACGATTGCCAAAGGACACGCC
ACCTGATCTCGAAACAGATGCGCCGGTGAAAGTGCCAGAGGAGATAATCT
ATGACCACGAGCTCGAGAAGAAGAATGGTTTCGCTGGCAAGCAACTGATC
GTGTCGCCTGATCACGAGCTTATGGCCATCATCATGCATGGCAGAGGCAA
GACTCAGTTGCTTCTTCGGAATCTGACATCCAGCCAGGACATGCTGGCAG
AGCCAATCCAGGACATTGACACCGTGGCTTGGGCGAGTGACAACCGAACT
CTCTTCTACACGACGCTTGACCATAAAATGCGGCCGGCTCGTGTCTGGCG
CATGGGGGTAAACGTCAGTCTAGAAGCGGAGGGTCGAACACTGGTTCACA
CGGAGGAGGATGAGAAATTCTCAGTCAGACTGGACCGATCTCGCTCCAAC
GAGATGCTCTTTATCATCAGCGAATCTTGCACAACGACCAAGGCGCTTTA
CCTGGACGCCTACAACCCCCTTGGCAACTGGACCTTCTTGCTGGAGCAAC
GCCCAAACACCCAATTCACAGTGGCGGACCGCCTGGGGGACGTTTTCATC
ACGGCATGGAGCGCTGCATGGCCCAGCGGGCAGCTGATGTTGCTTCCAGC
CCACGTGCTCAGAGCTGCTCCTGACACTGGCGCTCCCTGGAATCATCTGC
GCACGCTCGTGCCCTACCGCCAGAATTGGTCGCTGGAGAGGGGCGGCACG
TTGCTGAACCAGGATAATCTGGCAATCATGGAGCGCATGAGCGGCCCAAG
CCGGATGGTGATCTATCGTCTGCCCCCTGGCCGACTGCGAGGTCCGCTTC
CGCGGGGCCGCCACATGACTTTTCCAGATACCGCCACGGTCGTAAGCCCG
CTGAATATAGGGGATTTTAGTTCTCCCCTCATTCGCTTAGTTGCCACCTC
GCCCAAATCCCCCACCGAAGTTGTCGACTACAACTTAAACACCGGGGATA
TGGAGATACAGCTCGACGATATGGTGATGGGAACATGGAACTCGACTCCC
TACGAGACAAGCGTGAAGCTAGTGCACAGTTTTGACCAGACTCCCATGTC
TCTAACTCTCTTGTACCGCCGAGACCTCGTCGCATTGGATGGCAAAGCGC
CCCTCCATCTCCGCATCTCTGGTGCGGAGCAGCAAACGTTGGACCCGAAG
TTTGACATGTCGATCATTTCTCTCGTCGACCGCGGCATCGTCTTTGCCCA
ACTCAACGTTCGCGGCGGAGGTATCCGCCTAGACTCTTGGGAACAGCACG
GCATGCCTGCGAACTTGGAGCAAGCCGCCTCAGATGTGCTGGAGGGTGTG
AAGCACCTCATATCGAGCCGCGTGGCTCGTGCAGACCGAATCACTGTCGA
AGCATCCCAGGCCGGAGCACTGGTAGTAGCTGCTGCCATCAATAGATTTC
CGACAATGTTCTGCGGAGTTGTCCTGGACCGTCCGCTGCTGGACGTGCTG
ACGGCGCTGACTGAGGCGCCTCTCACGCAGCCGTCAAGCATCTACGGAAA
CTGGGGAGAGCCTCTGACGAATGAGAAGGTTTACAGCAGTCTCAAGCGCG
CAAGTCCCCAGGACAACATCAGCGCATCGGCCTACCCCAGCATGATGGTT
ATTTCTTCTTACAGAGACTCCACATTTGGCTTTTGGGAGGCGGCCAAGTA
CGTGGCCAAACTGCGCTCTCTCAAAGTGGGCGAAAATAAAATTGTGCTTT
GGACTAACCTAGGTAGAGATGGGACCGACGGCGCTTTGAAGGCGTACTCC
AGCGACGTACTCCGAACCGGAGCAATTCTCCGCTTCCAGGGACTCGATGG
CACACGAGCAGCGACACCCCAGCAGGAGGACTAACCGCCTTGCCCAACGC
CAACACATTAGCGCCCCCATACACGTGTGGTGGGAATATATATATTTTCT
TGTATAGACTGAAACGCATCGATGTGGCATGGAGGACTTGAATCTCGTAT
GCCGTCTTCTG
>a1647r735
CAGGACGTCCCGGCAGGAGAGTTTGGCGCAGGCCTGGACCCGCCCCCAAA
GGCTACGCCTCAAGATCGGCCTTGGGGACTAGATCGGGTGGACCAGACCC
ACTTACCCTTGGACGGTCTGTTCCACTACGATCTTCGGGGCCGGGGCGTG
CATGTGTACGTGGTGGATACTGGCATTCGAGTGACGCACAGAGACTTCGC
CTGGGCCGACGGGCGCTCCGGCTCTCGTGCCGACGAAGTGTACAGTCCGC
TGAGCACAGGCGCCCGAGGCATGGACTGCGAAGGTCACGGCACGCACGTT
GCCGGGGTGGTGGGGGGCCTGACGTTTGGAGTGTCCAAGGAGGTGCTGCT
GCACGCGGTGCGAGTGCTGGCCTGCGATGGACAGGGCCAGGCCAGCGACA
CGATCCGGGGCCTGGACTGGATTGCTGCCAATGCTCTGCGTCCAGCGGTG
GCAGTGCTGTCGCTGGTGGGCGGCCAGGACGCGGCCCTGGACGCCGCCGT
GAGCGCTCTATCCGACAGAGGGGTGCCGGTAGTGGTGGCCGCGGGGAACG
AGAACGGGGACGCCTGCCAGAAGAGTCCCGCGCGGAGCCAGGGCGCCATC
TGCGTGGGAGCAACTGACGAGAGGGACCGCACTTCTTTCCTCAGCGATGC
CGTGGGATCCAACTTCGGCTCTTGCGTGGATATTTGGGCCCCCGGCGAGA
CCATTCTTTCAACCTCGTGCGAGAGCGACGTAGCCACCAAGAAGCGCACG
GGCACGAGCCAAGCTGCGCCCTTTGTCGCCGGCGCCGTGGCGCAGTTCCT
CGAATCCGCGCCCGATGCCACGCCGGCGGAGGTCCTGCACGCGCTGTGGC
AGGACGCTGCCAAGGAGGTGCTCACTCCCGGAGGTACGCACTGGGACTTC
CTGGGATCGGGATCTCCAAATCTATTTCTGCAGAGCAAGCCTAGGGTCAT
GGCAGCCGATGGATTGGAGTCTTGAACCAGATCAGGGTCCATGCCAGCGG
CGTCATGATTTCTCGCGCCATGCTGTGACACCGCGCAAGCGCGCTCTTGC
GCGATGCGTTGCTATGGGAACTCGCCAGTCTTGCGCGCTCGCGTATTTCG
CTCTTTGTATTGCCCCGCGCTCTTTTTCAATCACTCCGTGCCCCGCTGCC
GCCGCCGCTGGCTGAGACAAACCTCGAGCGGCATGGCAGGCTTTCATCAA
ATCCTGTACACTCTTTATAGCAGTTTGACAGCGAGGGCTTGGGGGTGAAG
GGGCGGACAGGGTGGCCGAACCAACCTGTCGCATGGCATCAACATCACAC
AACTCTTGACGGAGCACTCGTGACGAGGTCGTCATCCCAGCCCGACCAAT
GTTTCGTCCCGATGTTCAGCGTGCGACCCATGCAGCGGTTGTGTTTCGTT
GATGTCGAGAATTCGCGATCGTCAGCCAGACCAAGCTTAGACCCAGGCGA
ATGGAACCTCCGCGTCAAGGCCGCTCTCTGCACCATAATCGCACCTCACC
CAACAACTCATCACCATTCCACTACTGTTTTTGTATCGTCATCCATTTTT
TTGTGGCAGAAAAGCAACCATCGCTCGTTCCATTATGGGCAAGGTCAAGC
TTGGGATCAACGGTTTCGGCCGCATCGGTCGCCTGGTCGCCCGTGCTGCG
CTTCTGCGCGATGATGTGGAGGTCGTCGCCTACAACGACCCCTTTGTCGA
CCACGAGTATGCCGCGTACATGCTCAAGTTTGACTCTGTGCACGGCCAGT
TCAAGGGCGAAGTGTCGCACTGGGAGAAGGGCATCGTGGTGAACGGCCAC
AAGGTGCACGGCTTCACGTGCATGAACGCAGCGGAGATTCCCTGGGGCGA
GGTTGGCGTCGACGTGGTCTGCGAGTCCACCGGTGTGTTCACCGAGGTGG
AGAAGGCGTCTGCTCACCTCAAGGGCGGCGCCAAGCGCGTGATCATCTCT
GCCCCCAGCAAGGATGCCCCCATGTACGTGATGGGCGTGAACCACCACAA
GTTCAACGCTGCCAACGACATTGTCATCTCGAACGCCTCGTGCACCACCA
ACTGCTTGGCCCCGCTGGCCAAGGTCCTGAACGACGCCTTCGGCATCAAG
GACGGCCTGATGACCATCTCGTATGCCGTCTTCT
>a1650r1191
TTTTTTTTTTTTTTTTTTTTCCAAATCAGTGCTTTGCACGATGCACCGTC
TCCGTATCAAGTTCAGGAATGAAACACGTCGTTGCCAAACTCTATCACTG
CCAGAACTCGGTCTTCTTGCCGGCCTTGGAGGCTGCTGCCAGCACGTCTT
TGGGACTGGCGCTGCCAGTTACCAGCACGCTCTTCTCAGCCACGTCGATG
TCCACCGACTCGACGCCCTCCAGCTGCTCCAGCACCCGGCGCACGGCACC
GGCGCAGCCCTGGCACGCCATGTCCACGCGCAGTTTCACCTGACCCATTA
CAACACCTACGTCACGCCAACGCCCAGAAACAACAAAATGAACACCCTTG
TTTTCTACAACAAAACGTGCAATGTGTGTTTTTTTTTGCTTTGTTGCGTG
ATACTGAGTGCATTTCGTAAACCGCTGGTTGTTTTGTCGGATACATCTCG
CCCCGCGGCGTCAGGCCCGTACGCTACGACACCCCCCATCAAGCAGTCGA
GTCGAGCACGCCTCCCCCGCTCTCTTTTCATCCACTTTAGATGCGCCACA
CTCGCTCATACTATTTCGTAGCGTCCGTTATTCAAGCTGGCGGCGGGGAC
ATGCTGAGAT
>a1660r190
CGTGCCGGCGCTGGCGGCGCTGGGCCCGGTGCACCACTCGAGCGGGCCGG
TGGCCCTGACGGAGCCGGGCACCGAGTACGGGGTGGTGGCGGTGGCTCAC
GCGCTGGCCGCGCACGTGGTGGTGGCCTTCGAGCTGACCAACACGGTGAG
CGAGCAGGTGATGGAGCAGGCCAGCGTGGAGCTGGAGCTGCCCCAGGACT
GCGGCCTGGTGCTGGAGGAGAGCCTGCCCCTGGCGGTCGTGCCCCACCAG
GGCGCCCAGTGCGCCTACGTGGTGCTGGCCCGGGAGGCGGACGCGCCGCT
GGTGCCCGTGGCCGTGTGCGGGGCCACGCTGCGCTTCCGCGTGCGCGAGA
TCGACCCCGCCACGGGGGAGGCCGAGGAGCAGGGCTACCCCGACGAGTAC
GCGCTGGAGGACGTGGAGCTGGGCGCATCTCGTATGCCGTCTTC
>a1662r406
AGAAGACGGCATACGAGATCGTTCCAGTCCACGCCTTTGAGGTCCACGTC
CAACATGCCCTGGCTGGCGCCCTTCTCCTGCGCCAGCTGAAACTGCGCCT
TGAGCGAGGCCCAGGGTGCCACGTCCACCTTGGCCCGGCCCGTCACACGG
CCCTCGTGGGTCAGACGGCCCAGCAGCAGAGTGCCGTTGTTGGTCACCAG
GTTGGCGCCAAACTCGTAGGTGCCCACGCTCATCTTGAGCGCCTGAGGAC
CGGACGTCGGCAGTTCCGTGCTGCCCATGAACACGCTGTGGCTCAGAGAG
AAGTTGTTGTTCAGGGGCTTGGTCACGTCGAACCTGAAGCCCTCGAAGAG
ATCCGGCTTCAGCGACATCATCACCTCGCGCTGGAGCTCCTCATATCGCA
CGGGCTGAGGAAGCGCCATGTAGTCCGTGGGAGGTGTGACCTTGCTGCTC
ACCGCCGCGGCAGCCG
>a1673r1043
TGCAAGCAGAAGACGGCATACGAGTCGCTCCACTGAACGCAATTCACTCA
CCACAAAGAGAACATTCAGACTGCACGCGATCTGAAGGAGCCTATACCCG
GTGCATGGGCTGACCAGGATACCATCCCCCATGTTGCTGACCACCAGGGG
GCGGGGCATAGTTCCCCACGCTCGGCTGCGGTGGCTGCCCTCCCGTGGGA
TAACGCCATCCCTGCTGCCACCCGCCCGCAGGGGCTGCGCCCCACAGAGG
CTGCTGCGGCGGCAGGGGTGGCGCCTGAGGGC
>a1692r2117
TTTTTTTTTTTTTTTTTTTTTGAGCGCCGACGATTACACGATGGCACAGA
CAATCCAGAGCCAGACTCTGGTCTGCAACCCCCGCTCACTTGAGGGGAAT
GAAGCGGGAAGAGTGGGTGGCACCGATGCCAGGCTTGCCGTGCTTCACCG
GGCGGTACGAGATGGAGAACTCCGCGAGGTAGTGGCCGATCATGTCGGGC
TTGATCTCAACCTGGTTGAATGTCTTGCCGTTGTACACGCCCACGATGGA
GCCGATCATCTCGGGAAGGATGATGGCATTGCGCAGGTGAGTCCGGACTG
GCTCGGGCTTCTCGCCCTCGGCCGCGTTCTTCTTGGCGGCGCGGAGCTTC
TTGATGAGGGTCAGGTTCTTGCGGGTCAGACCGCGCTGGAACCTGCGGCG
CTGGCGGGCAGGGAAGAGCTCGACCAGCTCGTCCGTGGACATGTCCAGGA
GTTGCTCCAGGTCCACTCCGCGGTAGGAGTACTTCCTGAACGTGCGCCGC
TTTCCATGTCCTTCGTCCGCCATGGTTGCTACTCCTGGGCGTCGTGTAGA
GGGTGAGAGAGGGCTGCACAGGGGCTCGTCGGACCCTCAAGTGAGCACCT
CGCCGCCCACACTGTACGGGGGAGAGGGCGGTCCATGATCGTCCCAGGCT
GATATCCCGCATGGGGAGTTTTCCGCGCCGGGGCTGC
>a1701r495
ATTTTTTTTTGTGCTTCCGGGTGCGATATTTACGCCTTGCATACGTGTGT
TTCGTAGCATATCGAGATTGATCGAAGCGCTCGGTGCGTCTGATAGCACT
GCGGCGAGAGACATCAAGTGTATGGCGTTGGCCTGCTGTCGCCAGTGATT
TAGTTTGGGGCGCTGCAATGCGCACTTGGGATCGGTCTATTATCGGTTGA
GATGTGAAGCTGGTTCGGCCGTGGACAACGCAAATGAGGACTGCATAGCT
AGAGAGAAACGTGCAGCATGGAGAAACGGACCCTGCGCGCGCGGAAGATT
TCCGACCGGTTGGGTGCATTTGATGAGAAGGATAGACGCCGGGCCCAAGC
GGCTCGTTTAGAAGCGCTAGAAAGTGACCAGGTGCAAGAACCTGGTCAGG
AAGCTGGGAGTGAGGATGAGGATTTTATTCTGTGCGAGGACTCGGAATCT
CGTATGCCGTCTTCT
>a1703r1756
AAGACGGCATACGAGATCGTCCTCCTCCTCGTCGTCCTCATCTTCGTCCT
GGAGGTTCTCGCCGGTGAAGTACTTGAGCGGGTGGGGCAAAATCTTGTCG
TTGATGATCACAGCCAGCGAAAAGTCAGCCTCCATGGCATCCTGAAGCTG
CTCCATCTCCTCCTCGTCCATGTTCTCGTCATCCTCAGGGACCTGAGGAG
GATCGAACCAGTTGAAGAAAGAGTCCACCCTCTGCACCTTGGTGGCGGGA
GTGCCCTTCTGGCCGGGGCGCAATTTCTTCTTCATCACCTTGACCGTCAC
GTCCTTGCCGGCCTTCCAGTTCACGCGATCCGACGAGATCTTCTCCAGCA
CCAGATCTTCATCGTCTGCGACATAGTAGGTCTTCTTCAGCGTCTTGTTG
CTGAAGAAAGGGTTGTCCGCAAACGTGAAGATGAGCGTGAATGAGTCACG
GTCCTCCTCGCCCACAACTGCCTCGGTGGTCACGTCTGTCAGATAGGCCA
GCACTTCGGCATCCTTCTCCGTGATCTGATCCTCTAGGTGAGGGTCGCTG
CGCAGCGCCGTCAGCCAAAACAGCGGAATGCCAGGAGGGCAGTCCGCAGG
AACATCGGCCTCTTTGTTCGCGGGCACTTCCTCCTTGCCCTGCACCACAG
AGCGAAGCTGGCGATCGAGGGGCTCAAACTTGGCCGTGTAGGCTGCCTCC
AACTTGCGCATCTCCGCATTGAATTCCTCCTCCAGCTCCGTGCGAGAAGC
GTCCACCTCCCGCAAGAATTCGATGCGGTTTTGCACGGGCACGGGAAGGG
ACTCCAAGTACCCGCTGGACGTCCCCACCAGGTTGCCCAGGGACTTCTTG
AGTGCCTCCACCATTGCCGAGTTGCCGTCACCCATCAGTCTTTGCAGCAC
CTCAGAATTAACCTCGAAAGATGGATCAGCGCCTTCGCCCTCGGAGTCGG
ATTTTTGCCGAGATGGGTCACCTTTGGTCATGCTCTACAGCCTACTCGGA
AATTGGCAGAAACACCAAGACACGTTTTCTGAATCTTATTCCTCGTTCTA
AATGCAATGTACGAGTGTTTCATGGTGCCACCGGATATCCTGGCCGCCTT
TCGTGAGGGTCACTAAGAGGCGAGCGAGGGAAACCTCTAGCAAGAGGCGA
ACTAGGGAAAAACGAGATGGAGTCAAGCTTGAGCGCGCCAAGGGCAGGCC
CTTAGCGCCCGTAGAGCCTTTCATGACGATGAAAGCATATAAAGGACCAA
GTT
>a1714r2256
AAGACGGCATACGAGATCATGCCGCCCATGCCGCCCATGCCGCCCATCTG
AGACAGAGCCGACATGTCAAAGCCACCCATGGGGTCGGCCCCCTCTTCCT
CATCGTCGTCCACCCACTTGTCCCAGTCCACCTTGATATTCTGCGGGGGC
TTGCCCTTAGCCTTGAGCAGGCGCGGCCAGTGGTCCCCGGACGTCTTCTT
CGCAATTTCCAGGGTGATGGTTCTGTCCGTGGGCACCTCTTTCATATCGA
CGATCTCGTCGTACAGAACCAGCTCCTGAGCGTACGCATGCTCCTCGGGG
CCTGTGGCGTGAGAGTGTGCCTTGCCGGTGAAAGACACCTTGCCGGCGTG
AGCCTCTTCATCGTTGCTCCAGTCCACTTTGGGATCGACGCAGTCTTGGA
GGTCGAAGGTCAGAAACAAGCGATCCTTGCGCTGAGCCCACTTGATGGGA
GGGAGGAGCGGCATGGCTGCGTCTAGTTGTCGATGCGGCGGGAACGCACA
AAAGAAACAACAATTCCCACTGTTCCACAATTTGAAGAATGAAGAAGCAA
CTTGCAACGGATAGGAGTGGACTGATTTCTTGCAATGCG
>a1724r1396
CATCATGCAAAGCGCTGCCTTCATCTTCTCCATCCCGCAGCTTTGATTCT
ATTTTCCCCTTGTCTCAGTGTGCCTTTGAGTAAAATGACGGCCATGGATC
TTACCGTCGACAAGAATGCCGCCGGCCGTGAGTTCAAGGTGTCTGATGTT
AACCAGGCTGACTTCGGGCGCCTGGAGATTGATCTGGCGGAGGCTGAGAT
GCCCGGTCTGATGGCTTGCCGCCAGGAGTTCGCGGGTCAGTTGCGCGGCG
CCAAGATCACTGGCTCCCTGCACATGACCATCCAGACGGCGGTGCTCATC
GAGACGCTCACCGCCCTGGGCGCCGAGGTGAGGTGGTGCTCCTGCAACAT
CTTCAGCACCCAGGACCACGCCGCTGCCGCGGTCGCTCGCGACTCTGCCG
CAGTGTTTGCCTGGAAGGGCGAGTCGCTGGAGGAGTACTGGTGGTGCACC
GACCGCGCGCTGGACTGGGGCCCCGGCTGCGAGCCCGACCTGCTGGTGGA
CGACGGCGGCGACGCCACGCTGCTCATCCACGAGGGCGTCAAGGCTGAGG
CTGCCTTTGCGAAGAACGGTGCCATGCCCGACCCGAGCAGCACCGACAAC
CCCGAGTTCCAGATTGTGCTGGGCCTGATCGCCAAGGGCCTGAAGACCAA
CCCCACGCGCTGGACGCAGATGGCCAAGAAGCTCCGCGGCGTGAGCGAGG
AGACCACCACGGGCGTGAAGCGCTTGTACGAGATGATGGCCGAGGGCACG
CTGCTGTTCCCCGCCATCAACGTCAACGACTCGGTCACCAAGAGCAAGTT
CGACAACGTGTACGGCTGCCGCCACTCCCTGCCCGACGGCATCATGCGCG
CCACGGACGTCATGATCGCGGGCAAGACCGCCTTCGTGGCCGGCTACGGC
GACGTGGGCAAGGGCTGCGCCTCTGCCCTGCGCGCCGCCGGCGCCCGCGT
GGTGGTCTCGGAGATCGATCCCATCTGCGCGCTGCAGGCCATGATGGAGG
GCTACCAGGTGCTGCCCCTGGAGGACGTGGTGTCCACGGCGGACATCTTC
GTGACCACGACGGGCAACAAGGACATTGTGATGGCCAAGCACATGGCTGC
CATGAAGAACAATGCCATTGTGGGCAACATTGGTCACTTTGACAACGAGA
TTGACATGGCCGGACTCCAGACCAGCCAGGGCGTCACCCGCCAGAACATC
AAGCCCCAGGTGGATCGCTTCGTCTTCCCCGACGGGCACGGCGTGATCGT
GCTGGCTGAGGGCCGCCTGCTCAACTTGGGCTGCGCCACTGGGCACCCCT
CGTTCGTCATGTCTTGCTCCTTCACCAACCAGGTGATCGCCCAGGTGGAG
CTCTGGAACGAGCACGGCTCGGGCAAGTACGAGAACAAGGTGTACGTGCT
GCCGAAGAAGCTGGACGAGAAGGTGGCCTTGCTCCACCTGCCCAAGCTGG
GGGCTAAGCTCACCAAGCTCACGCCCGAGCAGGCCAAGTACATCAACGTC
CCCGTGGACGGGCCCTTCAAGCCCGCGCTCTACCGCTACTGAGCGAGCTT
TCATTGAACCGGCGTGGCTGCTGTAAGCGCTCTACCGGCAAAAAAAAAAA
AAAAAAAACAAACAAAAAAAAAAAAAAAATCTCGTAT
>a1727r586
TTTTTTTTTTTTTTTTTTTTGTGCCGAGATTCAACAGCCGTCGCGGGACC
CGGCGATCGCACCAGCCTCATCACTCACTCGCTCATCGTTCAGGCCGCAG
CCACAGCCTTGGGTGCCTTCTTCTTGCGCTGCTTGAGCTCGATCTTCATG
ATTTCCAGGGCCTCCTCGTCCTTGATCTCGCGCGGCGCGTCCAAAAAGGC
CTTGGGCGCGGTGGTGACGCGGTCGGAAGCCTCCGGAAACAGCAGCACAG
TGCCCTTGGCCTGTGCCACGATTGTGTCTGGGCGGTCATACAAGACCGGG
AAGGCCTGCAGCAGCCCGTGGTTGATGCACTCCCCCATGCCCAGCTTGGC
GCGCGGGGTCTCCAGCCCACGCAGGGCAAAGTATGCGGTCGGGTACTTGC
GCTGAATCTCCACAAACACGTCGCGTGACGCCTTCAGCTTGAGGCGGTAC
TGCACGTCCAAGGCGCGCTTGAAGACGGTGGTCTCCTTCTCGTCCTTCAT
GCGACCCTTGCCCTCGCCCGTGGACACCAGCACGTCGACGACGTACACGT
CGCCCGCCTCGAACTCGTAGTCCTCCACGCGGGTCTCGGGCGCAGGGGCC
AAGGCCACGCTCTTCTCGCCCTCCACGATGAAGCGCTTGAGCGAGTGGCA
GCGCACGCCCTCCACCAGCTTGCAGCCGAAGCCCTCCACCACGCGCTGCA
GCACCTTGTTCACCGCCCCGCTGCGCTCGCCCGCGCGAATCATCCGACAG
GCCACTTCGAAAGCAGCATTGGCAGCGGCAACAGCATCGGCGGCGGGGCC
GGAGGCGGGGGAGGACTCGGAGGAGCCCACCACCACGGTGTGCGCCGACT
GCGCGATGAAGCCGTCGATGTGCCCGCCCAGGTCGATCTTGGCCACGTCC
CCGGACTTGAGCTTGAGCTCGCAGCCGACCGAGGGCGAGAAGTGAGTCAT
GCAGTTGTTGACGCTCACGCACGTGGGCATCGCGATGCCCTTCTCCACCT
TCTTGCCCTTGTGCAGCTTGGACAGGGCCTCCGTCATCAACTTGTCGCCC
AGCTGGCACAGCTCCAGGACGGAAGCGCCGGGCTGGGCCGCGGCAACCAC
GCCTTCCATCGCATTATTGACTATGGTGGCCACATCCTTGTGCTTTTGAA
TAACATCGGGGTTGCGGATCGTGTCATCCCGATTGTCGTCACTATCGTAG
TCTGGCATTGTGCTGGGCCAATCCTATGCTTTATCCTTCTTTATGGGGTT
TATTTTCCTAATAAATTGGGACATTGGAACGCCTCGTCTCATTTTTTGG
>a1729r789
GTCAACGCCGCTGGGAATGTCCTGCTCTTCTTGGATTGATTTTTAGTAAG
CAGTGGTTGCGTGCAGCGTGTTGGTTGGAACATCTAGAGAAGGAGAGTGC
TGTTTGCTGGGTGATCCTTCGAACTTGTAGCGAGTAGAGCCAGTGGCGCG
TCTCCTCAGTGGGCGGCTGTAGCAACATGAGTTTTCGAGCAGATAGCAAG
TTTGGATCCAAGGGCCGGAATATTAAGAAAGGTATTGATTTGGATGAGGC
CCGGCGCAAGCGCGAGGACAATATTGTGCAACTTCGCAAGGATCGCCGGG
ACGAGAGCTTGCAGAAGAAGCGAATGGTGACGGGTGCCGAGATTGACGTC
TCTGGCGCGGAGATGGAGTCCACCCAGAACCCCAGCTACGGAATGCAACA
AAAGTTGGAATGCCTTCCCGCCATGGTGGCGGGCGTCATGTCGGAAGACC
CCGCGGCGCAGCTGGAGGCCACGACCCAGTTCCGGAAGCTGCTCTCCATC
GAGCGCAACCCTCCGATCGAAGAGGTGATCGCCCAGGGCGTCATCCCCCG
TTTCGTGCAGTTCCTGCAGCGCTCGGACGCGCCCGCGCTGCAATTCGAGG
CCGCCTGGGCGCTGACCAACGTGGCAAGCGGCACCTCGGACAACACGCGA
GTCGTGATCGAAGGGGGCGCGGTGCCCATCTTCGTGGCGCTGCTCAACTC
CCCGGTGGACGACGTCCGGGAGCAGGCGGTGTGGGCTCTGGGCAACGTGG
CGGGCGACTCGCCGCGCTGCCGCGACCTGGTGCTCAGCTTCGGCGCGCTG
CCTCCTCTGCTGGCGCAGCTCCAAGAAGGCAGCAAGCTGAGCATGCTGCG
CAACGCGACGTGGACGCTGAGCAACTTCTGTCGCGGCAAGCCGGCGCCCG
AGTTCGGCGCGGTGAAGGCGGCGCTGCCGGCGCTGGCGCGGCTGCTGACC
TCTTCGGACGAGGAGGTCCTGACGGACGCGTGCTGGGCCCTGAGCTACCT
CAGCGACGGCACCAACGACCGCATCGGAGAGGTGATCGTGGCCGGAGTCA
CGCGGCGGCTGGTGGAGCTGCTTCTGCATCAGAGCCCTGCGGTGCTGGTG
CCCGCGCTGCGCACGGTGGGCAACATCGTGACGGGCGACGACACGCAGAC
GCAGACGGTGATCAACGCCGGCGCGCTGCCCTGCCTGCTCAACCTGCTGA
CGACGACGACGAAGAAGTCCATCCGCAAGGAGGCGTGCTGGACGGTGAGC
AACATCACGGCGGGCACGCGCGAGCAGATTCAGGCCGTGCTGGACGTGGG
CATCGTCATCCCCCTGGTGCAGCTCTTGCTCACGGCAGAGTTCGACATCA
AGAAGGAGGCTGCGTGGGCCATCAGCAACGCCACGTCTGGGGGATCCAAC
GAGCAGATCAGGGCCCTGGTCCAGGCGGGAGCCGTCAAGCCCCTGTGCGA
CCTCCTGGCCACCTCGGACGTGCGCATCATGACGGTGGCGCTGGAGGGGC
TGGAAAACATCCTCAAGGTGGGCGAGGCCGAGCGGGAGCTCGGCGGGCCG
GGCGCGGTCAATCCCTACGCGCAGCTGGTGGACGAGGCGGACGGCCTGGA
CAAGATCGAGGCGCTGCAGAACCACGGCAACGAGGACATCTACGAGAAGG
CGGTCACCCTGCTGGAGACCTACTTCGACACCGAAGAGGCCGAAGACGAA
AACCTGGCGCCACGAGTGGACGACGGGGCTGGGACGTACGCCTTTGGCGC
GAGCGGGATGCAGACGCAGCCGGGGCAGTTCAACTTTGGGGAGTAGGGGG
GATTGGGGGGACGTGATGCGCGGGGAGAACCCGGGCTGCTCGGGCTCGGG
CGTTACGAGACGCTGCAAATATACATGGCAAAAAAAAAAAAAAAAAAAA
>a1730r1406
AAGCAGAAGACGGCATACGATATGGTGTACAGCCACTGAAAAAGAAATGG
ATCGTCCGAGGCGAAGGAGCAACGAGCGGCGCACGCAAGTCCAAGCATGC
CATGGCCGTCCTGGTCGACTCGTTTCTCTTCCCTTGCCGGCTCCTCCGCC
TCACACGAGAAGCACGGCGTTGATGCAACCGTCGTTCTCGGGGTTGTTGG
TCACCTGAGCATACTTTCCCCAAACGACCTTGCCGCCAGGCGTCACCAGA
CCCAACTCTGAGACGTTGACCTCGATGATGGCTCCGCGAGTGATGACGCC
CAGGGAGGTGTAAGCTTGTCCGTTGGGATTCTTCTTCACGCCCAGGATCT
CCAGCTGGAAAGTGGTCTTCAGCTCTGGGTGAGTCACGTGCGCCTTGGTC
ATGCGGAGACCAGTAGGGCGGATGAAGCGCTCGTACTTGGGTGGTTTGCG
CGTGAAACCCGGGGGGACAAAGGTGACCTTGGTCACCATGCGCTTCCACT
CCTTGCGACGGCGCTTGCCCGTCTTCAAGACCTTGAACATTTCGTCTTCG
GCCACCGGGCGGACTTTGGGCAACGGCACCTCCCACTTGCCAGCCTTCTC
CTTGCGCTTCTGCTTGACCGTGTTGCTCAGAATCGCCGCGCGGTCCACCT
GCTCGCGCTCCAACAAATAAGCAGGTTTGGCTACGCCCTTGGTGCCGTCC
TCCACCTTGCGGTCCTTGTTCTTCTCCTCGTGCATCGCAATAGTCTTGGC
CATGGTCGCCTTCTCCTGGTACCGCTTCTTTGCAAACATCTTGCCCTTCA
GACCCTTCGTCTTGCGAGCCATCAGCGCAATCTTCTTCACCGAACGAGCC
TCGCGCTTGCGCTTGCGCTGCTCGTAGTCGAGCTGCCGCCCATGGCGCTT
CGTGTGAAGCTCAATGTGCTCGCCCTGCGGCATGGCGGCACGCTGCTCTT
CCTACAAGGCGCACTGGCCACTTGTTGCTGAACCGCTGAATTACATGCAC
AAGCCAAAAAATATTCGTCAGTATATTGGCCACTCAGCGTTGGCGTCTCT
GCGGGGGG
>a1732r748
GCGGCCCCCCCCCGGGACTGCCCGCGGCGGTGCGGGCCTCTCGACCGTTC
GCTGCCCGGCGCCCTGGCAGCGTCCACGCGTCGCCCACGGCCTCCCAACC
TGCACGCCACCCGCGCAGTCGACCCAAGACGCCACCCAGGACACTAGGCG
CCCTGACCTCTCCTGGCGCCAACGCCCTACACCAGCCCCCAGCCGCCGAT
ACCGCTCGCCACCTCGCCACGTCGAGCTTCCGGCACCACTAGCGCCCCCA
CCCCCAGCGCCTCCACTTTCCCCCCCTGACTTGCCAGACCCCACAGATAC
GGAGCCCGAAGAGGCTGCAAGACTGCGCGGCAACCCCGCGTTTCGACACT
TTCTCCGAGACCTCTTCTCAGCTGCGACTTTAACTGCAACAGTGATCCCC
TCACTTGCTTTTGCCCCAACGCGATGGGAGGACACTCTGGTCCCACTCTC
TGAGCAGCAAGCGCTTGCGCAGCGCCTCCATGAAGACTACCACTTCGGTA
TGGGACCAGGGACCTCTCTTGCGGAGGAGACTACAACTCGAATTACCACC
GAGCGCCCCTCCGGCTCGCCTAGAGCAAAGAGATTCCCTTGCGTCTGAAG
GCGCACCTGACCCACCTGCGATTCCGGAGCCCAGGCTCCAGTCCATGTTG
ACGCATTCTCTCCCACGTGTTCCCACGTGGGGCGAGATCTGGGAGGCTGA
CTCTTGCCACTGGTCAGCCTCATGCGCCTACATGCTGATGATGTGGCCTC
TCGTTTTGTCTTTCCTGACGGCTTGCCTGACGGAAGAACAGCAGGAGCAA
TGATAGCGACAGAGGTAGTACCTTTTGCTCACGAGTCGATAGTCCGACTA
CTGGACTATGACAGGCTATGTGGCCCTTCGGGCACACTCTGCTTGCACCC
CTTTCTTGTGCAAGTGCGTGCAGATTATGTAACCAACCCTCCCCCCCAAA
AAAAAAAAAAAAAAAAAAA
>a1737r308
AAATCCACATCGAGCCATGTTTCATGCCTGCAACCGACCAGCGCTCCCTG
CCGATTTATAAACTCGTCCCTGCATCGATCGGTGTTGTTGATCTGGGTGG
ATCTAGTTGCGCAGTGCGTTTGCGCGGCTCCTGCGCCAACGCCATGGCCA
GACTCTTGTGCGCTGCACTCCTTCTTGTGGCGACGGTGGCAATCGCGCAG
GTTGGCGCAGAGGAAGTGCGCTTGAGCAGAGAGAGGGCGGTGCTACAGAC
GGATCACGGCGACTTGCACATCGCCTTCTACGATGACGTTGCTCCAGTCA
CGGCCCCTCACATCCGAAAGCTGATGGAGATGGGCTGCTACAACACCAAC
CTCTTCTTCCGCGTGGACAAGGGTTTCGTGGCCCAAGTCGATGCCGTCAC
CCGCGGCCGCCTGGCCAAGCTGGACCAGTGGCAGCGCGTGGAAGCTGAGA
AGCAGGTGCCCCTGGAAGTGGTCCAGGGCGTGAAACACAACAAGCGGGGC
ATCCTGTCCATGGGACGCTACGCCGACCCTAACACGGGCACGTCGAGCTT
TTCCATCTTGCTTGGCCCCGCCCCCCATCTGGACATGCAGTACACCATTT
TCGGAGAGGTCACCAAGGGTCTGGAGACGCTGACCAGCATGGAGGGCGTG
GAATCTCGTATGCCGTCTTC
>a1740r1589
TTTTTTTTTTTTTTTTTTTTGCCCACATCTCTCGTCACACTCTGCAGCGC
ATGGCAGCCCCTCCGTCTCCCTCAATCCTTCAGGCACTCGAGGGCCAGCG
CCTTCTCCTCGACCAGCTCATCTCCAGTGACCTTCATGAGATTGGCAGAT
CGGTCGTCAATCTTGAGTCCCTGGACAATGCTCCACGTGCCGTTCTTGCA
GGTCACGGGGAAGGAGTAGACCACGTCCTTCGGCGTTCCGTAGGACCCGT
CCGACATCACGCCCATGGAGACCCAGGTGCCCTCGGGCGTGCCGCACACC
CAGTTCCGCACGTGGTCGCAGGCGCTGGAAGCGGCAGAGAGGGCGGAGGA
CAGGCCGCGTGCCTTGATGATGGCGGCTCCACGCTGCTGAACGGCCTCCA
CGAACTTGGTGTCCAGGTAGGCGTCGTCTGCGATGACCTCGCGTGCGGGC
TTGCCGTCGATGGTGGCGTGGTTGACGTCGGGGTACTGGGTGCTGGAGTG
GTTGCCCCAGATGATGGCGTTGCGAACCACGCCGCAGTGCACGCCCACGC
GCTCCGCAAGCTGGCCCAGCGCGCGGTTGTGGTCCAGACGCGTGAGCGCC
GTGATGTTCTCGCGCGGGATGGAGGGCGCGTGCTGACTGAGGATGAGCGC
GTTGGTGTTGGCGGGGTTGGCGACCACCAATACTTTGGCATCCTTGCTGC
CGTGCGCCTCCAGGGCTGCCGCCTGCGCCTTGTAGATGGACACGTTCTTG
CTCATCACGTCCTTGCGCTCCATTCCTGCCTTGCGTGGGAAGCCGCCCAC
CAGAATGGCCACATCCACGTCCTTGAAAGCCACGTTGGGATCGGTCGTCG
TCACCACTCCCATCAGAAGAGGCAGGGCCGCGTCCACCAGCTCCATGCGC
ACGCCCTCCAGAGACTCCTTC
>a1741r717
GTGTGGCTGGAGAGAGACCTCGCCTCGGTGGACCGCGCCAGGACTCCCTG
GGTGGTGGCCGCCCTGCATGCGCCTTGGTACTCGTCCAACGCGGCGCACG
AGGGCGAGGGCTACCCCATGCGCGACGCCCTGGAGGACCTCTTCCAGCGC
CACGGGGTGGACATGGTCTTCGCCGGACACGTGCACGCGTACGAGCGCAT
GGAGCGCATCTTCAAGGGCAGGCTCGACTCCTGTGCGCCGCAGTTCATCA
ACGTCGGCGACGGCGGGAATCACGAGGGCCCGGACAGGAGCTACTTGGAC
CCGCAGCCCTTTTGGTCTGCCGTGCGCGAGCCCTCTTTCGGCCACGCCAC
GCTCGATGTGTGGAACGCCACGCACGCGAGATGGGAATGGCATCGAAATC
GCGACGGGGCCCGTGATACCGGCGACGAGACCTGGATCGTGCGCGATCCT
AGCTGCTTGCGCCGCAACGATCTGGAGTCTCCGTCCAAGGAGGGCTCTTG
GATGCGCTCCTGGATGACCCGCTGGCACGAGATGGTCGCTGCCTTGTCGG
CAATGAGCTGGGGAAGCCGCGGGGAAGCTGCTCCTCACGCTAGCTTTCGC
AAGGCGCTGATGTGAACTCGGCCCGACGACCCGGTGGCCCTTCGCCTCTG
CCTCGTTGCGCAGACTGCGACAGGGAGCTGCCTTGGAGTGCTGTGCTGGA
GCTGTTGCCTTTCAAATCTGCTTTGCTGCTTTCTCTGTACTTTGATTTTG
TGACGCATCTCGTATGCCGTCTTC
>a1744r1698
GATGCACATCATACATATCCGCGCACTCTATTTCTAAAATTACGCAGTGG
GCGTGTTTGGAAACGACATGTTTCGCATTCCTGTGATCGTGCTCCTGTGC
GCTTTGGCCGTGAGCGCCTCTGCGTCTCGCCCATGCCTCTACCTGGAAAA
GGCGGAGTGCTCCTTGCGTCCCGACTGCTCGCAATGTAAACTGTTTGGGC
ACATGGACCTCTGCATGGGCTCTGGGCTGGCGGACTACGTCCCAAAATTC
ATGGGATCTTGCGGTATCTTGCCTCCCGCTCCTCCCAACGAAGACTGCGA
CGCATCCTCCCAGGAGGAATGCACGGGCAAACCGGGGTGCCAATGGTGCA
AGAGCGCGGCAGTCGCCGCTGCCTGCTACACATCTGACGATGCAAAGAAA
CTTCCAGGAGCAGTCTTCCAGTGCAGCGGCGCCTCTGAAGCTGCTCCCAG
CGCCAACTACCGCCGGGCCAAGGACATGAGCTCTGTCAGGCCTTTGATAG
CTGACGCATGAGTGGTTTTGCATTGTGTGGTGTGTTTGTAGTCAAAACTG
GACAAAAAAAAAAAAAAAAAAA
>a1745r722
ATGTGGCTTCCTCCTCATGCTCAGCACCCGGTCGCGCACTGATGAATGTT
TTTGCATGTGCTAATTTGCGTTTGCCTGCACCATGTGTCGCGTATTGATC
CGCCAGAGCGGCCAGACTGGCCATGACCAGGGTTCAGAGGCTTCGCGCTT
CAACCTTTTCTCAGAGTTGCGCGCTCCGGCCGGCGCAGACAACATCAAGC
TCGAGGATTCGGGCCTTGATTTTGACTGGCTGACGAGCGGCTGTGGATTG
TCTCTGGACAACGATGTGGATTTGATGACCATATTTGAGTCTCCCGCACC
CGTCGAGTCAGCTCCTACTCCGGTCGCCGCGCCCCTTATGATGCCATCCG
TGACCGGGTTCAGCGGCACCTCTTATGCGCTGCCCCCCCAGCCGCTCTCC
GCCCCCGCCCCCTGCGCGTCCACCTTCCCCGCGCCCGCTGCCTACCCTCT
ATCGTACCTTCCCACCTCTCTGGCGCCCCTGGCTCAAGCGCCCGCCTCTA
AGGCCCCTCTAGTGCCGGTACCAGTGGCGGGCCGCCCC
>a1747r388
TCGATTATTTAATCGGGACACCCTCGTGGCAGCATACAGTGTACTGAGTG
CGTAGCAAAGCGTACTCAAATCTACAGAACACTCAGCAACAGCCGTAACT
AAATTTGCCCCAAAATACATTGCACCCCAGGGTGCGTCCAAGGGGATCTC
GATCGGAATATGGATGAGCAGCTGTGCATGTCTCCATCCGAAGAAAGGGC
TGGAGCCCGCATGCGCTGGAAACCGCGACGATGCGACGAGGAGAAGCCTG
TGCTCCTTTCTCTCAACAGGATTGTACCCTCCGGGTCGTGTGTTGCAAAG
CAAATAATAGCTCAGATCTCTAAAGCGTTGTAGAGTTGAATTATGGAGGT
TGAAACTGCGGTGTACACGCGCCCCCGGCGGGAGGATGATGAGGAGGATC
TCAAAGGATTTATCAAGATCTCCTCCAAGGAAGAGCCGAAGCATTACGCG
GGGAAGCTGGCCTGGGATGCGCGCAACAAGACGCACATGCCGCTGTTAGC
CACTGGGCCTACCGCAATCAACTGCGCAATCAAGGCCGTGGCCATTGCTC
GTCGCTACTTGGAGGACGACCACCTGGAGCTCCTCTGCCAGCCTGCCTTC
CGTGATCGCAACATGGGCGCCTCCCTGGCCCTCTACCTCTCCTCCATCGA
TTCGGCCGACGTGGCCAAGAATCTCCCGCCCGCGGCCCAGATGGCTGAGC
TGACGGTCTCCAAAAACTCCAAGCCCCAGGTTGTGGCTGGCGCCATCGCC
GCCAGGGCTCGCGAAGGCTCGGGAGTGACGGTGGCAGGCATCGGCGCAGA
TGCCGTCTGTAAGGCCTGTATTGCTGCATGCCATGCCCGGCTCTATCTAG
AGGATGACAAGCTGGACTTGAGGGCCATCCCCGTGTTTGAAGAGGTGGAC
AAGGACTCTGGAGACGGCACCACGCATCGCATGACGGCGCTCAAGCTTCA
GATCTTGATCGAAAGAGTGTCGTAGCCGGACTCGCCATGGACAGCTGCTT
GTTTCAGCTGGATGGGGCTTGGCAGGGGTGGCTTGCGAGGCGAGGCTTTG
GAGTGTTGGAGCCGTCCAGCCCTGAGATCGAAACTGAATCGCCCAACGGA
ATCATGCGCGAAGAACAGATGAGCCAAGCTGAGACATCTCGTATGCCGTC
TTCT
>a1750r2100
TTTTTTTTTTTTTTTTTTTTTCACATAGTATCTCTTCTACACGCGCATTC
CACACCGATTCTTCGCACTCGAGCACGCTCAGGCGTACACCTCCTCAGGC
CCGGTCACGCCCGGCAAGGGATTCTGCATGGCGCGCACGCAGCGAGCCAT
CGTCCGCGAGGCGCGGGACACCGAGTCCGTCTGGTAGAACGTGTCCACGG
GGCTGGCGAAAGAAGCGGGAGCGTCCGCGCCGGCGGGCGCGGCTTCCAAG
GGCGCCGCCGCCGCCAAGCCCTCCAGA
>a1751r962
TTTTTTTTTTTTTTTTTTTTGAGCACAATCGAACTATACAGGTCAAAGAA
GAGCGAGCAGCGCCTCTCAGCACGCACCCTCCATCTCCCACATCCACGCT
GCCAAGCACTAGATCTGCAATCTTCTCCTCTCAGGCTGCCATCTCTGCCT
GTAGCTCCTCCAGCTCCAGCTCCTCCGGGGTCTTGGTCCGCCCCGCGGCA
TGCGCAGGCGCAGCAGGCAAGGCCGCGACGCGCTGCGGAGAGGGGCCAGC
AGGGACTTGGGTCGCAGGCAGCGATGCGCCAGGCACCCGCGCCACTGGCA
CCGGTGCAGGTTCCAACAGCTGAGAGTCGAGCTCCCCGGCCTCCAGCTCC
TCCAGCTCTCCCATCAGCTCGTCCTCATCCAGATCTGCGGCAGGCCCGAT
GGGGTTGCCCAGCGCCTCCTGGATCTGGCGCATGCCCTCGGTCTGATCGT
TGATGGTGTCCAGGACACGGTCAACGTCATCGATCTTCATCTCGGTCATC
ACATGCTTGGAGGCGTGCGCGGCTGCGCGCATGGCATCCACTGTCTCCAC
CACCGTGCGCTGGTTCTCCAGCATCATCTGCTGCTCGCTCACGCGCAGCA
TCTGGTTGTCCAGCTGCTCTCGCTGCTGCTCATACATCTTCTTCTTCTTC
AGCTCCAGGATGGCTCCGTGCTGGTTCTTGGCCCGAGCATAGTCCTTGGC
GCGCTCCAGAGCCAAGGCGATCTTGCGGTCCAGCACCTCCCGGCGCATCA
CCAAGAGCTCCTCCGTCTCGGAGAGTTTTTGTATGGCATCCACGGTCCGG
TTCGTGGTTTGACTACTAACTGTAGGAGCGGCATTTTTGCGTGAGGACGC
GCCAAAGAGCTTTTGGAACATCCCCCGCACGCTACGCCCCGCGACTCGCG
GGGCCGGGAGCGAGACGCCTGGGGCCTGACGCGTCTCCGGGACGCCTGCG
CAATGAAGATCCGATGCCCCCGCTACCACTCGAGCACCACAGTGGCAAAC
AATAAACTCCGGGGCTCATGTTGACAGTTGGGTGAA
>a1756r840
GCTCGGCAGGTGTACCAGGCGGAGGACTACTGCTGCATCATAGAGCACCT
CAACAAGCGCTGGCGAGTGGCGTCCCGCTGCGTGGAAGGAGAGGCCGCTC
AGGCGCAGGAGTACCTCTTGGGCCTTCCCGACAGGTTCCGCAAACTCGCG
GAGCGGTCCAAAGCCAAGAAAAAGAAGACGCCGCCCACCAACGTCGTCTT
CTCCTGGCTGTTTGACAGGGCCATTCAGATCTGAGCACGCATCTCGTATG
CCGTCTTC
>a1758r811
TCAAGCAGAAGACGGCATACGACCACGATGTTCTTGCCCTCGTTCTCTGG
CTCCTCTGCCAGCTTCAGCGCGGCGCAGACGGCCGCGCCCGACGAGATGC
CCACCAGCATGCCCTCCTCGAGGGCCAGGCGCCGGGCCATGGCAATGGCC
TCGTCAGAAGAAACCTGCTCCGTGCCATCCAGGATGGCAGTGTTCAGGTT
CTTGGGCACGAACCCTGCGCCGATACCCTGGATCTTGTGAGGTCCCGGGC
CTCCGCCGCTGATGACGGGACTCTCGCGCGGCTCCACCGCGATGAGCTTT
ACACGGGGGTTCTGCTCCTTGAGATACTCGCCCGCCCCGGAGATGGTGCC
GCCGGTCCCCACGCCCGC
>a1760r371
CAAGCTGTACACTGTTACGAAAACTATACCAGAGTGTGGGGATGTGTTTG
CGTGGGATTTGCGCTGCAGAGAGTTTTATGACGCGAAGCGCAAAGCGCTT
GACTTGCGAGTAGTCGCGTTGGCGCATTGTCAGTGCAAAGGAAGCCTGCA
TTGCGCTAGAGCTTGATTGCACAATACTTGATTACAGGAGTTCGGGGTTT
TGGACGTTGAATAGGTGCTCCTGGGGAGCCATGGGGCAAATACCTGCCGA
TGTGCTCCGGGAGTTGGAGGCAGAGGCTTACAGTGCCGTGATGAAGGCCC
TCTACGCGGGGACCTACGATTTGGAGAAGGAGGAGCTATTGACCAAGCTG
CGCGAGTCTCTGCACGTCAATCACACTATGCACGCTGAGGTTCTGGCTGC
GGTAAAAGAGGATCTGCAGGCTCTTAGAGAGGGTCGTGCGGTGGAGAGCA
ACCGTACTAGATTCCTGGCATCGGCGTCTGCTGGTGCTAGTAGGCGCACT
CCTACCAGGCCCGTGACTCTGGCACATGCGAGCTCCAAGATGCGACCCAA
CGCTACGCGCCAAAGAGCGCCCAAGCCTCAGAGCTCACGAGGCCAGCGGA
ACGACCCTTATGGATACGTTGGCCGCCGCGTCTGGAGGCATTGGTCATCC
GAGAATCCGCCATGGGTAGAAGGTTTTGTCTATGAATATGAGCCAGAGAC
TGGATTGCACAGTATTTTGTACGACCCCAACCAGGGCGAAGCGGAGACGC
TGGAGGAGGGCTTTTCATTTGTGTCTGCTGATCCTCAGGACTATGTGTTG
GGCGACTATGTCGACATCAAATCAGTGATGGGCTCCCGCCGGGTCGCTGA
CCGACCCATGGAGGTGCCCGTACCCCCCCCACAGTCTGTCGCCCCTGCTC
CATTGACAGACCGCGCGCCGAGCAAAAAGCGGAAGACCAACACCTCTGCC
GCCATTCCGCAGTTTGCTCCTTTCAACGAGGCATGGTTCAACTCCAAGAT
CACGGTGGCATCAGAGGACGAGCTGAGTGCTATGTTGGTCGTGTTGGAGA
GGCGAGAGATCGAAAGCGAGACTGAACTCAGCATGCTCCAGGAAGACATT
CTGCATCTCGTATGCCGTCTTCT
>a1765r419
GAAGACGGCATACGAGATCAGAGCCTCCTCGCTCCAGTTCTCTACGTAGA
TGAAGCGCCCCTCGTAGGCGCCGTTAAGGCGCACGTGCGTCTGGTAGGAA
ATCAGCCAGGGCACGCCCATTTCACGGAAGACCTCCCAGACCAGTGGCTC
GCGGAAGAAGGTGTTTTCGCCCCCGGGCTCGGCCCAGTTGCCGCTCATGG
AGAAGCCCTTGACGAGATAGGGCGCCACGTGGCTGGTGCGCAGCACCTTG
CCCTGCCCATTGCTGCTCACCCTGAACTTGGGCTTGGGCCAGCCCAGACT
CGTCGACCCTTTCCGCCAGACTGCTAGATTGTCGTAAAACGTGCCGTTGA
AGAGCATGCTGCAGCCTTTGACTTCTCCCCGCCCGCCTTCTGCGCTCTTG
TTGTTGGTACGAGGGCCTGTGCTGAAAATGGCTTGCGGGTTGGGGCAGTA
GAGGTCGTACACGGGTAGCAGGGCCTCATCGCTGGGGTCGGCCACGATGG
TGCCCCACCACTCGCGCCCCTCGCCGTTGTCCAACGGCGGCGGACTGCGC
ACCTGGCTCTGGGCCTCGCCCCTCACCTCTACCGCCCAGCGCACCAGCGC
TCCCCGAGGCGCCGCCTCTGCCGGCACCGTGGCTGCATACTCTCGAACGC
CGCTCTCCAGCTCCGCCGTGGCTGCTCCCTCGGGGGACAGGGTCATGGGC
AGACGCTCATCCGCCTCGTAGCCCGTCTTGTAGACGAGCTCCACGCTGTC
CACGGCCTCGCCCTGTGGCAGCACCGCCACGCGCACTTGGATGGGCTGCG
AGCCTGTGGGCTGAGGCGTTGCGGTCTGGCTGATGGACAGGACCACAGGC
GGGACCGAGGCCGCTGCGGCGTTGGGTTCGCGCGGCGTTGGATTCGTGAG
CACCGCATAGGTAGGCTGCTGCGAGCCG
>a1767r1800
AAGACGGCATACGAGATGCAAACTTACAGGCCTCACGCGGGCGCGGCTTG
GGCAAAAGAGGCGCCCAGACGCCCCCTCCCGCGCCGCTCGCGCGCGCGAC
CGTGCGCGCCAGCTTGCAGGGGTCGCACGTCCGCTCAGTCGAACAGGCTG
AAGGCGGCCTCCTCCTCCTCCTCCTCGGGCTCGGGCTCGGGGGCCTTGGC
AGCAGCGGCGGCGGGGGCGGCGCCGGCGGGGGCCGCGACGGCGAAGGCGG
AGGGGTCGGCCAGGTAGGCCTTGACCTTGTCGGCCTGGGGGAAGGAGAAC
TCGGTGGCCACCGCCACGGCGAGGGCGTTCTTGAAACCGTGCACCAGGGA
GTGAGGAGCCGAGGCCAAGGTGGGAAAGTTGAGCTGCAGCGAGGCGGCGG
CCACGTTGGCGATTCCGCGGGCGAAGGCCTCGCTGAGGTCCTCGTCGGTG
ATGTCCAGCACCTTGGGGTCGTACAGAGCGCCGTTGTCGTAGACCATCAG
AGGCACGAGGCCATAGGTGAAGGGCTTGACCCCGAGCTTGGCCAGCAGGG
TGGCCTGCGAGGCACCCACCTTCTCGCCAGCCTTGATCAGGTGCATGTCG
GACACGATCTCGACGGTACCCTTGTTGATCTTGGTGGGCACGTTGAGCGC
CTGGAAGAAGGAGGTCTGCGAGGGATCCATGCCCGTGTTGCCGGCGTAGA
TGGTCACGTCGTTGGGGGCGACGAGACCCATGCGCGCGGGGGCGCCCACC
TTGTACTCGGCCACGCGGTCGCGCAGGTCGTTCAGGTCGCCCTTGGTGAA
GATGAGACCCACGTTGCCCACCAGGAGCTCCAGCAGAGGGAGCCACTGGT
CGTTTCCGGTGCGGTCCACGTACTCGCGGATGCAGCGACGGATCATCGTG
TTCTTGCCCATGAGCACCACCGAGTCGCCGCGCAGACCCGCGCGGATGTC
CATCATCTGCTTGGAGCCCACA
>a1771r1388
AAGGGGGCCTGCCAATGAAAATGACAATCCGCTGCCTCTGGTTCTTGTTC
TCGCGATGTTTGAGCGCCAGCTGCGCAATCTGAATGGCCGTGCTCAGATG
AACATCACCCTCAACTTTCATCTGTTGCATTGCGTTCAGTACCTTGCCCA
GATCGGGCGTAGGAGTAACCAGCACTTGGGGAGAGCGACCAGCCATGCTC
ATCACCCCCACTGTGTTCTCCGGATGGTGCTGGGTCTTAGTCCCGGCCAA
CAAATTCACCGCATCCGCCTGAGCTTGAAACCTTGTTGGTGCATAGTCGC
CGTTGCGAGTAAACTCGCTGTTGTCAACGCACACGACGGTCGCCTCCATG
GTCTATATAGATCCGCGCGCCGTGCGGCACACGATCGCTAAGCTACTAGA
CTGCAGTCGACAACGGGCGCAAGGAAGGCGACGGTATTCGACACTTCTAT
TGAGCAGCAAAGTCTCTATCAGACTACCTATTCACAATGGTGCATTGCAA
TCTGAGCTACACTCGGTGCGTTTTAC
>a1772r344
CCCATTCTTTGCTGCAACGAGTTGAAATTTATAATGACATTTTAATGTTG
TATTTAGCCCATCTAGCGTAGTGCGTTGCGGCGTGCCACTCCGCGTGCAG
AGGGCCTCAAGTGGGCGGCCCGTCCTGCCTGGGGGCGGTGGCACTGCCCA
AGATGCGGGCTGGTGCACGCCATGTCCGTATATGCACTCTATGCGTGGCG
ATGTGCATGTTGGGAGTTTCTCTGGCGGCAAGCGGGAAAGGTCCGGCAAA
CCTCCTGGCCTCCCCGGACTACGCAGTGTACCATACTAGGCAAGGCGTTT
TTGATCGCTTGAAAGAGCTGGCGCGTTCCTGCCCTGATGTACTTGAGATC
TCGTCGTATACGCGGACCGTCAACGACTCCTACTCCAGCACCATTCAGAT
TGTGCAAGTGACCCCCCGAGAGTCCAAAGACACACCTGCACACGTGCTCC
GACGGCATCTTTGGAATTTCGGGCAGCACGGTCGCGAGATAGTGACCACG
GAGCTGGCTCTGTACGTCGTTTCCGCCCTGTGCGCGAAGTCTCAGGATGC
CGTCCCCGGTCTCATATCGGCAACTCCATGGCTGTCTGCGGCCTCGGTTC
GCCGGGCGCTGTCAGGCTCGCGCCTGTGGATCGTGCCCATGGAGAACGAC
CAGGGTCGTCGCGCGGTGGAGCGTGGCAAGCTCTGCGAGCGCCGCAACGG
TCGAGGCGTGGACCCCAATCGGAACTACGGCGTGGACTGGGGCCAGAAGG
AGTCGGACATCTCGTATGCCGTCTTCT
>a1784r543
CAAGCAGAAGACGGCATACGAAATCATCTTTGCAAACAAACCCAGCGCTC
ACTGCTTCTCAGCCTGCTCCTTGCGCAACGCCTCCTCCAGGAGCGCCTCG
GAGCGAGCCCACAGCTCCTGGCCCAAGCCCTCCTGCATGAGCTTGCCCAC
CGGCAGCTTCTCGCGGCAGCCGTCCAGGTAGGCGCCGCCGCGGCCCTCCA
GCTCCGGGGCCAGAGCTGCGTACACCGAGGTGGACGCGCCCTGCGGGATG
CTCTTGGTCCCGGGGATCAGGTGCATATTCACCACCCAGCGGAGCAGCGT
CTGCGTCACGGAGCCCATGT
>a1786r426
GAAGACGGCATACGAGATCTCTGCCTCGAGCAATCTACAACAATCTACGA
AAATCCCAGTCCGGGCGGCGGCGGGAGCTCTGGGCCGGACCCGCCCTCAG
CGGCATCCCTACATGCACATGCCCATGGAGGCGGCCTCCAGCGGCTTGGC
GCCCTCGTACATCATCTGGGGCTGGAGGTACAGCTCGGGCTCCGCTCCGG
CGCAGGAGCAAGCGCCTCCGGGACTGGCGCCCAGCGCCCCCCCCCGCGCG
GCTGCGGCGGCTGCCTTCTTGGCTGCGCTCTGCGCTCCCCGGCCCGCGCC
CGGAGCGGGCGGGGGGTGGTTGTGCTGGCCGTCGTAGGTGGTGGCCAGCA
GGCGGGGGTCCCTCTGAGAGCGCTCCACCTGCTTCCTGACGGCACAGCCC
GGGAAGGTGCACTTGTAGTAGGAACGCGGGCAGGAGGAGGACTTGACCAT
TTTCTGGCCGTACTTGCGCCAGCGGTAGCCGTCGTCCACGGAGCTGGCCT
CGGTCTCCAACTCCACCACGCTCCGGTCCGGGAGGTTGGCCAGATGCGCC
ACGTGAGATCCGGTCAGTCCCGAGCGACTTGCCACGGGCGTGGCTCCGAG
AGGAGAGGGAGAGAGCAGCGCCCCTCCCGGGCCCAGCCCGCAGGCAGGCA
CCCCTCCGGGCGTCTGGCTGTCCTCCTCCTCCTCCGCTCTGGACGACCCC
CAGTGAGAAGAAACGCCTCCGCCGTCCTCCACGGAGGACGACCCTCGATG
CCCCCTCCCCGCCCCCGACCCCAGCA
>a1788r1444
GAAGACGGCATACGAGATCCCGTGGCGCGCAGCCACGTCCTGCCCAACAG
GGGGCGCATCTCGGTCGAGGGTAGGAGCAAAAAGTCGGCGGGTACTATTT
CAGCCCCTACGCGCACCGGAACATTGTGGCAGGCTCCGGCGAGCTGACCC
ACGGTGCCATCGGCGGTGACGTATTCTTCGTGGCACGGCGTGATGGTCAA
TCGTAGGCGTCGAGCCAAGGACTCCGACATGTAACTGTGGTCTGCTCCCG
AACCGATCTCCATTGGTACGCGTTTGTTTGGTCCTATCCATGTGTCGACC
ACCAGTGGGGGCGGTGGAGCCCTGAGTTGTGGTTCTCGTCCATGACGGGT
GTCTCTTACATGTTCACCTTCAATCGCCTTTGCAGGAGTGGGCTGCGCGT
CCATGTATTGCCCGTCTATTCCAGCCCACGGCTCCTCCCAGGTCGGGGGG
GTGCATGACTCCAGCGGGGCTTTGGGTTGCGATGCTCGCAGCTGTTTGAC
CGTTGGAGGGTTGAGTCGAGCCGCCGTGGGACATTCCCGGGCCATGTGGC
CGGATTTTCCGCAGTGGAAGCACGCTCCGGGTGCGTAGCTGGGGCGTGGG
GCTCTCTCCTCCCGGGGGCGAGGGAGTCGGTATGGGGCGGACTGGGGTGA
GGGATGGCTGTTGCGGACCTGGGCTTGGCTGGGGCTCATGTGGGAATGGT
CGAACTCCGCTGCTTGGTTCAGGATTTCATAGAAGTCTTCGGCCGGGGTT
TCCGCCGGGCGGTATCCCGCTTGATTGAGTAGACTTTGCATGTTCGCGTC
CAGGAGGCCGTAGAAGAGGGTCTGGTACTGCTGCTCGTCTCTTGGGTACA
GGTCCCTGGTGGAGCTGTACAATGTTACTGTCTCTTGTATTGACGTCGGT
GGTCGACGGACACTCTGTATGATCGTTCTTACTAAGAGGAGGTCCTCGGG
TATGCGCACGTACTCACTCCTGAACGCCTTCAGAAACTCCTCGACGCTCC
CCAGCCTGCCTCGGCTGTGCCTCCAGTCGGCCGCCGCGCCCTGGAGTCGC
TGTAACGCGTACTGCAGTAACACGCTTGGGCTAAGTTCCTCGATGGCTGC
CACTTCCATGTAGGTTTCGCAGGCTCGGAGCCAGCGCAGGGCCTCCATGG
GTCCCTCCGTTCCTCGAAACACGGGAGGTAGGAGGTCGGAGAAACTGGGT
AGGCGGGTGCGGTCCGACCTTCGGCCTCCTTGGCTAGTCTCCTCGGATTC
TTCTGGCTCCACGACTGTCCTGAGTCGCGACGAGCGGCGATTTTCCGGTT
CATGCATTATATTCAGCGTTCCTTGCGGATTGCGACAAGCACTCTGGGAT
TTTTTGTTTTGTTTTGTCTATCGCAGCAGACACTTGTTTCGGCGCACTGA
CAAACGTCTAAAGTGCTCTGACAAACGCCAGGGGAAAGGAGGGCTTCAGG
AAATTACACACGCGTTGTTGGACTCTATTTTGCGGAAGGGATTCAGGGGG
GGGTAAGCACCCACTATGTCAAAAAAAAGATTCAACGGCGTACCCCTCGA
GTCGCCTTAGTTCCGGACAGCCATGTCCTAGTTCACAGACATGCGGGGTC
T
>a1806r1385
CGAGATTTTTTTTTTTTTTTTTTTCCACAAATCCTCTTTGCATGGGATGC
TCGAGCACATCGCCGTCCACCCCTGGCTCGCGCCGTCTCCCCCTCCCAGC
TCAGAGCACGGACTCCTTGAGGATGTCGTAGGGGATGGGAGTGATGGTGT
TCAGCTGGGCGTTGGCGATGATGAAGCCCTCGGTGCGGGGGCCCTTGGGC
AGGCGCTTGAAGGCACCCTTGGGGAGGGTCTCTCCGCGGGCCTGGGCCTC
CTTGGTCGCCTGGCGCGCGGCCTTGACGCGCAGCTCCATGTCCTCGCGGC
AGCGGGAGGGCTGCACGTGCTCGATGCGCACGTGGATGCGCTTGGCAATG
ATGCGGCCATTGACGGCTTTGTTGACCTCCACGCCGATGGCACGACGGGT
CACGTTCCACACGCGCCCGGTGCGGCCGTGGTAGAACTTGTGGGGCATGC
CCTTGTGGACGGCGCCGTTCACCTTGATGTCGACATAGTCGCCCACCTTG
TAGGTGCGCAGGTACACCGACAGAGGGATGTACCCCTTGCTCCGGAAAGC
CCGGGCAAACTTGTAGCGAGTGCCGCAGCGATAACCCTGGCCGCCCGGCA
TCTTGTCTAGCCTAGTATGGGAGAAGGGACGTCGAAAGAGGAAGTGGGGG
GAGAGGGAAGGCAGTTTTCCCTGCCCCAGGCGGACCT
>a1807r428
AAGACGGCATACGAGATGCCCTTCACCGATGCAGTTCATTGGGGTTCCTT
GGCGCATTTAAGCTGCCATCTCACCCAGGAGCACTACAAAACTCCCTACT
CGCCCACCCACCGTCGCCTCCGCACATACATGTTTTTATTTTGTATGTCG
TAGGTGCGTGCATGCAAAGCGTCAAAGACATGTCGGAGAGGCTATCGGGG
GGAGAGGCCTCGGCCAGTATCATGGTTCCCCCCAACAGGCTTGAGGAAGC
TGAGACAGGAATCAGCGATGATGAGACACTAGGCTATGATGCAAGAAGAA
AGATAACTTTTAATTTAGATTTGGAGTACGACCCTATCGCGGGTCTGAGT
CCACGTAGGTGTGAGAGAGTGACACCCGCGTCTTCGGAAGCCGAGTTCTT
GGAGTTTCCTTGCGGGTAGAGGGCATGGCTGTTCATTAGCAAAGTGCTGA
CTAGGCACATCAGCGACACCGCAATGGTTGCGTTTGCTACTAAACGCTAC
CGCGGAGTCGAGAAGCGAACGAGTTGAGCTGCAGCATGGGTGTTGGTTGG
GCACACCTGTCTTGCGCGTACTATTCGTTTCATGTTATCTCGCTTCCAGT
GCATCTTTGTATTCCGCATTGCAGAACCCAAGCATTTTCATTGCACTCGT
CGGCAATTTTGTTTTATAATCTGAGTTTGCCTCAAAGCTGCCGTGTATTG
TAAAAAGGAAGTACCAGAGCTGGACAGGCGGACATTGCCGAGCACCATGT
GGGACAGGCATTCAATGAAATGACGCTTCACTCACGCCACCACAGCCTGC
GCCTCCTTCTTGCGAAGCAGGGCCTGCCTAGCAGCAAGGGCTCTTTGCAG
GGCCAGGGCTCTCTTGGCGTCGCGAGCCTCCTTAGAGTCGGGGACTTTGT
CCTGCCGGCGGTAGACGCCCGCCCAGCCTCCGCCCCCCCCACTGTAGTAG
TCCATCGGATACGTGGGTCCCTCTGGGGCTAGCTCCAGCTCCCCTCCCTC
CCCTTCCTTCGGCGCCCAGTCGGCCCGAGCCAAGTCCAACGCCACGAACG
CCTCGTAGGGATTGAGCGTAGGCTTGGAGAACTCATCCCCCCAGTCGATA
GACAGCCTGGGACAAGCGACTTGCACCCACACGTCGACGCTGGCCTCCAT
GCTGCGCAGCTTGGCTGGAGACAGTTCCGACATGAGCACTCTCGCAGGCT
CGGCCCTTCCCGAGTCTCGCACGGCTTCTGCTAATCGCTCCAGCAAGGCT
GGATTCCCCTGCCGGCCGAGAGTGCCCAGTACAAGTGCCCAGGTTTGACC
CCGGGAGGCTAGCTGACAGGCCTCCCAACGACTGCGTCGCATGCCCGCGT
GATCATAGCGCTCTCGCGAGAGGCGGCGCGCGTAGGGGTCATAGCGCCAG
GCGGGAACGCCGGGGTTGGCCAGC
>a1812r1711
CGCCGTGCCCCCCCCAGCCGCCGTAGGTGTCGATGATGATCTTGCGACCG
GTGAGTCCGGCGTCTCCGTGGGGTCCGCCGATGACGAAGCGGCCCGAGGG
GTTGAGGTGGAAGATGGTCTTGTCGTCCAGGTACTGGGCGGGGATGACGG
GCTTGATCACATGCTCCATGAGATCGTCGGAGATCTTATCGTTGCTCACG
TCGGGCGAGTGCTGGGTAGAAATGAGCACCGTGTGCACGCGAATCGGCAC
CACAGCACCGCCATCCTTGCGGTACTCCACCGTCACCTGCGTCTTGCCGT
CGGGCCGCAGCCAGGGCAGCGTGCCGTCCTTGCGAGCCTCCGTCAGGCGG
TAGCCCAGCTTGGTCGCCAGAACGTGAGTCAGGGGCATGAGTTCCTCCGT
CTCGTCCGTGGCGTAGCCGAACATGTGGCCCTGGTCGCCCGCGCCGATCT
GCTCCAGAGTCTTGGTGCCCATGCCGTGCACGCCCTGCCCGATCTCGGGG
GACTGCTCTTCGAGGTGCACCAGAACCTTGCACTTTTCGGCGTCCAGGCC
AACATCATCC
>a1814r463
ATGCAATCTGCGTGATCTTCGCATCAGTGTCTTTACCTCATCGCATGTCC
TACTCTGCCTCTTGTAATTGCTAATTAGCTCCTGGGGGTGCCAGTGCTTT
GGCATGTTGCGTCGGATGGCGACAGCTCTCAGGGTTGCGCGCGTTCCGCG
CCATGCGGGATCCATGAGTGGCGGAAGCCTTGCTTCCGGTGGCACCCTCC
CTCGTGCTCGCCCCTTGAGCAGGACGGCGCTCGGTGCTCGGTCGCTCCAG
TCCCTGCGCGGCCCCCTGGTGTGCGGCTCGCTGCTCCCACTGTCCGCGCG
GGAGTCCGGGGGCGTGCGTTGCCGCAGCGCTGCAGCGGGCGGCTCCGGGG
AGGTGCACACTTACCAGGCTGAAGTGGACCGCCTGCTGGACATGATTGTG
AACTCGCTCTACTCCAATCGCGAGGTCTTCATCCGCGAGCTGGTGTCCAA
CGCCTCTGATGCACTGGACAAGATGCGTCTGCAAGCCCTCCAGAACGCGG
ACGAGTACAAGACGGGAGACGCATTGGAGATTCGGATATCATGCGACCGC
GACCGGCGCGAGATTGTGATCGAGGACACCGGCATCGGATCTCGTATGCC
GTCTTCT
>a1817r143
CAAGCAGAAGACGGCATACGAGGATGAGAGGCGAGAGGCAAGAAACAGAG
TGACCGTGAAAATACAGAGAAACCCATGGATCTGAGGCTACGCCTGATCA
AAGAAAAGGTGCCGACTCGGGCGCCCCGCAGAGATGAGAGGCCTGACTGC
TGCAGGTGGCGAAATCATTGAATCTATTGGCATTCCCACCACACCCAGTC
CAATTAAACTGCCGACACTTCTGGGATTCCTTGTCATAGTACCAGCGAAT
CAGGCTCCGGGCGCACGTCCCCTCGTCTGGCGCCTCATCGCACATGGCGT
GCACCTCCGTCTCGGGCGAGACAAGGGGCGGGCTAGGAGCGGGCAAGGGG
GGGGGCGGAGGGACTTGCGGGATGCACGACCCACATGTCCTGCGACAGTA
TTGACCCTCAACCAGCCAGGAATCTTGGCACTTGCCCCACATCTTCTGCT
GCGCGCAGCTGTTAGAGTCGGGTTGCACGTCCACACACGTCTCTACAGGC
GCGCTGCGCGGCGGTTCCGCCTGGATCGCTACTTGGTCATCCTGCGTGGC
TTCGGCGATGGATAACCCGGGTTCTTCGCTCCAGGCCGCTTCATCGGGGG
CCAGCGTCTTGCCGATTGCAAACATGCGCAGCTTGCGAAGGGGGCCTTGC
TCTTCTGCGCCGTCACTCTCGCTGTCCTCCTGAAGCACTGCGTCGTGATT
TGCACGTTCGCGCTCGGCTTGAGCTGACAGCTCCGCCAGCGTCGGCGGGG
CCTCTGCAGCCTCGTCGCCGGACTCCCACTGCGAGGCAGGTGGGAGGGAA
GCAATCGCTGCAAACTCCTGAATGGGAGTCGAGGGAGTGGAAAGCTCGGG
GAGCGTCTCAGGCTGCTGGTCTGTTGGCGCTGGGTCCGGAGTGGCGGCCT
GGGAGATATCCGCGGGTGCATATGAAGGCAGGGCGGGGAGAGGAGGCAGC
GATGGGGAGGCTGGCTCAGGTGTGGCGGCCCGACTGGGTTCCTCTGTTGG
CATCACAGGCGAGATGTCCGCGGCTGGATCTGTATCCGCGACAGGCTGAG
ATTGGACTCTAGACGATGGGGAGGCGGGAACAGGAGGGAGCGACGGGCCA
GGCGGGGATGAGGGGCTAGGCGGAGGAGACCTAGACGGGGTGGGCTCCTC
CACCCCCGTGATAGCTGTCATGCCCTCTGGCAGCGTTGAGAAGACGGTGT
AGCAGTAGGATCCAGACCACACACACTTGCCAGCCTGCGTGCGCGAGTGC
TGGCAGTCGTCTTTGCTCATCGACTCGCACGTGCTGGCCAGCGCCTGTGG
GACCAGGGCCCAAACTCCGAGCATGAGCAGGGAGAGCGTTGTGAGTCGGA
TCCGTGCCGGGGGCTCTGCACTGGCAGCGCATCGCCGTTGGTGTGCCGCA
GGGCGCATTATAAGATAGAGCAAAGCCTTCTGGCGCCGGTATCTGCGATG
CTTGCACGGAGAGGGGGCGTCCTGGACGGGCTGAGCACCGGGCCTAGGTA
CCACGCCTGGCGCGTAGAAGCAGCACGGAGCGGGATGTGCAGCGCACAGA
AGACTCAAATTTAGTTCATTCACGCATATAATGTTATAAATTCAAAACCA
CACAAAGGTAAAACGCAGTACGAGTCTGCACAACTCAAATCGAAGCCTCG
TCCGATTCTCTGGGTTGGCACAAAGTGCCGGGCCGCAGCGTTCGATGTGT
CCTGGAGTACGAGGCTAACCGCGCCGTTGGCCGCCCATGACCGGGTTCCT
TCGCTGCGCGTGAGTGAAATTGGAACGCGCAGATAATTAAATCATTTGTA
AAGCAATTGTGTCGGTGCGTTGTGAAAGTGCGAGTTCGTTTAGCATTCAT
GTGTCTGTTGCAAATTCTGGCGGACTCGCCAATAATAATTGCCTCGCACG
ACGATCATCCGGACACTGTTGCGGAGGCGCGCTAGCACCCTCCCCAGCTG
AATATAGAAAGAAATGCCACTGTGCTAGCCATTAATTGTTATTGGGGCAT
TTAAAAACGCGCTTCCACACATTCAGACCTCGGCAGGTGAGGGCTCCTTT
CCAAGCGCGCGGGACAGCTGGTCAATGGCTTCATCGTCTGAAGCCGCTTG
TTCGTCCACTTCCCGCAGCGGATCCAGGGGGAATCCACTTTTAGCGTCCT
CTGGAAACAAACTGCATACGCATGAAAATTCAAAGTAATGAGCAGGGTTT
TCATTGCGAAATAGACGTACCGAATCTGTTGTCGCCTCCTTCAAGGATGA
CTACCACCGCCAGATTGTCCCCACGTGGCGCCCGATTCTCCCCACGTGAC
GCCCGATTCTCCCCGCGCATCGATTGAATA
>a1819r1195
TTTTTTTTTTTTTTTTTTTTGCTCACGAGGGGTTTACAGCAGTGGCGCAC
ATACTCAATCTAATGGCTACGCTTCCACTCCTCCAGAGCAGCCTTCTCAG
AATCCGTCAGGTTGTACTTGCCAACAATGTCGTGCAAAGCCTTGCTGGAA
GCCTCCTTCGCGCTCTTGGCGCCTTCCGTATCATGGTGCTCGGCCTCCTC
CTGAACGCGCTTCAGCAGCTTGCGCAGAATGCGCTCCTCCTCCTTCTTGA
AGTAAATGGTCTCGGCGGCGCGCTCTCGGTCATCGAATGCTTGGATCCCG
CTGTAGGCGCGCTGGCCAAGGGTAGCCTGCACGCGAGGCAGGACCGGCGC
AACGCGGGAGAATACCGAGCGCAGCATGATAAAAGCCCAGAGACTGTTAA
ACAAACAAATCAATAACGTGTGAGGTGGTGGAGTGTTGTCTGAATCAGCG
GTTCCTCT
>a1824r1347
GCAGTGAGCAACAAGTACACCTCGCACGACCGTCTCATGCTGCTCGGCGC
CCTCGAGGCCAGCGCCTCCGTCGCAGCCCTCATTAATCGCGAACCACGCC
TCTGCAAGTCTACTCTGCTGCTTGTGCCGACTGTGGACTCGGTCGCCATT
CTAAAGGCATCATCCCACTTCACTGATGCGGACAAAGCCACCCCTGTCAA
CATAGAGGCTGCCCGTGCGTTCAGCCCCATTCTTAATATCCCAAAAGATC
CGCCATACTTTCCTGATGTACTTGTTGTGGATATGCCGTCTCCCCACTCT
CGACAAGCCAGCGTTTCTGTTCGCTATCATGCTGAGCTTGAGATGGCCAC
GCAGGGCAAGAGCCTGGCACTGCTGCACAATCTCTGTTTGTCGACAGGAA
GTGATTCCAACCCTAACGAAATCTTCATTTCCTTTCTCCTCAAGACCATA
TGCTCCCACTGGAATGCTGAGAATGGCTGCACTCCGCAATCATCACCGCA
GCTCCCATCTGTAGTGCGGCTGCAGGAGCGTGTATAACCCAGAGTGTTGG
CGCATTTTGCTGACCGGCACAATTATGGAGAGCAATGTTGCATACGTGCA
GCAGCAGTTAGAACAATTTTAATACTTGCAGATACTATCAAAAAAAAAAA
AAAAAAAAA
>a1834r470
CAAGCAGAAGACGGCATACGAAGACAACTTGCGCTACTTTAACGTGATTA
TCCAGGGCCCCCAGTCCTCGCCTTACGAAGGCGGCGTGTTCCGTCTGGAG
CTCTTCCTCCCGGAGGACTACCCCATGGCGGCGCCCAAGGTTCGGTATCT
GACTCGGATCTACCACCCCAATGTGGACAAGCTCGGGCGCATCTGCTTGG
ACATTCTCAAGGACAAGTGGAGCCCTGCGCTCCAAATCCGGACCGTGCTG
CTGAGCATCTCGTATGCCGTCTTC
>a1839r2111
CCGAGGACGTGGGCGAGGACTACCCCGTGGAGGAGATCGAGGGCGAGAGG
CGCCCCTTTGTGGCTCTCCTGGACACGGGATTGAAGCGCACCAGCACGGG
CTCCAAGGTCTTCGCGGCCCTCAAGGGCGCCCTGGACGGCGGCCTGGACG
TGCCTCACTCCGAGAAGCGCTTCGTGGGCTACTCCCGCGAGTCCAAGAGC
CTCGATGCGGACGTCCTCCGCAAGCACATCTTCGGCGGGCACGTTGGCGA
GTACATGGAATCCATGGCGGAGGAGGACGAGGAGAAGTTCAAGCGCCACT
TCAGCCGCTACATCAAGGCCGGCCTGGAGGCGGACGGCCTGGAGGCCCTC
TACACCAAGGTCCACGCCGCCATCCGCGCCGATCCTGCCGTGGCGAAGAA
GGCTCGCTCCAAGCCTGCCAAGGCTGGCGCCTGGAAGACTCCCAAGAGCA
CCTACGAGGAGCGCAAGGAGAGGCTCAAGGCGAAGCTGGCCGAGCTGATG
GCTTGATCGGCGGGGGGG
>a1840r1396
TTTTTTTTTTTTTTTTTTTGGCAGAACTCTCTTACAGACACTGAACAACA
CTGGCATGAAATGCAGACCATGGATGCGATCAGGCTCGCCTCCTTACTTT
TTCTTCTTCTTCTTCTTGGAGCTGTCCGAAACCGTCATGCTGCGCATGGA
TTTTTCCGCTTCCAAGATGGCTGCCACCTTCTTCCTGCTTGCGGAGTCTT
TGATCTTGATGCCTCGAACCGTCTTGTTGCGCTTCAACTTGATGCCCTTG
AACTTTTTGAGCTTGCTGGTGCTCGCCATCGCCGTGTCGCCGCCATCTTT
TGGTGCAGCCTTAACTTTCATCATCTTGGACTTTTGTACGGCGATGTGGT
GTTTGGCCTTCTCGACCTCCATGCTATGCAACACCTTGCGGGCAGACTTG
CGGTTTTTGCGCGCCATGCTGGCAGACCCAGAGGCGCTTAGCGTGCTGTC
CTCTCCCCCCCTCCACTCTAAACTCTAAATCTCAGACACATCGTGCGCGC
TCCGAGCAGAAACGAAATCATCGCGGCGCAACTGCCCGCCCGCGTCGGGG
CGCGAGCGCGCGCGCATGAGTGGTGCATGCCGCCCACCCCCTAGTACATG
CGCCTGGCCAGCGCCTTCTTCACAGACGACCCGGGATTGTAGTCCTCGTC
CTCGTCCTCGCCCGTCCTGGCTCGTCGTTTTCTGGAGGCCACCGAAGACC
CCCTCCTCCCCCGCTCCAGGGACGCCGAGGCACTGGCCACGGCGGAGCTG
GGCGCGG
>a1845r574
AGAGGAATTGATGTTTTTAAAATTGATATAATTGGGACGATAGCGCTGGC
CGATCTGCAACTTGATAATACATTGGTAATGACTCTGTGCAGCCTAGGTG
TCAAGTGTGGAGGCCAGGGGTTTGAAGCAAAATAATGCCACGCTGGTCCT
ACAACATCACGATCGCGGCCAATAATGTTACATTTTCCAATCTATAATGT
TTGGGAGCTCAGCGAAGGGGTCCTCGTTGAAGTGAAACTTCGGGACAGCG
CCAGACGCGGCAACACTGGATTGTGAGTCATCATTTCAGACATACTGCGT
CATCCAATTCTAGAACCGCGCTCAAACACTAATAAAGGCGCGCCCCATGC
TGCGAACAACCATGCTAATAACATTGCAGAGAGTTGCTCGAGCATCGCAT
AGATCGGTATCTCTTTCTGTATCGCCGAGAAACAGGCTATCTAATTTGGG
TGCGCCATCTACAGTCCGGCCACAACTGCTGCATCTGGGTTTTCGTGGAT
TTGCAAGCATGTCTTCTATTTATGACTTCACCGTCAAGGACGCCGATGAC
AAGGACGTGTCCATAACCGAATACAAGAATAAAGTGTTGCTGATTGTGAA
TGTTGCGTCCAAGTGCGGGTTCACTCCTCAGTACGCCGAGCTCGAGCAGC
TCCAGCAGGAGTTTGGGGCGCAGGGCTTCGACGTGCTGGGCTTTCCATGC
AACCAGTTCATGAACCAGGAGCCTGGGGACTCGTGCTCCATCCGCGACGC
TGCGCGGGCCAAGCACGGCGCCACCTTTCCCATGTTTGCCAAGATCAAGG
TGAACGGTTCCGAAGCCGACCCCTTGTACAAGTGGCTCAAGGAGCAGAAG
GGCGGCATTCTGACCTCTGCCATCAAGTGGAACTTTGCCAAGTTTTTGGT
GGATCGCCAGGGCATCTCGTATGCCGTCTTC
>a1850r360
CAAGCAGAAGCCGGCATACGAGATCCGCCTCCTCCTCCAGCCCGTGCGTG
GCAGCGTCCGCCCAGGCCAGCGCCAGCTGCCCGCCCTGCTCCAGCACCTG
GGCCCTGTCCCGGGCGGCGCCCAGGAAGAGCGCGGCGTGGAGCCTGCCCA
CCGCGTCGCCCCTGCCCTCGGCCATCTTCTTCATCTTGCCCAGCTTGTCC
AGCGCGCCCGTGATCAGGTACAAAAAGGCCAGCCGGTCGTAGGCCCGCGT
CCGCTGGTACGCGTACTCCACCACCCCCACGTTGCCCGCCCGGAGGGCCT
CGGCTCCCAGCCGCGCCCACGACGCGGGGTCGTCCAGCGCCTGCGCCGCC
>a1851r521
TAAAAATTCTCTCATTGACCTATCATCCCTGTTAGTATGATGGCGCGGAG
CATGTATCATGCACGACGGTGCGTGCGTGGCTATCAACGATACCTTCGCG
CAAGCTGTACTCCATCCCACACCGCAGTCTTGCTGCTACAACTGTGCTTG
TTTTGTTGTCTTTTTATCGCATTGTCGATGGACTAGTGTTACGCAGCATG
GTGACTTGAGATCGGAAAGGACATGTCGGAGCCGGGCACCAAATTGGAGA
AGGCTGCTCGCAAGCCGACACCTGCAAAAGCAGCCAAGCCCAAGCGCGCC
TCTGACGATGTAGCGGCAGCGAAACGACCAAAGACGGATGTGAAGGCTGC
TGGGAAGCAGGAGATAGAGGAGGAAGACGTGGAAAGCACAAACGTCAAGG
GCTACCTCGCCAAAGATTTGCAAGTGATGATGTATGGCTTTGGGGACGAT
GTGGCCCCCCTGCCCGAGACGGTGGATCTAGTGGAGGATATCGTGCTGGA
GTACGCAACTGCCCTTCTGGCTCGGGCCCTGGAAGGCGCCTCTGGGCGTG
CCAAGGCTCGTGCTGGGGCCAGAGGAGGGGTGGCGACTGCGTTGGGCCCC
GAAGACATTCTCTTTCTGGTGCGCAAGGATGCGCGCAAGTTTTCTCGCGT
GCAGGAGCTGTTGAGCATGCAGGAGGAGATCAAAAAGGCATCTCGTATGC
CGTCTTC
>a1871r2197
TCGGCTGGGAGAGTACCGCGCCTTTGCGGGCGGGGCCAAGGACGACACCA
GGATCGCGCGGTTTCCGCCCGTTGCTGCACCGCAGCCCTTGAGACCCATC
GTGCTGGACTTGGCCTTCAACGAGGTTCGCTTTCCCAACCTAGACCGCCG
CCTGGGGGCGGAGGGCAAGGCCGCCAAGAAGCTTGGACTGTTTGGCTGGT
GATGGAACAGAGCGCAGCGAGGGCCGGGTGCAGAGAGTGGCGTGGTGTCT
GGAGCACGTGCTCTGGTGTGCTCGGAATCGACGAGCAAAGCGTGCGTCAT
GCTTTATTTCCCCCGACATTTTGAAGCTCCCGCTATGCAGTCATCGGTTG
GGTCGAAATTACATCGCTGCGGACTGAGATTCTTGCATTCAGAAACGTGT
TGGAGGGCATGCACAATGGCACCAGGGGGGGGGGCTTGGCAGGTGCTGCA
ATGAAACATCAGTAGGGGGGGATGGAAGAATATCAAGTGTTCATGAGTGG
ATGGAATACCCGGCGGGGGCAATGCAGCGATGTCATCTGTAGGCAAGTCT
TCAACCAATGGTATGCACATGCACGTTGGGGAACATGTGCTTCCAGGAGA
ACAGGTTGTCAAAGTTGAAGTGGGGGTTTTGGTGGAAGCTGTGGTAGGTC
TTAGGATCCAAGAGCTCGGTAAAACGGCTGTT
>a1876r643
GCCAGCCGCAGCCCGCTCCCCTTCCCCCGCTCTCCCACCAACCCGGCCCC
CCCTCGCACTCGCCCCGCCTCGCGGCGCCCCATGCAAACGTGGCGGAGGC
CGCGCCCCCGACCCCGCGGAAGGACGGCGGAGCAGGGAGCGGCGCCGGGA
GCGCCGCCTTCCGCTGGTCCCGCGGCGCGTCTAGCGGTAGCGGCGGAAGA
CCTTGCGCTGCGTCCGGCGCCACATGGCGCGGCGAGAGGGACGGGCATGG
GCGTAGCCGTGGCCCTTGCCGCCGAGCCCACGGTGCTTCTTGCCGGCGCT
GGTCAGGCCGTGGCCCTCGCGGTGCTTGTGCACGGGGTTGCAGATCCAGT
TGATGCGGGCATCGTTGCGGATAGCGGTGTGGGCGGGGTCCACCAGGATA
ACCTCGTAGTACTTGTGAGAGGCATCCTGGTTCACCCAGTAGGAGTTGAG
CACGCGAAGACCGCGGCAGGCGCGACCCACGCGACCCTCGGCGATGGACT
GCAGGTTGCGACGGGGCTTGAGCTGCGTGATACCCTGGTTGACGGGCTTG
CCGTACACGATGCCCTTGGAGACGGGCTTCTTGCGGCCACCGCGGCGCAC
GCGCACGCGGTAAATGACGTAGCCCTGCTTGGCCTTGTACCCCATGCGGC
GAGCCTTGTCCGGGCGGCTAGGGCCGGTCAGACGCATAATGCGGGGGAGC
TGGCGGAACTCCCAGCACCGCACGCGGAGTAAGAAGCGCAGCACATCGGA
CTGCTTCTTCTTCCACAACTCC
>a1878r2892
CAAGCAGAAGACGGCATACGAGGGTGTAGAGCTGCTTGCCCTCCGCCAGG
TCCCACAGCATGGCAGCTCCGTCCTTGCCGCCCGAGGCGCAGAGCGAGCC
GTCGGGAGAGATAGTGACGGCGTTCACGTAGCCGCGGTGGCCCAGGAGGG
TGGCGCGGAGCTTGCAGGAGACGAGGTCCCAGATCTTCACCGACCGATCC
CACGAGGCAGACACAACCACGGGGGAAGTGCTCACGGGAGAGAAGCGCAC
GCAGGACACCCAGTCGGAGTGTCCCGAGGGCTCTGCCATGGTGTACTTGC
AGTCCGCCACCGTGTTCCACAGCTTGATGGTACGGTCGCGAGAGCCAGAC
AGAATCTGGCGGTTATCCACGGAGAAGGCCACCGACAGCACGTCCTTGGT
GTGGCCCACGAAGCGGCGCGTGGTGGTGCCAGACTTGAGCTCCCACAGAC
GCAGGGTGCTGTCCCAGGAGCCAGAGAGGCAGAACTTGCCATCGCTGCTC
AGCACCACGTCCTGAACGTAGTGGGAGTGGCCATGCAAGGCCTTGTGTGC
GTGGCCGTACTCGCTGCCCTCGCCGCGGGTCAGGGT
>a1885r217
TCAAGCAGAAGACGGCATACGACGCGTTGCAAAAGGCACAGCTCATGCCT
CTCCCTATCCCCCTTCCCCCGCTCGCTCCCTCCCCAGCGCCGCCTCCAGG
CGCGCCAATCGCGCGGCCTCCCACTCCAAGGCCAGGGCCGCGGCCCGGGT
CTCGTCCAGCTCCGGCCGCGAGCACCGAATGCGCTGGAACTGATCCTGCA
CCCCCCTCTCCGCCTCGCGACGGGAGGGCGGGGAGAGGGGCTCCGGGGGG
GTTGGAGAGACGGCGTCGGCAGAAGAGCTCGACCTAGTTTGCGCGTCCTG
ATCAGCAACGCCCGCATCGACCCCTCCGTCCCGCCCAGCATCTCGTCCTT
CACCTGGCTCGTCCAGCCCCTCTGCCACGTCCGCCATCATCAC
>a1890r234
CGGCGGGGGCCGGTGCGGGCATCATCGCCATGTCCACGACCTACCCCCTG
GACATGGTCCGCGGCCGTATCAGCGTTCAGACGGCGGGCCAGGCGCCCAT
GTACCGCGGCATGGGCCACGCCATCAGCGTGATTGTGCGCCAGGAGGGTG
TGCTGGCGTTGTGGCGCGGCTGGCTGCCTTCCGTCATCGGCGTGGTCCCA
TACGTGGGCCTCAACTTTGCGGTGTACGAGACGCTCATCTCGTATGCCGT
CTTCT
>a1894r1778
GAAGACGGCATACGAGATGCCGGCCTTGGAGTCCACGATGGAGGAGCGCT
TGTCGCCGATGAAGTCGGCGGACACCACGTCCTGATCGGTGAAGCCCAGA
ATGCCCTTGAGCTCGTTCTCGCTCGCCTTCTTCAGCGTGGCCATGATATC
TGCGTACTTGGCGGGCTTGGCCAGGTTCACGGTCAGGTCCACCACGGACA
CGTCCAGAGTAGGCACGCGGAAGGCCATGCCCGTGAGCTTCCCGTTGAGC
TCCGGAAGCACCTGCCCCACGGCCTTGGCAGCGCCCGTGGACGAGGGGAT
GATGTTGTTTCCCGCAGCGCGCCCGCCGCGCCAGTCCTTCTTCGAGGGGC
CGTCCACCGTCTTCTGGGTGGCCGTCGTGGCGTGCACGGTGGTCATCAGG
CCGTCCTTGATGC
>a1896r1175
CAAGCAGAAGACGGCATACGAGTGGGGCGCATGGGAGGGCATGACAGAGG
ATGGGGATGCAGCGCACAGGACGGACTGGACGCCGCGCTGATACGTCGTG
ATTTGGAGTGGAGAGCGCGGGGGAAGGTTGCGTTTGAGTTGGGCGCCAGC
GGGGGTGCTCCGGTCGCGCAGCAGATGCCAAAGGATGAGCACCGAGTCGT
ACTCACCACGAGACAGGGCGGCAGATCCTCCCTGGCTTCTGCGAGCGGCC
CGGGAGCGCGCTGGTCGGAATGCGTCACAAGGCGGGAGTGAAGCAATACA
GGGTGACGGCGGGAGGGAAAAACTTTCACAAGGACGGGACGGGAAAGTAG
CTGGGCGGAGAAGTTGTCACACTGCTAGGGGCTATGTCGATTCTTAAAAA
GTGCCGGCAGGGTAGTAACCCTGACCGTCATCTCCATAGTGTTGAGAGTC
ACCAAACTGAACTCCAAGGCTTTGACTCTGAACGCCGTTGGCCTCCGCGA
ACACTTTGTTTTCGTCTTGGTCATACAGGTCCACTTTCACGGCAGCAGAG
CGGTCCCCGGGGGGGCTGCTCCATACCCACCTCTCGGTGCCATCACTGGA
GTCTTGGCGAAGAGGACTGCCATTCATGAAGGCAGCGGCAATGGGTTGCT
GCGAGTTGCTGAACGTAAACTCCAGAGGGGTGGCGTTGGCATCCTGCACG
TTCATTACGATGCCCGTAGACCACCTATCGCCTCCGCCAGAAACTGGCTC
GGATACGGGAGTGGGGGTGGGGGACATCTCTGTGGCAGGTTCCGCTGCAG
GTTCTGCTGCAGGTTCCGCGGCAGGTTCTGCTGCAGGTTCCGCTGCAGGC
TCCGCAACAGGAGTAGCAACCGCATCTTCGGTGGCAGGCTCGGTGGTAGG
AGCAGCAGCCTTGTCCTCGGTGGTAGGAGCAGCAACCGCATCTTCGGTGG
CAGGATCAGTG
>a1910r185
ATCCACCTCCTTGCGGCGCATGAGAGGTTCGTGGCGTTCATCTGCTGGGA
TGACTGCCGATAGACTGCTTGCATAAATGAAACATAGTTACCATTTTGCT
TCCTTGCAACTGGCGCGCGAGACGGAGGCTTTGCAAATCTTGGAGCCTGA
ACAACAAGCCCAAGCGGGCGGCAGGCCAGCGCGGCATTCGCCATGAGTTA
CTTGCTGCCCCATCTCCACCATGGCTACGCTGTGGATCAAGCGATTCTGT
CGGAGGAAAATCGAGTAGTAATCATTCGCTTTGGCCAAGACAAGGATGAG
ACGTGCATGCAGATGGACGAGATCCTGGCTGGCACGGCCGAGCGCATCAA
GAACTTTGCAGTCACCTATTTGGTAGACCATGTGGAGGTTCCCGACTTCA
ATGCCATGTACGAGTTGTACGATCCCTGCACGGTCATGTTTTTTTTCCGT
AATAAGCACATCATGATCGATCTGGGCACGGGCATCTCGTATGCCGTCTT
C
>a1911r310
CTCTTGAACCCTCCCCGCACCGCGTCTAGCTTAGTGCCATGGTTAGTTGA
GTGGAGTGCCGTGCTTGAGGCGTAGATTTTAGCCCTACAGACTGTAAAGT
CTGTCGCTCCTCCGGCACGTATCTCATTCCTCTCCCCGCTCCGGTGTCGG
AACTACTCCCTGGTCACTGCTCATCCCCTTTTCTGCTGCTCACATCTTTA
GATCTAAGCTCTTACGAGTGTATCTGTTGGGTGTTGCTGCACCAGCGAGC
CATATTTGCAAGAACCAACGGGTTGCTCTCTCCGCGCTCAAACAAAGGCG
CAAGGCCAGCCCCTCCACACTAGGCTCTCGCCGACCCCGTACTATCGTTC
CCTTCCTATCGTTAGGAAGGTTGTTGCAGCGGTCGCCGCTCATCCCGCGC
TTGCCATCATTGGAGGTCCTGCCAGCTGCTGAGTTTTATTGAGCGAGTAT
CCGCACCAGAAGCCGCATTGGCCGCCCTCACTCGGCGTCGCGCTTTCTCC
GCACCTGCTGCGCCATTTGTGTCGCGGCAAGCCCCCCCCCCCAGCGTCAA
CCGCGCGGGCCTCACCTGGGCGCCCTGCATAGCGCCGAGCAACGTGTGTC
CGCTTTACCTCTGCTTTCTGCGGCGCGCAGGCCTCGTCGGCGCGCGGTCC
GAGCACGCTGCCTCTGAGCCGCGCCGTCCGCTCTCGAGTCTGGGACCTGG
GCTCGGTCGACGCTGGTGGCCACACGCTAGTATCCAGCGCAAACTTATTG
GCGCCTGTATTCGCCGCAAAATATCTCCAAAGTCGCGTACCGCGCGCGTG
AGCCTCGCGGGCCGCTTAGCCGTGGCGCCGCGAGTCGGTGGTGCCACACG
TGCTGTTCCACCTGTTGTCAAGCAGTCGCTCTCAGCAGCTGTCGCTCCGT
TGGTTCGATCTGCCCTTCCCGCCCGCCGCTTCCCGCGGCACTCCCGCTCC
TTTTCCCAGCTTCCATCTTGCCTCCCCGCGCCCTCGCTCCCGAGGCCGCG
ACCGACTTTTTTCGCTCCCTGAGGCGCGCCCCGCGCCTTGTCACCGCTCC
CTCGCAGTCCCCGTGCGGCACCGACTGCTAGAATGTCCTCCTCCGCGCTG
GCAGTGGAGGGCATGCCCGGCTCGGGAGACGCCCTGGTCCGCGTGCAGCG
GGGGTTCGTCGTCCCGCCCTCGCCCAAGCTCTCGGCGCCTTCCCCCCCTT
CCGAGTCTTTCCTGTCGGGGCACTCGCTCCTGAGCCTGAGCCCCTTTCTG
GCTCGCCAGTTCCCCGAGCCGCCCCTGGCCTCCTCCTGGGCCCTGCTGTC
CGCCCCCTCCGCCGCGCGCGGCGGCGAGGTCCACCTGGGCCCCCACGCCA
CGCTGACCCCGGGGACGAAGCGCCTCGTCCGCTCGCTGGTTCGGGGCCTC
AAGGCGCTCCAGGAGCCCGAGGCGGCGGCCGAGGGTCTGGGCGGCACCTA
CTTTTTCCGGGACGAGACGGGCGCCAAGATCGCCATCATGAAGCCCGTGG
ACGAGGAGCCGCTGGCGCCCAACAACCCCAAGGGCTTCGTGGGCCGGGTC
CTGGGCGGGCCCGGCCTGAAGCCGAGCGTCCGCGTGGGCGAGGCCGCGGG
CCGCGAGGTGGCGGCCTACCTGCTGGACCACGAGGGCTTCGCGCGCGTGC
CCCACACGCTCATGGTAGAAATCTCGCACGCCATCTTCCACCAGGCTCCG
GAGGAGGGCGCCTGTGCGGGCGAGGCTGCCTCCCCCCCCCCCGTGCCCCG
CAAGCTGGGTTCTCTGCAGGAGTTTGTGGCGCACGACGGCGACGCCAGCG
AGCTGGGCTCCTCCCGCTTCCGCGCGGCGGACGTGCACCGCATCGGCATC
CTGGACGTGCGCCTCTTCAACACGGACCGCCACGCCGGCAACATCCTCGT
CGAGCGTCTGCCGCCCCCGTCCTCGGGCTCCGCCGCGGCTCAGGCCGTGC
TGGAGCGCCAGGGCGAGTACGCGCTCGTGCCTATAGACCACGGCTTCGCC
CTCCCCGAGGCCCTGGAGCCCCCCTACTTCGAGTGGCAGCACTGGTCCGC
CGCCCTGCTTCCTTTCGGGCGCGAGGAGCGTGCCTACGTCTCGCGGCTGG
ACGCCGACGCTGACGTGGCGCTGCTGCGGCGAGAGCTGCCGGCCATGCGG
GAGCCGTCCCTGCGTCTGCTGTGGACCACCACGACGCTGCTCAAGGCGTG
CGTGGAGGCGGGCCTGTGCCTGGCGGAGATTGCCGCCGTGTGCACGCGGT
CCTCCATCGGCGTGGACGAGGAGGCCTCTCCCCTGGAGGAGCTGTGCCTG
CGAGCTCGGCGCGACGCTGAGGACGCGGAGGCGGGGTCCGAAGACCTGGA
CGACTTGGAGGAGGGCGACGAGGAGGAGGAGGGCTCGGGATCTCGTATGC
CGTCTTCT
>a1913r215
AGAAGACGGCATACGAGATCCCCCCCCCTCTCTCCAGCACCTTGACCATG
TAAGCTCCCTCGAGGACGTATCCCAAGCGCCTATAGTAATGCCGAGTGCC
GATTCCCGATATCACGGCAACCTTGTCAGACCTGTGCTCCTCCCGCGCGA
TGCGCTCGGCTTCGAGCATGAGCTGCGTGCCGAATCCCTGGTGCTGGTAG
GTTCCCTGAGCGCCCTTGGAAGCCCAAGGTCCTATCTTATTATTCCATGC
TAATGTATTC
>a1914r516
CAAGCAGAAGACGGCATACGAGACAGAGATGCAGATTGGAAAGTTGTTCG
AGCACGGCGTGAAAGAAAAGAAAGAAAAAAACTTCAAGAGTTTGCGAAAC
CGTCGCGAATCGTGCCTTGTTTCTTCCATCCTCAACAGTCCCCGTCCGCC
CCCTCGGCTCCGCGCAAGCCCCAGTCCTCCGTCAGCGCCATCTTGAGCCC
TCTGCGCTTGTCCTCGTCGAAGCCGATGACGTCCAGGTACCCCCGCACGC
CGCCGTGGCGCTCGCCGAGGTAGCGGAGCAGAGCCTGCATGGCCTCGGGA
GGTGCGCGGGAGAAGATGCTGGCGTCCATGCCGCGCACGTCGTCCATGCG
CTCGATGCCGCCCAGCGCCATCTGGTGCACGTCGTCGGAGAGCGCGTAGT
CCTTCACGATGGACTCCTCCGGCACGCCCAGCGCACCCAGCAGGAGGGCC
GCCACCACGCCGGTGCGGTCCTTGCCCAGCTTGCAGAAGACGAAGGCAGG
CCGCCCGGCCCCGGCGGCCTCGCGCACGGTTTCCAGCGTCTGCAGGAGCT
GTC
>a1916r2156
GGGGGGGGGAGCCACGAGATCCATCAGGCGGCGGCCCTCAACCGTGATCT
TGCGACCCTTCTTGTCGGGACACATGGCCACGATGCCCATCTTCTCCAGC
TGCTGCAGGGCGTGGCGGATGTTGCCGCCGGCAGCGAGCTTGAAGTGCTC
GGGCATGACGCGGCCCTTGGCGAAGCAGCGGCCGCCGAACGTGCGGCGGA
AGTCGGTCATACCGAGGCCGGCACGCATGTAGACGCGACGAGCCACGGCA
GCGGTGCGGGTGTAGAACCAGTCCAGGTCCATGGGAGGGAGCTCCTTGAA
GGTGGCTGTCTTGATCAGGTCCACATTGCGGGGAAGCTCGATCTTGCCGG
ACTTCTTCAGATGCGCCGCAAAGGCCACGAGGAAGGCATCCACGGGCACG
TCCTTCACCGTCGAGGGCTTGAACTTCTTCCGCGTCTCCATGGTGACCAA
ATCGACTCGGGACGTATCACCCAAGCCAATCAGAGAGGG
>a1918r757
GAAGACGGCATACGAGATCCACCTCCTCGTACACGCTCGCAATGTTCTTC
ATGCCCTTGCGGTACATGTTCAGAATCTCCAAAAAGGCCTTGTACACGCG
CTCGTCGTTGGCGAATCGGGTCTTGATCTTGTTCACGTAGCTGATGGCCT
GGTCAAACTCCACCTGCGGCTTGGGCTGCTGCACCTCGCGCTCTGGTGGA
GGCGCCACAGGTGCAGGGCGGGGCGCAAAGCGCTGCGGATGCACGTCCTC
CATGCGAATCTCATATCCCTTGGGCAAAAAGGTGTTGAATCCCAGGATGA
GCTCCGGATGCCCCGCAAAGAGCTCCTTCACCTTCTCAATCACGCCGCTC
GTGTCGATGTGCTGGGCCTTGAACTGCTTCATGATCTCCAGGAAACTCTC
ATAGACCTTTCTGTTTCCGGTAAAACGAGTCTTGACCTCGCGAAGGTAGG
ACAGGGCGTCGTGTGTTGTCAGTTTCTCAGCGCGCCTCTCACCGTCTCTT
TCTCCTGAACCTCGTTTATACGAGGGTCCAGCATCACCCTCCTCCCGTCC
GCGCTTCATCGTGAAGCTACAGCCAAGAAGCCAAAAATTCTCTCGTTGAC
CCCAGCTCGGCAGCGCGGCGTCCGGCCGAGACTACAATTCCATGCAGCCT
TCAGACAACATCTCTTAATGTACTATATATCGCATCGCAACTGTCGAGGA
CTCTACGTGTCGTCCCCGATTGTTTTTTGGA
>a1922r183
TCAAGCAGAAGACGGCATACGACTTGAGCTCTACATCCAGCACTCCCAAC
CCAGCGTATCCCACCAAAACCCCGACGCTGGATCCCACACACGCAGACCT
CAGAGTGCCCAGAGCCCGGATTCCCCGGTAGGCCGCCCGTGGAAGGGCTT
CCTCGGCAGTGCAGCGCGCTGTTTGAAGATCCATGCGCAGGAGCGCGGGC
CGGCCGTCTAGAAGAGCCAGGGCTGCCGGGCGAGAGGAGTCGGTGGGGGG
TAGGCAGGCGCCAGAGAGCACGGACGGGGCGTCAGTCTCGTGAGATGGAC
TGGGGTCCCAGACTTCGCAGGGTCCGTGGGCGAGTAGCCGACCGGAAGCT
GCGTCTGAGACAGAAAACCCACCGCCGGAGAGCACACCCAGCAAGCCCCG
CGCCGAGGCATGCAGTGCCAAGGGAGGCGTCAGCAGAGGCGTCCGAGTCA
CCTGATAAGAAATTACGTCAGGGACTTTTTTCCCATCTTGCTCCAACCTC
TGCGAGCCCAGAGTCCAAAAGGACAGGAGCTCGCACGCCATGCGCGTGTC
TGACGGACAGGCTG
>a1923r1775
CCGCCAGCGCAAGCCTGTCAAACTTGCCTCGAGCCAGGTGTAGCAGAGTG
GCGATGCCCATGACAATGGGGACGGCCTTCTCGACACCCACCACAGCCTG
GCCCCGCTGGACCTTTTTCAGTAGTTTGGTCCAGTCGGGCTCGGAAATCG
TGCTCGCATCCAACTCCGGAACCAGATAGTGATAATTGGTGTCAAAATAT
TTGCTCAGCGAGAGGGCCACAGCTTTGGGGGCACCGCGCGCCATCGCAAA
GTAGCGATCAAGGTCATTTGAGATGGCTTTGAAGCGGGTCGGGTAAAGAC
CCAGATAGTCCACAAAATCCAAAATTTGATCGTA
>a1928r697
GCCAGCCACTTCGGGGGCACCCACGGAGAGTGCCCGGGTGATGAAGATCT
CGCTGGTGCGGTGGCTGAAGGGAGAGTGCTGACGCAGCTCGCCGCGAGCC
AGGTAGTTGAGCCGCGTCAGCCGTAGCGCGCGGTCCAGCTCTTCGCCCGT
GCTGCAGCGCTGGTAGAGCCGCTGCAGGTGATGTTGCTTCACAGGCCCGT
GGGAGTGGATGCGGGCCACCAAGAGTTTGAGCGCGTCGTGGGCCGTGAAA
GAGTCGTTCTTGTACCACTCCTCGAGCTCGCCGTCTTTCTCCACTATTTC
CACGCTTGGCGCAGTGCTAAAGTGCTGCTGCTGCTGCGGAAGAATGCCAG
AACTCAGGCGCCACACCGTCTGCGCTTCCAGACGCCGGAGCAGCGATAGA
AGAGGAGAAGCCTGCATCCCGCCTCAATGCCTCGATGTTTCTAATGCACT
TCAAGAAATCTCTAGAGCATAGAGCGGAGCATGCAGGGGCGCAGGGCCGC
TGGCACGCCGCGTAGGAGCTGGTACACTTCCCGGCAAGTCCTGTGCGCTG
GAAGGTACTGGAGCGGAAAGGCAAGGACAACAACTCCCTGCCCTCTCCCG
CACAGCCAGGCACGCTAGTACACAAATGATCAGTCTGGGAGGTGTGGGAG
CTTCTTGAGTGCGCGATTGGAATCCGCGAGAGTTTGGATGATACTACGTT
GCGAGTGGGGAGAGTGTCATGATGGGACGTGATCGACCCTGGACCTCATG
CCAGAGGTTGCCAAAGCGGGCGCATTCGCTAGGACTCGCATATACATCCC
CCAACAGCTGCGGGCAGGCCCTCTTGGGATCCAGGCGCACAGACACACGA
CATCAAGATGAACGTGGAAAAACTCCAGAAGATGGTGGGCGATGTCCGCA
CGGGCGGCAAGGGCACCGTCCGCAGGAAGAAAAAGGTGGCGCACAAGTCG
AGCTCCACGGATGACAAGCGTCTGCAGCAGACACTGAAGCGTTTGGCCGT
GAACACCATCCCCGGCATTGAGGAGGTGATGCTGGTGAACAAGGACAACA
CGGGGCTGTCTTTCGCCAACCCCAAGGTGCAGGCCAACATCACCGCGCAC
ACCTACGTGGTGTCCGGCCCCAGCCAGCCCAAGAGCGCGCATGAGGTCGT
GGTCTCCATGCTCGGCAGCATGGGTGGCCTCGCCAACTTCATGAGTGCCG
GCGGCGCCCAGGCTTTTGCTCCCGAGGGCAATGCCCGGGAGCCTGAGGGT
GACGACGAGGTTCCTACCCTCGTGGAGAACTTTGAGGAGGTGGAGGGCGT
CAAGGTCTGAGCGTCGGAAAAAAGCTTGACCCGGGAAGCATTCGTGTAAC
AGATCCTGTTTGAAAAAAAAAAAAAAAAA
>a1934r1047
GAGCCCGTCTCGGGCAAGAAGGCAGTCAAGATCTCCGCCTCCGTGGGCGT
GCCCTTCACGAAGCGCACCATGCTCAAGGCCGTGATCGAGAAGGGCGCGC
GCTCCGGGGCGGTCGAGGCCCTCGAGAAGTGGCGCGAGCAGGCGCTCAAG
ACGCTCTCCCAGGGGGGGGCTGGGGCCTTGGCCTCCTCGACCCGCAAGGG
AGCTCCGAGCAACGGGGACCAGGCCGTGGAAGCTTCCGCGTCGGCCCCTA
CCAGCCCGCGCCGCGACGGAAGGGCTGCCATCAACGGGGATTGGCGCGCT
GCTGGCGCCGGAGGAGGCCTGGCGTTCAAGGCTTCCAGCCCCTCCGTCAT
GCTCTACGCCCTCGTTGGACTCGTCCTCTTCGTATGCCGTCTTCTGCTT
>a1936r117
TTTTTTTTTTTTTTTTTTGCTCTCTGTCCGTGTTACAGTCTGTCAGGGCG
TGAAAATATACAGGCGTTGAAAAACAGGCATCCGGGCTACCGGAGAAACT
CCACCAGGTTGAGTCTGGCAACCGTGTACCTCTCCTCGCCATCCGACACC
AGCACGGCTTGGCACCTGAAGCGACGGCGCTTGGAGCTCTGCCCCGGCCG
GAACACCTGGCGGTCCAGCTCGCAGCTGAGCTCCCACGCTGACCCCGCGT
CTGTGGGTAGGTCAGCCATCTCCACGGGCCTCTCGGAGACTTCCAACAGC
CACGAGTGCACCGAGCAGCGCTCCTCCGGCGGGGGAGGCGCCACGCCTTC
GGGGAGCTTGACCAGAAACGGCACCTCGAAACAGGGCGTGCCGGCTGCAG
AGCCATACCGCCGTTCAAACTCCAGCAGCACCGCCTCGCAGCCATCAAAC
ACCCCGTGTGCGCCCTCGTCGAAGACGCAGCTGGGAGCGTGCAGCAGCGA
CTTGAAGCCCTCGAGCGCTTCTTCCAGGGGCACCAGCGCGCCCTCGCCGT
CGTCCTGAGCCTGCATGAGACCCACGAGGCATCGCATGCGGTGCACGATC
TGAGGGCGGGGACCGTGGTGCCGGAGAAAGCCAAAGTGCCGGGCGGACTC
CAAGATGCCGGCAGCGGCACGCTGCTGGGCCTGGAAGACGTCGGGGGAGG
AGGGCCGAGAAGCGCACCAGTCCAGGAGCTCGGCGTGGGCGTTGGAAACC
ACGCAAGCTTTGATCCCGGGAACTTCAAACAGCTCCACGTCGTTTCCCGA
GTCGCCGCAGGCCAGCACGCCCTCCGAAGGCGCGCCAGGACCCTCCCGCA
GGCGATCCAGGAGGAAAGCAAGGGCGCGGCCCTTGCTCGCGCGCTGGGGG
AGGATGTCCACGTCCACTCCCCCGCTGAAAATCACTCTCGCCTGCAGCTT
CTCCGCTTGCAGAGCAGCCTCCAACGCAGGGACTGCCCCCGAGGGGTCGC
CGGGCGGGACGGTGAAGCTCAGCTTATGCGGCCGCTGCTCGCTCGCGCGC
TGCTGCACCATGCCGCGAGACCCGGCCACGTGGGCAGCAATCGTCTGGAT
CGACGAGCGATCCCAGTCTTGGTCCAGGTGGAGGGCCCAAGAGTCCAGAG
GGACGCCCCGGATCAAAATCTCAGTGCCCACCGAACACACCAGGATGTCG
GGCGCGAGCAGGGGGATGAAGGACGCAAGCTGACGGTAAAGCTCGGGAGA
GCGACCGGTGGAAAAGATGAGCAGAGAGTCCGCTGCAAACTCCGACGTCC
ACAAGCGATTGAACTGCATCACCTTGTCGTGTGTCCAATCGATGTGGTCG
ACCATTGTCCAATCAAGGTCCGACACGACACACACGCGCCACTGTCGACC
CAAAGGGTCCGAAGCATGGGGAGCCATTTCTACAACAATACTGTCGTGTT
TAAATTTAATTTATATGGGGCACATTTGGTCGGAGCTTGCTACAAAGAAC
CTGTACAGACACTTTGCCGTAGGCCAGGCTCCAGCTTGAGTGAGTGATGC
ACTCCTCCCTATCATCAGACTTCAACAGACGGAGCATGCGCCATCGCGCT
GCCAGCATGCCCAACGAGCGCGCAATATACGTGTAGTGCTCCTTACAGCA
TCAGTACAGGCTGTAGTTGTTTGCGCGGCGGTAACAGTCAAGCTCGTTTC
AAAAGAGCTGTTCTTACACAATGCCGGCCCCCAGCCAGTCCAGCACCCTC
GTGCAGAGGGCCAAGCCATCTGGCGGCGATGGCACCGTCGCGCCCCGTGC
TTCTTCGTCTGCCACCGCTGCGCGTGCGCGTCGCGCGTCGACCCGCAGCG
CCGGCCGGGGAGGCTACTTCTACTCCGATGACGCGGCTTTGATCAAGCTG
TCACCGACCTCCGTCATTGGCAGTGCTGTGATTTTCATTGTTGCCGTCTT
CATGCTTCACATTTTGGGCAAGTTGCGGGGCTGAGATCGTGGCATCTCGT
ATGCCGTCTTC
>a1943r575
CAGAAGACGGCATACGAGATCTATCTCCAAACTTAGCGTACAATACTTTT
TTCAAATCATTCATTTCCGACGTCACGCCTTGACGCTCCATGTCCAATTT
TTTCATTTCCTTGCGTGCCTCCTCTTGCGCTCGCTCAAGCCGCTGCTCCG
CATCTTCACGAGAAACACGCACAAAGCACTCTCCAATGGTGTATGGCACC
TCCTCGTCGTCAAGCAACATCAGCTCGTTGCCTGCCTCCTCGCAATCCTC
AGCAACTGCCTTATGCACCGTCATCCGCGCCTCCAGATCGTGCGAAAGAG
CATTGAGCCTGCTAAAAGTGTTGATGCGCTCTTGATCTTGAAGCGTCAAC
TCCATTGCCAGCTTAGAAATCTATGTAAATGTATCAAGAATAACAGTTTC
AACGCCGGCGCATTCAATCAATCAATTGTTGACGGTACAGATGGGCGCCA
AGTAGCAGCGGGGATGAGCACCGCTCCGCTGTATTGACTTGCCAAAAAAG
CAACCAGCAGCTCTCCAATAACGATTACAACCCCGCTCCTATCACAATGC
ACCCGCAGTTTGTTTCGCGCAAATCGAACAAGCCAGGAGCCTGGGGCAAC
TGTTTGCATCGACCAGCAGTCGTGGACAATATCCACGACCTCCGAAGCTT
GGCAGATCGGAGGGTGGCGGAAAACTTGTAGCGAGTGCAGCTGAATCTCG
TATGCCGTCTTC
>a1954r700
CAAGCAGAAGACGGCATACGAAAGCACGTGCGAAGCAGGGAGAGAAAGCA
CAACAATCACCGGAGCCAAAGGCGCTGTCACAAAGCCGCCAGGACGCTCT
ACCGCCCCCCAAAGCCCTGCTTCCCGCCCTTGCGCGGCTTGCCTTGCTCG
AAGCTCCCAGCGCGCTGGTTGGATCCCCTGCCGCGAGCGCCTCCCTCTCC
AAACTGTCCACGTCCGCCAAAGCCCGATCCTCCAAACCCGCGCCTCTCCC
CCCTGAACCCGTCCCGGTCCCTGTCGTCGAAGCGTCCGCGCGCCCCCCAG
CCT
>a1960r481
CTGGCGGACATCGCGGCCGCCCCCCTCCTCCCATCACCGGCGCAGATGCC
AGCGTCTGGCAGCGTGGCCAGGCCCTTCCCCCTCTGCCCAGTGGCGAGCG
CGGGCACTTTGGCGGCCGCGACCGCCGTGGCCCCGTGACCCTACACCGCA
CTGGGAGCGCCTACCGCATCGGCGCGCTGCGTTCGGACGATCCCGAGGAG
GAGAAGGCTCAGAAGGCGCTCAAGGCGATGTTGAACAAGATCACGCCGGA
TAACTTTGACCGCATCAGCACCCAGATCGTGGAGCACATCAACGAGCGAG
CTATGGCTTCCACACTGCAGGGCTTCATTGACCAGATCTTCGACAAGGCG
CTCACGGAGCCTCCCTTTTCTGAGCTCTACGCCACGCTGGTCAAGGAGCT
CAAGGCCCGCCTTCGCGAGCTGCGTGACGAGAACGGCGAGGCCGTGGAAT
TCCGCCGCGCGCTGCTCAACAAGTGCCAGGAGGAGTTTGAGGAGGGCGTC
GTCGCGATGAAGGCCGTCGCCGAGCGTGAGAAGCACGAACGCGAGGCGCC
GAAGAAGGAGGATGAGGACGATACCGCTGAAGAGGATGCGGGGGCCGAAG
CTGGAGCCGGCGGCGAGGGCGGCGACGAGACCGTGGCGCTGACGCGCGAG
GAGAAGCTGGAGGCACGCCGGCGGGAGATTGCTGCCGCTGCTGCCGAGGT
GCAGGCTCGTAAGCGCATGCTGGGCAACATCATCTTTGTTGGCCAGCTCT
TCTGCCAGGGCGTGCTTACGGAGAAGGTCATGCACTCGTGCATTCAGCAG
CTGCTGGATGAAACTGAGAACCCACGGCCCGAAGACGTGGAGTGCCTGGC
CAAGCTGGTCACCACCGTGGGCAAGCCTCTGGACCTCTCCAACAAGGTGC
ATCAGTTGTGGGAGCAGCAGACGGCCACCACGCAGGTGCTCATGGATATG
TACTTCAAGCGCATTGGTGAACTCTCAAAGAGCCCAGCTTTGGACTCGCG
GCATCTCGTATGCCGTCTTC
>a1962r756
CGCAGCGAGTGGCATGTGTGCGCCGCCTGGCATGCTATCATCAGAGTATT
CATGTGCCTGCAACATAATAAAAATATATAGCAACATGCATGCTGCGCTA
TGGTTGCCTGGAGAGAGCAGCTCAGCGCAACGGAAATGGCAACTGTGGTA
GTTTCGAAACGTGACTTGCTCTGATTCTTCCATACATCTTAATCTCTATT
TTCAATTATGAACATTTTACCATATCGTGCAGGGGTGTGTTGGGTGAACG
CCCGCATAGGCCTCGTCCGTTGGCGCTTAGACGGCAACCACTGCTGTTGA
ACGAAACGTCTTAGTACACTGTCGTGGTGGTGGAAAAGCGTAGTTATCCG
CCAATAAATCTCAACAGACACTCATTTAAACAAATTTATAAACATGTGTG
GTTTTGATTGTTTTGCCTGTGCTGGATCAGTGGAAGCGCCCAGCAGCACC
GCACCTGTTATGGAGTGGAGAGTCGCGACGATTATCTCGGACGGATCAGA
CTAAGGGATTTAATCAGGCGTGGCTCACAACATAACGCCCCAGGGACAAC
ACATCTAACGCAAGCCATCAAATGGTAACTATGTATTTGAAAAGATGCGC
TATATGGGTTCTAGGGAGGTCTAAGGGTGCCAGTGGTGCTCATGTGTCTG
GTCGGCCGTAGCGTCTGCGTCAAAACGCGGCCAAGGAGTGTCGCAGCGTG
AGCCCCACCCGCATGGCAGCTATGCGACGGTCTTGGTCAAATTACAGCAC
GCGTCTTCTACTTTTGCTATCCTTGGCGTTTGTGTTCCCACCGGGAGGAA
GCTGTCAACATGGCAAAGTGGGGGGAGCGCTTGTACAGCGCCAAACAGAC
GTGGCCCAGGATACCGTCCTTCATTTTACCAACGGTACTGTCATTCCGGG
AGTTCAAAAAGTACGAGCTTTGAACATGAGCAGGCACCGAAAATTTCTGG
TTGTCGCAGCCATTGGAGACAATTCCGTGCACGCCATCAGTTGGCTGGAC
CGGGCAACGGCGCGAGAATTCGACCTCATGGGCATGTACTACGGCTCCCA
TGCCGTCTTCT
>a1963r2258
TTTTTTTTTTTTTTTTTTTTGTCCGCACTCTCTTACAAGCCTCCGCCGTC
CCGCAAACCTACTCCTCGTCCTCCTCCTCGCCGCCGTTGCCGCCAGCCTT
GGCCAGGTTGCGCCTCTTGTTCCGGCCGGGGCGGCCACCGCCGAAGGGCG
AGTTGAGGGCGAAGTCGATGTGCTTCTGAGAGTCCACGCGCACCAAGAAA
GAAGGAACGTTGACCAGCTGCTTGCCCACGCGGATGTGGCGCTGGCGGAT
GAGCACGCGGGCATGGTGGATGGACTTGGCCAGGCCAAGCTTGAAGACCA
GCGTCTGCAGGCGGCGCTCCAGCACGTCGGCGGGCGTCAGGGACAGCACG
TAATCCAGCTTGTCCTGGGAGGCGTCCAGGAAGCCGTAGCGGTACATGCG
GCGCATGAGCGCCTCGCCCTCGAACACGCGGCGGGTGTCGTTCTCGGGGA
GGGTCAGCAGCTCACGGGCGCGGGAGCGGAACTTGGACAGCACCAGCTGC
ACGCGCCAGAGCTCGCGCTTGTTGCGCAGGCCGAACTCACCCACGGTCTT
CAGCTCCGCATCCAGGGGCTCCTTCTCAAAAGGG
>a1970r1916
TTTTTTTTTTTTTTTTTTTTTCTGTTTTCTTTTTTTACATATACACACTT
GCAGACAAACACGTACTTCACACACACACACAAAAGCTGCTTCAAAGTTT
CCTCGCCCGCAAGGGGGGACTAGAAACCACTACAAAATTGATCTTCAACA
CTCCACCAAGCGACAATTTTGCTTGACAGGACACGATTAAAGCATCACAA
CAAAAACAATCGGCTCTGCAACACTCTAGTGCTGGATGCGAATAGGCTGC
ATAAGGCGGTTGTGAGCCCTAACTGTGCGTCCGCTCACGCGGGGAGGTGC
CATGCGAATGTCTTCGTTCTTCATACGTCGGGCCCAG
>a1971r1319
CCTCCAACCCAGCCTGCCAGTCTCCAGCGCCAGCTCACTTGATGAACTGA
GAAACCCACCGGAAGCCGTCGCCATATCCCATGCGACGAACCACGCTGCA
CATGAAGATCTCGATAGGCCGCATGGTCATGTTGCGGGTATCGACTTTGC
CCTTTCCAGTAGTAAGGTTGGCCAGACCCAGGCCATAGCGCAGCTCGTCC
TCGGAGGCAGCCGTGGGGATGTCAATCTTGTTGCCCAAAACGAGGAATGG
AACGTCGGAGAGAGACTCGTCTGACAGAAGCGAGCTCAGTTCTCGGCTGG
ATTCCGTGAAGCGCTCTCGGTCTGCAGAATCCACCAGGAAGACGATGGCG
TCCACCTTGGCATAGTAGTCTTTCCAAACCTTGCGCGCGATTTCGTGGCC
GCCCAAGTCAAAGGCCTTGAAGTTGATGCCGCCCATTTGGAGCTCCTCCG
AAGTGGGATATTGCGTAGGCTGATGCTGCGCCAGACGCTCATCCTTGAGC
ATGTGCATCAGTGTCGTCTTTCCGGCATTGTCCAGGCCGAGGAACAGAAT
CTTGGCGTTCTTGTTGTAGAGGCCCAAAGAGGTTAACACGCTCTGGAACC
AGTTCCACAAAAACATTGCAGCGATCTCCGGCTTCGATGACGGGCTGCTG
CCGGGGGAGACACGTCGCGACCTAAGCCTCGACTCTGCTGTGGTAAATGC
CAATAAACACGGCGACCTGCGCTGAGACCTGTGCGGGGAGCGCCAAGTAC
TGGATGGATTGAACCGACACGATGGCGATGAGCACATCTCGTATGCCGTC
TTC
>a1974r507
CAAGCAGAAGACGGCATACGAGTACGACTTGATAACAGCCTTGACAACCT
CCGGATTAGACATGGTGGCAGCAGACGCCCCTGGGGCTCGAAAAATCTAC
TTCAAATCTACACAAACTAAATTATGTCACTTATTGTACACGACAATAAG
CAACGCCGGAGTTGTAGTCGGCACTTGGCGCTAAACTGCCCGCAAAAAGT
GCCCACCACACGAGCAATAGGGAGCGGCAGATTATGTTTCTTGGGCAAAA
GAATAAACCTTGAGTCAGCTTGCAAAGCAAAACACGAGTTCTGCTTTTTA
ATTGCCTTTCCGGGCGTTTCAAAGGTGGGGTGGGCCAAGATCATAGGCGC
AGCGGGAATTCAATCAAACCGAGTGGCCGAAATCGGGGGGGGTTCAAGAC
ATGGTCCCCCCATGTCGAACCGTCTTCCCTATAGTGTGCAATGCGGATTC
GTCACATTTTCTTCAAAGCGTTTTTAAAATTACAATTAAATACGTGAATC
GATTGTGTAAGCGGCTGGGCGTGCGCGCTACGCCGGCCAAGAAAAGTCCA
TTCGCCTGTGTCGCGGTCTACAGCGCACCGGCTAAGACGGGTTGCCACAA
AGCAAACTAGCATAAGTGCTAAAACATGTACAGTCATCTCCTTTCGTTCT
GCGGTCTCTCGTGACGGGCCCAGCGGGTGACCGCCTCCTTGACGTCCTGT
CTTGCAGACTGTCGCACATGTGCATTCCAGCGGGAGGGGTCTGCATACGG
CCCAGGCTGCAATACCTCCATCACATCGAACACCGCTTGACTCACCCGCC
TGAAGCACTTTGTCGTCACGCTACGAATCACCATTCCTGCGCCACTCGAT
ATTTCAAAACAAAGTTCAATGTATATAGAAATGTGTAATCAACGAATGCT
GTAAGCTTCTGTGTCGCCGAAGACTAGATTGTCAATTCGGTAGCGCCGTA
CCCAGATAATCCAAGCGAATTTTTGCAATCTCGTATGCCGTCT
>a1977r288
CAAGCAGAAGACGGCATACGAATTTGCAGTGTGGTTCTAAGACCTGATGG
ACCCGAGGCAGGATGACCAGCACAACAAGTAACACCCGCCACGCAATCTG
CAGCGCTCTACCTGAGATCCAGCACCTCGAACTCGGCGCGCGGGTTGAGA
TACACGTGCCCGCAGAACTCGTAGAGGGGCTGCTTCGTGGCGGTGGGCCC
GTGCGCGTGAAAGCCCCTCTGAGGGCATTTCTGCACCAACGAGAGCCCTC
CGGGGGTGGAGAGTCGGAATATTCCCACTTTCTTGCTGGCATCCCGCGGC
GCCATGACCACGGCCACCGCCTCCTCCAGCATGGTTTGGTACCCGCAGTG
CGTGTGCACATCCACTGAAGAAAGGAAGCACGTCTGCGTCGGGTGGGTGT
GGATCCACCCCAAGGGGTAAAGGCCTCGGCTGTCTTGCACCTCGAAGATG
TCCTCCTCGTTCAGCGCCTGCACCGTATCAGAGGTGCCTTCTTGCTTGGG
GATGATGAGCGTGCTGATGGTGAAGGTGGAGTCGTCTGCGGTGAGCTTCC
CTGCGAGAATGCCGCACGTCTCGATGCCGCGCCGCGTGTTGTGCGTGGCG
TACCTCAAGAACTCGTCCATGAGGCGAACTGACACATGAACGTCTCGCAA
GCTCTGGCGCCTCTTGATCTCCGCCACGCCGGTCTCCGTCGGAGGCGCCT
GCACCATGGACGAGGAGGGCACGGGCGGGGGCAAGCAGCAGGTGTCCTCC
GGTCGCAGAGGCGTCGTGGGCGGCGGCTGCGTGAAGACCTCGACCTCCTG
CGGCCCCAGCCTCAGGCTCCGGTCCCTCAGCGGGTCTGGCGGCGGTGGTG
GGGGGGGCCATAACCACAACGCCAAAAACTT
>a1981r181
TCAAGCAGAAGACGGCATACGAACAGCACGCCAGAGACCTTGAACTGGTG
ATATCGCAGCAGGGCAGCAGGCGTGGGCGGTTCCTGCAGCGTCATGGCGA
CCGCCCTCTCCTACCCCGACTCCTCATGCCACTCAAACAATGTGTCTGAG
CGACCCAGCGCGGCAGACCGAGCGCTCAAGACCTGATCGCGCTGCGATGA
GCAGGCCATGCCCCACTGTGTCGTAGGACAGATCTGACATGGACATGAGC
CCGACACGCGCCCCGTGACGGGCCAGAGTTGACGACTGGACAAGTGCGCT
GGATGCTGCAGTGGTTCACGCAGGCGATACTGCGATCGCCGAAGCCCTCG
ATCCTGGCTCGCACCATTCCTGGTACTGCACATCCGGCAGGTGCAAGCGG
GGGGCCGCATGGAGTCCCGGGACGAGCGGGACGCACTCGACTTCGAGCGT
GGC
>a1983r243
CATGGCGGGGAGGAGAGGAGGGCGGGTCCTGCGGGCAAGCCTCCCAGGGC
TCAAAGCAAGAGGGTTGCGGCAGTAAAAGCGGAGCCCTCGGGAGGTGCAA
TCGCCCAGGATGCTGACAAGGATGGCTCCTCTTTGAGGCGGGCAGAGCAG
AAGAAAGGAGGAGGGCTGGCCCCAGGTGGTGCTGCCACGCGAGGCGCAGC
AGCTTCTACCTCGGGCCAGCCGGCGGTTCCAGGGCAGCTGAAGCGGGTTC
GAAGTATGTGGAAGCCTCGGCCGTTGCTGGCAGACGAGAAACTGCTGGTG
TTTCTCGCCGGGGTCAACGACGAGGCCCTGTGGGCTCACGACGGAGGCGA
GTTCTATCGCTGGACCTGCGAGTGCCAGGCCGGCCGGGCCAGCGCCGCGG
ACGGCGCGCCCTACCCCCTGGTGGTGCAGGACGCGGATCTCCGCACCATC
TTGGAGATCCAGCCGGGGCAGGGCGGCTGGGGGGACGACTCTGGAGGGGG
AGACAAGAAGGAGAAGCAGGGAGCAGGGCCTGTGCAGGCCTCGGAGACCG
CGGCACAGAGGAAGAAGAAGAACCATTTCAAAGACAAGACTACTGGGAGC
AGGAGGATCTCGTATGCCGTCTTC
>a2002r799
GGCCCCAGCCGCTTTCTTCAAGTCCTGCTTCATCTTCCTAGCTTTCTGAC
GCCCCTGCTTGGGTCTACCTTTAAATATAGCGTCCATTGTGCAAATTATA
TATATTTAAAAGGACGGGATGCAAAATTTTGATGGTTTGCGTCCGTCCAT
TGATCTTCATCTTGCAGCGCTGCTTTCCCACGCAGCGCTCGATTGTGCCC
TCGGCCAGTGGCGCCTCGAGACGCCGGACTGCGCGCCCACTATCAACGGT
TAACGCCCACAAAACCTTGCCCATTGGTTTCCAAACACGCCAAGAGTCTT
CCATTACACACACACGTTTTTTTGTGCTTTCCCAGCCCAAGGCTGCATTA
GAATTGCCCTCTCTCCTGGGATAAGAATCCTTTCCGATTTTCACCTGGCG
CCCGCGCCGAGGTCTCTCAAGTGCGGTGCCCGTTACATCACCCCCCGCCC
TCGCGAGCGTGCGCAGACATTCTATTGAGCAAGGACTTGTTTAGAGCTAC
GTATATAGTTATCTTCATAGCTGTCGGAGCCTCTGAAGGAGGCAGTTTGC
CTGTTTTTTGCGCTCCCGTAGTGCCTGGTTCCGAGGCACGCTTTAAGGAG
AGGAGCATTGTTCGGAATCGGTAGTCGGCAGCGCTTGCAGATCTCGTATG
CCGTCTTCT
>a2005r2037
TTTTTTTTTTTTTTTTTTCTCATTTATCCTCTTACAACTCTGCATCACAC
ACCGTGCTGCCAAAGAGCGCAGCCCATTTACGCAGACGCCTTGGCGGGCT
TGGCCTCACCAGTGCGGAATCCATTGCGGAAGCGGCGCTGGACGACCTTG
AGGTGCCTCATGCGGCCAGTGCCGGTGGTCTTCCGGCGGATGGCCTTCTG
GCCCCACTGGTAGGTCCTCTTGCGCGCGGCGGGGTAGCCGCAGGAAGCGC
AGGTGGAC
>a2018r553
GTGGCAGGTTCTGTCGCATGCTCTGCTGAATTACAATTTGTGTGGAAGTG
CAGCATTGTCGCCATGCAGTGGCGTTCCACGCAAGAGATCAGCCTGGCCG
TGGGACTGATCGGCCCGGGGCTGGTGGGCAAGGCGCTGCTGGAGCAACTT
CGCCTGCAGATCCCACGGCTAAAGAACAAGGGTATCAACCTGGAGGTCCG
CGGCATCATGGACAGCCAGCAGATGCTCTTGGCTGCAGAGGGTGACAAGC
TATGTCTGGACACCTGGGGGGAAGACTTGCTGAGCAAGTGCACTGATGCA
TCTTTAGGCGTGTTGACAGAGTGCCTCAAGGCATCAGACACGCCTCATCG
CATCATCCTGGACTGTACGGCATCTCGTATGCCGTCTTC
>a2020r889
AAGACGGCATACGAGATTCCACATGTTCCGGTCGCGGCACATCTGGGGTG
TCGCTATGAAGGCCATCCGCCTGGGCGCCATTCATCGGATCTTCCTACCA
TGACCTGTACCATGCCGCGAGGTCACGATATAATCCACGCTCCACACATT
CACTGTTATTCTACAAAACATTTAATACAATCTACGGACAGGATGTCTCC
GCGAAACGCATTCCTGTGCCTGGCGCTGGCCATGTGCCTCGTGGCCAGTC
CCACTTTAGTCAGGGGAGCGCACGCTGATATGTTTGGACACCATCGCCAG
CTCATGGCGACGGTGGCGCAGCAGGTCTCCCAGGGTCAAAATGCCGCAGC
CAACGCTGCAGCCTGCGAAGGTGCAGGCTGCCCGGGCGGCTCTGCTGCCT
CGACCCAGGGCGCGGCCACGGGTCCCGGCAGCACGACGTCGGGCTTCTCC
AGTGCAAACGGCAAGGTGGACACATGCTCTCAGGGCCCCGCCAACAGCGT
CGCATGCATGACCCTATCTGTCGCCGATCGCTCCAGTCAGTGCTCGGATC
TCGCACCCGATGCCAACTTCACCTGCGAGCAGCAGGCGGGCTTTGGCAAA
TGCAACTCCCAGTTCATCTTCCAGAATGGATACTGCCTCAAATCCTGCAA
TCGCTGCGGCAGCAACTGCACCGACGTAGCTCCCTCAGGCGGCAAATGCG
ACCCCAGCCAGTGCGATTCCTCCCAATACCTGGACCAGCTCTTGTGCCTG
GCCACATGCAAGCGCTGCTACTCCGGCAAATGAGCCGGGAAAGGAGAGCG
TCGCCGAGAGCGGGACGGCGAGGCTTGGAGCTGGACAAGGCGCGGTTCAT
TCGTGGCGGAGACGTGCAGCCATGCAAGAACGAGCTCGCAGAGTGACAGG
GTGCGCAGGCCGGGAGATATTGTTTCCTGGAGCCGGCACCTGCCCTCGGC
CTCAGTCGGGACGGCCTGCACGCATGCATAAATGTGATATTCTGAGCGAC
CTTGTGTTTGTATGTGCAAATGCGTTTGGTGCATGCATTGAAGGATGGCG
ACAGATTAGAAATTATTCTTCTACAGTGCAGCTAGTTTGGCATACCTGAT
GAAAAAAAAAAAAAAAAAAAAAA
>a2022r1406
CAGAAGACGGCATACGAGATTTCTACACTGCACGCCTTGATCTACAGCAC
ATCAACCAATGTGTACACGCTCGGCCTGCGACGGTTGCTGCTCTCAGAAC
AACAGCTTTGCATAAACCTCCATCATGAAGACAGCGTTCGAGCTACAGCG
TTATTGCTCAGCCCCAAACTCCCGCCCTCCTCAAAGCAAAGACCTCTTTA
CTTGCCCTCCTTCTCCAAAGCGGCGTAGTAGTCATTCCACTTCTTGGATT
CACCCCAGTGCCACGTCTGCCAGACCAGACCGCAGGCCACACCGAGCACA
GCCGCAATGGCAATCTCCTTGCCAGCAGAAACCTTGACGCCCTGGCCAGG
CTTGCTGAACATCTGGGCAGCACGGATTACCTGCTTACCGGACATTGCGC
TCAGACTGCGGAGGCACCGGCAACAAAGGCAATGTAAGAAATGTGGCCAG
AACCACTGTGGATAGTGTTTTGAAACGATACAGCGGGTAAGGGTGCCTAT
GGGCCTCGTCTCGTCAGGGTTGGCCCTTGATTGTGGGC
>a2027r1261
GTGGTCCACGAGCGCGACTGGACGACGTGTTGCAATAGACGCGCATAGGC
CCTGGCGTAGGGCGCAGTTTTTTCTAGAGTAGCCATGAGTACAGTCAGGA
CGGCTGGTGCGAAGAGCGCCGGCGGAGCTCCGGGCAACCGGCGCGCTGGT
TCGGCCCCTTCAAAACAGATTGTGGACGCTATTCGCGAAGCCACTGGAGC
TTCGGACGAGGATATTAGCGTGGTTCTCGCTGAGTGTAACTACGACGTGA
ATGAGGCCACGACCCGATTGATCAACAATCCGTTTTCCAAGGTCGTCAGC
AAAAAGGACAAGCGCGAAAAGAAGGCTGTGGCGGAGCGCAAAGACGAGCG
TCGCGGCAGCGAGAACCGGCGAGTCGCTGGCACAGCAACGGGACGTGGGG
[truncated: 10,359,949 more chars]
