# Supplementary material for: A Lack of Parasitic Reduction in the Obligate Parasitic Green Alga Helicosporidium
Source: PLoS Genet. 2014 May 8;10(5):e1004355. doi: 10.1371/journal.pgen.1004355 (PMC4014436; doi:10.1371/journal.pgen.1004355)
Supplement: Table S3 — Underrepresented Helicosporidium metabolic pathways in evolutionary gene network analyses. The connected components represent a small portion of the genes involved in each of these functional categories. (XLSX) [file pgen.1004355.s020.xlsx]

## Sheet: Summary Table
Table 2. Underrepresented Helicosporidium metabolic pathways in evolutionary gene network analy
Functional category	Number of Connected components	Helicosporidium sp. ATCC50920	Chlorella variabilis	Coccomyxa subellipsoidea
Amino acid-related	2	2	7	7
DNA/RNA interaction	26	30	91	90
Energy metabolism	5	7	24	29
Histones	5	11	45	47
Miscellaneous / Unknowns	13	16	45	41
Post-translational modification	14	24	115	89
Superoxide dismutase	1	1	6	6
Transport (broadly defined)	40	52	183	189
Ubiquitin-related	2	2	19	16

## Sheet: Sheet1
Table S3. Underrepresented Helicosporidium metabolic pathways in evolutionary gene network analyses
Functional category	Connected components	Helicosporidium sp. ATCC50920	Chlorella variabilis	Coccomyxa subellipsoidea
Amino acid-related	2	2	7	7
DNA/RNA interaction	26	30	91	90
Energy metabolism	5	7	24	29
Histones	5	11	45	47
Miscellaneous / Unknowns	13	16	45	41
Post-translational modification	14	24	115	89
Superoxide dismutase	1	1	6	6
Transport (broadly defined)	40	52	183	189
Ubiquitin-related	2	2	19	16
