# Supplementary material for: A Lack of Parasitic Reduction in the Obligate Parasitic Green Alga Helicosporidium
Source: PLoS Genet. 2014 May 8;10(5):e1004355. doi: 10.1371/journal.pgen.1004355 (PMC4014436; doi:10.1371/journal.pgen.1004355)
Supplement: Table S4 — InterProScan5 analyses of the connected components from Figure 5. Helicosporidium; sheet 1, Chlorella; sheet 2, Coccomyxa; sheet 3. The complete InterProScan5 format definition can be found at [https://code.google.com/p/interproscan/wiki/OutputFormats]. (XLSX) [file pgen.1004355.s021.xlsx]

## Sheet: Helicosporidium
Table S4: InterProScan5 analyses of the connected components from Figure 5; Helicosporidium (sheet 1), Chlorella (sheet 2), Coccomyxa (sheet 3)
Protein Accession	Sequence MD5 digest	Length	Analysis	Signature Accession	Signature Description	Start location	Stop location	Score	Status	Date	InterPro accession	InterPro description	GO annotations	Pathways annotations
H632_c2318p0	28c74f41820b840a718931e29552a6bb	118	Pfam	PF02362	B3 DNA binding domain	7	107	7.3e-11	T	2014-02-12	IPR003340	B3 DNA binding domain	GO:0003677
H632_c2318p0	28c74f41820b840a718931e29552a6bb	118	SUPERFAMILY	SSF101936		6	108	3.79e-18	T	2014-02-12	IPR015300	DNA-binding pseudobarrel domain
H632_c2318p0	28c74f41820b840a718931e29552a6bb	118	SMART	SM01019	B3 DNA binding domain	7	109	6.3e-05	T	2014-02-12	IPR003340	B3 DNA binding domain	GO:0003677
H632_c2318p0	28c74f41820b840a718931e29552a6bb	118	PANTHER	PTHR31140		1	115	1.2e-29	T	2014-02-12
H632_c2318p0	28c74f41820b840a718931e29552a6bb	118	Gene3D	G3DSA:2.40.330.10		6	110	4.7e-22	T	2014-02-12	IPR015300	DNA-binding pseudobarrel domain
H632_c597p0	78e300098ace9d5048d46463bcccfd9c	100	PANTHER	PTHR11851		1	100	2.1e-26	T	2014-02-12
H632_c597p0	78e300098ace9d5048d46463bcccfd9c	100	Gene3D	G3DSA:3.30.830.10		2	99	3.3e-24	T	2014-02-12	IPR011237	Peptidase M16 domain	GO:0046872
H632_c597p0	78e300098ace9d5048d46463bcccfd9c	100	PANTHER	PTHR11851:SF49		1	100	2.1e-26	T	2014-02-12
H632_c597p0	78e300098ace9d5048d46463bcccfd9c	100	SUPERFAMILY	SSF63411		4	94	5.24e-16	T	2014-02-12	IPR011249	Metalloenzyme, LuxS/M16 peptidase-like	GO:0003824|GO:0046872
H632_c3961p0	e61d00f0dce5600a896fa256305e4a26	235	SUPERFAMILY	SSF53271		16	234	2.62e-58	T	2014-02-12
H632_c3961p0	e61d00f0dce5600a896fa256305e4a26	235	Pfam	PF14681	Uracil phosphoribosyltransferase	31	234	5.2e-70	T	2014-02-12
H632_c3961p0	e61d00f0dce5600a896fa256305e4a26	235	PANTHER	PTHR10285		1	235	1.8e-115	T	2014-02-12
H632_c3961p0	e61d00f0dce5600a896fa256305e4a26	235	PANTHER	PTHR10285:SF6		1	235	1.8e-115	T	2014-02-12	IPR026008	Uridine kinase-like protein		KEGG: 00240+2.7.1.48|KEGG: 00983+2.7.1.48|MetaCyc: PWY-7193|UniPathway: UPA00574|UniPathway: UPA00579
H632_c3961p0	e61d00f0dce5600a896fa256305e4a26	235	Gene3D	G3DSA:3.40.50.2020		15	234	1.2e-92	T	2014-02-12
H632_c5342p0	e759b6ad04c1096869a454215c0934a4	154	Pfam	PF00566	Rab-GTPase-TBC domain	4	81	2.7e-17	T	2014-02-12	IPR000195	Rab-GTPase-TBC domain	GO:0005097|GO:0032313
H632_c5342p0	e759b6ad04c1096869a454215c0934a4	154	PANTHER	PTHR22957:SF51		1	153	1.9e-39	T	2014-02-12
H632_c5342p0	e759b6ad04c1096869a454215c0934a4	154	PANTHER	PTHR22957		1	153	1.9e-39	T	2014-02-12
H632_c5342p0	e759b6ad04c1096869a454215c0934a4	154	SUPERFAMILY	SSF47923		3	116	2.62e-20	T	2014-02-12	IPR000195	Rab-GTPase-TBC domain	GO:0005097|GO:0032313
H632_c5342p0	e759b6ad04c1096869a454215c0934a4	154	ProSiteProfiles	PS50086	TBC/rab GAP domain profile.	1	65	14.436	T	2014-02-12	IPR000195	Rab-GTPase-TBC domain	GO:0005097|GO:0032313
H632_c1138p0	4caf5dbbef6f7317a11c19ffafcc4291	126	PANTHER	PTHR11540		6	125	3.5e-48	T	2014-02-12	IPR001557	L-lactate/malate dehydrogenase	GO:0016616|GO:0044262|GO:0055114
H632_c1138p0	4caf5dbbef6f7317a11c19ffafcc4291	126	Gene3D	G3DSA:3.90.110.10		13	123	1.5e-39	T	2014-02-12	IPR015955	Lactate dehydrogenase/glycoside hydrolase, family 4, C-terminal	GO:0003824|GO:0005975|GO:0016616|GO:0055114
H632_c1138p0	4caf5dbbef6f7317a11c19ffafcc4291	126	SUPERFAMILY	SSF56327		9	122	2.32e-25	T	2014-02-12	IPR015955	Lactate dehydrogenase/glycoside hydrolase, family 4, C-terminal	GO:0003824|GO:0005975|GO:0016616|GO:0055114
H632_c1138p0	4caf5dbbef6f7317a11c19ffafcc4291	126	Pfam	PF02866	lactate/malate dehydrogenase, alpha/beta C-terminal domain	8	121	3.2e-27	T	2014-02-12	IPR022383	Lactate/malate dehydrogenase, C-terminal	GO:0016616|GO:0055114
H632_c1138p0	4caf5dbbef6f7317a11c19ffafcc4291	126	PANTHER	PTHR11540:SF1		6	125	3.5e-48	T	2014-02-12	IPR010097	Malate dehydrogenase, type 1	GO:0006108|GO:0030060|GO:0055114	KEGG: 00020+1.1.1.37|KEGG: 00270+1.1.1.37|KEGG: 00620+1.1.1.37|KEGG: 00630+1.1.1.37|KEGG: 00680+1.1.1.37|KEGG: 00710+1.1.1.37|KEGG: 00720+1.1.1.37|MetaCyc: PWY-1622|MetaCyc: PWY-5392|MetaCyc: PWY-561|MetaCyc: PWY-5690|MetaCyc: PWY-5913|MetaCyc: PWY-6728|MetaCyc: PWY-6969|MetaCyc: PWY-7115
H632_c917p0	cd3cd80a6119b085f07918bf1dcde0fb	87	PRINTS	PR00296	Cyclin-dependent kinase regulatory subunit signature	6	20	1.4e-22	T	2014-02-12	IPR000789	Cyclin-dependent kinase, regulatory subunit	GO:0007049|GO:0016538
H632_c917p0	cd3cd80a6119b085f07918bf1dcde0fb	87	PRINTS	PR00296	Cyclin-dependent kinase regulatory subunit signature	58	72	1.4e-22	T	2014-02-12	IPR000789	Cyclin-dependent kinase, regulatory subunit	GO:0007049|GO:0016538
H632_c917p0	cd3cd80a6119b085f07918bf1dcde0fb	87	PRINTS	PR00296	Cyclin-dependent kinase regulatory subunit signature	21	35	1.4e-22	T	2014-02-12	IPR000789	Cyclin-dependent kinase, regulatory subunit	GO:0007049|GO:0016538
H632_c917p0	cd3cd80a6119b085f07918bf1dcde0fb	87	PRINTS	PR00296	Cyclin-dependent kinase regulatory subunit signature	43	57	1.4e-22	T	2014-02-12	IPR000789	Cyclin-dependent kinase, regulatory subunit	GO:0007049|GO:0016538
H632_c917p0	cd3cd80a6119b085f07918bf1dcde0fb	87	Pfam	PF01111	Cyclin-dependent kinase regulatory subunit	11	74	9.4e-33	T	2014-02-12	IPR000789	Cyclin-dependent kinase, regulatory subunit	GO:0007049|GO:0016538
H632_c917p0	cd3cd80a6119b085f07918bf1dcde0fb	87	SMART	SM01084	Cyclin-dependent kinase regulatory subunit	11	75	1.5e-35	T	2014-02-12	IPR000789	Cyclin-dependent kinase, regulatory subunit	GO:0007049|GO:0016538
H632_c917p0	cd3cd80a6119b085f07918bf1dcde0fb	87	Gene3D	G3DSA:3.30.170.10		11	76	4.3e-34	T	2014-02-12	IPR000789	Cyclin-dependent kinase, regulatory subunit	GO:0007049|GO:0016538
H632_c917p0	cd3cd80a6119b085f07918bf1dcde0fb	87	PANTHER	PTHR23415:SF11		11	87	2.8e-43	T	2014-02-12
H632_c917p0	cd3cd80a6119b085f07918bf1dcde0fb	87	SUPERFAMILY	SSF55637		11	79	1.83e-30	T	2014-02-12	IPR000789	Cyclin-dependent kinase, regulatory subunit	GO:0007049|GO:0016538
H632_c917p0	cd3cd80a6119b085f07918bf1dcde0fb	87	PANTHER	PTHR23415		11	87	2.8e-43	T	2014-02-12
H632_c145p2	7928f1e67c6a0be5b58bf7dc6381db43	163	SUPERFAMILY	SSF64005		1	157	1.83e-35	T	2014-02-12	IPR001441	Decaprenyl diphosphate synthase-like	GO:0016765
H632_c145p2	7928f1e67c6a0be5b58bf7dc6381db43	163	TIGRFAM	TIGR00055	uppS: di-trans,poly-cis-decaprenylcistransferase	1	137	1.1e-36	T	2014-02-12	IPR001441	Decaprenyl diphosphate synthase-like	GO:0016765
H632_c145p2	7928f1e67c6a0be5b58bf7dc6381db43	163	PANTHER	PTHR10291		1	131	2e-55	T	2014-02-12	IPR001441	Decaprenyl diphosphate synthase-like	GO:0016765
H632_c145p2	7928f1e67c6a0be5b58bf7dc6381db43	163	Pfam	PF01255	Putative undecaprenyl diphosphate synthase	1	138	6.5e-42	T	2014-02-12	IPR001441	Decaprenyl diphosphate synthase-like	GO:0016765
H632_c145p2	7928f1e67c6a0be5b58bf7dc6381db43	163	Gene3D	G3DSA:3.40.1180.10		1	140	1.2e-40	T	2014-02-12	IPR001441	Decaprenyl diphosphate synthase-like	GO:0016765
H632_c341p1	c3bd514b4db05cc6e5e43c1246d93645	253	SMART	SM00417	Histone H4	1	61	7.2e-05	T	2014-02-12	IPR001951	Histone H4	GO:0000786|GO:0003677|GO:0005634|GO:0006334
H632_c341p1	c3bd514b4db05cc6e5e43c1246d93645	253	SUPERFAMILY	SSF47113		2	70	6.28e-13	T	2014-02-12	IPR009072	Histone-fold	GO:0046982
H632_c341p1	c3bd514b4db05cc6e5e43c1246d93645	253	PANTHER	PTHR10484		1	82	5.5e-20	T	2014-02-12
H632_c341p1	c3bd514b4db05cc6e5e43c1246d93645	253	PRINTS	PR00623	Histone H4 signature	11	31	1.7e-14	T	2014-02-12	IPR001951	Histone H4	GO:0000786|GO:0003677|GO:0005634|GO:0006334
H632_c341p1	c3bd514b4db05cc6e5e43c1246d93645	253	PRINTS	PR00623	Histone H4 signature	60	71	1.7e-14	T	2014-02-12	IPR001951	Histone H4	GO:0000786|GO:0003677|GO:0005634|GO:0006334
H632_c341p1	c3bd514b4db05cc6e5e43c1246d93645	253	PRINTS	PR00623	Histone H4 signature	48	60	1.7e-14	T	2014-02-12	IPR001951	Histone H4	GO:0000786|GO:0003677|GO:0005634|GO:0006334
H632_c341p1	c3bd514b4db05cc6e5e43c1246d93645	253	PRINTS	PR00623	Histone H4 signature	33	47	1.7e-14	T	2014-02-12	IPR001951	Histone H4	GO:0000786|GO:0003677|GO:0005634|GO:0006334
H632_c341p1	c3bd514b4db05cc6e5e43c1246d93645	253	Gene3D	G3DSA:1.10.20.10		2	71	2.2e-21	T	2014-02-12	IPR009072	Histone-fold	GO:0046982
H632_c341p1	c3bd514b4db05cc6e5e43c1246d93645	253	PANTHER	PTHR10484:SF0		1	82	5.5e-20	T	2014-02-12
H632_c2800p0	db21578e92a1c06c57189f79721c6110	99	Gene3D	G3DSA:3.40.640.10		1	98	4.1e-25	T	2014-02-12	IPR015421	Pyridoxal phosphate-dependent transferase, major region, subdomain 1	GO:0003824|GO:0030170
H632_c2800p0	db21578e92a1c06c57189f79721c6110	99	PANTHER	PTHR11601		1	99	1.3e-27	T	2014-02-12
H632_c2800p0	db21578e92a1c06c57189f79721c6110	99	Pfam	PF00266	Aminotransferase class-V	1	98	3.2e-31	T	2014-02-12	IPR000192	Aminotransferase, class V/Cysteine desulfurase	GO:0008152
H632_c2800p0	db21578e92a1c06c57189f79721c6110	99	SUPERFAMILY	SSF53383		1	97	8.24e-24	T	2014-02-12	IPR015424	Pyridoxal phosphate-dependent transferase
H632_c3282p1	def845b7669fb393495fc760c269787b	122	SUPERFAMILY	SSF52343		3	122	1.57e-31	T	2014-02-12
H632_c3282p1	def845b7669fb393495fc760c269787b	122	PANTHER	PTHR19384		2	122	1e-52	T	2014-02-12
H632_c3282p1	def845b7669fb393495fc760c269787b	122	Pfam	PF00175	Oxidoreductase NAD-binding domain	5	87	2.6e-10	T	2014-02-12	IPR001433	Oxidoreductase FAD/NAD(P)-binding	GO:0016491|GO:0055114
H632_c3282p1	def845b7669fb393495fc760c269787b	122	Gene3D	G3DSA:3.40.50.80		3	122	1.5e-41	T	2014-02-12
H632_c3282p1	def845b7669fb393495fc760c269787b	122	PRINTS	PR00371	Flavoprotein pyridine nucleotide cytochrome reductase signature	47	63	2.8e-09	T	2014-02-12	IPR001709	Flavoprotein pyridine nucleotide cytochrome reductase	GO:0016491|GO:0055114
H632_c3282p1	def845b7669fb393495fc760c269787b	122	PRINTS	PR00371	Flavoprotein pyridine nucleotide cytochrome reductase signature	16	27	2.8e-09	T	2014-02-12	IPR001709	Flavoprotein pyridine nucleotide cytochrome reductase	GO:0016491|GO:0055114
H632_c3282p1	def845b7669fb393495fc760c269787b	122	PRINTS	PR00371	Flavoprotein pyridine nucleotide cytochrome reductase signature	71	79	2.8e-09	T	2014-02-12	IPR001709	Flavoprotein pyridine nucleotide cytochrome reductase	GO:0016491|GO:0055114
H632_c3282p1	def845b7669fb393495fc760c269787b	122	PRINTS	PR00371	Flavoprotein pyridine nucleotide cytochrome reductase signature	3	12	2.8e-09	T	2014-02-12	IPR001709	Flavoprotein pyridine nucleotide cytochrome reductase	GO:0016491|GO:0055114
H632_c1766p0	41c12e94f181b0f585aa05615b164bd6	153	ProSitePatterns	PS00952	ER lumen protein retaining receptor signature 2.	66	75	-	T	2014-02-12	IPR000133	ER lumen protein retaining receptor	GO:0006621|GO:0016021|GO:0046923
H632_c1766p0	41c12e94f181b0f585aa05615b164bd6	153	PANTHER	PTHR10585		1	153	4.4e-79	T	2014-02-12	IPR000133	ER lumen protein retaining receptor	GO:0006621|GO:0016021|GO:0046923
H632_c1766p0	41c12e94f181b0f585aa05615b164bd6	153	Pfam	PF00810	ER lumen protein retaining receptor	1	109	2e-38	T	2014-02-12	IPR000133	ER lumen protein retaining receptor	GO:0006621|GO:0016021|GO:0046923
H632_c1766p0	41c12e94f181b0f585aa05615b164bd6	153	PANTHER	PTHR10585:SF25		1	153	4.4e-79	T	2014-02-12
H632_c377p1	faa76dfd4ba9c3680632104c6e262d1a	298	PANTHER	PTHR22734		1	290	1.5e-140	T	2014-02-12
H632_c377p1	faa76dfd4ba9c3680632104c6e262d1a	298	SUPERFAMILY	SSF52954		82	265	4.61e-55	T	2014-02-12	IPR004154	Anticodon-binding
H632_c377p1	faa76dfd4ba9c3680632104c6e262d1a	298	Gene3D	G3DSA:3.40.50.10480		84	262	1.2e-50	T	2014-02-12	IPR007109	Brix domain
H632_c377p1	faa76dfd4ba9c3680632104c6e262d1a	298	Coils	Coil		18	39	-	T	2014-02-12
H632_c377p1	faa76dfd4ba9c3680632104c6e262d1a	298	PANTHER	PTHR22734:SF0		1	290	1.5e-140	T	2014-02-12
H632_c377p1	faa76dfd4ba9c3680632104c6e262d1a	298	Pfam	PF04427	Brix domain	87	262	7e-43	T	2014-02-12	IPR007109	Brix domain
H632_c377p1	faa76dfd4ba9c3680632104c6e262d1a	298	ProSiteProfiles	PS50833	Brix domain profile.	83	268	41.394	T	2014-02-12	IPR007109	Brix domain
H632_c377p1	faa76dfd4ba9c3680632104c6e262d1a	298	SMART	SM00879		86	262	2.1e-55	T	2014-02-12	IPR007109	Brix domain
H632_c742p1	ec075983a21cee135ef23fb4065bc7a9	150	Pfam	PF00171	Aldehyde dehydrogenase family	2	88	1.9e-22	T	2014-02-12	IPR015590	Aldehyde dehydrogenase domain	GO:0008152|GO:0016491|GO:0055114
H632_c742p1	ec075983a21cee135ef23fb4065bc7a9	150	PANTHER	PTHR11699		1	114	4.5e-55	T	2014-02-12
H632_c742p1	ec075983a21cee135ef23fb4065bc7a9	150	Gene3D	G3DSA:3.40.309.10		1	69	1.6e-17	T	2014-02-12	IPR016163	Aldehyde dehydrogenase, C-terminal	GO:0008152|GO:0016491|GO:0016620|GO:0055114
H632_c742p1	ec075983a21cee135ef23fb4065bc7a9	150	PANTHER	PTHR11699:SF25		1	114	4.5e-55	T	2014-02-12
H632_c742p1	ec075983a21cee135ef23fb4065bc7a9	150	SUPERFAMILY	SSF53720		2	97	7.2e-23	T	2014-02-12	IPR016161	Aldehyde/histidinol dehydrogenase	GO:0008152|GO:0016491|GO:0055114
H632_c5236p0	57fe9564fb4af6b8f99f203ecc86a009	159	PANTHER	PTHR10887		12	89	2.5e-30	T	2014-02-12
H632_c5236p0	57fe9564fb4af6b8f99f203ecc86a009	159	PANTHER	PTHR10887:SF27		12	89	2.5e-30	T	2014-02-12	IPR026852	Probable helicase MAGATAMA 3
H632_c5236p0	57fe9564fb4af6b8f99f203ecc86a009	159	Gene3D	G3DSA:3.40.50.300		60	103	4.9e-05	T	2014-02-12
H632_c5236p0	57fe9564fb4af6b8f99f203ecc86a009	159	SUPERFAMILY	SSF52540		11	93	8.32e-09	T	2014-02-12	IPR027417	P-loop containing nucleoside triphosphate hydrolase
H632_c5236p0	57fe9564fb4af6b8f99f203ecc86a009	159	Pfam	PF13087	AAA domain	10	65	4.2e-23	T	2014-02-12
H632_c5236p0	57fe9564fb4af6b8f99f203ecc86a009	159	Gene3D	G3DSA:3.40.50.300		10	59	3.7e-07	T	2014-02-12
H632_c3470p0	72669846b3ce2bbbe38aa0a599bfe833	250	ProSiteProfiles	PS51294	Myb-type HTH DNA-binding domain profile.	57	106	15.911	T	2014-02-12	IPR017930	Myb domain
H632_c3470p0	72669846b3ce2bbbe38aa0a599bfe833	250	Pfam	PF13921	Myb-like DNA-binding domain	9	69	3.3e-14	T	2014-02-12
H632_c3470p0	72669846b3ce2bbbe38aa0a599bfe833	250	Gene3D	G3DSA:1.10.10.60		61	103	4.5e-14	T	2014-02-12	IPR009057	Homeodomain-like	GO:0003677
H632_c3470p0	72669846b3ce2bbbe38aa0a599bfe833	250	PANTHER	PTHR10641:SF17		4	235	1.3e-119	T	2014-02-12
H632_c3470p0	72669846b3ce2bbbe38aa0a599bfe833	250	PANTHER	PTHR10641		4	235	1.3e-119	T	2014-02-12
H632_c3470p0	72669846b3ce2bbbe38aa0a599bfe833	250	Coils	Coil		167	188	-	T	2014-02-12
H632_c3470p0	72669846b3ce2bbbe38aa0a599bfe833	250	ProSiteProfiles	PS51294	Myb-type HTH DNA-binding domain profile.	1	56	21.206	T	2014-02-12	IPR017930	Myb domain
H632_c3470p0	72669846b3ce2bbbe38aa0a599bfe833	250	SUPERFAMILY	SSF46689		32	104	7.19e-21	T	2014-02-12	IPR009057	Homeodomain-like	GO:0003677
H632_c3470p0	72669846b3ce2bbbe38aa0a599bfe833	250	SMART	SM00717	SANT SWI3, ADA2, N-CoR and TFIIIB'' DNA-binding domains	57	104	1.7e-12	T	2014-02-12	IPR001005	SANT/Myb domain	GO:0003682
H632_c3470p0	72669846b3ce2bbbe38aa0a599bfe833	250	SMART	SM00717	SANT SWI3, ADA2, N-CoR and TFIIIB'' DNA-binding domains	5	54	8.7e-14	T	2014-02-12	IPR001005	SANT/Myb domain	GO:0003682
H632_c3470p0	72669846b3ce2bbbe38aa0a599bfe833	250	Gene3D	G3DSA:1.10.10.60		8	60	4.9e-19	T	2014-02-12	IPR009057	Homeodomain-like	GO:0003677
H632_c1390p0	f3d1b940d47aa8c5d5c858f485bc0d55	177	PRINTS	PR01210	Gamma-glutamyltranspeptidase signature	79	97	3e-26	T	2014-02-12	IPR000101	Gamma-glutamyltranspeptidase	GO:0003840|GO:0006749	KEGG: 00430+2.3.2.2|KEGG: 00460+2.3.2.2|KEGG: 00480+2.3.2.2|KEGG: 00590+2.3.2.2|MetaCyc: PWY-4041|MetaCyc: PWY-5826
H632_c1390p0	f3d1b940d47aa8c5d5c858f485bc0d55	177	PRINTS	PR01210	Gamma-glutamyltranspeptidase signature	97	116	3e-26	T	2014-02-12	IPR000101	Gamma-glutamyltranspeptidase	GO:0003840|GO:0006749	KEGG: 00430+2.3.2.2|KEGG: 00460+2.3.2.2|KEGG: 00480+2.3.2.2|KEGG: 00590+2.3.2.2|MetaCyc: PWY-4041|MetaCyc: PWY-5826
H632_c1390p0	f3d1b940d47aa8c5d5c858f485bc0d55	177	PRINTS	PR01210	Gamma-glutamyltranspeptidase signature	11	36	3e-26	T	2014-02-12	IPR000101	Gamma-glutamyltranspeptidase	GO:0003840|GO:0006749	KEGG: 00430+2.3.2.2|KEGG: 00460+2.3.2.2|KEGG: 00480+2.3.2.2|KEGG: 00590+2.3.2.2|MetaCyc: PWY-4041|MetaCyc: PWY-5826
H632_c1390p0	f3d1b940d47aa8c5d5c858f485bc0d55	177	PANTHER	PTHR11686		1	173	3.5e-57	T	2014-02-12	IPR000101	Gamma-glutamyltranspeptidase	GO:0003840|GO:0006749	KEGG: 00430+2.3.2.2|KEGG: 00460+2.3.2.2|KEGG: 00480+2.3.2.2|KEGG: 00590+2.3.2.2|MetaCyc: PWY-4041|MetaCyc: PWY-5826
H632_c1390p0	f3d1b940d47aa8c5d5c858f485bc0d55	177	Pfam	PF01019	Gamma-glutamyltranspeptidase	4	173	2.8e-48	T	2014-02-12	IPR000101	Gamma-glutamyltranspeptidase	GO:0003840|GO:0006749	KEGG: 00430+2.3.2.2|KEGG: 00460+2.3.2.2|KEGG: 00480+2.3.2.2|KEGG: 00590+2.3.2.2|MetaCyc: PWY-4041|MetaCyc: PWY-5826
H632_c1390p0	f3d1b940d47aa8c5d5c858f485bc0d55	177	SUPERFAMILY	SSF56235		2	173	1.33e-44	T	2014-02-12
H632_c323p2	7c934deab4cddaa1f6c9bbef835d7721	143	PANTHER	PTHR11364:SF0		5	138	1.8e-53	T	2014-02-12
H632_c323p2	7c934deab4cddaa1f6c9bbef835d7721	143	Gene3D	G3DSA:3.40.250.10		4	141	1.2e-43	T	2014-02-12	IPR001763	Rhodanese-like domain
H632_c323p2	7c934deab4cddaa1f6c9bbef835d7721	143	SMART	SM00450	Rhodanese Homology Domain	9	133	2e-17	T	2014-02-12	IPR001763	Rhodanese-like domain
H632_c323p2	7c934deab4cddaa1f6c9bbef835d7721	143	SUPERFAMILY	SSF52821		7	138	1.13e-38	T	2014-02-12	IPR001763	Rhodanese-like domain
H632_c323p2	7c934deab4cddaa1f6c9bbef835d7721	143	ProSiteProfiles	PS50206	Rhodanese domain profile.	19	136	18.833	T	2014-02-12	IPR001763	Rhodanese-like domain
H632_c323p2	7c934deab4cddaa1f6c9bbef835d7721	143	PANTHER	PTHR11364		5	138	1.8e-53	T	2014-02-12
H632_c323p2	7c934deab4cddaa1f6c9bbef835d7721	143	Pfam	PF00581	Rhodanese-like domain	13	129	1.3e-11	T	2014-02-12	IPR001763	Rhodanese-like domain
H632_c2425p0	3c9802963c9018a6a6d0cf2acd7539cb	112	Gene3D	G3DSA:3.40.50.880		1	110	3.2e-33	T	2014-02-12
H632_c2425p0	3c9802963c9018a6a6d0cf2acd7539cb	112	PANTHER	PTHR11922:SF7		1	110	1.4e-44	T	2014-02-12
H632_c2425p0	3c9802963c9018a6a6d0cf2acd7539cb	112	ProSiteProfiles	PS51273	Glutamine amidotransferase type 1 domain profile.	1	112	18.174	T	2014-02-12	IPR017926	Glutamine amidotransferase		Reactome: REACT_1698
H632_c2425p0	3c9802963c9018a6a6d0cf2acd7539cb	112	PRINTS	PR00097	Anthranilate synthase component II signature	21	29	1.4e-13	T	2014-02-12
H632_c2425p0	3c9802963c9018a6a6d0cf2acd7539cb	112	PRINTS	PR00097	Anthranilate synthase component II signature	42	54	1.4e-13	T	2014-02-12
H632_c2425p0	3c9802963c9018a6a6d0cf2acd7539cb	112	PRINTS	PR00097	Anthranilate synthase component II signature	88	101	1.4e-13	T	2014-02-12
H632_c2425p0	3c9802963c9018a6a6d0cf2acd7539cb	112	Pfam	PF00117	Glutamine amidotransferase class-I	1	109	1e-28	T	2014-02-12	IPR017926	Glutamine amidotransferase		Reactome: REACT_1698
H632_c2425p0	3c9802963c9018a6a6d0cf2acd7539cb	112	SUPERFAMILY	SSF52317		1	110	2.1e-27	T	2014-02-12
H632_c2425p0	3c9802963c9018a6a6d0cf2acd7539cb	112	PANTHER	PTHR11922		1	110	1.4e-44	T	2014-02-12
H632_c1731p1	e0f52da29d6d861210cfcb8757cf9300	132	Pfam	PF07690	Major Facilitator Superfamily	14	126	3e-10	T	2014-02-12	IPR011701	Major facilitator superfamily	GO:0016021|GO:0055085
H632_c1731p1	e0f52da29d6d861210cfcb8757cf9300	132	Gene3D	G3DSA:1.20.1250.20		2	128	5.8e-19	T	2014-02-12
H632_c1731p1	e0f52da29d6d861210cfcb8757cf9300	132	ProSiteProfiles	PS51257	Prokaryotic membrane lipoprotein lipid attachment site profile.	1	16	6	T	2014-02-12
H632_c1731p1	e0f52da29d6d861210cfcb8757cf9300	132	PANTHER	PTHR11662		1	121	5.5e-31	T	2014-02-12
H632_c1731p1	e0f52da29d6d861210cfcb8757cf9300	132	ProSiteProfiles	PS50850	Major facilitator superfamily (MFS) profile.	5	132	9.293	T	2014-02-12	IPR020846	Major facilitator superfamily domain
H632_c1731p1	e0f52da29d6d861210cfcb8757cf9300	132	PANTHER	PTHR11662:SF3		1	121	5.5e-31	T	2014-02-12
H632_c1731p1	e0f52da29d6d861210cfcb8757cf9300	132	SUPERFAMILY	SSF103473		2	131	5.75e-21	T	2014-02-12	IPR016196	Major facilitator superfamily domain, general substrate transporter
H632_c2221p0	5e166463a6eafebaeb4cd24902a9f8f4	108	SUPERFAMILY	SSF57863		1	60	5.23e-06	T	2014-02-12
H632_c1781p0	1ffb3ae3ea65da0bd9e1e03c4aafe01d	85	Pfam	PF00125	Core histone H2A/H2B/H3/H4	58	85	1.7e-05	T	2014-02-12	IPR007125	Histone core	GO:0003677
H632_c1781p0	1ffb3ae3ea65da0bd9e1e03c4aafe01d	85	SUPERFAMILY	SSF47113		2	85	1.35e-29	T	2014-02-12	IPR009072	Histone-fold	GO:0046982
H632_c1781p0	1ffb3ae3ea65da0bd9e1e03c4aafe01d	85	ProSitePatterns	PS00959	Histone H3 signature 2.	67	75	-	T	2014-02-12	IPR000164	Histone H3	GO:0000786|GO:0003677|GO:0006334
H632_c1781p0	1ffb3ae3ea65da0bd9e1e03c4aafe01d	85	Gene3D	G3DSA:1.10.20.10		2	85	2.9e-49	T	2014-02-12	IPR009072	Histone-fold	GO:0046982
H632_c1781p0	1ffb3ae3ea65da0bd9e1e03c4aafe01d	85	SMART	SM00428	Histone H3	34	85	7.9e-07	T	2014-02-12	IPR000164	Histone H3	GO:0000786|GO:0003677|GO:0006334
H632_c1781p0	1ffb3ae3ea65da0bd9e1e03c4aafe01d	85	PRINTS	PR00622	Histone H3 signature	3	17	3.2e-50	T	2014-02-12	IPR000164	Histone H3	GO:0000786|GO:0003677|GO:0006334
H632_c1781p0	1ffb3ae3ea65da0bd9e1e03c4aafe01d	85	PRINTS	PR00622	Histone H3 signature	34	55	3.2e-50	T	2014-02-12	IPR000164	Histone H3	GO:0000786|GO:0003677|GO:0006334
H632_c1781p0	1ffb3ae3ea65da0bd9e1e03c4aafe01d	85	PRINTS	PR00622	Histone H3 signature	17	31	3.2e-50	T	2014-02-12	IPR000164	Histone H3	GO:0000786|GO:0003677|GO:0006334
H632_c1781p0	1ffb3ae3ea65da0bd9e1e03c4aafe01d	85	PRINTS	PR00622	Histone H3 signature	80	85	3.2e-50	T	2014-02-12	IPR000164	Histone H3	GO:0000786|GO:0003677|GO:0006334
H632_c1781p0	1ffb3ae3ea65da0bd9e1e03c4aafe01d	85	PRINTS	PR00622	Histone H3 signature	58	75	3.2e-50	T	2014-02-12	IPR000164	Histone H3	GO:0000786|GO:0003677|GO:0006334
H632_c1781p0	1ffb3ae3ea65da0bd9e1e03c4aafe01d	85	PANTHER	PTHR11426		1	85	1.4e-77	T	2014-02-12	IPR000164	Histone H3	GO:0000786|GO:0003677|GO:0006334
H632_c1781p0	1ffb3ae3ea65da0bd9e1e03c4aafe01d	85	ProSitePatterns	PS00322	Histone H3 signature 1.	15	21	-	T	2014-02-12	IPR000164	Histone H3	GO:0000786|GO:0003677|GO:0006334
H632_c3077p0	696b19c0ce2270d92e9e192bfb7a42be	169	Pfam	PF00082	Subtilase family	11	157	2.6e-22	T	2014-02-12	IPR000209	Peptidase S8/S53 domain	GO:0004252|GO:0006508
H632_c3077p0	696b19c0ce2270d92e9e192bfb7a42be	169	Gene3D	G3DSA:3.40.50.200		8	161	2.5e-35	T	2014-02-12	IPR000209	Peptidase S8/S53 domain	GO:0004252|GO:0006508
H632_c3077p0	696b19c0ce2270d92e9e192bfb7a42be	169	SUPERFAMILY	SSF52743		8	156	1.44e-34	T	2014-02-12	IPR000209	Peptidase S8/S53 domain	GO:0004252|GO:0006508
H632_c3077p0	696b19c0ce2270d92e9e192bfb7a42be	169	PANTHER	PTHR10795		14	169	3.2e-21	T	2014-02-12	IPR015500	Peptidase S8, subtilisin-related
H632_c3077p0	696b19c0ce2270d92e9e192bfb7a42be	169	ProSitePatterns	PS00138	Serine proteases, subtilase family, serine active site.	114	124	-	T	2014-02-12	IPR023828	Peptidase S8, subtilisin, Ser-active site
H632_c545p2	1cad5a64b2f870c74c6c234bcb5b2c0e	251	ProSitePatterns	PS00388	Proteasome alpha-type subunits signature.	4	26	-	T	2014-02-12	IPR000426	Proteasome alpha-subunit, N-terminal domain	GO:0004175|GO:0006511|GO:0019773	Reactome: REACT_11045|Reactome: REACT_13|Reactome: REACT_13635|Reactome: REACT_152|Reactome: REACT_1538|Reactome: REACT_383|Reactome: REACT_578|Reactome: REACT_6185|Reactome: REACT_6850
H632_c545p2	1cad5a64b2f870c74c6c234bcb5b2c0e	251	Pfam	PF10584	Proteasome subunit A N-terminal signature	4	26	8.1e-15	T	2014-02-12	IPR000426	Proteasome alpha-subunit, N-terminal domain	GO:0004175|GO:0006511|GO:0019773	Reactome: REACT_11045|Reactome: REACT_13|Reactome: REACT_13635|Reactome: REACT_152|Reactome: REACT_1538|Reactome: REACT_383|Reactome: REACT_578|Reactome: REACT_6185|Reactome: REACT_6850
H632_c545p2	1cad5a64b2f870c74c6c234bcb5b2c0e	251	SUPERFAMILY	SSF56235		3	234	5.29e-72	T	2014-02-12
H632_c545p2	1cad5a64b2f870c74c6c234bcb5b2c0e	251	Pfam	PF00227	Proteasome subunit	27	209	1.1e-51	T	2014-02-12	IPR001353	Proteasome, subunit alpha/beta	GO:0004298|GO:0005839|GO:0051603	Reactome: REACT_11045|Reactome: REACT_13|Reactome: REACT_13635|Reactome: REACT_152|Reactome: REACT_1538|Reactome: REACT_383|Reactome: REACT_578|Reactome: REACT_6185|Reactome: REACT_6850
H632_c545p2	1cad5a64b2f870c74c6c234bcb5b2c0e	251	Gene3D	G3DSA:3.60.20.10		2	235	7.6e-81	T	2014-02-12
H632_c545p2	1cad5a64b2f870c74c6c234bcb5b2c0e	251	PANTHER	PTHR11599:SF15		2	244	5.3e-126	T	2014-02-12
H632_c545p2	1cad5a64b2f870c74c6c234bcb5b2c0e	251	ProSiteProfiles	PS51475	Proteasome alpha-type subunit profile.	19	228	72.683	T	2014-02-12	IPR023332	Proteasome A-type subunit	GO:0004298
H632_c545p2	1cad5a64b2f870c74c6c234bcb5b2c0e	251	SMART	SM00948	Proteasome subunit A N-terminal signature Add an annotation	4	26	2.9e-11	T	2014-02-12	IPR000426	Proteasome alpha-subunit, N-terminal domain	GO:0004175|GO:0006511|GO:0019773	Reactome: REACT_11045|Reactome: REACT_13|Reactome: REACT_13635|Reactome: REACT_152|Reactome: REACT_1538|Reactome: REACT_383|Reactome: REACT_578|Reactome: REACT_6185|Reactome: REACT_6850
H632_c545p2	1cad5a64b2f870c74c6c234bcb5b2c0e	251	PANTHER	PTHR11599		2	244	5.3e-126	T	2014-02-12
H632_c4792p0	050b33c68f17a8208a81212a4affec7f	116	SUPERFAMILY	SSF82199		2	113	1.06e-33	T	2014-02-12
H632_c4792p0	050b33c68f17a8208a81212a4affec7f	116	Gene3D	G3DSA:2.170.270.10		1	115	1.5e-39	T	2014-02-12
H632_c4792p0	050b33c68f17a8208a81212a4affec7f	116	Pfam	PF00856	SET domain	13	91	5e-17	T	2014-02-12	IPR001214	SET domain	GO:0005515
H632_c4792p0	050b33c68f17a8208a81212a4affec7f	116	ProSiteProfiles	PS50868	Post-SET domain profile.	100	116	9.839	T	2014-02-12	IPR003616	Post-SET domain		KEGG: 00310+2.1.1.43|MetaCyc: PWY-6424
H632_c4792p0	050b33c68f17a8208a81212a4affec7f	116	ProSiteProfiles	PS50280	SET domain profile.	1	92	11.059	T	2014-02-12	IPR001214	SET domain	GO:0005515
H632_c4792p0	050b33c68f17a8208a81212a4affec7f	116	SMART	SM00317	SET (Su(var)3-9, Enhancer-of-zeste, Trithorax) domain	1	98	1e-09	T	2014-02-12	IPR001214	SET domain	GO:0005515
H632_c4792p0	050b33c68f17a8208a81212a4affec7f	116	PANTHER	PTHR22884		1	116	8.1e-51	T	2014-02-12
H632_c4792p0	050b33c68f17a8208a81212a4affec7f	116	SMART	SM00508	Cysteine-rich motif following a subset of SET domains	100	116	0.0015	T	2014-02-12	IPR003616	Post-SET domain		KEGG: 00310+2.1.1.43|MetaCyc: PWY-6424
H632_c1642p0	da440db5d65fdac6fcf3cde411703b59	218	PANTHER	PTHR11934		1	218	7.5e-96	T	2014-02-12	IPR004788	Ribose 5-phosphate isomerase, type A	GO:0004751|GO:0009052	KEGG: 00030+5.3.1.6|KEGG: 00051+5.3.1.6|KEGG: 00710+5.3.1.6|MetaCyc: PWY-1861|MetaCyc: PWY-5723|UniPathway: UPA00115
H632_c1642p0	da440db5d65fdac6fcf3cde411703b59	218	SUPERFAMILY	SSF100950		4	138	3.84e-40	T	2014-02-12
H632_c1642p0	da440db5d65fdac6fcf3cde411703b59	218	Gene3D	G3DSA:3.30.70.260		140	194	4.6e-13	T	2014-02-12
H632_c1642p0	da440db5d65fdac6fcf3cde411703b59	218	SUPERFAMILY	SSF75445		141	197	9.68e-13	T	2014-02-12
H632_c1642p0	da440db5d65fdac6fcf3cde411703b59	218	TIGRFAM	TIGR00021	rpiA: ribose 5-phosphate isomerase A	8	211	3.2e-65	T	2014-02-12	IPR004788	Ribose 5-phosphate isomerase, type A	GO:0004751|GO:0009052	KEGG: 00030+5.3.1.6|KEGG: 00051+5.3.1.6|KEGG: 00710+5.3.1.6|MetaCyc: PWY-1861|MetaCyc: PWY-5723|UniPathway: UPA00115
H632_c1642p0	da440db5d65fdac6fcf3cde411703b59	218	Gene3D	G3DSA:3.40.50.1360		2	138	6.3e-53	T	2014-02-12
H632_c1642p0	da440db5d65fdac6fcf3cde411703b59	218	Pfam	PF06026	Ribose 5-phosphate isomerase A (phosphoriboisomerase A)	52	211	2e-49	T	2014-02-12	IPR004788	Ribose 5-phosphate isomerase, type A	GO:0004751|GO:0009052	KEGG: 00030+5.3.1.6|KEGG: 00051+5.3.1.6|KEGG: 00710+5.3.1.6|MetaCyc: PWY-1861|MetaCyc: PWY-5723|UniPathway: UPA00115
H632_c1642p0	da440db5d65fdac6fcf3cde411703b59	218	PANTHER	PTHR11934:SF1		1	218	7.5e-96	T	2014-02-12
H632_c2557p0	0d891ffa52100d31ad2e5bc0657eb96e	157	Gene3D	G3DSA:3.40.50.2060		3	127	1.3e-35	T	2014-02-12
H632_c2557p0	0d891ffa52100d31ad2e5bc0657eb96e	157	PANTHER	PTHR11679:SF2		4	157	2.2e-58	T	2014-02-12
H632_c2557p0	0d891ffa52100d31ad2e5bc0657eb96e	157	PANTHER	PTHR11679		4	157	2.2e-58	T	2014-02-12	IPR001619	Sec1-like protein	GO:0006904|GO:0016192
H632_c2557p0	0d891ffa52100d31ad2e5bc0657eb96e	157	SUPERFAMILY	SSF56815		1	157	2.49e-38	T	2014-02-12	IPR001619	Sec1-like protein	GO:0006904|GO:0016192
H632_c2557p0	0d891ffa52100d31ad2e5bc0657eb96e	157	Pfam	PF00995	Sec1 family	34	156	1e-34	T	2014-02-12	IPR001619	Sec1-like protein	GO:0006904|GO:0016192
H632_c4948p0	bd52fbdb971c38c63ea235e1812b74ad	149	SMART	SM00479		1	149	6.2e-20	T	2014-02-12	IPR006055	Exonuclease	GO:0004527
H632_c4948p0	bd52fbdb971c38c63ea235e1812b74ad	149	SUPERFAMILY	SSF53098		9	144	3.42e-19	T	2014-02-12	IPR012337	Ribonuclease H-like domain	GO:0003676
H632_c4948p0	bd52fbdb971c38c63ea235e1812b74ad	149	Coils	Coil		46	67	-	T	2014-02-12
H632_c4948p0	bd52fbdb971c38c63ea235e1812b74ad	149	Gene3D	G3DSA:3.30.420.10		1	147	6.3e-42	T	2014-02-12
H632_c4948p0	bd52fbdb971c38c63ea235e1812b74ad	149	Pfam	PF00929	Exonuclease	3	140	3.1e-13	T	2014-02-12	IPR013520	Exonuclease, RNase T/DNA polymerase III
H632_c4948p0	bd52fbdb971c38c63ea235e1812b74ad	149	PANTHER	PTHR12801		1	147	3.7e-50	T	2014-02-12
H632_c4948p0	bd52fbdb971c38c63ea235e1812b74ad	149	PANTHER	PTHR12801:SF6		1	147	3.7e-50	T	2014-02-12
H632_c725p2	e6094864484fa23305eab2747d94d601	126	PRINTS	PR00363	Cytochrome B5 signature	28	38	1.8e-13	T	2014-02-12	IPR001199	Cytochrome b5-like heme/steroid binding domain	GO:0020037
H632_c725p2	e6094864484fa23305eab2747d94d601	126	PRINTS	PR00363	Cytochrome B5 signature	38	52	1.8e-13	T	2014-02-12	IPR001199	Cytochrome b5-like heme/steroid binding domain	GO:0020037
H632_c725p2	e6094864484fa23305eab2747d94d601	126	PRINTS	PR00363	Cytochrome B5 signature	53	60	1.8e-13	T	2014-02-12	IPR001199	Cytochrome b5-like heme/steroid binding domain	GO:0020037
H632_c725p2	e6094864484fa23305eab2747d94d601	126	PRINTS	PR00363	Cytochrome B5 signature	66	78	1.8e-13	T	2014-02-12	IPR001199	Cytochrome b5-like heme/steroid binding domain	GO:0020037
H632_c725p2	e6094864484fa23305eab2747d94d601	126	PANTHER	PTHR19359		1	125	3.1e-39	T	2014-02-12
H632_c725p2	e6094864484fa23305eab2747d94d601	126	ProSiteProfiles	PS50255	Cytochrome b5 family, heme-binding domain profile.	3	79	28.746	T	2014-02-12	IPR001199	Cytochrome b5-like heme/steroid binding domain	GO:0020037
H632_c725p2	e6094864484fa23305eab2747d94d601	126	SUPERFAMILY	SSF55856		4	92	5.5e-32	T	2014-02-12	IPR001199	Cytochrome b5-like heme/steroid binding domain	GO:0020037
H632_c725p2	e6094864484fa23305eab2747d94d601	126	Gene3D	G3DSA:3.10.120.10		3	80	6e-34	T	2014-02-12	IPR001199	Cytochrome b5-like heme/steroid binding domain	GO:0020037
H632_c725p2	e6094864484fa23305eab2747d94d601	126	Pfam	PF00173	Cytochrome b5-like Heme/Steroid binding domain	6	78	5.2e-25	T	2014-02-12	IPR001199	Cytochrome b5-like heme/steroid binding domain	GO:0020037
H632_c725p2	e6094864484fa23305eab2747d94d601	126	ProSitePatterns	PS00191	Cytochrome b5 family, heme-binding domain signature.	34	41	-	T	2014-02-12	IPR018506	Cytochrome b5, heme-binding site	GO:0020037
H632_c556p1	83e5101a9e57a2f09b4ef6075b080c59	158	PANTHER	PTHR11540		7	158	1.2e-84	T	2014-02-12	IPR001557	L-lactate/malate dehydrogenase	GO:0016616|GO:0044262|GO:0055114
H632_c556p1	83e5101a9e57a2f09b4ef6075b080c59	158	SUPERFAMILY	SSF51735		15	152	2.43e-37	T	2014-02-12
H632_c556p1	83e5101a9e57a2f09b4ef6075b080c59	158	Gene3D	G3DSA:3.40.50.720		20	158	4e-54	T	2014-02-12	IPR016040	NAD(P)-binding domain
H632_c556p1	83e5101a9e57a2f09b4ef6075b080c59	158	Pfam	PF00056	lactate/malate dehydrogenase, NAD binding domain	19	157	6.7e-41	T	2014-02-12	IPR001236	Lactate/malate dehydrogenase, N-terminal	GO:0016491|GO:0055114
H632_c556p1	83e5101a9e57a2f09b4ef6075b080c59	158	PANTHER	PTHR11540:SF1		7	158	1.2e-84	T	2014-02-12	IPR010097	Malate dehydrogenase, type 1	GO:0006108|GO:0030060|GO:0055114	KEGG: 00020+1.1.1.37|KEGG: 00270+1.1.1.37|KEGG: 00620+1.1.1.37|KEGG: 00630+1.1.1.37|KEGG: 00680+1.1.1.37|KEGG: 00710+1.1.1.37|KEGG: 00720+1.1.1.37|MetaCyc: PWY-1622|MetaCyc: PWY-5392|MetaCyc: PWY-561|MetaCyc: PWY-5690|MetaCyc: PWY-5913|MetaCyc: PWY-6728|MetaCyc: PWY-6969|MetaCyc: PWY-7115
H632_c3369p0	fa48299009ad89317c45bb917c13b4c2	163	PANTHER	PTHR11679		1	142	1.1e-58	T	2014-02-12	IPR001619	Sec1-like protein	GO:0006904|GO:0016192
H632_c3369p0	fa48299009ad89317c45bb917c13b4c2	163	Pfam	PF00995	Sec1 family	21	144	2e-33	T	2014-02-12	IPR001619	Sec1-like protein	GO:0006904|GO:0016192
H632_c3369p0	fa48299009ad89317c45bb917c13b4c2	163	Gene3D	G3DSA:3.40.50.2060		1	125	9e-36	T	2014-02-12
H632_c3369p0	fa48299009ad89317c45bb917c13b4c2	163	SUPERFAMILY	SSF56815		1	142	1.96e-36	T	2014-02-12	IPR001619	Sec1-like protein	GO:0006904|GO:0016192
H632_c3369p0	fa48299009ad89317c45bb917c13b4c2	163	PANTHER	PTHR11679:SF3		1	142	1.1e-58	T	2014-02-12
H632_c313p1	f90cb9fd2f7ef028f0012fc45fdbe60e	115	TIGRFAM	TIGR00049	TIGR00049: iron-sulfur cluster assembly accessory protein	1	101	1.4e-34	T	2014-02-12	IPR016092	FeS cluster insertion protein	GO:0005198|GO:0016226|GO:0051536
H632_c313p1	f90cb9fd2f7ef028f0012fc45fdbe60e	115	Pfam	PF01521	Iron-sulphur cluster biosynthesis	1	98	9.8e-21	T	2014-02-12	IPR000361	FeS cluster biogenesis
H632_c313p1	f90cb9fd2f7ef028f0012fc45fdbe60e	115	ProSitePatterns	PS01152	Hypothetical hesB/yadR/yfhF family signature.	83	100	-	T	2014-02-12	IPR017870	FeS cluster insertion, C-terminal, conserved site
H632_c313p1	f90cb9fd2f7ef028f0012fc45fdbe60e	115	SUPERFAMILY	SSF89360		1	91	1.28e-27	T	2014-02-12	IPR000361	FeS cluster biogenesis
H632_c313p1	f90cb9fd2f7ef028f0012fc45fdbe60e	115	PANTHER	PTHR10072:SF27		1	102	5.6e-53	T	2014-02-12
H632_c313p1	f90cb9fd2f7ef028f0012fc45fdbe60e	115	PANTHER	PTHR10072		1	102	5.6e-53	T	2014-02-12
H632_c313p1	f90cb9fd2f7ef028f0012fc45fdbe60e	115	Gene3D	G3DSA:2.60.300.12		1	91	2.8e-32	T	2014-02-12	IPR000361	FeS cluster biogenesis
H632_c4198p0	9dd8a612581dc83b188d314e2b845ada	175	Gene3D	G3DSA:3.30.70.270		54	153	9.6e-33	T	2014-02-12
H632_c4198p0	9dd8a612581dc83b188d314e2b845ada	175	Pfam	PF00817	impB/mucB/samB family	1	143	1.1e-42	T	2014-02-12	IPR001126	DNA-repair protein, UmuC-like	GO:0003684|GO:0003887|GO:0006281	KEGG: 00230+2.7.7.7|KEGG: 00240+2.7.7.7
H632_c4198p0	9dd8a612581dc83b188d314e2b845ada	175	ProSiteProfiles	PS50173	UmuC domain profile.	1	175	48.95	T	2014-02-12	IPR017963	DNA-repair protein, UmuC-like, N-terminal	GO:0003684|GO:0003887|GO:0006281	KEGG: 00230+2.7.7.7|KEGG: 00240+2.7.7.7
H632_c4198p0	9dd8a612581dc83b188d314e2b845ada	175	PANTHER	PTHR11076:SF12		1	175	1.2e-92	T	2014-02-12
H632_c4198p0	9dd8a612581dc83b188d314e2b845ada	175	SUPERFAMILY	SSF56672		1	175	2.67e-69	T	2014-02-12
H632_c4198p0	9dd8a612581dc83b188d314e2b845ada	175	PANTHER	PTHR11076		1	175	1.2e-92	T	2014-02-12
H632_c455p1	1ab019b53dc0fa6d87e69cf043f8bb26	237	Pfam	PF10584	Proteasome subunit A N-terminal signature	8	30	5.1e-13	T	2014-02-12	IPR000426	Proteasome alpha-subunit, N-terminal domain	GO:0004175|GO:0006511|GO:0019773	Reactome: REACT_11045|Reactome: REACT_13|Reactome: REACT_13635|Reactome: REACT_152|Reactome: REACT_1538|Reactome: REACT_383|Reactome: REACT_578|Reactome: REACT_6185|Reactome: REACT_6850
H632_c455p1	1ab019b53dc0fa6d87e69cf043f8bb26	237	Gene3D	G3DSA:3.60.20.10		7	236	3.3e-87	T	2014-02-12
H632_c455p1	1ab019b53dc0fa6d87e69cf043f8bb26	237	PANTHER	PTHR11599		1	237	2.2e-137	T	2014-02-12
H632_c455p1	1ab019b53dc0fa6d87e69cf043f8bb26	237	ProSiteProfiles	PS51475	Proteasome alpha-type subunit profile.	23	234	80.064	T	2014-02-12	IPR023332	Proteasome A-type subunit	GO:0004298
H632_c455p1	1ab019b53dc0fa6d87e69cf043f8bb26	237	SUPERFAMILY	SSF56235		7	234	8.35e-74	T	2014-02-12
H632_c455p1	1ab019b53dc0fa6d87e69cf043f8bb26	237	ProSitePatterns	PS00388	Proteasome alpha-type subunits signature.	8	30	-	T	2014-02-12	IPR000426	Proteasome alpha-subunit, N-terminal domain	GO:0004175|GO:0006511|GO:0019773	Reactome: REACT_11045|Reactome: REACT_13|Reactome: REACT_13635|Reactome: REACT_152|Reactome: REACT_1538|Reactome: REACT_383|Reactome: REACT_578|Reactome: REACT_6185|Reactome: REACT_6850
H632_c455p1	1ab019b53dc0fa6d87e69cf043f8bb26	237	PANTHER	PTHR11599:SF14		1	237	2.2e-137	T	2014-02-12
H632_c455p1	1ab019b53dc0fa6d87e69cf043f8bb26	237	SMART	SM00948	Proteasome subunit A N-terminal signature Add an annotation	8	30	3.7e-10	T	2014-02-12	IPR000426	Proteasome alpha-subunit, N-terminal domain	GO:0004175|GO:0006511|GO:0019773	Reactome: REACT_11045|Reactome: REACT_13|Reactome: REACT_13635|Reactome: REACT_152|Reactome: REACT_1538|Reactome: REACT_383|Reactome: REACT_578|Reactome: REACT_6185|Reactome: REACT_6850
H632_c455p1	1ab019b53dc0fa6d87e69cf043f8bb26	237	Pfam	PF00227	Proteasome subunit	31	217	7.6e-59	T	2014-02-12	IPR001353	Proteasome, subunit alpha/beta	GO:0004298|GO:0005839|GO:0051603	Reactome: REACT_11045|Reactome: REACT_13|Reactome: REACT_13635|Reactome: REACT_152|Reactome: REACT_1538|Reactome: REACT_383|Reactome: REACT_578|Reactome: REACT_6185|Reactome: REACT_6850
H632_c3571p1	a9d62797f483792b923f5fc61494afe4	238	Gene3D	G3DSA:1.10.8.60		145	227	3e-29	T	2014-02-12
H632_c3571p1	a9d62797f483792b923f5fc61494afe4	238	Gene3D	G3DSA:3.40.50.300		1	144	3.9e-32	T	2014-02-12
H632_c3571p1	a9d62797f483792b923f5fc61494afe4	238	PANTHER	PTHR11638:SF18		1	227	1e-130	T	2014-02-12
H632_c3571p1	a9d62797f483792b923f5fc61494afe4	238	Pfam	PF10431	C-terminal, D2-small domain, of ClpB protein	134	214	5.6e-24	T	2014-02-12	IPR019489	Clp ATPase, C-terminal
H632_c3571p1	a9d62797f483792b923f5fc61494afe4	238	PANTHER	PTHR11638		1	227	1e-130	T	2014-02-12
H632_c3571p1	a9d62797f483792b923f5fc61494afe4	238	SMART	SM01086	C-terminal, D2-small domain, of ClpB protein	134	225	1.8e-30	T	2014-02-12	IPR019489	Clp ATPase, C-terminal
H632_c3571p1	a9d62797f483792b923f5fc61494afe4	238	SUPERFAMILY	SSF52540		1	215	2.66e-51	T	2014-02-12	IPR027417	P-loop containing nucleoside triphosphate hydrolase
H632_c3571p1	a9d62797f483792b923f5fc61494afe4	238	PRINTS	PR00300	ATP-dependent Clp protease ATP-binding subunit signature	75	89	2e-29	T	2014-02-12	IPR001270	ClpA/B family	GO:0005524
H632_c3571p1	a9d62797f483792b923f5fc61494afe4	238	PRINTS	PR00300	ATP-dependent Clp protease ATP-binding subunit signature	42	60	2e-29	T	2014-02-12	IPR001270	ClpA/B family	GO:0005524
H632_c3571p1	a9d62797f483792b923f5fc61494afe4	238	PRINTS	PR00300	ATP-dependent Clp protease ATP-binding subunit signature	13	31	2e-29	T	2014-02-12	IPR001270	ClpA/B family	GO:0005524
H632_c3571p1	a9d62797f483792b923f5fc61494afe4	238	Pfam	PF07724	AAA domain (Cdc48 subfamily)	1	127	1.2e-39	T	2014-02-12	IPR013093	ATPase, AAA-2	GO:0005524
H632_c5418p0	f7ea74ee97b27a6c02038fc1a15d61bc	87	SMART	SM01004	Delta-aminolevulinic acid dehydratase	1	84	9.8e-11	T	2014-02-12	IPR001731	Porphobilinogen synthase	GO:0004655|GO:0033014|GO:0046872	KEGG: 00860+4.2.1.24|MetaCyc: PWY-5188|MetaCyc: PWY-5189|UniPathway: UPA00251
H632_c5418p0	f7ea74ee97b27a6c02038fc1a15d61bc	87	Pfam	PF00490	Delta-aminolevulinic acid dehydratase	2	84	1.1e-37	T	2014-02-12	IPR001731	Porphobilinogen synthase	GO:0004655|GO:0033014|GO:0046872	KEGG: 00860+4.2.1.24|MetaCyc: PWY-5188|MetaCyc: PWY-5189|UniPathway: UPA00251
H632_c5418p0	f7ea74ee97b27a6c02038fc1a15d61bc	87	PANTHER	PTHR11458:SF0		2	86	4.1e-39	T	2014-02-12
H632_c5418p0	f7ea74ee97b27a6c02038fc1a15d61bc	87	Gene3D	G3DSA:3.20.20.70		2	85	1e-38	T	2014-02-12	IPR013785	Aldolase-type TIM barrel	GO:0003824
H632_c5418p0	f7ea74ee97b27a6c02038fc1a15d61bc	87	ProSitePatterns	PS00169	Delta-aminolevulinic acid dehydratase active site.	3	15	-	T	2014-02-12	IPR001731	Porphobilinogen synthase	GO:0004655|GO:0033014|GO:0046872	KEGG: 00860+4.2.1.24|MetaCyc: PWY-5188|MetaCyc: PWY-5189|UniPathway: UPA00251
H632_c5418p0	f7ea74ee97b27a6c02038fc1a15d61bc	87	PRINTS	PR00144	Delta-aminolevulinic acid dehydratase signature	3	19	2e-25	T	2014-02-12	IPR001731	Porphobilinogen synthase	GO:0004655|GO:0033014|GO:0046872	KEGG: 00860+4.2.1.24|MetaCyc: PWY-5188|MetaCyc: PWY-5189|UniPathway: UPA00251
H632_c5418p0	f7ea74ee97b27a6c02038fc1a15d61bc	87	PRINTS	PR00144	Delta-aminolevulinic acid dehydratase signature	28	43	2e-25	T	2014-02-12	IPR001731	Porphobilinogen synthase	GO:0004655|GO:0033014|GO:0046872	KEGG: 00860+4.2.1.24|MetaCyc: PWY-5188|MetaCyc: PWY-5189|UniPathway: UPA00251
H632_c5418p0	f7ea74ee97b27a6c02038fc1a15d61bc	87	PRINTS	PR00144	Delta-aminolevulinic acid dehydratase signature	58	77	2e-25	T	2014-02-12	IPR001731	Porphobilinogen synthase	GO:0004655|GO:0033014|GO:0046872	KEGG: 00860+4.2.1.24|MetaCyc: PWY-5188|MetaCyc: PWY-5189|UniPathway: UPA00251
H632_c5418p0	f7ea74ee97b27a6c02038fc1a15d61bc	87	PANTHER	PTHR11458		2	86	4.1e-39	T	2014-02-12	IPR001731	Porphobilinogen synthase	GO:0004655|GO:0033014|GO:0046872	KEGG: 00860+4.2.1.24|MetaCyc: PWY-5188|MetaCyc: PWY-5189|UniPathway: UPA00251
H632_c5418p0	f7ea74ee97b27a6c02038fc1a15d61bc	87	SUPERFAMILY	SSF51569		2	86	9.38e-35	T	2014-02-12
H632_c226p0	8dc393d8890f43a51382a36c6411d4ac	101	PANTHER	PTHR23310:SF43		6	99	2.4e-41	T	2014-02-12
H632_c226p0	8dc393d8890f43a51382a36c6411d4ac	101	PRINTS	PR00689	Acyl-coA-binding protein signature	69	86	6.3e-10	T	2014-02-12	IPR000582	Acyl-CoA-binding protein, ACBP	GO:0000062
H632_c226p0	8dc393d8890f43a51382a36c6411d4ac	101	PRINTS	PR00689	Acyl-coA-binding protein signature	25	43	6.3e-10	T	2014-02-12	IPR000582	Acyl-CoA-binding protein, ACBP	GO:0000062
H632_c226p0	8dc393d8890f43a51382a36c6411d4ac	101	PRINTS	PR00689	Acyl-coA-binding protein signature	48	63	6.3e-10	T	2014-02-12	IPR000582	Acyl-CoA-binding protein, ACBP	GO:0000062
H632_c226p0	8dc393d8890f43a51382a36c6411d4ac	101	Gene3D	G3DSA:1.20.80.10		3	94	4.4e-29	T	2014-02-12	IPR014352	FERM/acyl-CoA-binding protein, 3-helical bundle
H632_c226p0	8dc393d8890f43a51382a36c6411d4ac	101	SUPERFAMILY	SSF47027		4	90	1.05e-26	T	2014-02-12	IPR000582	Acyl-CoA-binding protein, ACBP	GO:0000062
H632_c226p0	8dc393d8890f43a51382a36c6411d4ac	101	ProSitePatterns	PS00880	Acyl-CoA-binding (ACB) domain signature.	25	43	-	T	2014-02-12	IPR022408	Acyl-CoA-binding protein, ACBP, conserved site
H632_c226p0	8dc393d8890f43a51382a36c6411d4ac	101	PANTHER	PTHR23310		6	99	2.4e-41	T	2014-02-12
H632_c226p0	8dc393d8890f43a51382a36c6411d4ac	101	ProSiteProfiles	PS51228	Acyl-CoA-binding (ACB) domain profile.	5	92	39.829	T	2014-02-12	IPR000582	Acyl-CoA-binding protein, ACBP	GO:0000062
H632_c226p0	8dc393d8890f43a51382a36c6411d4ac	101	Pfam	PF00887	Acyl CoA binding protein	5	85	9.3e-27	T	2014-02-12	IPR000582	Acyl-CoA-binding protein, ACBP	GO:0000062
H632_c1925p1	c6dedf6e7017ca391331a5b1466e0fc7	226	PANTHER	PTHR11468		1	222	4.7e-123	T	2014-02-12	IPR000811	Glycosyl transferase, family 35	GO:0005975|GO:0008184	KEGG: 00500+2.4.1.1|MetaCyc: PWY-5941|MetaCyc: PWY-622|MetaCyc: PWY-6731|MetaCyc: PWY-6737|MetaCyc: PWY-7238|Reactome: REACT_474
H632_c1925p1	c6dedf6e7017ca391331a5b1466e0fc7	226	Gene3D	G3DSA:3.40.50.2000		1	205	8.7e-74	T	2014-02-12
H632_c1925p1	c6dedf6e7017ca391331a5b1466e0fc7	226	SUPERFAMILY	SSF53756		1	223	6.36e-77	T	2014-02-12
H632_c1925p1	c6dedf6e7017ca391331a5b1466e0fc7	226	Pfam	PF00343	Carbohydrate phosphorylase	1	222	7.4e-88	T	2014-02-12	IPR000811	Glycosyl transferase, family 35	GO:0005975|GO:0008184	KEGG: 00500+2.4.1.1|MetaCyc: PWY-5941|MetaCyc: PWY-622|MetaCyc: PWY-6731|MetaCyc: PWY-6737|MetaCyc: PWY-7238|Reactome: REACT_474
H632_c1925p1	c6dedf6e7017ca391331a5b1466e0fc7	226	ProSitePatterns	PS00102	Phosphorylase pyridoxal-phosphate attachment site.	66	78	-	T	2014-02-12	IPR000811	Glycosyl transferase, family 35	GO:0005975|GO:0008184	KEGG: 00500+2.4.1.1|MetaCyc: PWY-5941|MetaCyc: PWY-622|MetaCyc: PWY-6731|MetaCyc: PWY-6737|MetaCyc: PWY-7238|Reactome: REACT_474
H632_c2814p0	b90ba0d451033dca137130929d1d9bcf	94	PANTHER	PTHR11544		1	86	2.3e-32	T	2014-02-12
H632_c2814p0	b90ba0d451033dca137130929d1d9bcf	94	SUPERFAMILY	SSF50249		15	82	1.05e-20	T	2014-02-12	IPR012340	Nucleic acid-binding, OB-fold
H632_c2814p0	b90ba0d451033dca137130929d1d9bcf	94	PANTHER	PTHR11544:SF37		1	86	2.3e-32	T	2014-02-12
H632_c2814p0	b90ba0d451033dca137130929d1d9bcf	94	Gene3D	G3DSA:2.40.50.140		18	81	5.5e-26	T	2014-02-12	IPR012340	Nucleic acid-binding, OB-fold
H632_c2814p0	b90ba0d451033dca137130929d1d9bcf	94	SMART	SM00357	Cold shock protein domain	18	83	1.4e-22	T	2014-02-12	IPR011129	Cold shock protein	GO:0003676
H632_c2814p0	b90ba0d451033dca137130929d1d9bcf	94	ProSitePatterns	PS00352	'Cold-shock' domain signature.	30	49	-	T	2014-02-12	IPR019844	Cold-shock conserved site
H632_c2814p0	b90ba0d451033dca137130929d1d9bcf	94	PRINTS	PR00050	Cold shock protein signature	19	34	3.3e-14	T	2014-02-12	IPR002059	Cold-shock protein, DNA-binding	GO:0003677|GO:0006355
H632_c2814p0	b90ba0d451033dca137130929d1d9bcf	94	PRINTS	PR00050	Cold shock protein signature	40	49	3.3e-14	T	2014-02-12	IPR002059	Cold-shock protein, DNA-binding	GO:0003677|GO:0006355
H632_c2814p0	b90ba0d451033dca137130929d1d9bcf	94	PRINTS	PR00050	Cold shock protein signature	55	73	3.3e-14	T	2014-02-12	IPR002059	Cold-shock protein, DNA-binding	GO:0003677|GO:0006355
H632_c2814p0	b90ba0d451033dca137130929d1d9bcf	94	Pfam	PF00313	'Cold-shock' DNA-binding domain	18	82	3.7e-25	T	2014-02-12	IPR002059	Cold-shock protein, DNA-binding	GO:0003677|GO:0006355
H632_c1148p0	5478adbeda968141fb109e67f88ad268	158	ProSitePatterns	PS00460	Glutathione peroxidases active site.	24	39	-	T	2014-02-12	IPR000889	Glutathione peroxidase	GO:0004602|GO:0006979|GO:0055114
H632_c1148p0	5478adbeda968141fb109e67f88ad268	158	PIRSF	PIRSF000303		1	158	6.8e-72	T	2014-02-12	IPR000889	Glutathione peroxidase	GO:0004602|GO:0006979|GO:0055114
H632_c1148p0	5478adbeda968141fb109e67f88ad268	158	SUPERFAMILY	SSF52833		3	158	1.2e-60	T	2014-02-12	IPR012336	Thioredoxin-like fold
H632_c1148p0	5478adbeda968141fb109e67f88ad268	158	PANTHER	PTHR11592		1	158	1e-90	T	2014-02-12	IPR000889	Glutathione peroxidase	GO:0004602|GO:0006979|GO:0055114
H632_c1148p0	5478adbeda968141fb109e67f88ad268	158	Pfam	PF00255	Glutathione peroxidase	4	111	7.5e-42	T	2014-02-12	IPR000889	Glutathione peroxidase	GO:0004602|GO:0006979|GO:0055114
H632_c1148p0	5478adbeda968141fb109e67f88ad268	158	ProSitePatterns	PS00763	Glutathione peroxidases signature 2.	60	67	-	T	2014-02-12	IPR000889	Glutathione peroxidase	GO:0004602|GO:0006979|GO:0055114
H632_c1148p0	5478adbeda968141fb109e67f88ad268	158	ProSiteProfiles	PS51355	Glutathione peroxidase profile.	1	158	75.261	T	2014-02-12	IPR000889	Glutathione peroxidase	GO:0004602|GO:0006979|GO:0055114
H632_c1148p0	5478adbeda968141fb109e67f88ad268	158	PRINTS	PR01011	Glutathione peroxidase family signature	57	73	2.4e-21	T	2014-02-12	IPR000889	Glutathione peroxidase	GO:0004602|GO:0006979|GO:0055114
H632_c1148p0	5478adbeda968141fb109e67f88ad268	158	PRINTS	PR01011	Glutathione peroxidase family signature	22	39	2.4e-21	T	2014-02-12	IPR000889	Glutathione peroxidase	GO:0004602|GO:0006979|GO:0055114
H632_c1148p0	5478adbeda968141fb109e67f88ad268	158	PRINTS	PR01011	Glutathione peroxidase family signature	122	131	2.4e-21	T	2014-02-12	IPR000889	Glutathione peroxidase	GO:0004602|GO:0006979|GO:0055114
H632_c1148p0	5478adbeda968141fb109e67f88ad268	158	PANTHER	PTHR11592:SF0		1	158	1e-90	T	2014-02-12
H632_c1148p0	5478adbeda968141fb109e67f88ad268	158	Gene3D	G3DSA:3.40.30.10		3	158	1.1e-72	T	2014-02-12	IPR012336	Thioredoxin-like fold
H632_c502p2	5f8370db3467cf5f4a201d47c20ce6bc	136	Pfam	PF08646	Replication factor-A C terminal domain	1	130	1.6e-25	T	2014-02-12	IPR013955	Replication factor A, C-terminal
H632_c502p2	5f8370db3467cf5f4a201d47c20ce6bc	136	PANTHER	PTHR23273		1	135	9.7e-33	T	2014-02-12
H632_c502p2	5f8370db3467cf5f4a201d47c20ce6bc	136	PANTHER	PTHR23273:SF0		1	135	9.7e-33	T	2014-02-12
H632_c502p2	5f8370db3467cf5f4a201d47c20ce6bc	136	Gene3D	G3DSA:2.40.50.140		1	135	1.8e-30	T	2014-02-12	IPR012340	Nucleic acid-binding, OB-fold
H632_c502p2	5f8370db3467cf5f4a201d47c20ce6bc	136	SUPERFAMILY	SSF50249		1	134	2.23e-27	T	2014-02-12	IPR012340	Nucleic acid-binding, OB-fold
H632_c3133p0	b35d04f639aa9d90663a07753592f35b	141	Pfam	PF00490	Delta-aminolevulinic acid dehydratase	1	141	7.6e-50	T	2014-02-12	IPR001731	Porphobilinogen synthase	GO:0004655|GO:0033014|GO:0046872	KEGG: 00860+4.2.1.24|MetaCyc: PWY-5188|MetaCyc: PWY-5189|UniPathway: UPA00251
H632_c3133p0	b35d04f639aa9d90663a07753592f35b	141	SUPERFAMILY	SSF51569		1	139	8.3e-48	T	2014-02-12
H632_c3133p0	b35d04f639aa9d90663a07753592f35b	141	Gene3D	G3DSA:3.20.20.70		1	141	1.3e-50	T	2014-02-12	IPR013785	Aldolase-type TIM barrel	GO:0003824
H632_c3133p0	b35d04f639aa9d90663a07753592f35b	141	PRINTS	PR00144	Delta-aminolevulinic acid dehydratase signature	106	125	8.4e-15	T	2014-02-12	IPR001731	Porphobilinogen synthase	GO:0004655|GO:0033014|GO:0046872	KEGG: 00860+4.2.1.24|MetaCyc: PWY-5188|MetaCyc: PWY-5189|UniPathway: UPA00251
H632_c3133p0	b35d04f639aa9d90663a07753592f35b	141	PRINTS	PR00144	Delta-aminolevulinic acid dehydratase signature	75	89	8.4e-15	T	2014-02-12	IPR001731	Porphobilinogen synthase	GO:0004655|GO:0033014|GO:0046872	KEGG: 00860+4.2.1.24|MetaCyc: PWY-5188|MetaCyc: PWY-5189|UniPathway: UPA00251
H632_c3133p0	b35d04f639aa9d90663a07753592f35b	141	PANTHER	PTHR11458		1	141	1.9e-60	T	2014-02-12	IPR001731	Porphobilinogen synthase	GO:0004655|GO:0033014|GO:0046872	KEGG: 00860+4.2.1.24|MetaCyc: PWY-5188|MetaCyc: PWY-5189|UniPathway: UPA00251
H632_c3133p0	b35d04f639aa9d90663a07753592f35b	141	SMART	SM01004	Delta-aminolevulinic acid dehydratase	1	141	1.3e-21	T	2014-02-12	IPR001731	Porphobilinogen synthase	GO:0004655|GO:0033014|GO:0046872	KEGG: 00860+4.2.1.24|MetaCyc: PWY-5188|MetaCyc: PWY-5189|UniPathway: UPA00251
H632_c224p3	5c36f00f13bfac461df249af464a291f	106	PRINTS	PR00621	Histone H2B signature	19	37	2.6e-43	T	2014-02-12	IPR000558	Histone H2B	GO:0000786|GO:0003677|GO:0005634|GO:0006334
H632_c224p3	5c36f00f13bfac461df249af464a291f	106	PRINTS	PR00621	Histone H2B signature	77	90	2.6e-43	T	2014-02-12	IPR000558	Histone H2B	GO:0000786|GO:0003677|GO:0005634|GO:0006334
H632_c224p3	5c36f00f13bfac461df249af464a291f	106	PRINTS	PR00621	Histone H2B signature	90	103	2.6e-43	T	2014-02-12	IPR000558	Histone H2B	GO:0000786|GO:0003677|GO:0005634|GO:0006334
H632_c224p3	5c36f00f13bfac461df249af464a291f	106	PRINTS	PR00621	Histone H2B signature	38	58	2.6e-43	T	2014-02-12	IPR000558	Histone H2B	GO:0000786|GO:0003677|GO:0005634|GO:0006334
H632_c224p3	5c36f00f13bfac461df249af464a291f	106	PRINTS	PR00621	Histone H2B signature	60	77	2.6e-43	T	2014-02-12	IPR000558	Histone H2B	GO:0000786|GO:0003677|GO:0005634|GO:0006334
H632_c224p3	5c36f00f13bfac461df249af464a291f	106	SMART	SM00427	Histone H2B	8	105	1.5e-63	T	2014-02-12	IPR000558	Histone H2B	GO:0000786|GO:0003677|GO:0005634|GO:0006334
H632_c224p3	5c36f00f13bfac461df249af464a291f	106	ProSitePatterns	PS00357	Histone H2B signature.	74	96	-	T	2014-02-12	IPR000558	Histone H2B	GO:0000786|GO:0003677|GO:0005634|GO:0006334
H632_c224p3	5c36f00f13bfac461df249af464a291f	106	Gene3D	G3DSA:1.10.20.10		3	105	3.5e-51	T	2014-02-12	IPR009072	Histone-fold	GO:0046982
H632_c224p3	5c36f00f13bfac461df249af464a291f	106	PANTHER	PTHR23428		1	106	2.2e-67	T	2014-02-12	IPR000558	Histone H2B	GO:0000786|GO:0003677|GO:0005634|GO:0006334
H632_c224p3	5c36f00f13bfac461df249af464a291f	106	SUPERFAMILY	SSF47113		3	105	2.01e-46	T	2014-02-12	IPR009072	Histone-fold	GO:0046982
H632_c224p3	5c36f00f13bfac461df249af464a291f	106	Pfam	PF00125	Core histone H2A/H2B/H3/H4	13	82	6.4e-20	T	2014-02-12	IPR007125	Histone core	GO:0003677
H632_c2724p0	907a607e91b5e6b1b97cbd086d77a18b	96	PANTHER	PTHR23430		5	87	4.1e-62	T	2014-02-12
H632_c2724p0	907a607e91b5e6b1b97cbd086d77a18b	96	SMART	SM00414	Histone 2A	2	86	2.3e-40	T	2014-02-12	IPR002119	Histone H2A	GO:0000786|GO:0003677|GO:0005634|GO:0006334
H632_c2724p0	907a607e91b5e6b1b97cbd086d77a18b	96	SUPERFAMILY	SSF47113		3	83	2.55e-30	T	2014-02-12	IPR009072	Histone-fold	GO:0046982
H632_c2724p0	907a607e91b5e6b1b97cbd086d77a18b	96	Pfam	PF00125	Core histone H2A/H2B/H3/H4	5	54	3.2e-17	T	2014-02-12	IPR007125	Histone core	GO:0003677
H632_c2724p0	907a607e91b5e6b1b97cbd086d77a18b	96	PRINTS	PR00620	Histone H2A signature	63	81	9.4e-39	T	2014-02-12	IPR002119	Histone H2A	GO:0000786|GO:0003677|GO:0005634|GO:0006334
H632_c2724p0	907a607e91b5e6b1b97cbd086d77a18b	96	PRINTS	PR00620	Histone H2A signature	6	21	9.4e-39	T	2014-02-12	IPR002119	Histone H2A	GO:0000786|GO:0003677|GO:0005634|GO:0006334
H632_c2724p0	907a607e91b5e6b1b97cbd086d77a18b	96	PRINTS	PR00620	Histone H2A signature	21	34	9.4e-39	T	2014-02-12	IPR002119	Histone H2A	GO:0000786|GO:0003677|GO:0005634|GO:0006334
H632_c2724p0	907a607e91b5e6b1b97cbd086d77a18b	96	PRINTS	PR00620	Histone H2A signature	35	49	9.4e-39	T	2014-02-12	IPR002119	Histone H2A	GO:0000786|GO:0003677|GO:0005634|GO:0006334
H632_c2724p0	907a607e91b5e6b1b97cbd086d77a18b	96	Gene3D	G3DSA:1.10.20.10		4	85	7.7e-44	T	2014-02-12	IPR009072	Histone-fold	GO:0046982
H632_c167p0	73920ffb46f4c054c4827f2029ef6e46	150	PANTHER	PTHR11802:SF7		1	139	1.7e-39	T	2014-02-12
H632_c167p0	73920ffb46f4c054c4827f2029ef6e46	150	PANTHER	PTHR11802		1	139	1.7e-39	T	2014-02-12	IPR001563	Peptidase S10, serine carboxypeptidase	GO:0004185|GO:0006508
H632_c167p0	73920ffb46f4c054c4827f2029ef6e46	150	ProSitePatterns	PS00560	Serine carboxypeptidases, histidine active site.	108	125	-	T	2014-02-12	IPR018202	Peptidase S10, serine carboxypeptidase, active site	GO:0004185|GO:0006508
H632_c167p0	73920ffb46f4c054c4827f2029ef6e46	150	Gene3D	G3DSA:3.40.50.1820		3	138	7.2e-36	T	2014-02-12
H632_c167p0	73920ffb46f4c054c4827f2029ef6e46	150	Pfam	PF00450	Serine carboxypeptidase	3	137	3.3e-32	T	2014-02-12	IPR001563	Peptidase S10, serine carboxypeptidase	GO:0004185|GO:0006508
H632_c167p0	73920ffb46f4c054c4827f2029ef6e46	150	SUPERFAMILY	SSF53474		3	137	2.7e-29	T	2014-02-12
H632_c181p4	6aa7b0c1cd9494c76ae17e38e7f837fb	177	Gene3D	G3DSA:3.40.50.2000		1	150	6.6e-49	T	2014-02-12
H632_c181p4	6aa7b0c1cd9494c76ae17e38e7f837fb	177	Pfam	PF00534	Glycosyl transferases group 1	48	134	1e-05	T	2014-02-12	IPR001296	Glycosyl transferase, family 1	GO:0009058
H632_c181p4	6aa7b0c1cd9494c76ae17e38e7f837fb	177	PANTHER	PTHR12526:SF269		1	177	1.6e-64	T	2014-02-12
H632_c181p4	6aa7b0c1cd9494c76ae17e38e7f837fb	177	PANTHER	PTHR12526		1	177	1.6e-64	T	2014-02-12
H632_c181p4	6aa7b0c1cd9494c76ae17e38e7f837fb	177	SUPERFAMILY	SSF53756		4	170	6.28e-37	T	2014-02-12
H632_c2642p0	61f67468ed012e927820e5ca384a6fc4	67	PANTHER	PTHR11599:SF4		1	60	2.7e-16	T	2014-02-12
H632_c2642p0	61f67468ed012e927820e5ca384a6fc4	67	PANTHER	PTHR11599		1	60	2.7e-16	T	2014-02-12
H632_c2642p0	61f67468ed012e927820e5ca384a6fc4	67	SUPERFAMILY	SSF56235		1	50	1.23e-06	T	2014-02-12
H632_c2642p0	61f67468ed012e927820e5ca384a6fc4	67	Gene3D	G3DSA:3.60.20.10		1	51	6.7e-10	T	2014-02-12
H632_c1385p0	38d577cb760d1f39348092f981f44630	127	ProSitePatterns	PS00382	Endopeptidase Clp histidine active site.	38	51	-	T	2014-02-12	IPR018215	ClpP, active site	GO:0004252|GO:0006508
H632_c1385p0	38d577cb760d1f39348092f981f44630	127	PANTHER	PTHR10381		1	118	6.4e-70	T	2014-02-12	IPR023562	Clp protease proteolytic subunit /Translocation-enhancing protein TepA
H632_c1385p0	38d577cb760d1f39348092f981f44630	127	SUPERFAMILY	SSF52096		1	117	4.56e-39	T	2014-02-12
H632_c1385p0	38d577cb760d1f39348092f981f44630	127	PRINTS	PR00127	Clp protease catalytic subunit P signature	94	113	1.5e-28	T	2014-02-12	IPR001907	ClpP	GO:0004252|GO:0006508
H632_c1385p0	38d577cb760d1f39348092f981f44630	127	PRINTS	PR00127	Clp protease catalytic subunit P signature	37	56	1.5e-28	T	2014-02-12	IPR001907	ClpP	GO:0004252|GO:0006508
H632_c1385p0	38d577cb760d1f39348092f981f44630	127	PRINTS	PR00127	Clp protease catalytic subunit P signature	16	33	1.5e-28	T	2014-02-12	IPR001907	ClpP	GO:0004252|GO:0006508
H632_c1385p0	38d577cb760d1f39348092f981f44630	127	Pfam	PF00574	Clp protease	1	118	1.3e-49	T	2014-02-12	IPR023562	Clp protease proteolytic subunit /Translocation-enhancing protein TepA
H632_c1385p0	38d577cb760d1f39348092f981f44630	127	Gene3D	G3DSA:3.90.226.10		1	117	8.2e-53	T	2014-02-12
H632_c3505p0	2d6897b06562ef2054b83ce5d93cc983	79	Pfam	PF01412	Putative GTPase activating protein for Arf	1	67	2.2e-14	T	2014-02-12	IPR001164	Arf GTPase activating protein	GO:0008060|GO:0008270|GO:0032312
H632_c3505p0	2d6897b06562ef2054b83ce5d93cc983	79	PANTHER	PTHR23180		1	62	5e-25	T	2014-02-12
H632_c3505p0	2d6897b06562ef2054b83ce5d93cc983	79	SUPERFAMILY	SSF57863		1	45	3.4e-12	T	2014-02-12
H632_c3505p0	2d6897b06562ef2054b83ce5d93cc983	79	PANTHER	PTHR23180:SF94		1	62	5e-25	T	2014-02-12
H632_c3505p0	2d6897b06562ef2054b83ce5d93cc983	79	SMART	SM00105	Putative GTP-ase activating proteins for the small GTPase, ARF	1	74	0.00096	T	2014-02-12	IPR001164	Arf GTPase activating protein	GO:0008060|GO:0008270|GO:0032312
H632_c4453p0	33627b39e253c03d1b37933d2a6e262e	207	ProSiteProfiles	PS50969	FCP1 homology domain profile.	4	162	42.351	T	2014-02-12	IPR004274	NLI interacting factor	GO:0005515
H632_c4453p0	33627b39e253c03d1b37933d2a6e262e	207	PANTHER	PTHR12210:SF12		1	170	4.5e-88	T	2014-02-12
H632_c4453p0	33627b39e253c03d1b37933d2a6e262e	207	SMART	SM00577	catalytic domain of ctd-like phosphatases	7	150	5.5e-64	T	2014-02-12	IPR004274	NLI interacting factor	GO:0005515
H632_c4453p0	33627b39e253c03d1b37933d2a6e262e	207	Gene3D	G3DSA:3.40.50.1000		2	172	2.2e-55	T	2014-02-12	IPR023214	HAD-like domain
H632_c4453p0	33627b39e253c03d1b37933d2a6e262e	207	SUPERFAMILY	SSF56784		3	172	5.19e-53	T	2014-02-12	IPR023214	HAD-like domain
H632_c4453p0	33627b39e253c03d1b37933d2a6e262e	207	Pfam	PF03031	NLI interacting factor-like phosphatase	9	169	2.2e-46	T	2014-02-12	IPR004274	NLI interacting factor	GO:0005515
H632_c4453p0	33627b39e253c03d1b37933d2a6e262e	207	TIGRFAM	TIGR02251	HIF-SF_euk: dullard-like phosphatase domain	8	171	1.8e-56	T	2014-02-12	IPR011948	Dullard phosphatase domain, eukaryotic	GO:0016791
H632_c4453p0	33627b39e253c03d1b37933d2a6e262e	207	PANTHER	PTHR12210		1	170	4.5e-88	T	2014-02-12
H632_c3686p0	a20281c929cc7b02a3ddd0bf27637b0e	111	SUPERFAMILY	SSF47113		1	105	6.44e-44	T	2014-02-12	IPR009072	Histone-fold	GO:0046982
H632_c3686p0	a20281c929cc7b02a3ddd0bf27637b0e	111	Pfam	PF00125	Core histone H2A/H2B/H3/H4	3	76	1.1e-26	T	2014-02-12	IPR007125	Histone core	GO:0003677
H632_c3686p0	a20281c929cc7b02a3ddd0bf27637b0e	111	ProSitePatterns	PS00046	Histone H2A signature.	7	13	-	T	2014-02-12	IPR002119	Histone H2A	GO:0000786|GO:0003677|GO:0005634|GO:0006334
H632_c3686p0	a20281c929cc7b02a3ddd0bf27637b0e	111	PANTHER	PTHR23430		1	109	8.1e-87	T	2014-02-12
H632_c3686p0	a20281c929cc7b02a3ddd0bf27637b0e	111	SMART	SM00414	Histone 2A	1	108	2e-71	T	2014-02-12	IPR002119	Histone H2A	GO:0000786|GO:0003677|GO:0005634|GO:0006334
H632_c3686p0	a20281c929cc7b02a3ddd0bf27637b0e	111	Gene3D	G3DSA:1.10.20.10		2	107	2.5e-60	T	2014-02-12	IPR009072	Histone-fold	GO:0046982
H632_c3686p0	a20281c929cc7b02a3ddd0bf27637b0e	111	PRINTS	PR00620	Histone H2A signature	43	56	1.3e-38	T	2014-02-12	IPR002119	Histone H2A	GO:0000786|GO:0003677|GO:0005634|GO:0006334
H632_c3686p0	a20281c929cc7b02a3ddd0bf27637b0e	111	PRINTS	PR00620	Histone H2A signature	28	43	1.3e-38	T	2014-02-12	IPR002119	Histone H2A	GO:0000786|GO:0003677|GO:0005634|GO:0006334
H632_c3686p0	a20281c929cc7b02a3ddd0bf27637b0e	111	PRINTS	PR00620	Histone H2A signature	57	71	1.3e-38	T	2014-02-12	IPR002119	Histone H2A	GO:0000786|GO:0003677|GO:0005634|GO:0006334
H632_c3686p0	a20281c929cc7b02a3ddd0bf27637b0e	111	PRINTS	PR00620	Histone H2A signature	85	103	1.3e-38	T	2014-02-12	IPR002119	Histone H2A	GO:0000786|GO:0003677|GO:0005634|GO:0006334
H632_c3727p0	ac4de3f507f69476e650a62badbc0836	211	PANTHER	PTHR11662		1	200	8e-75	T	2014-02-12
H632_c3727p0	ac4de3f507f69476e650a62badbc0836	211	Pfam	PF07690	Major Facilitator Superfamily	3	154	6.1e-12	T	2014-02-12	IPR011701	Major facilitator superfamily	GO:0016021|GO:0055085
H632_c3727p0	ac4de3f507f69476e650a62badbc0836	211	Gene3D	G3DSA:1.20.1250.20		2	196	2.5e-20	T	2014-02-12
H632_c3727p0	ac4de3f507f69476e650a62badbc0836	211	SUPERFAMILY	SSF103473		2	197	9.81e-22	T	2014-02-12	IPR016196	Major facilitator superfamily domain, general substrate transporter
H632_c3727p0	ac4de3f507f69476e650a62badbc0836	211	PANTHER	PTHR11662:SF23		1	200	8e-75	T	2014-02-12
H632_c793p0	9f774f4ac18a8de782374a8ad9dc9631	136	Gene3D	G3DSA:1.10.10.60		6	37	1.3e-09	T	2014-02-12	IPR009057	Homeodomain-like	GO:0003677
H632_c793p0	9f774f4ac18a8de782374a8ad9dc9631	136	PANTHER	PTHR10641		9	136	5.5e-71	T	2014-02-12
H632_c793p0	9f774f4ac18a8de782374a8ad9dc9631	136	SUPERFAMILY	SSF46689		32	128	3.41e-31	T	2014-02-12	IPR009057	Homeodomain-like	GO:0003677
H632_c793p0	9f774f4ac18a8de782374a8ad9dc9631	136	ProSiteProfiles	PS51294	Myb-type HTH DNA-binding domain profile.	86	136	19.328	T	2014-02-12	IPR017930	Myb domain
H632_c793p0	9f774f4ac18a8de782374a8ad9dc9631	136	ProSiteProfiles	PS50090	Myb-like domain profile.	1	29	5.436	T	2014-02-12	IPR017877	Myb-like domain
H632_c793p0	9f774f4ac18a8de782374a8ad9dc9631	136	Gene3D	G3DSA:1.10.10.60		38	89	5.2e-28	T	2014-02-12	IPR009057	Homeodomain-like	GO:0003677
H632_c793p0	9f774f4ac18a8de782374a8ad9dc9631	136	Gene3D	G3DSA:1.10.10.60		90	135	4.5e-20	T	2014-02-12	IPR009057	Homeodomain-like	GO:0003677
H632_c793p0	9f774f4ac18a8de782374a8ad9dc9631	136	PANTHER	PTHR10641:SF221		9	136	5.5e-71	T	2014-02-12
H632_c793p0	9f774f4ac18a8de782374a8ad9dc9631	136	ProSiteProfiles	PS51294	Myb-type HTH DNA-binding domain profile.	30	85	30.543	T	2014-02-12	IPR017930	Myb domain
H632_c793p0	9f774f4ac18a8de782374a8ad9dc9631	136	SUPERFAMILY	SSF46689		5	36	1.87e-06	T	2014-02-12	IPR009057	Homeodomain-like	GO:0003677
H632_c793p0	9f774f4ac18a8de782374a8ad9dc9631	136	Pfam	PF13921	Myb-like DNA-binding domain	38	96	2.9e-18	T	2014-02-12
H632_c793p0	9f774f4ac18a8de782374a8ad9dc9631	136	SMART	SM00717	SANT SWI3, ADA2, N-CoR and TFIIIB'' DNA-binding domains	86	134	3.4e-12	T	2014-02-12	IPR001005	SANT/Myb domain	GO:0003682
H632_c793p0	9f774f4ac18a8de782374a8ad9dc9631	136	SMART	SM00717	SANT SWI3, ADA2, N-CoR and TFIIIB'' DNA-binding domains	34	83	7.4e-18	T	2014-02-12	IPR001005	SANT/Myb domain	GO:0003682
H632_c3735p0	ac136afc804ebf4bd358f1bd3e0450ba	157	SUPERFAMILY	SSF53671		4	155	2.62e-56	T	2014-02-12	IPR006130	Aspartate/ornithine carbamoyltransferase	GO:0006520|GO:0016597|GO:0016743
H632_c3735p0	ac136afc804ebf4bd358f1bd3e0450ba	157	PRINTS	PR00100	Aspartate/ornithine carbamoyltransferase superfamily signature	107	116	2.5e-07	T	2014-02-12	IPR006130	Aspartate/ornithine carbamoyltransferase	GO:0006520|GO:0016597|GO:0016743
H632_c3735p0	ac136afc804ebf4bd358f1bd3e0450ba	157	PRINTS	PR00100	Aspartate/ornithine carbamoyltransferase superfamily signature	119	142	2.5e-07	T	2014-02-12	IPR006130	Aspartate/ornithine carbamoyltransferase	GO:0006520|GO:0016597|GO:0016743
H632_c3735p0	ac136afc804ebf4bd358f1bd3e0450ba	157	PANTHER	PTHR11405		5	120	1.7e-59	T	2014-02-12
H632_c3735p0	ac136afc804ebf4bd358f1bd3e0450ba	157	Gene3D	G3DSA:3.40.50.1370		3	141	1.2e-55	T	2014-02-12	IPR006130	Aspartate/ornithine carbamoyltransferase	GO:0006520|GO:0016597|GO:0016743
H632_c3735p0	ac136afc804ebf4bd358f1bd3e0450ba	157	Pfam	PF00185	Aspartate/ornithine carbamoyltransferase, Asp/Orn binding domain	4	152	2.1e-51	T	2014-02-12	IPR006131	Aspartate/ornithine carbamoyltransferase, Asp/Orn-binding domain	GO:0006520|GO:0016597|GO:0016743
H632_c3735p0	ac136afc804ebf4bd358f1bd3e0450ba	157	PRINTS	PR00102	Ornithine carbamoyltransferase signature	71	81	8.7e-07	T	2014-02-12	IPR002292	Ornithine/putrescine carbamoyltransferase	GO:0016743	KEGG: 00330+2.1.3.3|MetaCyc: PWY-4981|MetaCyc: PWY-4984
H632_c3735p0	ac136afc804ebf4bd358f1bd3e0450ba	157	PRINTS	PR00102	Ornithine carbamoyltransferase signature	133	144	8.7e-07	T	2014-02-12	IPR002292	Ornithine/putrescine carbamoyltransferase	GO:0016743	KEGG: 00330+2.1.3.3|MetaCyc: PWY-4981|MetaCyc: PWY-4984
H632_c2970p0	f50e67a208db17171a7d230be49563a0	119	Gene3D	G3DSA:1.10.20.10		1	117	4.9e-74	T	2014-02-12	IPR009072	Histone-fold	GO:0046982
H632_c2970p0	f50e67a208db17171a7d230be49563a0	119	Pfam	PF00125	Core histone H2A/H2B/H3/H4	41	115	5.9e-32	T	2014-02-12	IPR007125	Histone core	GO:0003677
H632_c2970p0	f50e67a208db17171a7d230be49563a0	119	SUPERFAMILY	SSF47113		1	116	1.71e-49	T	2014-02-12	IPR009072	Histone-fold	GO:0046982
H632_c2970p0	f50e67a208db17171a7d230be49563a0	119	PRINTS	PR00622	Histone H3 signature	63	81	5.1e-62	T	2014-02-12	IPR000164	Histone H3	GO:0000786|GO:0003677|GO:0006334
H632_c2970p0	f50e67a208db17171a7d230be49563a0	119	PRINTS	PR00622	Histone H3 signature	17	38	5.1e-62	T	2014-02-12	IPR000164	Histone H3	GO:0000786|GO:0003677|GO:0006334
H632_c2970p0	f50e67a208db17171a7d230be49563a0	119	PRINTS	PR00622	Histone H3 signature	41	58	5.1e-62	T	2014-02-12	IPR000164	Histone H3	GO:0000786|GO:0003677|GO:0006334
H632_c2970p0	f50e67a208db17171a7d230be49563a0	119	PRINTS	PR00622	Histone H3 signature	81	97	5.1e-62	T	2014-02-12	IPR000164	Histone H3	GO:0000786|GO:0003677|GO:0006334
H632_c2970p0	f50e67a208db17171a7d230be49563a0	119	PRINTS	PR00622	Histone H3 signature	97	118	5.1e-62	T	2014-02-12	IPR000164	Histone H3	GO:0000786|GO:0003677|GO:0006334
H632_c2970p0	f50e67a208db17171a7d230be49563a0	119	ProSitePatterns	PS00959	Histone H3 signature 2.	50	58	-	T	2014-02-12	IPR000164	Histone H3	GO:0000786|GO:0003677|GO:0006334
H632_c2970p0	f50e67a208db17171a7d230be49563a0	119	SMART	SM00428	Histone H3	17	119	5.5e-74	T	2014-02-12	IPR000164	Histone H3	GO:0000786|GO:0003677|GO:0006334
H632_c2970p0	f50e67a208db17171a7d230be49563a0	119	PANTHER	PTHR11426		1	119	1.7e-112	T	2014-02-12	IPR000164	Histone H3	GO:0000786|GO:0003677|GO:0006334
H632_c2665p0	001e88ddeca2290192ddc110a76b4ec3	175	PANTHER	PTHR22931		1	175	4.3e-49	T	2014-02-12
H632_c2665p0	001e88ddeca2290192ddc110a76b4ec3	175	Gene3D	G3DSA:3.30.470.20		9	174	4.5e-22	T	2014-02-12	IPR013816	ATP-grasp fold, subdomain 2	GO:0005524
H632_c2665p0	001e88ddeca2290192ddc110a76b4ec3	175	SUPERFAMILY	SSF56059		130	174	2.12e-17	T	2014-02-12
H632_c2665p0	001e88ddeca2290192ddc110a76b4ec3	175	SUPERFAMILY	SSF56059		1	56	2.12e-17	T	2014-02-12
H632_c2665p0	001e88ddeca2290192ddc110a76b4ec3	175	PANTHER	PTHR22931:SF1		1	175	4.3e-49	T	2014-02-12
H632_c2665p0	001e88ddeca2290192ddc110a76b4ec3	175	Pfam	PF01326	Pyruvate phosphate dikinase, PEP/pyruvate binding domain	1	54	1.4e-12	T	2014-02-12	IPR002192	Pyruvate phosphate dikinase, PEP/pyruvate-binding	GO:0005524|GO:0016301|GO:0016310
H632_c3055p0	ba757749cfc0729d8535cf676d2dcb2c	104	Gene3D	G3DSA:3.40.50.150		5	102	1.4e-21	T	2014-02-12
H632_c3055p0	ba757749cfc0729d8535cf676d2dcb2c	104	SUPERFAMILY	SSF53335		5	101	4.57e-15	T	2014-02-12
H632_c3055p0	ba757749cfc0729d8535cf676d2dcb2c	104	PANTHER	PTHR22807:SF4		4	102	4.8e-40	T	2014-02-12
H632_c3055p0	ba757749cfc0729d8535cf676d2dcb2c	104	PANTHER	PTHR22807		4	102	4.8e-40	T	2014-02-12
H632_c3055p0	ba757749cfc0729d8535cf676d2dcb2c	104	Pfam	PF01189	NOL1/NOP2/sun family	5	99	1.8e-05	T	2014-02-12	IPR001678	Bacterial Fmu (Sun)/eukaryotic nucleolar NOL1/Nop2p
H632_c3055p0	ba757749cfc0729d8535cf676d2dcb2c	104	PRINTS	PR02008	RNA (C5-cytosine) methyltransferase signature	84	101	2.4e-05	T	2014-02-12	IPR023267	RNA (C5-cytosine) methyltransferase
H632_c3055p0	ba757749cfc0729d8535cf676d2dcb2c	104	PRINTS	PR02008	RNA (C5-cytosine) methyltransferase signature	26	42	2.4e-05	T	2014-02-12	IPR023267	RNA (C5-cytosine) methyltransferase
H632_c2314p1	c652af4078864a285e5b43a309e99b83	142	Gene3D	G3DSA:1.10.620.20		1	103	7.6e-35	T	2014-02-12	IPR012348	Ribonucleotide reductase-related	GO:0016491|GO:0055114	Reactome: REACT_1698
H632_c2314p1	c652af4078864a285e5b43a309e99b83	142	SUPERFAMILY	SSF47240		1	119	1.12e-40	T	2014-02-12	IPR009078	Ferritin-like superfamily
H632_c2314p1	c652af4078864a285e5b43a309e99b83	142	PANTHER	PTHR23409		1	142	7.4e-82	T	2014-02-12	IPR000358	Ribonucleotide reductase small subunit	GO:0009186|GO:0055114	KEGG: 00230+1.17.4.1|KEGG: 00240+1.17.4.1|KEGG: 00480+1.17.4.1|MetaCyc: PWY-6545|MetaCyc: PWY-7184|MetaCyc: PWY-7198|MetaCyc: PWY-7210|MetaCyc: PWY-7220|MetaCyc: PWY-7222|MetaCyc: PWY-7226|MetaCyc: PWY-7227|Reactome: REACT_1698|UniPathway: UPA00326
H632_c2314p1	c652af4078864a285e5b43a309e99b83	142	Pfam	PF00268	Ribonucleotide reductase, small chain	1	100	1.5e-31	T	2014-02-12	IPR000358	Ribonucleotide reductase small subunit	GO:0009186|GO:0055114	KEGG: 00230+1.17.4.1|KEGG: 00240+1.17.4.1|KEGG: 00480+1.17.4.1|MetaCyc: PWY-6545|MetaCyc: PWY-7184|MetaCyc: PWY-7198|MetaCyc: PWY-7210|MetaCyc: PWY-7220|MetaCyc: PWY-7222|MetaCyc: PWY-7226|MetaCyc: PWY-7227|Reactome: REACT_1698|UniPathway: UPA00326
H632_c3997p0	d8d4efc3286dc96c2bf1fd5797102e23	157	Gene3D	G3DSA:3.30.730.10		69	125	7.6e-12	T	2014-02-12	IPR001471	AP2/ERF domain	GO:0003700|GO:0006355
H632_c3997p0	d8d4efc3286dc96c2bf1fd5797102e23	157	Gene3D	G3DSA:3.30.730.10		1	34	5.7e-10	T	2014-02-12	IPR001471	AP2/ERF domain	GO:0003700|GO:0006355
H632_c3997p0	d8d4efc3286dc96c2bf1fd5797102e23	157	Pfam	PF00847	AP2 domain	68	111	1.5e-06	T	2014-02-12	IPR001471	AP2/ERF domain	GO:0003700|GO:0006355
H632_c3997p0	d8d4efc3286dc96c2bf1fd5797102e23	157	SMART	SM00380	DNA-binding domain in plant proteins such as APETALA2 and EREBPs	1	39	0.0032	T	2014-02-12	IPR001471	AP2/ERF domain	GO:0003700|GO:0006355
H632_c3997p0	d8d4efc3286dc96c2bf1fd5797102e23	157	SMART	SM00380	DNA-binding domain in plant proteins such as APETALA2 and EREBPs	69	131	5.5e-13	T	2014-02-12	IPR001471	AP2/ERF domain	GO:0003700|GO:0006355
H632_c3997p0	d8d4efc3286dc96c2bf1fd5797102e23	157	SUPERFAMILY	SSF54171		68	126	2.94e-11	T	2014-02-12	IPR016177	DNA-binding domain	GO:0003677
H632_c3997p0	d8d4efc3286dc96c2bf1fd5797102e23	157	ProSiteProfiles	PS51032	AP2/ERF domain profile.	1	33	11.192	T	2014-02-12	IPR001471	AP2/ERF domain	GO:0003700|GO:0006355
H632_c3997p0	d8d4efc3286dc96c2bf1fd5797102e23	157	PANTHER	PTHR32467		2	157	8.3e-52	T	2014-02-12
H632_c3997p0	d8d4efc3286dc96c2bf1fd5797102e23	157	SUPERFAMILY	SSF54171		2	33	1.83e-07	T	2014-02-12	IPR016177	DNA-binding domain	GO:0003677
H632_c3997p0	d8d4efc3286dc96c2bf1fd5797102e23	157	ProSiteProfiles	PS51032	AP2/ERF domain profile.	63	125	12.536	T	2014-02-12	IPR001471	AP2/ERF domain	GO:0003700|GO:0006355
H632_c569p0	c9d8ebc6cab8b29f53dff488853c901d	138	SMART	SM00228	Domain present in PSD-95, Dlg, and ZO-1/2.	37	122	0.00065	T	2014-02-12	IPR001478	PDZ domain	GO:0005515
H632_c569p0	c9d8ebc6cab8b29f53dff488853c901d	138	PANTHER	PTHR22939		1	129	1.4e-29	T	2014-02-12
H632_c569p0	c9d8ebc6cab8b29f53dff488853c901d	138	SUPERFAMILY	SSF50156		33	130	2.89e-17	T	2014-02-12	IPR001478	PDZ domain	GO:0005515
H632_c569p0	c9d8ebc6cab8b29f53dff488853c901d	138	Pfam	PF13180	PDZ domain	49	129	1e-08	T	2014-02-12	IPR001478	PDZ domain	GO:0005515
H632_c569p0	c9d8ebc6cab8b29f53dff488853c901d	138	Gene3D	G3DSA:2.30.42.10		36	131	1.2e-16	T	2014-02-12
H632_c569p0	c9d8ebc6cab8b29f53dff488853c901d	138	Gene3D	G3DSA:2.40.10.10		6	35	0.00039	T	2014-02-12
H632_c569p0	c9d8ebc6cab8b29f53dff488853c901d	138	ProSiteProfiles	PS50106	PDZ domain profile.	63	122	8.908	T	2014-02-12	IPR001478	PDZ domain	GO:0005515
H632_c850p1	f4c81f8b925433a7bb01861108864086	185	PANTHER	PTHR10641		5	70	1.6e-23	T	2014-02-12
H632_c850p1	f4c81f8b925433a7bb01861108864086	185	ProSiteProfiles	PS50090	Myb-like domain profile.	1	17	4.693	T	2014-02-12	IPR017877	Myb-like domain
H632_c850p1	f4c81f8b925433a7bb01861108864086	185	Pfam	PF00249	Myb-like DNA-binding domain	25	65	3.4e-12	T	2014-02-12	IPR001005	SANT/Myb domain	GO:0003682
H632_c850p1	f4c81f8b925433a7bb01861108864086	185	ProSiteProfiles	PS51294	Myb-type HTH DNA-binding domain profile.	18	72	19.735	T	2014-02-12	IPR017930	Myb domain
H632_c850p1	f4c81f8b925433a7bb01861108864086	185	SUPERFAMILY	SSF46689		1	72	4.69e-22	T	2014-02-12	IPR009057	Homeodomain-like	GO:0003677
H632_c850p1	f4c81f8b925433a7bb01861108864086	185	PANTHER	PTHR10641:SF221		5	70	1.6e-23	T	2014-02-12
H632_c850p1	f4c81f8b925433a7bb01861108864086	185	Gene3D	G3DSA:1.10.10.60		2	65	5.7e-19	T	2014-02-12	IPR009057	Homeodomain-like	GO:0003677
H632_c850p1	f4c81f8b925433a7bb01861108864086	185	SMART	SM00717	SANT SWI3, ADA2, N-CoR and TFIIIB'' DNA-binding domains	22	70	1.1e-12	T	2014-02-12	IPR001005	SANT/Myb domain	GO:0003682
H632_c3138p0	90130706bf328021fbc2a542ca395b25	71	PANTHER	PTHR11632		1	71	4.7e-28	T	2014-02-12
H632_c3138p0	90130706bf328021fbc2a542ca395b25	71	Gene3D	G3DSA:4.10.80.40		5	71	2.6e-30	T	2014-02-12
H632_c3138p0	90130706bf328021fbc2a542ca395b25	71	SUPERFAMILY	SSF46977		2	71	4.97e-23	T	2014-02-12	IPR015939	Fumarate reductase/succinate dehydrogenase flavoprotein-like, C-terminal	GO:0016491|GO:0055114
H632_c3138p0	90130706bf328021fbc2a542ca395b25	71	Pfam	PF02910	Fumarate reductase flavoprotein C-term	1	71	6.1e-22	T	2014-02-12	IPR015939	Fumarate reductase/succinate dehydrogenase flavoprotein-like, C-terminal	GO:0016491|GO:0055114
H632_c250p0	9ba3276635640b01c31cfdf02823aab3	211	SUPERFAMILY	SSF55681		1	210	2.37e-48	T	2014-02-12
H632_c250p0	9ba3276635640b01c31cfdf02823aab3	211	Gene3D	G3DSA:3.30.930.10		1	211	2e-63	T	2014-02-12
H632_c250p0	9ba3276635640b01c31cfdf02823aab3	211	PANTHER	PTHR22594		1	211	2.9e-121	T	2014-02-12	IPR018150	Aminoacyl-tRNA synthetase, class II (D/K/N)-like	GO:0000166|GO:0004812|GO:0005524|GO:0006418	Reactome: REACT_71
H632_c250p0	9ba3276635640b01c31cfdf02823aab3	211	PRINTS	PR01042	Aspartyl-tRNA synthetase signature	126	142	1.5e-09	T	2014-02-12	IPR002312	Aspartyl/Asparaginyl-tRNA synthetase, class IIb	GO:0000166|GO:0004812|GO:0005524|GO:0006418	Reactome: REACT_71
H632_c250p0	9ba3276635640b01c31cfdf02823aab3	211	PRINTS	PR01042	Aspartyl-tRNA synthetase signature	166	180	1.5e-09	T	2014-02-12	IPR002312	Aspartyl/Asparaginyl-tRNA synthetase, class IIb	GO:0000166|GO:0004812|GO:0005524|GO:0006418	Reactome: REACT_71
H632_c250p0	9ba3276635640b01c31cfdf02823aab3	211	Pfam	PF00152	tRNA synthetases class II (D, K and N)	6	205	7.2e-36	T	2014-02-12	IPR004364	Aminoacyl-tRNA synthetase, class II (D/K/N)	GO:0000166|GO:0004812|GO:0005524|GO:0006418	Reactome: REACT_71
H632_c250p0	9ba3276635640b01c31cfdf02823aab3	211	ProSiteProfiles	PS50862	Aminoacyl-transfer RNA synthetases class-II family profile.	1	211	10.183	T	2014-02-12	IPR006195	Aminoacyl-tRNA synthetase, class II	GO:0004812|GO:0006418	Reactome: REACT_71
H632_c250p0	9ba3276635640b01c31cfdf02823aab3	211	PANTHER	PTHR22594:SF10		1	211	2.9e-121	T	2014-02-12	IPR004523	Aspartyl-tRNA synthetases	GO:0000166|GO:0004815|GO:0005524|GO:0005737|GO:0006422	KEGG: 00970+6.1.1.12
H632_c2190p0	acf22b84027cd99fee6e9d0a1a473cae	265	PANTHER	PTHR11599		1	265	1.9e-143	T	2014-02-12
H632_c2190p0	acf22b84027cd99fee6e9d0a1a473cae	265	PANTHER	PTHR11599:SF13		1	265	1.9e-143	T	2014-02-12
H632_c2190p0	acf22b84027cd99fee6e9d0a1a473cae	265	ProSitePatterns	PS00388	Proteasome alpha-type subunits signature.	5	27	-	T	2014-02-12	IPR000426	Proteasome alpha-subunit, N-terminal domain	GO:0004175|GO:0006511|GO:0019773	Reactome: REACT_11045|Reactome: REACT_13|Reactome: REACT_13635|Reactome: REACT_152|Reactome: REACT_1538|Reactome: REACT_383|Reactome: REACT_578|Reactome: REACT_6185|Reactome: REACT_6850
H632_c2190p0	acf22b84027cd99fee6e9d0a1a473cae	265	Coils	Coil		241	262	-	T	2014-02-12
H632_c2190p0	acf22b84027cd99fee6e9d0a1a473cae	265	SUPERFAMILY	SSF56235		4	245	5.29e-76	T	2014-02-12
H632_c2190p0	acf22b84027cd99fee6e9d0a1a473cae	265	SMART	SM00948	Proteasome subunit A N-terminal signature Add an annotation	5	27	5.4e-11	T	2014-02-12	IPR000426	Proteasome alpha-subunit, N-terminal domain	GO:0004175|GO:0006511|GO:0019773	Reactome: REACT_11045|Reactome: REACT_13|Reactome: REACT_13635|Reactome: REACT_152|Reactome: REACT_1538|Reactome: REACT_383|Reactome: REACT_578|Reactome: REACT_6185|Reactome: REACT_6850
H632_c2190p0	acf22b84027cd99fee6e9d0a1a473cae	265	ProSiteProfiles	PS51475	Proteasome alpha-type subunit profile.	20	240	80.74	T	2014-02-12	IPR023332	Proteasome A-type subunit	GO:0004298
H632_c2190p0	acf22b84027cd99fee6e9d0a1a473cae	265	Pfam	PF00227	Proteasome subunit	29	217	2.5e-57	T	2014-02-12	IPR001353	Proteasome, subunit alpha/beta	GO:0004298|GO:0005839|GO:0051603	Reactome: REACT_11045|Reactome: REACT_13|Reactome: REACT_13635|Reactome: REACT_152|Reactome: REACT_1538|Reactome: REACT_383|Reactome: REACT_578|Reactome: REACT_6185|Reactome: REACT_6850
H632_c2190p0	acf22b84027cd99fee6e9d0a1a473cae	265	Gene3D	G3DSA:3.60.20.10		4	246	8.8e-90	T	2014-02-12
H632_c2190p0	acf22b84027cd99fee6e9d0a1a473cae	265	Pfam	PF10584	Proteasome subunit A N-terminal signature	5	27	3.9e-14	T	2014-02-12	IPR000426	Proteasome alpha-subunit, N-terminal domain	GO:0004175|GO:0006511|GO:0019773	Reactome: REACT_11045|Reactome: REACT_13|Reactome: REACT_13635|Reactome: REACT_152|Reactome: REACT_1538|Reactome: REACT_383|Reactome: REACT_578|Reactome: REACT_6185|Reactome: REACT_6850
H632_c329p1	7f836863d5a916b7a23deeb562907076	193	PANTHER	PTHR11599		6	190	7.1e-84	T	2014-02-12
H632_c329p1	7f836863d5a916b7a23deeb562907076	193	ProSiteProfiles	PS51476	Proteasome beta-type subunit profile.	1	182	35.064	T	2014-02-12	IPR023333	Proteasome B-type subunit	GO:0004298
H632_c329p1	7f836863d5a916b7a23deeb562907076	193	Gene3D	G3DSA:3.60.20.10		5	188	4.1e-51	T	2014-02-12
H632_c329p1	7f836863d5a916b7a23deeb562907076	193	Pfam	PF00227	Proteasome subunit	6	174	8.1e-39	T	2014-02-12	IPR001353	Proteasome, subunit alpha/beta	GO:0004298|GO:0005839|GO:0051603	Reactome: REACT_11045|Reactome: REACT_13|Reactome: REACT_13635|Reactome: REACT_152|Reactome: REACT_1538|Reactome: REACT_383|Reactome: REACT_578|Reactome: REACT_6185|Reactome: REACT_6850
H632_c329p1	7f836863d5a916b7a23deeb562907076	193	SUPERFAMILY	SSF56235		5	190	2.24e-44	T	2014-02-12
H632_c329p1	7f836863d5a916b7a23deeb562907076	193	PANTHER	PTHR11599:SF6		6	190	7.1e-84	T	2014-02-12
H632_c3524p0	e88bbde5f358e7b1fc279b59edd1383a	118	SMART	SM00428	Histone H3	16	118	5.5e-74	T	2014-02-12	IPR000164	Histone H3	GO:0000786|GO:0003677|GO:0006334
H632_c3524p0	e88bbde5f358e7b1fc279b59edd1383a	118	Gene3D	G3DSA:1.10.20.10		1	116	1.5e-73	T	2014-02-12	IPR009072	Histone-fold	GO:0046982
H632_c3524p0	e88bbde5f358e7b1fc279b59edd1383a	118	ProSitePatterns	PS00959	Histone H3 signature 2.	49	57	-	T	2014-02-12	IPR000164	Histone H3	GO:0000786|GO:0003677|GO:0006334
H632_c3524p0	e88bbde5f358e7b1fc279b59edd1383a	118	PRINTS	PR00622	Histone H3 signature	96	117	5e-62	T	2014-02-12	IPR000164	Histone H3	GO:0000786|GO:0003677|GO:0006334
H632_c3524p0	e88bbde5f358e7b1fc279b59edd1383a	118	PRINTS	PR00622	Histone H3 signature	16	37	5e-62	T	2014-02-12	IPR000164	Histone H3	GO:0000786|GO:0003677|GO:0006334
H632_c3524p0	e88bbde5f358e7b1fc279b59edd1383a	118	PRINTS	PR00622	Histone H3 signature	40	57	5e-62	T	2014-02-12	IPR000164	Histone H3	GO:0000786|GO:0003677|GO:0006334
H632_c3524p0	e88bbde5f358e7b1fc279b59edd1383a	118	PRINTS	PR00622	Histone H3 signature	80	96	5e-62	T	2014-02-12	IPR000164	Histone H3	GO:0000786|GO:0003677|GO:0006334
H632_c3524p0	e88bbde5f358e7b1fc279b59edd1383a	118	PRINTS	PR00622	Histone H3 signature	62	80	5e-62	T	2014-02-12	IPR000164	Histone H3	GO:0000786|GO:0003677|GO:0006334
H632_c3524p0	e88bbde5f358e7b1fc279b59edd1383a	118	SUPERFAMILY	SSF47113		1	115	3.88e-49	T	2014-02-12	IPR009072	Histone-fold	GO:0046982
H632_c3524p0	e88bbde5f358e7b1fc279b59edd1383a	118	Pfam	PF00125	Core histone H2A/H2B/H3/H4	40	114	5.8e-32	T	2014-02-12	IPR007125	Histone core	GO:0003677
H632_c3524p0	e88bbde5f358e7b1fc279b59edd1383a	118	PANTHER	PTHR11426		1	118	1.2e-111	T	2014-02-12	IPR000164	Histone H3	GO:0000786|GO:0003677|GO:0006334
H632_c4709p0	98a3475c451188fe5a0f24e6102a0e6e	209	Gene3D	G3DSA:3.40.50.2020		15	132	1.3e-43	T	2014-02-12
H632_c4709p0	98a3475c451188fe5a0f24e6102a0e6e	209	PANTHER	PTHR10285:SF6		1	129	1.6e-56	T	2014-02-12	IPR026008	Uridine kinase-like protein		KEGG: 00240+2.7.1.48|KEGG: 00983+2.7.1.48|MetaCyc: PWY-7193|UniPathway: UPA00574|UniPathway: UPA00579
H632_c4709p0	98a3475c451188fe5a0f24e6102a0e6e	209	Pfam	PF14681	Uracil phosphoribosyltransferase	32	131	6.1e-27	T	2014-02-12
H632_c4709p0	98a3475c451188fe5a0f24e6102a0e6e	209	SUPERFAMILY	SSF53271		16	132	2.75e-23	T	2014-02-12
H632_c4709p0	98a3475c451188fe5a0f24e6102a0e6e	209	PANTHER	PTHR10285		1	129	1.6e-56	T	2014-02-12
H632_c4926p0	649f8bdbf6fe48e802754b3449655b17	80	SUPERFAMILY	SSF53271		1	78	2.19e-19	T	2014-02-12
H632_c4926p0	649f8bdbf6fe48e802754b3449655b17	80	PANTHER	PTHR10285:SF6		1	80	4.4e-32	T	2014-02-12	IPR026008	Uridine kinase-like protein		KEGG: 00240+2.7.1.48|KEGG: 00983+2.7.1.48|MetaCyc: PWY-7193|UniPathway: UPA00574|UniPathway: UPA00579
H632_c4926p0	649f8bdbf6fe48e802754b3449655b17	80	Gene3D	G3DSA:3.40.50.2020		1	78	1.1e-29	T	2014-02-12
H632_c4926p0	649f8bdbf6fe48e802754b3449655b17	80	PANTHER	PTHR10285		1	80	4.4e-32	T	2014-02-12
H632_c4926p0	649f8bdbf6fe48e802754b3449655b17	80	Pfam	PF14681	Uracil phosphoribosyltransferase	1	78	1.3e-25	T	2014-02-12
H632_c5440p0	9fbe75049f542dae958a6fcc2e82eeb8	184	Pfam	PF00251	Glycosyl hydrolases family 32 N-terminal domain	10	68	0.00017	T	2014-02-12	IPR013148	Glycosyl hydrolase family 32, N-terminal
H632_c5440p0	9fbe75049f542dae958a6fcc2e82eeb8	184	SUPERFAMILY	SSF75005		9	82	2.35e-05	T	2014-02-12	IPR023296	Glycosyl hydrolase, five-bladed beta-propellor domain
H632_c5440p0	9fbe75049f542dae958a6fcc2e82eeb8	184	Gene3D	G3DSA:2.60.120.560		44	147	2.5e-12	T	2014-02-12	IPR013189	Glycosyl hydrolase family 32, C-terminal
H632_c5367p0	aceab494803a4ed19a2e9128d92d7fd2	172	PANTHER	PTHR12526:SF269		2	159	5.1e-34	T	2014-02-12
H632_c5367p0	aceab494803a4ed19a2e9128d92d7fd2	172	Pfam	PF08323	Starch synthase catalytic domain	1	160	8.8e-38	T	2014-02-12	IPR013534	Starch synthase, catalytic domain		KEGG: 00500+2.4.1.21|MetaCyc: PWY-622|UniPathway: UPA00164
H632_c5367p0	aceab494803a4ed19a2e9128d92d7fd2	172	PANTHER	PTHR12526		2	159	5.1e-34	T	2014-02-12
H632_c5367p0	aceab494803a4ed19a2e9128d92d7fd2	172	SUPERFAMILY	SSF53756		2	156	4.34e-24	T	2014-02-12
H632_c2024p0	4d8e6e4fcca6cfd0c89fc23136d3b9f7	133	Pfam	PF13639	Ring finger domain	25	67	5.6e-11	T	2014-02-12	IPR001841	Zinc finger, RING-type	GO:0005515|GO:0008270
H632_c2024p0	4d8e6e4fcca6cfd0c89fc23136d3b9f7	133	Pfam	PF14599	Zinc-ribbon	72	131	1.1e-23	T	2014-02-12
H632_c2024p0	4d8e6e4fcca6cfd0c89fc23136d3b9f7	133	PANTHER	PTHR21319		1	133	1.1e-65	T	2014-02-12
H632_c2024p0	4d8e6e4fcca6cfd0c89fc23136d3b9f7	133	SMART	SM00184	Ring finger	26	67	1.1e-06	T	2014-02-12	IPR001841	Zinc finger, RING-type	GO:0005515|GO:0008270
H632_c2024p0	4d8e6e4fcca6cfd0c89fc23136d3b9f7	133	ProSiteProfiles	PS50089	Zinc finger RING-type profile.	26	67	11.265	T	2014-02-12	IPR001841	Zinc finger, RING-type	GO:0005515|GO:0008270
H632_c2024p0	4d8e6e4fcca6cfd0c89fc23136d3b9f7	133	ProSiteProfiles	PS51270	Zinc finger CTCHY-type profile.	1	25	9.999	T	2014-02-12	IPR017921	Zinc finger, CTCHY-type
H632_c2024p0	4d8e6e4fcca6cfd0c89fc23136d3b9f7	133	SUPERFAMILY	SSF57850		25	73	2.15e-10	T	2014-02-12
H632_c2024p0	4d8e6e4fcca6cfd0c89fc23136d3b9f7	133	Gene3D	G3DSA:2.20.28.10		99	132	7.2e-17	T	2014-02-12	IPR004039	Rubredoxin-type fold
H632_c2024p0	4d8e6e4fcca6cfd0c89fc23136d3b9f7	133	Gene3D	G3DSA:3.30.40.10		24	71	5.3e-11	T	2014-02-12	IPR013083	Zinc finger, RING/FYVE/PHD-type
H632_c2024p0	4d8e6e4fcca6cfd0c89fc23136d3b9f7	133	PANTHER	PTHR21319:SF2		1	133	1.1e-65	T	2014-02-12
H632_c777p0	55c7490349b91df40c50b8e58d83b3d2	56	SUPERFAMILY	SSF46609		2	56	2.36e-17	T	2014-02-12	IPR019831	Manganese/iron superoxide dismutase, N-terminal	GO:0004784|GO:0006801|GO:0046872|GO:0055114	MetaCyc: PWY-6854
H632_c777p0	55c7490349b91df40c50b8e58d83b3d2	56	PANTHER	PTHR11404:SF5		3	56	1.2e-27	T	2014-02-12
H632_c777p0	55c7490349b91df40c50b8e58d83b3d2	56	Gene3D	G3DSA:1.10.287.990		6	56	1.1e-19	T	2014-02-12
H632_c777p0	55c7490349b91df40c50b8e58d83b3d2	56	PANTHER	PTHR11404		3	56	1.2e-27	T	2014-02-12	IPR001189	Manganese/iron superoxide dismutase	GO:0004784|GO:0006801|GO:0046872|GO:0055114	MetaCyc: PWY-6854
H632_c777p0	55c7490349b91df40c50b8e58d83b3d2	56	Pfam	PF00081	Iron/manganese superoxide dismutases, alpha-hairpin domain	2	56	3.7e-17	T	2014-02-12	IPR019831	Manganese/iron superoxide dismutase, N-terminal	GO:0004784|GO:0006801|GO:0046872|GO:0055114	MetaCyc: PWY-6854
H632_c5028p0	d4754167cb19fff589a0b72852035815	117	SUPERFAMILY	SSF56204		1	110	2.09e-33	T	2014-02-12	IPR000569	HECT	GO:0004842	KEGG: 00300+6.3.2.-|KEGG: 00380+6.3.2.-|UniPathway: UPA00143
H632_c5028p0	d4754167cb19fff589a0b72852035815	117	PANTHER	PTHR11254		1	117	2.9e-48	T	2014-02-12
H632_c5028p0	d4754167cb19fff589a0b72852035815	117	Pfam	PF00632	HECT-domain (ubiquitin-transferase)	1	117	1.1e-38	T	2014-02-12	IPR000569	HECT	GO:0004842	KEGG: 00300+6.3.2.-|KEGG: 00380+6.3.2.-|UniPathway: UPA00143
H632_c5028p0	d4754167cb19fff589a0b72852035815	117	ProSiteProfiles	PS50237	HECT domain profile.	1	117	30.372	T	2014-02-12	IPR000569	HECT	GO:0004842	KEGG: 00300+6.3.2.-|KEGG: 00380+6.3.2.-|UniPathway: UPA00143
H632_c5028p0	d4754167cb19fff589a0b72852035815	117	PANTHER	PTHR11254:SF73		1	117	2.9e-48	T	2014-02-12
H632_c253p1	b1f9b4b4e07183991fe93745e6c3fbf8	74	Pfam	PF00462	Glutaredoxin	1	47	1.6e-13	T	2014-02-12	IPR002109	Glutaredoxin	GO:0009055|GO:0015035|GO:0045454
H632_c253p1	b1f9b4b4e07183991fe93745e6c3fbf8	74	ProSiteProfiles	PS51354	Glutaredoxin domain profile.	1	73	20.049	T	2014-02-12	IPR002109	Glutaredoxin	GO:0009055|GO:0015035|GO:0045454
H632_c253p1	b1f9b4b4e07183991fe93745e6c3fbf8	74	PANTHER	PTHR10293		1	73	2.6e-37	T	2014-02-12	IPR004480	Monothiol glutaredoxin-related
H632_c253p1	b1f9b4b4e07183991fe93745e6c3fbf8	74	SUPERFAMILY	SSF52833		2	69	1.66e-22	T	2014-02-12	IPR012336	Thioredoxin-like fold
H632_c253p1	b1f9b4b4e07183991fe93745e6c3fbf8	74	Coils	Coil		52	73	-	T	2014-02-12
H632_c253p1	b1f9b4b4e07183991fe93745e6c3fbf8	74	Gene3D	G3DSA:3.40.30.10		2	67	6.6e-24	T	2014-02-12	IPR012336	Thioredoxin-like fold
H632_c3104p0	64f9706b3e070dfce815e6b3ff5c4c8f	71	PIRSF	PIRSF000077		1	71	1.6e-16	T	2014-02-12	IPR005746	Thioredoxin	GO:0006662|GO:0015035|GO:0045454
H632_c3104p0	64f9706b3e070dfce815e6b3ff5c4c8f	71	SUPERFAMILY	SSF52833		1	71	2.13e-20	T	2014-02-12	IPR012336	Thioredoxin-like fold
H632_c3104p0	64f9706b3e070dfce815e6b3ff5c4c8f	71	PANTHER	PTHR10438		1	71	2.3e-20	T	2014-02-12	IPR005746	Thioredoxin	GO:0006662|GO:0015035|GO:0045454
H632_c3104p0	64f9706b3e070dfce815e6b3ff5c4c8f	71	Pfam	PF00085	Thioredoxin	1	70	1.1e-15	T	2014-02-12	IPR013766	Thioredoxin domain	GO:0045454
H632_c3104p0	64f9706b3e070dfce815e6b3ff5c4c8f	71	Gene3D	G3DSA:3.40.30.10		1	70	7.8e-19	T	2014-02-12	IPR012336	Thioredoxin-like fold
H632_c3085p0	21e323e5a2894d8ed979818d5f70775d	141	PANTHER	PTHR12210:SF14		1	130	2e-72	T	2014-02-12
H632_c3085p0	21e323e5a2894d8ed979818d5f70775d	141	SUPERFAMILY	SSF56784		2	120	9.48e-38	T	2014-02-12	IPR023214	HAD-like domain
H632_c3085p0	21e323e5a2894d8ed979818d5f70775d	141	SMART	SM00577	catalytic domain of ctd-like phosphatases	1	98	1.2e-25	T	2014-02-12	IPR004274	NLI interacting factor	GO:0005515
H632_c3085p0	21e323e5a2894d8ed979818d5f70775d	141	Gene3D	G3DSA:3.40.50.1000		2	120	5.5e-42	T	2014-02-12	IPR023214	HAD-like domain
H632_c3085p0	21e323e5a2894d8ed979818d5f70775d	141	TIGRFAM	TIGR02251	HIF-SF_euk: dullard-like phosphatase domain	2	119	5.2e-46	T	2014-02-12	IPR011948	Dullard phosphatase domain, eukaryotic	GO:0016791
H632_c3085p0	21e323e5a2894d8ed979818d5f70775d	141	ProSiteProfiles	PS50969	FCP1 homology domain profile.	1	110	34.708	T	2014-02-12	IPR004274	NLI interacting factor	GO:0005515
H632_c3085p0	21e323e5a2894d8ed979818d5f70775d	141	PANTHER	PTHR12210		1	130	2e-72	T	2014-02-12
H632_c3085p0	21e323e5a2894d8ed979818d5f70775d	141	Pfam	PF03031	NLI interacting factor-like phosphatase	2	117	1e-38	T	2014-02-12	IPR004274	NLI interacting factor	GO:0005515
H632_c5256p0	33a2b048e3672b1a4873212485cde129	106	PANTHER	PTHR23180:SF22		19	66	3.3e-12	T	2014-02-12
H632_c5256p0	33a2b048e3672b1a4873212485cde129	106	PANTHER	PTHR23180		19	66	3.3e-12	T	2014-02-12
H632_c5256p0	33a2b048e3672b1a4873212485cde129	106	SUPERFAMILY	SSF50729		22	62	3.29e-11	T	2014-02-12
H632_c5256p0	33a2b048e3672b1a4873212485cde129	106	Pfam	PF00169	PH domain	23	66	1.4e-06	T	2014-02-12	IPR001849	Pleckstrin homology domain
H632_c5256p0	33a2b048e3672b1a4873212485cde129	106	ProSiteProfiles	PS50003	PH domain profile.	21	106	10.033	T	2014-02-12	IPR001849	Pleckstrin homology domain
H632_c5256p0	33a2b048e3672b1a4873212485cde129	106	Gene3D	G3DSA:2.30.29.30		21	63	2.1e-11	T	2014-02-12	IPR011993	Pleckstrin homology-like domain
H632_c1876p1	da3aead709a651c011a0562e808fa051	142	ProSitePatterns	PS01214	Uncharacterized protein family UPF0016 signature.	23	32	-	T	2014-02-12	IPR001727	Uncharacterised protein family UPF0016	GO:0016020
H632_c1876p1	da3aead709a651c011a0562e808fa051	142	Pfam	PF01169	Uncharacterized protein family UPF0016	12	87	6.2e-21	T	2014-02-12	IPR001727	Uncharacterised protein family UPF0016	GO:0016020
H632_c1876p1	da3aead709a651c011a0562e808fa051	142	PANTHER	PTHR12608		8	115	1.3e-47	T	2014-02-12	IPR001727	Uncharacterised protein family UPF0016	GO:0016020
H632_c524p0	88df33e4dc384a4afaa5b86b74b11425	133	PRINTS	PR00625	DnaJ domain signature	12	30	6.4e-08	T	2014-02-12	IPR001623	DnaJ domain
H632_c524p0	88df33e4dc384a4afaa5b86b74b11425	133	PRINTS	PR00625	DnaJ domain signature	30	45	6.4e-08	T	2014-02-12	IPR001623	DnaJ domain
H632_c524p0	88df33e4dc384a4afaa5b86b74b11425	133	PRINTS	PR00625	DnaJ domain signature	47	67	6.4e-08	T	2014-02-12	IPR001623	DnaJ domain
H632_c524p0	88df33e4dc384a4afaa5b86b74b11425	133	Gene3D	G3DSA:1.10.287.110		7	65	4.8e-19	T	2014-02-12	IPR001623	DnaJ domain
H632_c524p0	88df33e4dc384a4afaa5b86b74b11425	133	SMART	SM00271	DnaJ molecular chaperone homology domain	7	67	1.6e-18	T	2014-02-12	IPR001623	DnaJ domain
H632_c524p0	88df33e4dc384a4afaa5b86b74b11425	133	Pfam	PF00226	DnaJ domain	8	72	6e-18	T	2014-02-12	IPR001623	DnaJ domain
H632_c524p0	88df33e4dc384a4afaa5b86b74b11425	133	ProSiteProfiles	PS50076	dnaJ domain profile.	8	75	17.071	T	2014-02-12	IPR001623	DnaJ domain
H632_c524p0	88df33e4dc384a4afaa5b86b74b11425	133	PANTHER	PTHR24076		8	70	1.4e-18	T	2014-02-12
H632_c524p0	88df33e4dc384a4afaa5b86b74b11425	133	SUPERFAMILY	SSF46565		7	90	1.7e-18	T	2014-02-12	IPR001623	DnaJ domain
H632_c3244p0	b3e4ac0d8ac6f8176dd52be5b540cb18	57	SUPERFAMILY	SSF57863		2	54	7.06e-09	T	2014-02-12
H632_c3244p0	b3e4ac0d8ac6f8176dd52be5b540cb18	57	Pfam	PF01412	Putative GTPase activating protein for Arf	1	56	2.6e-09	T	2014-02-12	IPR001164	Arf GTPase activating protein	GO:0008060|GO:0008270|GO:0032312
H632_c3244p0	b3e4ac0d8ac6f8176dd52be5b540cb18	57	PANTHER	PTHR23180:SF31		1	55	5.3e-16	T	2014-02-12
H632_c3244p0	b3e4ac0d8ac6f8176dd52be5b540cb18	57	PANTHER	PTHR23180		1	55	5.3e-16	T	2014-02-12
H632_c2295p0	23cd6c4f2b3a5a9a7bf65b53315169a1	86	PANTHER	PTHR10766:SF14		1	86	3.2e-47	T	2014-02-12
H632_c2295p0	23cd6c4f2b3a5a9a7bf65b53315169a1	86	PANTHER	PTHR10766		1	86	3.2e-47	T	2014-02-12	IPR004240	Nonaspanin (TM9SF)	GO:0016021
H632_c2295p0	23cd6c4f2b3a5a9a7bf65b53315169a1	86	Pfam	PF02990	Endomembrane protein 70	1	43	5.6e-14	T	2014-02-12	IPR004240	Nonaspanin (TM9SF)	GO:0016021
H632_c3319p0	1e066632b763497cbf235fc36b0038c3	112	SUPERFAMILY	SSF53756		1	110	2.04e-17	T	2014-02-12
H632_c3319p0	1e066632b763497cbf235fc36b0038c3	112	Gene3D	G3DSA:3.40.50.2000		1	91	3e-22	T	2014-02-12
H632_c3319p0	1e066632b763497cbf235fc36b0038c3	112	PANTHER	PTHR12526		1	111	3e-26	T	2014-02-12
H632_c3319p0	1e066632b763497cbf235fc36b0038c3	112	PANTHER	PTHR12526:SF269		1	111	3e-26	T	2014-02-12
H632_c839p1	79c1332373158e64152cdbf8fa62f97e	235	PANTHER	PTHR11599:SF16		1	235	1e-156	T	2014-02-12
H632_c839p1	79c1332373158e64152cdbf8fa62f97e	235	Gene3D	G3DSA:3.60.20.10		4	234	3.4e-93	T	2014-02-12
H632_c839p1	79c1332373158e64152cdbf8fa62f97e	235	PANTHER	PTHR11599		1	235	1e-156	T	2014-02-12
H632_c839p1	79c1332373158e64152cdbf8fa62f97e	235	Pfam	PF00227	Proteasome subunit	31	213	7.6e-62	T	2014-02-12	IPR001353	Proteasome, subunit alpha/beta	GO:0004298|GO:0005839|GO:0051603	Reactome: REACT_11045|Reactome: REACT_13|Reactome: REACT_13635|Reactome: REACT_152|Reactome: REACT_1538|Reactome: REACT_383|Reactome: REACT_578|Reactome: REACT_6185|Reactome: REACT_6850
H632_c839p1	79c1332373158e64152cdbf8fa62f97e	235	SMART	SM00948	Proteasome subunit A N-terminal signature Add an annotation	6	28	2e-07	T	2014-02-12	IPR000426	Proteasome alpha-subunit, N-terminal domain	GO:0004175|GO:0006511|GO:0019773	Reactome: REACT_11045|Reactome: REACT_13|Reactome: REACT_13635|Reactome: REACT_152|Reactome: REACT_1538|Reactome: REACT_383|Reactome: REACT_578|Reactome: REACT_6185|Reactome: REACT_6850
H632_c839p1	79c1332373158e64152cdbf8fa62f97e	235	SUPERFAMILY	SSF56235		5	234	6.11e-80	T	2014-02-12
H632_c839p1	79c1332373158e64152cdbf8fa62f97e	235	Pfam	PF10584	Proteasome subunit A N-terminal signature	6	28	4.5e-11	T	2014-02-12	IPR000426	Proteasome alpha-subunit, N-terminal domain	GO:0004175|GO:0006511|GO:0019773	Reactome: REACT_11045|Reactome: REACT_13|Reactome: REACT_13635|Reactome: REACT_152|Reactome: REACT_1538|Reactome: REACT_383|Reactome: REACT_578|Reactome: REACT_6185|Reactome: REACT_6850
H632_c839p1	79c1332373158e64152cdbf8fa62f97e	235	ProSitePatterns	PS00388	Proteasome alpha-type subunits signature.	6	28	-	T	2014-02-12	IPR000426	Proteasome alpha-subunit, N-terminal domain	GO:0004175|GO:0006511|GO:0019773	Reactome: REACT_11045|Reactome: REACT_13|Reactome: REACT_13635|Reactome: REACT_152|Reactome: REACT_1538|Reactome: REACT_383|Reactome: REACT_578|Reactome: REACT_6185|Reactome: REACT_6850
H632_c839p1	79c1332373158e64152cdbf8fa62f97e	235	ProSiteProfiles	PS51475	Proteasome alpha-type subunit profile.	21	231	83.35	T	2014-02-12	IPR023332	Proteasome A-type subunit	GO:0004298
H632_c5524p0	3a75f49aca6763327e4b123c5635abeb	156	Pfam	PF00205	Thiamine pyrophosphate enzyme, central domain	1	90	2.9e-25	T	2014-02-12	IPR012000	Thiamine pyrophosphate enzyme, central domain	GO:0000287|GO:0030976
H632_c5524p0	3a75f49aca6763327e4b123c5635abeb	156	Gene3D	G3DSA:3.40.50.1220		1	130	8.4e-40	T	2014-02-12
H632_c5524p0	3a75f49aca6763327e4b123c5635abeb	156	PANTHER	PTHR18968:SF13		1	97	2.7e-42	T	2014-02-12
H632_c5524p0	3a75f49aca6763327e4b123c5635abeb	156	SUPERFAMILY	SSF52467		1	97	5.73e-38	T	2014-02-12
H632_c5524p0	3a75f49aca6763327e4b123c5635abeb	156	PANTHER	PTHR18968		1	97	2.7e-42	T	2014-02-12
H632_c3226p1	318b816c2e81b94b98d5a2b74ef7944e	193	PANTHER	PTHR30031		1	193	4e-110	T	2014-02-12
H632_c3226p1	318b816c2e81b94b98d5a2b74ef7944e	193	PANTHER	PTHR30031:SF0		1	193	4e-110	T	2014-02-12
H632_c3226p1	318b816c2e81b94b98d5a2b74ef7944e	193	SUPERFAMILY	SSF53795		1	175	1.81e-66	T	2014-02-12
H632_c3226p1	318b816c2e81b94b98d5a2b74ef7944e	193	Pfam	PF01293	Phosphoenolpyruvate carboxykinase	1	139	2.8e-68	T	2014-02-12	IPR001272	Phosphoenolpyruvate carboxykinase, ATP-utilising	GO:0004612|GO:0005524|GO:0006094	KEGG: 00010+4.1.1.49|KEGG: 00020+4.1.1.49|KEGG: 00620+4.1.1.49|KEGG: 00710+4.1.1.49|MetaCyc: PWY-561|MetaCyc: PWY-7117|UniPathway: UPA00138
H632_c3226p1	318b816c2e81b94b98d5a2b74ef7944e	193	Gene3D	G3DSA:3.90.228.20		1	172	4.8e-80	T	2014-02-12	IPR013035	Phosphoenolpyruvate carboxykinase, C-terminal	GO:0004611|GO:0006094|GO:0017076	Reactome: REACT_474|UniPathway: UPA00138
H632_c5279p0	375e576ab1fe3f68c7acf2030e4647b4	67	Pfam	PF00364	Biotin-requiring enzyme	3	61	7.8e-16	T	2014-02-12	IPR000089	Biotin/lipoyl attachment
H632_c5279p0	375e576ab1fe3f68c7acf2030e4647b4	67	PANTHER	PTHR18866		1	66	6.6e-22	T	2014-02-12
H632_c5279p0	375e576ab1fe3f68c7acf2030e4647b4	67	PANTHER	PTHR18866:SF37		1	66	6.6e-22	T	2014-02-12
H632_c5279p0	375e576ab1fe3f68c7acf2030e4647b4	67	ProSiteProfiles	PS50968	Biotinyl/lipoyl domain profile.	3	62	9.856	T	2014-02-12	IPR000089	Biotin/lipoyl attachment
H632_c5279p0	375e576ab1fe3f68c7acf2030e4647b4	67	Gene3D	G3DSA:2.40.50.100		1	62	1.8e-20	T	2014-02-12
H632_c5279p0	375e576ab1fe3f68c7acf2030e4647b4	67	SUPERFAMILY	SSF51230		1	62	1.7e-17	T	2014-02-12	IPR011053	Single hybrid motif
H632_c1133p1	4b1e1bcf15561fa2f5fe025f9fca0c67	145	SUPERFAMILY	SSF64356		3	138	5.95e-39	T	2014-02-12	IPR011012	Longin-like domain	GO:0006810
H632_c1133p1	4b1e1bcf15561fa2f5fe025f9fca0c67	145	Gene3D	G3DSA:3.30.450.60		3	141	4.8e-51	T	2014-02-12
H632_c1133p1	4b1e1bcf15561fa2f5fe025f9fca0c67	145	Pfam	PF01217	Clathrin adaptor complex small chain	3	143	9.7e-45	T	2014-02-12	IPR022775	AP complex, mu/sigma subunit
H632_c1133p1	4b1e1bcf15561fa2f5fe025f9fca0c67	145	PANTHER	PTHR11753:SF4		3	144	5.7e-76	T	2014-02-12
H632_c1133p1	4b1e1bcf15561fa2f5fe025f9fca0c67	145	PANTHER	PTHR11753		3	144	5.7e-76	T	2014-02-12	IPR016635	Adaptor protein complex, sigma subunit	GO:0008565|GO:0015031
H632_c1133p1	4b1e1bcf15561fa2f5fe025f9fca0c67	145	PIRSF	PIRSF015588		1	145	1.2e-64	T	2014-02-12	IPR016635	Adaptor protein complex, sigma subunit	GO:0008565|GO:0015031
H632_c2697p0	9fb15ef84a02db031a9d9314c668aabe	140	Gene3D	G3DSA:3.40.50.1000		55	121	3.1e-11	T	2014-02-12	IPR023214	HAD-like domain
H632_c2697p0	9fb15ef84a02db031a9d9314c668aabe	140	Pfam	PF13242	HAD-hyrolase-like	61	116	6.6e-10	T	2014-02-12
H632_c2697p0	9fb15ef84a02db031a9d9314c668aabe	140	SUPERFAMILY	SSF56784		4	122	3.96e-14	T	2014-02-12	IPR023214	HAD-like domain
H632_c2697p0	9fb15ef84a02db031a9d9314c668aabe	140	Gene3D	G3DSA:3.40.50.1000		4	48	0.001	T	2014-02-12	IPR023214	HAD-like domain
H632_c2341p0	525a93ddab5b0852aa08294714304c32	152	SUPERFAMILY	SSF53383		11	111	4.24e-19	T	2014-02-12	IPR015424	Pyridoxal phosphate-dependent transferase
H632_c2341p0	525a93ddab5b0852aa08294714304c32	152	Gene3D	G3DSA:3.90.1150.10		4	49	4.4e-06	T	2014-02-12	IPR015422	Pyridoxal phosphate-dependent transferase, major region, subdomain 2	GO:0003824|GO:0030170
H632_c2341p0	525a93ddab5b0852aa08294714304c32	152	PANTHER	PTHR11986:SF23		1	108	6.9e-33	T	2014-02-12
H632_c2341p0	525a93ddab5b0852aa08294714304c32	152	Gene3D	G3DSA:3.40.640.10		50	115	5.6e-12	T	2014-02-12	IPR015421	Pyridoxal phosphate-dependent transferase, major region, subdomain 1	GO:0003824|GO:0030170
H632_c2341p0	525a93ddab5b0852aa08294714304c32	152	PANTHER	PTHR11986		1	108	6.9e-33	T	2014-02-12	IPR005814	Aminotransferase class-III	GO:0008483|GO:0030170
H632_c2341p0	525a93ddab5b0852aa08294714304c32	152	Pfam	PF00202	Aminotransferase class-III	24	119	1e-10	T	2014-02-12	IPR005814	Aminotransferase class-III	GO:0008483|GO:0030170
H632_c1193p0	7e7b7da98f2d5eeff56cdff97539cc7d	144	SMART	SM00717	SANT SWI3, ADA2, N-CoR and TFIIIB'' DNA-binding domains	53	101	4.7e-15	T	2014-02-12	IPR001005	SANT/Myb domain	GO:0003682
H632_c1193p0	7e7b7da98f2d5eeff56cdff97539cc7d	144	SMART	SM00717	SANT SWI3, ADA2, N-CoR and TFIIIB'' DNA-binding domains	4	50	2.6e-06	T	2014-02-12	IPR001005	SANT/Myb domain	GO:0003682
H632_c1193p0	7e7b7da98f2d5eeff56cdff97539cc7d	144	PANTHER	PTHR10641		8	103	1.5e-52	T	2014-02-12
H632_c1193p0	7e7b7da98f2d5eeff56cdff97539cc7d	144	ProSiteProfiles	PS51294	Myb-type HTH DNA-binding domain profile.	1	48	13.83	T	2014-02-12	IPR017930	Myb domain
H632_c1193p0	7e7b7da98f2d5eeff56cdff97539cc7d	144	Gene3D	G3DSA:1.10.10.60		56	103	5.5e-24	T	2014-02-12	IPR009057	Homeodomain-like	GO:0003677
H632_c1193p0	7e7b7da98f2d5eeff56cdff97539cc7d	144	SUPERFAMILY	SSF46689		7	95	4.97e-27	T	2014-02-12	IPR009057	Homeodomain-like	GO:0003677
H632_c1193p0	7e7b7da98f2d5eeff56cdff97539cc7d	144	ProSiteProfiles	PS51294	Myb-type HTH DNA-binding domain profile.	49	103	23.895	T	2014-02-12	IPR017930	Myb domain
H632_c1193p0	7e7b7da98f2d5eeff56cdff97539cc7d	144	Gene3D	G3DSA:1.10.10.60		8	55	2.5e-22	T	2014-02-12	IPR009057	Homeodomain-like	GO:0003677
H632_c1193p0	7e7b7da98f2d5eeff56cdff97539cc7d	144	Pfam	PF13921	Myb-like DNA-binding domain	8	63	6.4e-14	T	2014-02-12
H632_c2981p0	148992799f4c4f809df6d4c5da0ef018	96	SUPERFAMILY	SSF48576		3	74	1.37e-18	T	2014-02-12	IPR008949	Terpenoid synthase
H632_c2981p0	148992799f4c4f809df6d4c5da0ef018	96	ProSitePatterns	PS00444	Polyprenyl synthases signature 2.	14	26	-	T	2014-02-12	IPR000092	Polyprenyl synthetase	GO:0008299
H632_c2981p0	148992799f4c4f809df6d4c5da0ef018	96	Pfam	PF00348	Polyprenyl synthetase	2	84	8.7e-19	T	2014-02-12	IPR000092	Polyprenyl synthetase	GO:0008299
H632_c2981p0	148992799f4c4f809df6d4c5da0ef018	96	PANTHER	PTHR12001		2	82	3.3e-25	T	2014-02-12	IPR017446	Polyprenyl synthetase-related
H632_c2981p0	148992799f4c4f809df6d4c5da0ef018	96	PANTHER	PTHR12001:SF8		2	82	3.3e-25	T	2014-02-12
H632_c2981p0	148992799f4c4f809df6d4c5da0ef018	96	Gene3D	G3DSA:1.10.600.10		2	94	5.2e-24	T	2014-02-12	IPR008949	Terpenoid synthase
H632_c2153p0	5c9676ee012d6d33940400f96d7a0d54	191	PANTHER	PTHR11599:SF7		1	189	1.1e-100	T	2014-02-12
H632_c2153p0	5c9676ee012d6d33940400f96d7a0d54	191	Pfam	PF00227	Proteasome subunit	1	176	5.1e-36	T	2014-02-12	IPR001353	Proteasome, subunit alpha/beta	GO:0004298|GO:0005839|GO:0051603	Reactome: REACT_11045|Reactome: REACT_13|Reactome: REACT_13635|Reactome: REACT_152|Reactome: REACT_1538|Reactome: REACT_383|Reactome: REACT_578|Reactome: REACT_6185|Reactome: REACT_6850
H632_c2153p0	5c9676ee012d6d33940400f96d7a0d54	191	ProSiteProfiles	PS51476	Proteasome beta-type subunit profile.	1	176	39.587	T	2014-02-12	IPR023333	Proteasome B-type subunit	GO:0004298
H632_c2153p0	5c9676ee012d6d33940400f96d7a0d54	191	Gene3D	G3DSA:3.60.20.10		1	188	2.2e-57	T	2014-02-12
H632_c2153p0	5c9676ee012d6d33940400f96d7a0d54	191	PANTHER	PTHR11599		1	189	1.1e-100	T	2014-02-12
H632_c2153p0	5c9676ee012d6d33940400f96d7a0d54	191	SUPERFAMILY	SSF56235		1	183	2.02e-45	T	2014-02-12
H632_c3926p0	c34ff598b012d1e66000b27cb5e49be8	115	SUPERFAMILY	SSF47113		1	112	2.64e-48	T	2014-02-12	IPR009072	Histone-fold	GO:0046982
H632_c3926p0	c34ff598b012d1e66000b27cb5e49be8	115	Gene3D	G3DSA:1.10.20.10		1	113	5.2e-72	T	2014-02-12	IPR009072	Histone-fold	GO:0046982
H632_c3926p0	c34ff598b012d1e66000b27cb5e49be8	115	ProSitePatterns	PS00959	Histone H3 signature 2.	46	54	-	T	2014-02-12	IPR000164	Histone H3	GO:0000786|GO:0003677|GO:0006334
H632_c3926p0	c34ff598b012d1e66000b27cb5e49be8	115	PANTHER	PTHR11426		1	115	1.2e-108	T	2014-02-12	IPR000164	Histone H3	GO:0000786|GO:0003677|GO:0006334
H632_c3926p0	c34ff598b012d1e66000b27cb5e49be8	115	SMART	SM00428	Histone H3	13	115	5.5e-74	T	2014-02-12	IPR000164	Histone H3	GO:0000786|GO:0003677|GO:0006334
H632_c3926p0	c34ff598b012d1e66000b27cb5e49be8	115	Pfam	PF00125	Core histone H2A/H2B/H3/H4	37	111	5.4e-32	T	2014-02-12	IPR007125	Histone core	GO:0003677
H632_c3926p0	c34ff598b012d1e66000b27cb5e49be8	115	PRINTS	PR00622	Histone H3 signature	37	54	4.7e-62	T	2014-02-12	IPR000164	Histone H3	GO:0000786|GO:0003677|GO:0006334
H632_c3926p0	c34ff598b012d1e66000b27cb5e49be8	115	PRINTS	PR00622	Histone H3 signature	59	77	4.7e-62	T	2014-02-12	IPR000164	Histone H3	GO:0000786|GO:0003677|GO:0006334
H632_c3926p0	c34ff598b012d1e66000b27cb5e49be8	115	PRINTS	PR00622	Histone H3 signature	93	114	4.7e-62	T	2014-02-12	IPR000164	Histone H3	GO:0000786|GO:0003677|GO:0006334
H632_c3926p0	c34ff598b012d1e66000b27cb5e49be8	115	PRINTS	PR00622	Histone H3 signature	13	34	4.7e-62	T	2014-02-12	IPR000164	Histone H3	GO:0000786|GO:0003677|GO:0006334
H632_c3926p0	c34ff598b012d1e66000b27cb5e49be8	115	PRINTS	PR00622	Histone H3 signature	77	93	4.7e-62	T	2014-02-12	IPR000164	Histone H3	GO:0000786|GO:0003677|GO:0006334
H632_c3856p0	184917eece66229bbc0d9598ee2bdb19	161	PANTHER	PTHR11669		1	159	1.8e-61	T	2014-02-12
H632_c3856p0	184917eece66229bbc0d9598ee2bdb19	161	Gene3D	G3DSA:3.40.50.300		1	37	1.9e-19	T	2014-02-12
H632_c3856p0	184917eece66229bbc0d9598ee2bdb19	161	SUPERFAMILY	SSF48019		113	159	1.02e-05	T	2014-02-12	IPR008921	DNA polymerase III, clamp loader complex, gamma/delta/delta subunit, C-terminal	GO:0003677|GO:0006260	Reactome: REACT_152|Reactome: REACT_1538|Reactome: REACT_216|Reactome: REACT_22172|Reactome: REACT_383
H632_c3856p0	184917eece66229bbc0d9598ee2bdb19	161	SUPERFAMILY	SSF52540		1	97	8.69e-23	T	2014-02-12	IPR027417	P-loop containing nucleoside triphosphate hydrolase
H632_c3856p0	184917eece66229bbc0d9598ee2bdb19	161	Gene3D	G3DSA:1.20.272.10		113	159	2.1e-08	T	2014-02-12
H632_c3856p0	184917eece66229bbc0d9598ee2bdb19	161	Gene3D	G3DSA:1.10.8.60		38	111	1.6e-20	T	2014-02-12
H632_c3782p0	ad63698ca0d4de602a3c8c7ca27364c1	180	PANTHER	PTHR31038		7	180	5.2e-51	T	2014-02-12
H632_c3782p0	ad63698ca0d4de602a3c8c7ca27364c1	180	PANTHER	PTHR31038:SF0		7	180	5.2e-51	T	2014-02-12
H632_c3782p0	ad63698ca0d4de602a3c8c7ca27364c1	180	Pfam	PF11891	Domain of unknown function (DUF3411)	55	136	4.6e-23	T	2014-02-12	IPR021825	Protein of unknown function DUF3411, plant
H632_c3782p0	ad63698ca0d4de602a3c8c7ca27364c1	180	Pfam	PF11891	Domain of unknown function (DUF3411)	8	54	1.3e-11	T	2014-02-12	IPR021825	Protein of unknown function DUF3411, plant
H632_c2387p1	2ca8b8f540658f62f2ac6164cc5e9ff1	194	Gene3D	G3DSA:3.40.50.970		1	187	4.9e-60	T	2014-02-12
H632_c2387p1	2ca8b8f540658f62f2ac6164cc5e9ff1	194	SUPERFAMILY	SSF52518		1	185	6.25e-53	T	2014-02-12
H632_c2387p1	2ca8b8f540658f62f2ac6164cc5e9ff1	194	PANTHER	PTHR18968:SF13		1	193	1.4e-79	T	2014-02-12
H632_c2387p1	2ca8b8f540658f62f2ac6164cc5e9ff1	194	Pfam	PF02775	Thiamine pyrophosphate enzyme, C-terminal TPP binding domain	1	163	8.1e-41	T	2014-02-12	IPR011766	Thiamine pyrophosphate enzyme, C-terminal TPP-binding	GO:0003824|GO:0030976
H632_c2387p1	2ca8b8f540658f62f2ac6164cc5e9ff1	194	PANTHER	PTHR18968		1	193	1.4e-79	T	2014-02-12
H632_c100p2	06d0c451508d389cca0584f222521c26	102	SUPERFAMILY	SSF54292		2	101	3.32e-19	T	2014-02-12	IPR001041	2Fe-2S ferredoxin-type domain	GO:0009055|GO:0051536
H632_c100p2	06d0c451508d389cca0584f222521c26	102	Gene3D	G3DSA:3.10.20.30		2	102	4.5e-23	T	2014-02-12	IPR012675	Beta-grasp domain
H632_c100p2	06d0c451508d389cca0584f222521c26	102	TIGRFAM	TIGR02008	fdx_plant: ferredoxin [2Fe-2S]	3	102	1.8e-29	T	2014-02-12	IPR010241	Ferredoxin [2Fe-2S], plant	GO:0009055|GO:0022900|GO:0051537
H632_c100p2	06d0c451508d389cca0584f222521c26	102	PANTHER	PTHR32148		1	98	1.9e-26	T	2014-02-12
H632_c100p2	06d0c451508d389cca0584f222521c26	102	Pfam	PF00111	2Fe-2S iron-sulfur cluster binding domain	12	47	2.8e-06	T	2014-02-12	IPR001041	2Fe-2S ferredoxin-type domain	GO:0009055|GO:0051536
H632_c100p2	06d0c451508d389cca0584f222521c26	102	ProSiteProfiles	PS51085	2Fe-2S ferredoxin-type iron-sulfur binding domain profile.	5	99	10.594	T	2014-02-12	IPR001041	2Fe-2S ferredoxin-type domain	GO:0009055|GO:0051536
H632_c371p0	b5819cbad6c227e0b867eb7a0106ac30	123	PANTHER	PTHR12411		1	101	1.2e-31	T	2014-02-12	IPR013128	Peptidase C1A, papain	GO:0008234
H632_c371p0	b5819cbad6c227e0b867eb7a0106ac30	123	Pfam	PF00112	Papain family cysteine protease	1	78	8.8e-22	T	2014-02-12	IPR000668	Peptidase C1A, papain C-terminal	GO:0006508|GO:0008234
H632_c371p0	b5819cbad6c227e0b867eb7a0106ac30	123	Gene3D	G3DSA:3.90.70.10		1	102	1.2e-26	T	2014-02-12
H632_c371p0	b5819cbad6c227e0b867eb7a0106ac30	123	SUPERFAMILY	SSF54001		1	99	6.1e-27	T	2014-02-12
H632_c371p0	b5819cbad6c227e0b867eb7a0106ac30	123	ProSitePatterns	PS00640	Eukaryotic thiol (cysteine) proteases asparagine active site.	55	74	-	T	2014-02-12	IPR025661	Cysteine peptidase, asparagine active site
H632_c371p0	b5819cbad6c227e0b867eb7a0106ac30	123	PANTHER	PTHR12411:SF14		1	101	1.2e-31	T	2014-02-12
H632_c168p0	15c8ea0f64093a1d0f08292d5d2cebf8	155	PANTHER	PTHR11093:SF2		1	155	1.8e-89	T	2014-02-12
H632_c168p0	15c8ea0f64093a1d0f08292d5d2cebf8	155	Pfam	PF06068	TIP49 C-terminus	18	145	3.9e-58	T	2014-02-12	IPR010339	TIP49, C-terminal	GO:0003678|GO:0005524
H632_c168p0	15c8ea0f64093a1d0f08292d5d2cebf8	155	PANTHER	PTHR11093		1	155	1.8e-89	T	2014-02-12	IPR027238	RuvB-like	GO:0043141
H632_c168p0	15c8ea0f64093a1d0f08292d5d2cebf8	155	Gene3D	G3DSA:3.40.50.300		42	124	4.5e-12	T	2014-02-12
H632_c168p0	15c8ea0f64093a1d0f08292d5d2cebf8	155	SUPERFAMILY	SSF52540		42	146	5.34e-12	T	2014-02-12	IPR027417	P-loop containing nucleoside triphosphate hydrolase
H632_c4299p0	ab2ce85568c9847a0d458507b51da69d	152	ProSiteProfiles	PS51476	Proteasome beta-type subunit profile.	8	152	33.685	T	2014-02-12	IPR023333	Proteasome B-type subunit	GO:0004298
H632_c4299p0	ab2ce85568c9847a0d458507b51da69d	152	Gene3D	G3DSA:3.60.20.10		9	152	4.8e-49	T	2014-02-12
H632_c4299p0	ab2ce85568c9847a0d458507b51da69d	152	Pfam	PF00227	Proteasome subunit	9	152	9.5e-33	T	2014-02-12	IPR001353	Proteasome, subunit alpha/beta	GO:0004298|GO:0005839|GO:0051603	Reactome: REACT_11045|Reactome: REACT_13|Reactome: REACT_13635|Reactome: REACT_152|Reactome: REACT_1538|Reactome: REACT_383|Reactome: REACT_578|Reactome: REACT_6185|Reactome: REACT_6850
H632_c4299p0	ab2ce85568c9847a0d458507b51da69d	152	SUPERFAMILY	SSF56235		7	152	5.9e-39	T	2014-02-12
H632_c4299p0	ab2ce85568c9847a0d458507b51da69d	152	PRINTS	PR00141	Proteasome component signature	137	148	8.1e-09	T	2014-02-12	IPR000243	Peptidase T1A, proteasome beta-subunit	GO:0004175|GO:0005839|GO:0051603	Reactome: REACT_11045|Reactome: REACT_13|Reactome: REACT_13635|Reactome: REACT_152|Reactome: REACT_1538|Reactome: REACT_383|Reactome: REACT_578|Reactome: REACT_6185|Reactome: REACT_6850
H632_c4299p0	ab2ce85568c9847a0d458507b51da69d	152	PRINTS	PR00141	Proteasome component signature	16	31	8.1e-09	T	2014-02-12	IPR000243	Peptidase T1A, proteasome beta-subunit	GO:0004175|GO:0005839|GO:0051603	Reactome: REACT_11045|Reactome: REACT_13|Reactome: REACT_13635|Reactome: REACT_152|Reactome: REACT_1538|Reactome: REACT_383|Reactome: REACT_578|Reactome: REACT_6185|Reactome: REACT_6850
H632_c4299p0	ab2ce85568c9847a0d458507b51da69d	152	PANTHER	PTHR11599:SF4		9	152	2.3e-71	T	2014-02-12
H632_c4299p0	ab2ce85568c9847a0d458507b51da69d	152	PANTHER	PTHR11599		9	152	2.3e-71	T	2014-02-12
H632_c4036p0	6932eb72eb6ccdbc93d2d943ae14f2f1	185	Pfam	PF00202	Aminotransferase class-III	1	100	2e-16	T	2014-02-12	IPR005814	Aminotransferase class-III	GO:0008483|GO:0030170
H632_c4036p0	6932eb72eb6ccdbc93d2d943ae14f2f1	185	Gene3D	G3DSA:3.40.640.10		1	62	3.6e-24	T	2014-02-12	IPR015421	Pyridoxal phosphate-dependent transferase, major region, subdomain 1	GO:0003824|GO:0030170
H632_c4036p0	6932eb72eb6ccdbc93d2d943ae14f2f1	185	Gene3D	G3DSA:3.90.1150.10		63	184	4.3e-21	T	2014-02-12	IPR015422	Pyridoxal phosphate-dependent transferase, major region, subdomain 2	GO:0003824|GO:0030170
H632_c4036p0	6932eb72eb6ccdbc93d2d943ae14f2f1	185	PANTHER	PTHR11986		1	185	8.8e-78	T	2014-02-12	IPR005814	Aminotransferase class-III	GO:0008483|GO:0030170
H632_c4036p0	6932eb72eb6ccdbc93d2d943ae14f2f1	185	SUPERFAMILY	SSF53383		1	183	1.08e-42	T	2014-02-12	IPR015424	Pyridoxal phosphate-dependent transferase
H632_c4036p0	6932eb72eb6ccdbc93d2d943ae14f2f1	185	PANTHER	PTHR11986:SF5		1	185	8.8e-78	T	2014-02-12
H632_c661p0	3e51c4ff5ff75415993ee4c9f940d268	228	ProSitePatterns	PS00125	Serine/threonine specific protein phosphatases signature.	32	37	-	T	2014-02-12	IPR006186	Serine/threonine-specific protein phosphatase/bis(5-nucleosyl)-tetraphosphatase	GO:0016787
H632_c661p0	3e51c4ff5ff75415993ee4c9f940d268	228	PANTHER	PTHR11668		1	228	1.1e-166	T	2014-02-12
H632_c661p0	3e51c4ff5ff75415993ee4c9f940d268	228	Gene3D	G3DSA:3.60.21.10		1	218	1e-99	T	2014-02-12
H632_c661p0	3e51c4ff5ff75415993ee4c9f940d268	228	Pfam	PF00149	Calcineurin-like phosphoesterase	1	161	4.1e-31	T	2014-02-12	IPR004843	Phosphoesterase domain	GO:0016787
H632_c661p0	3e51c4ff5ff75415993ee4c9f940d268	228	PRINTS	PR00114	Serine/threonine phosphatase family signature	151	171	2.5e-55	T	2014-02-12	IPR006186	Serine/threonine-specific protein phosphatase/bis(5-nucleosyl)-tetraphosphatase	GO:0016787
H632_c661p0	3e51c4ff5ff75415993ee4c9f940d268	228	PRINTS	PR00114	Serine/threonine phosphatase family signature	95	122	2.5e-55	T	2014-02-12	IPR006186	Serine/threonine-specific protein phosphatase/bis(5-nucleosyl)-tetraphosphatase	GO:0016787
H632_c661p0	3e51c4ff5ff75415993ee4c9f940d268	228	PRINTS	PR00114	Serine/threonine phosphatase family signature	31	55	2.5e-55	T	2014-02-12	IPR006186	Serine/threonine-specific protein phosphatase/bis(5-nucleosyl)-tetraphosphatase	GO:0016787
H632_c661p0	3e51c4ff5ff75415993ee4c9f940d268	228	PRINTS	PR00114	Serine/threonine phosphatase family signature	66	92	2.5e-55	T	2014-02-12	IPR006186	Serine/threonine-specific protein phosphatase/bis(5-nucleosyl)-tetraphosphatase	GO:0016787
H632_c661p0	3e51c4ff5ff75415993ee4c9f940d268	228	PRINTS	PR00114	Serine/threonine phosphatase family signature	174	190	2.5e-55	T	2014-02-12	IPR006186	Serine/threonine-specific protein phosphatase/bis(5-nucleosyl)-tetraphosphatase	GO:0016787
H632_c661p0	3e51c4ff5ff75415993ee4c9f940d268	228	SUPERFAMILY	SSF56300		1	212	1.67e-84	T	2014-02-12
H632_c661p0	3e51c4ff5ff75415993ee4c9f940d268	228	PANTHER	PTHR11668:SF24		1	228	1.1e-166	T	2014-02-12
H632_c661p0	3e51c4ff5ff75415993ee4c9f940d268	228	SMART	SM00156	Protein phosphatase 2A homologues, catalytic domain.	1	212	1.8e-67	T	2014-02-12	IPR006186	Serine/threonine-specific protein phosphatase/bis(5-nucleosyl)-tetraphosphatase	GO:0016787
H632_c2334p0	e535e3dc5ebe066350253d3af157fa4c	385	TIGRFAM	TIGR03542	DAPAT_plant: LL-diaminopimelate aminotransferase	1	381	7.7e-148	T	2014-02-12	IPR019942	LL-diaminopimelate aminotransferase, plants and Chlamydia type	GO:0009089|GO:0010285	KEGG: 00300+2.6.1.83|MetaCyc: PWY-5097|UniPathway: UPA00034
H632_c2334p0	e535e3dc5ebe066350253d3af157fa4c	385	Pfam	PF00155	Aminotransferase class I and II	16	379	3.9e-33	T	2014-02-12	IPR004839	Aminotransferase, class I/classII	GO:0009058|GO:0030170
H632_c2334p0	e535e3dc5ebe066350253d3af157fa4c	385	Gene3D	G3DSA:3.90.1150.10		241	384	2.2e-27	T	2014-02-12	IPR015422	Pyridoxal phosphate-dependent transferase, major region, subdomain 2	GO:0003824|GO:0030170
H632_c2334p0	e535e3dc5ebe066350253d3af157fa4c	385	SUPERFAMILY	SSF53383		7	379	6.12e-70	T	2014-02-12	IPR015424	Pyridoxal phosphate-dependent transferase
H632_c2334p0	e535e3dc5ebe066350253d3af157fa4c	385	PANTHER	PTHR11751:SF22		1	385	6.9e-215	T	2014-02-12	IPR019942	LL-diaminopimelate aminotransferase, plants and Chlamydia type	GO:0009089|GO:0010285	KEGG: 00300+2.6.1.83|MetaCyc: PWY-5097|UniPathway: UPA00034
H632_c2334p0	e535e3dc5ebe066350253d3af157fa4c	385	PANTHER	PTHR11751		1	385	6.9e-215	T	2014-02-12
H632_c2334p0	e535e3dc5ebe066350253d3af157fa4c	385	Gene3D	G3DSA:3.40.640.10		30	240	1.2e-39	T	2014-02-12	IPR015421	Pyridoxal phosphate-dependent transferase, major region, subdomain 1	GO:0003824|GO:0030170
H632_c4841p0	0a52eb70ed9d89997ad302a0c8b34a74	72	SUPERFAMILY	SSF52096		1	71	2.11e-14	T	2014-02-12
H632_c4841p0	0a52eb70ed9d89997ad302a0c8b34a74	72	Pfam	PF00378	Enoyl-CoA hydratase/isomerase family	2	64	2.2e-06	T	2014-02-12	IPR001753	Crotonase superfamily	GO:0003824|GO:0008152
H632_c4841p0	0a52eb70ed9d89997ad302a0c8b34a74	72	Gene3D	G3DSA:1.10.12.10		16	71	1.3e-19	T	2014-02-12	IPR014748	Crontonase, C-terminal
H632_c4841p0	0a52eb70ed9d89997ad302a0c8b34a74	72	PANTHER	PTHR11941		1	71	1.4e-15	T	2014-02-12
H632_c2746p0	19b15e320846dcbd963f996be5d63fa8	118	PANTHER	PTHR10966		1	83	3.2e-34	T	2014-02-12	IPR003194	Transcription initiation factor IIA, gamma subunit	GO:0005672|GO:0006367
H632_c2746p0	19b15e320846dcbd963f996be5d63fa8	118	Pfam	PF02268	Transcription initiation factor IIA, gamma subunit, helical domain	5	48	5.2e-19	T	2014-02-12	IPR015872	Transcription initiation factor IIA, gamma subunit, N-terminal	GO:0005672|GO:0006367
H632_c2746p0	19b15e320846dcbd963f996be5d63fa8	118	SUPERFAMILY	SSF50784		52	107	1.86e-10	T	2014-02-12	IPR009088	Transcription factor IIA, beta-barrel	GO:0005672|GO:0006367
H632_c2746p0	19b15e320846dcbd963f996be5d63fa8	118	SUPERFAMILY	SSF47396		5	52	1.15e-13	T	2014-02-12	IPR009083	Transcription factor IIA, helical	GO:0005672|GO:0006367
H632_c2746p0	19b15e320846dcbd963f996be5d63fa8	118	Gene3D	G3DSA:2.30.18.10		55	105	1.6e-12	T	2014-02-12	IPR009088	Transcription factor IIA, beta-barrel	GO:0005672|GO:0006367
H632_c2746p0	19b15e320846dcbd963f996be5d63fa8	118	Gene3D	G3DSA:1.10.287.190		5	52	3.4e-19	T	2014-02-12	IPR015872	Transcription initiation factor IIA, gamma subunit, N-terminal	GO:0005672|GO:0006367
H632_c2746p0	19b15e320846dcbd963f996be5d63fa8	118	PIRSF	PIRSF009415		1	115	2.1e-26	T	2014-02-12	IPR003194	Transcription initiation factor IIA, gamma subunit	GO:0005672|GO:0006367
H632_c2746p0	19b15e320846dcbd963f996be5d63fa8	118	Pfam	PF02751	Transcription initiation factor IIA, gamma subunit	52	105	2.3e-11	T	2014-02-12	IPR015871	Transcription initiation factor IIA, gamma subunit, C-terminal	GO:0005672|GO:0006367
H632_c2746p0	19b15e320846dcbd963f996be5d63fa8	118	PANTHER	PTHR10966:SF0		1	83	3.2e-34	T	2014-02-12
H632_c3609p0	95c851cd02aa094011f834ef8b473bf1	111	PANTHER	PTHR11472		1	111	8.1e-54	T	2014-02-12
H632_c3609p0	95c851cd02aa094011f834ef8b473bf1	111	PANTHER	PTHR11472:SF1		1	111	8.1e-54	T	2014-02-12
H632_c3609p0	95c851cd02aa094011f834ef8b473bf1	111	Pfam	PF04851	Type III restriction enzyme, res subunit	19	60	1e-05	T	2014-02-12	IPR006935	Helicase/UvrB domain	GO:0003677|GO:0005524|GO:0016787
H632_c3609p0	95c851cd02aa094011f834ef8b473bf1	111	SUPERFAMILY	SSF52540		10	92	1.63e-11	T	2014-02-12	IPR027417	P-loop containing nucleoside triphosphate hydrolase
H632_c3609p0	95c851cd02aa094011f834ef8b473bf1	111	Gene3D	G3DSA:3.40.50.300		12	91	1.5e-11	T	2014-02-12
H632_c3609p0	95c851cd02aa094011f834ef8b473bf1	111	ProSiteProfiles	PS51193	Superfamilies 1 and 2 helicase ATP-binding type-2 domain profile.	7	111	16.547	T	2014-02-12	IPR014013	Helicase, superfamily 1/2, ATP-binding domain, DinG/Rad3-type	GO:0016817
H632_c4546p0	aa78b660d682e1a3035735e92bb21cdc	151	SUPERFAMILY	SSF53720		18	118	8.27e-08	T	2014-02-12	IPR016161	Aldehyde/histidinol dehydrogenase	GO:0008152|GO:0016491|GO:0055114
H632_c4546p0	aa78b660d682e1a3035735e92bb21cdc	151	Gene3D	G3DSA:3.40.309.10		15	85	4.2e-07	T	2014-02-12	IPR016163	Aldehyde dehydrogenase, C-terminal	GO:0008152|GO:0016491|GO:0016620|GO:0055114
H632_c4546p0	aa78b660d682e1a3035735e92bb21cdc	151	PANTHER	PTHR11699		4	111	1.2e-22	T	2014-02-12
H632_c4546p0	aa78b660d682e1a3035735e92bb21cdc	151	PANTHER	PTHR11699:SF18		4	111	1.2e-22	T	2014-02-12
H632_c243p1	6370ac2e68c767985d0a2465b0e9a724	163	Pfam	PF01217	Clathrin adaptor complex small chain	2	141	1e-57	T	2014-02-12	IPR022775	AP complex, mu/sigma subunit
H632_c243p1	6370ac2e68c767985d0a2465b0e9a724	163	SUPERFAMILY	SSF64356		3	140	1.51e-46	T	2014-02-12	IPR011012	Longin-like domain	GO:0006810
H632_c243p1	6370ac2e68c767985d0a2465b0e9a724	163	PANTHER	PTHR11753		3	144	2.4e-96	T	2014-02-12	IPR016635	Adaptor protein complex, sigma subunit	GO:0008565|GO:0015031
H632_c243p1	6370ac2e68c767985d0a2465b0e9a724	163	ProSitePatterns	PS00989	Clathrin adaptor complexes small chain signature.	58	68	-	T	2014-02-12	IPR000804	Clathrin adaptor complex, small chain	GO:0006886|GO:0016192|GO:0030117
H632_c243p1	6370ac2e68c767985d0a2465b0e9a724	163	PIRSF	PIRSF015588		1	151	9.4e-103	T	2014-02-12	IPR016635	Adaptor protein complex, sigma subunit	GO:0008565|GO:0015031
H632_c243p1	6370ac2e68c767985d0a2465b0e9a724	163	Gene3D	G3DSA:3.30.450.60		3	142	7.4e-61	T	2014-02-12
H632_c1652p0	0d07fff6971683a705c370162681187b	85	PANTHER	PTHR12320		18	75	7e-18	T	2014-02-12
H632_c218p1	a41fd898f4c91ba5e653cda3fc20f3be	193	PANTHER	PTHR11599		1	192	1.3e-68	T	2014-02-12
H632_c218p1	a41fd898f4c91ba5e653cda3fc20f3be	193	Pfam	PF00227	Proteasome subunit	40	143	3.8e-26	T	2014-02-12	IPR001353	Proteasome, subunit alpha/beta	GO:0004298|GO:0005839|GO:0051603	Reactome: REACT_11045|Reactome: REACT_13|Reactome: REACT_13635|Reactome: REACT_152|Reactome: REACT_1538|Reactome: REACT_383|Reactome: REACT_578|Reactome: REACT_6185|Reactome: REACT_6850
H632_c218p1	a41fd898f4c91ba5e653cda3fc20f3be	193	Gene3D	G3DSA:3.60.20.10		43	166	6.8e-34	T	2014-02-12
H632_c218p1	a41fd898f4c91ba5e653cda3fc20f3be	193	PANTHER	PTHR11599:SF12		1	192	1.3e-68	T	2014-02-12
H632_c218p1	a41fd898f4c91ba5e653cda3fc20f3be	193	Gene3D	G3DSA:3.60.20.10		1	42	1.5e-07	T	2014-02-12
H632_c218p1	a41fd898f4c91ba5e653cda3fc20f3be	193	SUPERFAMILY	SSF56235		1	165	1.63e-36	T	2014-02-12
H632_c597p1	c2e6efd1d9ba56aace6b32c7b9cba9a6	145	Pfam	PF00169	PH domain	30	124	3.4e-21	T	2014-02-12	IPR001849	Pleckstrin homology domain
H632_c597p1	c2e6efd1d9ba56aace6b32c7b9cba9a6	145	Gene3D	G3DSA:2.30.29.30		27	130	4e-31	T	2014-02-12	IPR011993	Pleckstrin homology-like domain
H632_c597p1	c2e6efd1d9ba56aace6b32c7b9cba9a6	145	ProSiteProfiles	PS50003	PH domain profile.	27	126	17.592	T	2014-02-12	IPR001849	Pleckstrin homology domain
H632_c597p1	c2e6efd1d9ba56aace6b32c7b9cba9a6	145	SUPERFAMILY	SSF50729		27	126	5.9e-29	T	2014-02-12
H632_c597p1	c2e6efd1d9ba56aace6b32c7b9cba9a6	145	PANTHER	PTHR22903		16	145	1.4e-58	T	2014-02-12
H632_c597p1	c2e6efd1d9ba56aace6b32c7b9cba9a6	145	SMART	SM00233	Pleckstrin homology domain.	28	128	1e-19	T	2014-02-12	IPR001849	Pleckstrin homology domain
H632_c2415p0	911ac63b03848d5daf540bf9cfacfc63	238	ProSiteProfiles	PS51476	Proteasome beta-type subunit profile.	3	181	45.833	T	2014-02-12	IPR023333	Proteasome B-type subunit	GO:0004298
H632_c2415p0	911ac63b03848d5daf540bf9cfacfc63	238	ProSitePatterns	PS00854	Proteasome beta-type subunits signature.	7	54	-	T	2014-02-12	IPR016050	Proteasome beta-type subunit, conserved site	GO:0004175|GO:0005839|GO:0051603	Reactome: REACT_11045|Reactome: REACT_13|Reactome: REACT_13635|Reactome: REACT_152|Reactome: REACT_1538|Reactome: REACT_383|Reactome: REACT_578|Reactome: REACT_6185|Reactome: REACT_6850
H632_c2415p0	911ac63b03848d5daf540bf9cfacfc63	238	SUPERFAMILY	SSF56235		1	195	1.24e-59	T	2014-02-12
H632_c2415p0	911ac63b03848d5daf540bf9cfacfc63	238	Pfam	PF00227	Proteasome subunit	1	181	4.3e-46	T	2014-02-12	IPR001353	Proteasome, subunit alpha/beta	GO:0004298|GO:0005839|GO:0051603	Reactome: REACT_11045|Reactome: REACT_13|Reactome: REACT_13635|Reactome: REACT_152|Reactome: REACT_1538|Reactome: REACT_383|Reactome: REACT_578|Reactome: REACT_6185|Reactome: REACT_6850
H632_c2415p0	911ac63b03848d5daf540bf9cfacfc63	238	PANTHER	PTHR11599		1	237	1.8e-122	T	2014-02-12
H632_c2415p0	911ac63b03848d5daf540bf9cfacfc63	238	Gene3D	G3DSA:3.60.20.10		4	202	3.9e-70	T	2014-02-12
H632_c2415p0	911ac63b03848d5daf540bf9cfacfc63	238	PRINTS	PR00141	Proteasome component signature	11	26	1.7e-08	T	2014-02-12	IPR000243	Peptidase T1A, proteasome beta-subunit	GO:0004175|GO:0005839|GO:0051603	Reactome: REACT_11045|Reactome: REACT_13|Reactome: REACT_13635|Reactome: REACT_152|Reactome: REACT_1538|Reactome: REACT_383|Reactome: REACT_578|Reactome: REACT_6185|Reactome: REACT_6850
H632_c2415p0	911ac63b03848d5daf540bf9cfacfc63	238	PRINTS	PR00141	Proteasome component signature	131	142	1.7e-08	T	2014-02-12	IPR000243	Peptidase T1A, proteasome beta-subunit	GO:0004175|GO:0005839|GO:0051603	Reactome: REACT_11045|Reactome: REACT_13|Reactome: REACT_13635|Reactome: REACT_152|Reactome: REACT_1538|Reactome: REACT_383|Reactome: REACT_578|Reactome: REACT_6185|Reactome: REACT_6850
H632_c2415p0	911ac63b03848d5daf540bf9cfacfc63	238	PRINTS	PR00141	Proteasome component signature	142	153	1.7e-08	T	2014-02-12	IPR000243	Peptidase T1A, proteasome beta-subunit	GO:0004175|GO:0005839|GO:0051603	Reactome: REACT_11045|Reactome: REACT_13|Reactome: REACT_13635|Reactome: REACT_152|Reactome: REACT_1538|Reactome: REACT_383|Reactome: REACT_578|Reactome: REACT_6185|Reactome: REACT_6850
H632_c2415p0	911ac63b03848d5daf540bf9cfacfc63	238	PRINTS	PR00141	Proteasome component signature	167	178	1.7e-08	T	2014-02-12	IPR000243	Peptidase T1A, proteasome beta-subunit	GO:0004175|GO:0005839|GO:0051603	Reactome: REACT_11045|Reactome: REACT_13|Reactome: REACT_13635|Reactome: REACT_152|Reactome: REACT_1538|Reactome: REACT_383|Reactome: REACT_578|Reactome: REACT_6185|Reactome: REACT_6850
H632_c2415p0	911ac63b03848d5daf540bf9cfacfc63	238	PANTHER	PTHR11599:SF1		1	237	1.8e-122	T	2014-02-12
H632_c4204p0	f2254bd143e610fb45bde72abb36ba87	88	SMART	SM00414	Histone 2A	1	85	3.3e-43	T	2014-02-12	IPR002119	Histone H2A	GO:0000786|GO:0003677|GO:0005634|GO:0006334
H632_c4204p0	f2254bd143e610fb45bde72abb36ba87	88	SUPERFAMILY	SSF47113		1	82	1.3e-31	T	2014-02-12	IPR009072	Histone-fold	GO:0046982
H632_c4204p0	f2254bd143e610fb45bde72abb36ba87	88	Gene3D	G3DSA:1.10.20.10		1	84	8.7e-46	T	2014-02-12	IPR009072	Histone-fold	GO:0046982
H632_c4204p0	f2254bd143e610fb45bde72abb36ba87	88	Pfam	PF00125	Core histone H2A/H2B/H3/H4	2	53	8.5e-18	T	2014-02-12	IPR007125	Histone core	GO:0003677
H632_c4204p0	f2254bd143e610fb45bde72abb36ba87	88	PRINTS	PR00620	Histone H2A signature	34	48	7.7e-39	T	2014-02-12	IPR002119	Histone H2A	GO:0000786|GO:0003677|GO:0005634|GO:0006334
H632_c4204p0	f2254bd143e610fb45bde72abb36ba87	88	PRINTS	PR00620	Histone H2A signature	62	80	7.7e-39	T	2014-02-12	IPR002119	Histone H2A	GO:0000786|GO:0003677|GO:0005634|GO:0006334
H632_c4204p0	f2254bd143e610fb45bde72abb36ba87	88	PRINTS	PR00620	Histone H2A signature	5	20	7.7e-39	T	2014-02-12	IPR002119	Histone H2A	GO:0000786|GO:0003677|GO:0005634|GO:0006334
H632_c4204p0	f2254bd143e610fb45bde72abb36ba87	88	PRINTS	PR00620	Histone H2A signature	20	33	7.7e-39	T	2014-02-12	IPR002119	Histone H2A	GO:0000786|GO:0003677|GO:0005634|GO:0006334
H632_c4204p0	f2254bd143e610fb45bde72abb36ba87	88	PANTHER	PTHR23430		1	86	2.7e-67	T	2014-02-12
H632_c3881p1	f2254bd143e610fb45bde72abb36ba87	88	SMART	SM00414	Histone 2A	1	85	3.3e-43	T	2014-02-12	IPR002119	Histone H2A	GO:0000786|GO:0003677|GO:0005634|GO:0006334
H632_c3881p1	f2254bd143e610fb45bde72abb36ba87	88	SUPERFAMILY	SSF47113		1	82	1.3e-31	T	2014-02-12	IPR009072	Histone-fold	GO:0046982
H632_c3881p1	f2254bd143e610fb45bde72abb36ba87	88	Gene3D	G3DSA:1.10.20.10		1	84	8.7e-46	T	2014-02-12	IPR009072	Histone-fold	GO:0046982
H632_c3881p1	f2254bd143e610fb45bde72abb36ba87	88	Pfam	PF00125	Core histone H2A/H2B/H3/H4	2	53	8.5e-18	T	2014-02-12	IPR007125	Histone core	GO:0003677
H632_c3881p1	f2254bd143e610fb45bde72abb36ba87	88	PRINTS	PR00620	Histone H2A signature	34	48	7.7e-39	T	2014-02-12	IPR002119	Histone H2A	GO:0000786|GO:0003677|GO:0005634|GO:0006334
H632_c3881p1	f2254bd143e610fb45bde72abb36ba87	88	PRINTS	PR00620	Histone H2A signature	62	80	7.7e-39	T	2014-02-12	IPR002119	Histone H2A	GO:0000786|GO:0003677|GO:0005634|GO:0006334
H632_c3881p1	f2254bd143e610fb45bde72abb36ba87	88	PRINTS	PR00620	Histone H2A signature	5	20	7.7e-39	T	2014-02-12	IPR002119	Histone H2A	GO:0000786|GO:0003677|GO:0005634|GO:0006334
H632_c3881p1	f2254bd143e610fb45bde72abb36ba87	88	PRINTS	PR00620	Histone H2A signature	20	33	7.7e-39	T	2014-02-12	IPR002119	Histone H2A	GO:0000786|GO:0003677|GO:0005634|GO:0006334
H632_c3881p1	f2254bd143e610fb45bde72abb36ba87	88	PANTHER	PTHR23430		1	86	2.7e-67	T	2014-02-12
H632_c3845p0	3b097d8b6857cfc0224dc9e2a068d6c5	126	Gene3D	G3DSA:3.60.15.10		1	108	3.4e-37	T	2014-02-12	IPR001279	Beta-lactamase-like	GO:0016787
H632_c3845p0	3b097d8b6857cfc0224dc9e2a068d6c5	126	SUPERFAMILY	SSF56281		1	76	2.32e-22	T	2014-02-12
H632_c3845p0	3b097d8b6857cfc0224dc9e2a068d6c5	126	PANTHER	PTHR12553:SF3		2	126	5.5e-55	T	2014-02-12
H632_c3845p0	3b097d8b6857cfc0224dc9e2a068d6c5	126	PANTHER	PTHR12553		2	126	5.5e-55	T	2014-02-12
H632_c3845p0	3b097d8b6857cfc0224dc9e2a068d6c5	126	Pfam	PF12706	Beta-lactamase superfamily domain	1	69	2.3e-15	T	2014-02-12
H632_c195p2	9ecc4b0d6c08feec7159b97723856919	178	PANTHER	PTHR22912		1	178	8.4e-59	T	2014-02-12
H632_c195p2	9ecc4b0d6c08feec7159b97723856919	178	PRINTS	PR00368	FAD-dependent pyridine nucleotide reductase signature	78	96	7.9e-10	T	2014-02-12	IPR013027	FAD-dependent pyridine nucleotide-disulphide oxidoreductase	GO:0055114
H632_c195p2	9ecc4b0d6c08feec7159b97723856919	178	PRINTS	PR00368	FAD-dependent pyridine nucleotide reductase signature	124	142	7.9e-10	T	2014-02-12	IPR013027	FAD-dependent pyridine nucleotide-disulphide oxidoreductase	GO:0055114
H632_c195p2	9ecc4b0d6c08feec7159b97723856919	178	PRINTS	PR00469	Pyridine nucleotide disulphide reductase class-II signature	13	28	7.1e-37	T	2014-02-12	IPR000103	Pyridine nucleotide-disulphide oxidoreductase, class-II	GO:0016491|GO:0055114
H632_c195p2	9ecc4b0d6c08feec7159b97723856919	178	PRINTS	PR00469	Pyridine nucleotide disulphide reductase class-II signature	120	144	7.1e-37	T	2014-02-12	IPR000103	Pyridine nucleotide-disulphide oxidoreductase, class-II	GO:0016491|GO:0055114
H632_c195p2	9ecc4b0d6c08feec7159b97723856919	178	PRINTS	PR00469	Pyridine nucleotide disulphide reductase class-II signature	103	115	7.1e-37	T	2014-02-12	IPR000103	Pyridine nucleotide-disulphide oxidoreductase, class-II	GO:0016491|GO:0055114
H632_c195p2	9ecc4b0d6c08feec7159b97723856919	178	PRINTS	PR00469	Pyridine nucleotide disulphide reductase class-II signature	172	178	7.1e-37	T	2014-02-12	IPR000103	Pyridine nucleotide-disulphide oxidoreductase, class-II	GO:0016491|GO:0055114
H632_c195p2	9ecc4b0d6c08feec7159b97723856919	178	PRINTS	PR00469	Pyridine nucleotide disulphide reductase class-II signature	34	44	7.1e-37	T	2014-02-12	IPR000103	Pyridine nucleotide-disulphide oxidoreductase, class-II	GO:0016491|GO:0055114
H632_c195p2	9ecc4b0d6c08feec7159b97723856919	178	PRINTS	PR00469	Pyridine nucleotide disulphide reductase class-II signature	79	87	7.1e-37	T	2014-02-12	IPR000103	Pyridine nucleotide-disulphide oxidoreductase, class-II	GO:0016491|GO:0055114
H632_c195p2	9ecc4b0d6c08feec7159b97723856919	178	ProSitePatterns	PS00573	Pyridine nucleotide-disulphide oxidoreductases class-II active site.	110	132	-	T	2014-02-12	IPR008255	Pyridine nucleotide-disulphide oxidoreductase, class-II, active site	GO:0016491|GO:0055114
H632_c195p2	9ecc4b0d6c08feec7159b97723856919	178	Gene3D	G3DSA:3.50.50.60		11	95	1.4e-20	T	2014-02-12
H632_c195p2	9ecc4b0d6c08feec7159b97723856919	178	Pfam	PF00070	Pyridine nucleotide-disulphide oxidoreductase	125	178	2.9e-12	T	2014-02-12	IPR001327	Pyridine nucleotide-disulphide oxidoreductase, NAD-binding domain	GO:0016491|GO:0050660|GO:0055114
H632_c195p2	9ecc4b0d6c08feec7159b97723856919	178	SUPERFAMILY	SSF51905		24	160	4.6e-24	T	2014-02-12
H632_c195p2	9ecc4b0d6c08feec7159b97723856919	178	Gene3D	G3DSA:3.50.50.60		96	178	1.8e-22	T	2014-02-12
H632_c195p2	9ecc4b0d6c08feec7159b97723856919	178	PANTHER	PTHR22912:SF48		1	178	8.4e-59	T	2014-02-12
H632_c195p2	9ecc4b0d6c08feec7159b97723856919	178	Pfam	PF07992	Pyridine nucleotide-disulphide oxidoreductase	13	115	6.8e-07	T	2014-02-12	IPR023753	Pyridine nucleotide-disulphide oxidoreductase, FAD/NAD(P)-binding domain	GO:0016491|GO:0055114
H632_c429p0	55a906d1c354ed9ee9b2e2c70146467f	109	PIRSF	PIRSF005894		1	105	9.3e-39	T	2014-02-12	IPR014434	Monothiol glutaredoxin
H632_c429p0	55a906d1c354ed9ee9b2e2c70146467f	109	Gene3D	G3DSA:3.40.30.10		7	99	2.5e-31	T	2014-02-12	IPR012336	Thioredoxin-like fold
H632_c429p0	55a906d1c354ed9ee9b2e2c70146467f	109	ProSiteProfiles	PS51354	Glutaredoxin domain profile.	2	104	21.946	T	2014-02-12	IPR002109	Glutaredoxin	GO:0009055|GO:0015035|GO:0045454
H632_c429p0	55a906d1c354ed9ee9b2e2c70146467f	109	TIGRFAM	TIGR00365	TIGR00365: monothiol glutaredoxin, Grx4 family	3	98	2.6e-35	T	2014-02-12	IPR004480	Monothiol glutaredoxin-related
H632_c429p0	55a906d1c354ed9ee9b2e2c70146467f	109	PANTHER	PTHR10293		1	100	5e-48	T	2014-02-12	IPR004480	Monothiol glutaredoxin-related
H632_c429p0	55a906d1c354ed9ee9b2e2c70146467f	109	SUPERFAMILY	SSF52833		3	99	2.91e-29	T	2014-02-12	IPR012336	Thioredoxin-like fold
H632_c429p0	55a906d1c354ed9ee9b2e2c70146467f	109	Pfam	PF00462	Glutaredoxin	15	77	2.7e-17	T	2014-02-12	IPR002109	Glutaredoxin	GO:0009055|GO:0015035|GO:0045454
H632_c4130p0	534c0f2479429cb97b11db1ba3e0479f	184	PANTHER	PTHR10778:SF13		1	173	1.4e-67	T	2014-02-12
H632_c4130p0	534c0f2479429cb97b11db1ba3e0479f	184	Pfam	PF08449	UAA transporter family	3	139	1.1e-31	T	2014-02-12	IPR013657	UAA transporter	GO:0055085
H632_c4130p0	534c0f2479429cb97b11db1ba3e0479f	184	PANTHER	PTHR10778		1	173	1.4e-67	T	2014-02-12
H632_c3861p0	d5e322fd80bd8543c8c6d4332c3d00a6	160	PANTHER	PTHR11808		1	159	1.2e-91	T	2014-02-12	IPR000277	Cys/Met metabolism, pyridoxal phosphate-dependent enzyme	GO:0030170
H632_c3861p0	d5e322fd80bd8543c8c6d4332c3d00a6	160	PANTHER	PTHR11808:SF14		1	159	1.2e-91	T	2014-02-12
H632_c3861p0	d5e322fd80bd8543c8c6d4332c3d00a6	160	Pfam	PF01053	Cys/Met metabolism PLP-dependent enzyme	2	158	9e-56	T	2014-02-12	IPR000277	Cys/Met metabolism, pyridoxal phosphate-dependent enzyme	GO:0030170
H632_c3861p0	d5e322fd80bd8543c8c6d4332c3d00a6	160	Gene3D	G3DSA:3.90.1150.10		23	159	4.4e-46	T	2014-02-12	IPR015422	Pyridoxal phosphate-dependent transferase, major region, subdomain 2	GO:0003824|GO:0030170
H632_c3861p0	d5e322fd80bd8543c8c6d4332c3d00a6	160	SUPERFAMILY	SSF53383		3	159	2.15e-46	T	2014-02-12	IPR015424	Pyridoxal phosphate-dependent transferase
H632_c5334p0	7b3297f8221cc804a48b80b9f9c58570	160	PANTHER	PTHR20856:SF8		2	160	6.4e-111	T	2014-02-12
H632_c5334p0	7b3297f8221cc804a48b80b9f9c58570	160	PANTHER	PTHR20856		2	160	6.4e-111	T	2014-02-12	IPR015712	DNA-directed RNA polymerase, subunit 2	GO:0003899|GO:0006351|GO:0032549	KEGG: 00230+2.7.7.6|KEGG: 00240+2.7.7.6|Reactome: REACT_1788
H632_c5334p0	7b3297f8221cc804a48b80b9f9c58570	160	Gene3D	G3DSA:3.90.1100.10		10	159	2.8e-40	T	2014-02-12
H632_c5334p0	7b3297f8221cc804a48b80b9f9c58570	160	SUPERFAMILY	SSF64484		4	159	6.71e-49	T	2014-02-12
H632_c5334p0	7b3297f8221cc804a48b80b9f9c58570	160	Pfam	PF04565	RNA polymerase Rpb2, domain 3	97	159	6e-21	T	2014-02-12	IPR007645	RNA polymerase Rpb2, domain 3	GO:0003677|GO:0003899|GO:0006351	KEGG: 00230+2.7.7.6|KEGG: 00240+2.7.7.6|Reactome: REACT_1788
H632_c776p0	4d919eda389a60ba767ef4a20e69c49f	228	Pfam	PF01602	Adaptin N terminal region	22	205	5.2e-53	T	2014-02-12	IPR002553	Clathrin/coatomer adaptor, adaptin-like, N-terminal	GO:0006886|GO:0016192|GO:0030117
H632_c776p0	4d919eda389a60ba767ef4a20e69c49f	228	PANTHER	PTHR22780:SF5		1	225	6.1e-125	T	2014-02-12	IPR017107	Adaptor protein complex AP-1, gamma subunit	GO:0005794|GO:0008565|GO:0015031
H632_c776p0	4d919eda389a60ba767ef4a20e69c49f	228	Gene3D	G3DSA:1.25.10.10		2	224	5.7e-75	T	2014-02-12	IPR011989	Armadillo-like helical
H632_c776p0	4d919eda389a60ba767ef4a20e69c49f	228	SUPERFAMILY	SSF48371		21	221	6.58e-45	T	2014-02-12	IPR016024	Armadillo-type fold	GO:0005488
H632_c776p0	4d919eda389a60ba767ef4a20e69c49f	228	PANTHER	PTHR22780		1	225	6.1e-125	T	2014-02-12
H632_c1318p0	47ad66498b4215abea80304797cf844e	585	PRINTS	PR01210	Gamma-glutamyltranspeptidase signature	11	36	5.8e-11	T	2014-02-12	IPR000101	Gamma-glutamyltranspeptidase	GO:0003840|GO:0006749	KEGG: 00430+2.3.2.2|KEGG: 00460+2.3.2.2|KEGG: 00480+2.3.2.2|KEGG: 00590+2.3.2.2|MetaCyc: PWY-4041|MetaCyc: PWY-5826
H632_c1318p0	47ad66498b4215abea80304797cf844e	585	PRINTS	PR01210	Gamma-glutamyltranspeptidase signature	389	406	5.8e-11	T	2014-02-12	IPR000101	Gamma-glutamyltranspeptidase	GO:0003840|GO:0006749	KEGG: 00430+2.3.2.2|KEGG: 00460+2.3.2.2|KEGG: 00480+2.3.2.2|KEGG: 00590+2.3.2.2|MetaCyc: PWY-4041|MetaCyc: PWY-5826
H632_c1318p0	47ad66498b4215abea80304797cf844e	585	Pfam	PF01019	Gamma-glutamyltranspeptidase	4	553	3.3e-114	T	2014-02-12	IPR000101	Gamma-glutamyltranspeptidase	GO:0003840|GO:0006749	KEGG: 00430+2.3.2.2|KEGG: 00460+2.3.2.2|KEGG: 00480+2.3.2.2|KEGG: 00590+2.3.2.2|MetaCyc: PWY-4041|MetaCyc: PWY-5826
H632_c1318p0	47ad66498b4215abea80304797cf844e	585	SUPERFAMILY	SSF56235		2	199	1.54e-101	T	2014-02-12
H632_c1318p0	47ad66498b4215abea80304797cf844e	585	SUPERFAMILY	SSF56235		360	553	1.54e-101	T	2014-02-12
H632_c1318p0	47ad66498b4215abea80304797cf844e	585	SUPERFAMILY	SSF56235		247	324	1.54e-101	T	2014-02-12
H632_c1318p0	47ad66498b4215abea80304797cf844e	585	PANTHER	PTHR11686		1	551	3.5e-138	T	2014-02-12	IPR000101	Gamma-glutamyltranspeptidase	GO:0003840|GO:0006749	KEGG: 00430+2.3.2.2|KEGG: 00460+2.3.2.2|KEGG: 00480+2.3.2.2|KEGG: 00590+2.3.2.2|MetaCyc: PWY-4041|MetaCyc: PWY-5826
H632_c4701p0	874b3d37d535b4321b734264a4d32be4	142	PANTHER	PTHR10676		1	96	4e-20	T	2014-02-12	IPR026983	Dynein heavy chain	GO:0003777|GO:0007018
H632_c4701p0	874b3d37d535b4321b734264a4d32be4	142	Pfam	PF03028	Dynein heavy chain and region D6 of dynein motor	1	121	1.7e-21	T	2014-02-12	IPR004273	Dynein heavy chain domain	GO:0003777|GO:0007018|GO:0030286
H632_c4701p0	874b3d37d535b4321b734264a4d32be4	142	PANTHER	PTHR10676:SF36		1	96	4e-20	T	2014-02-12
H632_c726p0	d8230cfd6de07c5a004aac01f05c8c08	353	SUPERFAMILY	SSF53335		8	333	1.11e-62	T	2014-02-12
H632_c726p0	d8230cfd6de07c5a004aac01f05c8c08	353	PANTHER	PTHR11006		1	352	1.7e-169	T	2014-02-12	IPR025799	Protein arginine N-methyltransferase	GO:0006479|GO:0008168	KEGG: 00130+2.1.1.-|KEGG: 00253+2.1.1.-|KEGG: 00270+2.1.1.-|KEGG: 00340+2.1.1.-|KEGG: 00350+2.1.1.-|KEGG: 00360+2.1.1.-|KEGG: 00380+2.1.1.-|KEGG: 00450+2.1.1.-|KEGG: 00522+2.1.1.-|KEGG: 00624+2.1.1.-|KEGG: 00627+2.1.1.-|KEGG: 00860+2.1.1.-|KEGG: 00940+2.1.1.-|KEGG: 00941+2.1.1.-|KEGG: 00942+2.1.1.-|KEGG: 00945+2.1.1.-|KEGG: 00950+2.1.1.-|KEGG: 00981+2.1.1.-
H632_c726p0	d8230cfd6de07c5a004aac01f05c8c08	353	Pfam	PF05185	PRMT5 arginine-N-methyltransferase	34	324	1.5e-19	T	2014-02-12	IPR025799	Protein arginine N-methyltransferase	GO:0006479|GO:0008168	KEGG: 00130+2.1.1.-|KEGG: 00253+2.1.1.-|KEGG: 00270+2.1.1.-|KEGG: 00340+2.1.1.-|KEGG: 00350+2.1.1.-|KEGG: 00360+2.1.1.-|KEGG: 00380+2.1.1.-|KEGG: 00450+2.1.1.-|KEGG: 00522+2.1.1.-|KEGG: 00624+2.1.1.-|KEGG: 00627+2.1.1.-|KEGG: 00860+2.1.1.-|KEGG: 00940+2.1.1.-|KEGG: 00941+2.1.1.-|KEGG: 00942+2.1.1.-|KEGG: 00945+2.1.1.-|KEGG: 00950+2.1.1.-|KEGG: 00981+2.1.1.-
H632_c726p0	d8230cfd6de07c5a004aac01f05c8c08	353	Gene3D	G3DSA:2.70.160.11		145	332	3.1e-33	T	2014-02-12
H632_c726p0	d8230cfd6de07c5a004aac01f05c8c08	353	Gene3D	G3DSA:3.40.50.150		4	143	1.7e-42	T	2014-02-12
H632_c726p0	d8230cfd6de07c5a004aac01f05c8c08	353	PANTHER	PTHR11006:SF38		1	352	1.7e-169	T	2014-02-12
H632_c726p0	d8230cfd6de07c5a004aac01f05c8c08	353	ProSiteProfiles	PS51678	SAM-dependent methyltransferase PRMT-type domain profile.	1	325	77.351	T	2014-02-12	IPR025799	Protein arginine N-methyltransferase	GO:0006479|GO:0008168	KEGG: 00130+2.1.1.-|KEGG: 00253+2.1.1.-|KEGG: 00270+2.1.1.-|KEGG: 00340+2.1.1.-|KEGG: 00350+2.1.1.-|KEGG: 00360+2.1.1.-|KEGG: 00380+2.1.1.-|KEGG: 00450+2.1.1.-|KEGG: 00522+2.1.1.-|KEGG: 00624+2.1.1.-|KEGG: 00627+2.1.1.-|KEGG: 00860+2.1.1.-|KEGG: 00940+2.1.1.-|KEGG: 00941+2.1.1.-|KEGG: 00942+2.1.1.-|KEGG: 00945+2.1.1.-|KEGG: 00950+2.1.1.-|KEGG: 00981+2.1.1.-
H632_c2949p0	499c0a5cebb43b00a79f2749d76a7b6b	168	PANTHER	PTHR21136		1	154	2.2e-58	T	2014-02-12
H632_c2949p0	499c0a5cebb43b00a79f2749d76a7b6b	168	ProSitePatterns	PS00417	Synaptobrevin signature.	93	112	-	T	2014-02-12	IPR001388	Synaptobrevin	GO:0016021|GO:0016192
H632_c2949p0	499c0a5cebb43b00a79f2749d76a7b6b	168	ProSiteProfiles	PS50892	v-SNARE coiled-coil homology domain profile.	75	135	19.041	T	2014-02-12	IPR001388	Synaptobrevin	GO:0016021|GO:0016192
H632_c2949p0	499c0a5cebb43b00a79f2749d76a7b6b	168	SUPERFAMILY	SSF58038		70	137	1.73e-23	T	2014-02-12
H632_c2949p0	499c0a5cebb43b00a79f2749d76a7b6b	168	Gene3D	G3DSA:3.30.450.50		1	55	2.7e-17	T	2014-02-12	IPR010908	Longin domain
H632_c2949p0	499c0a5cebb43b00a79f2749d76a7b6b	168	Gene3D	G3DSA:1.10.3840.10		56	159	8.2e-44	T	2014-02-12
H632_c2949p0	499c0a5cebb43b00a79f2749d76a7b6b	168	Pfam	PF13774	Regulated-SNARE-like domain	1	56	6.4e-14	T	2014-02-12	IPR010908	Longin domain
H632_c2949p0	499c0a5cebb43b00a79f2749d76a7b6b	168	SUPERFAMILY	SSF64356		1	66	3.85e-12	T	2014-02-12	IPR011012	Longin-like domain	GO:0006810
H632_c2949p0	499c0a5cebb43b00a79f2749d76a7b6b	168	ProSiteProfiles	PS50859	Longin domain profile.	1	59	18.111	T	2014-02-12	IPR010908	Longin domain
H632_c2949p0	499c0a5cebb43b00a79f2749d76a7b6b	168	Pfam	PF00957	Synaptobrevin	74	159	1.3e-32	T	2014-02-12	IPR001388	Synaptobrevin	GO:0016021|GO:0016192
H632_c2949p0	499c0a5cebb43b00a79f2749d76a7b6b	168	PRINTS	PR00219	Synaptobrevin signature	100	119	1e-18	T	2014-02-12	IPR001388	Synaptobrevin	GO:0016021|GO:0016192
H632_c2949p0	499c0a5cebb43b00a79f2749d76a7b6b	168	PRINTS	PR00219	Synaptobrevin signature	80	99	1e-18	T	2014-02-12	IPR001388	Synaptobrevin	GO:0016021|GO:0016192
H632_c2949p0	499c0a5cebb43b00a79f2749d76a7b6b	168	PRINTS	PR00219	Synaptobrevin signature	136	155	1e-18	T	2014-02-12	IPR001388	Synaptobrevin	GO:0016021|GO:0016192
H632_c4350p0	3cc3e741e2967905bc1c0edc63e4ffc2	160	PANTHER	PTHR10476:SF4		1	160	1.5e-79	T	2014-02-12
H632_c4350p0	3cc3e741e2967905bc1c0edc63e4ffc2	160	Pfam	PF03357	Snf7	2	157	2.9e-35	T	2014-02-12	IPR005024	Snf7	GO:0015031
H632_c4350p0	3cc3e741e2967905bc1c0edc63e4ffc2	160	PANTHER	PTHR10476		1	160	1.5e-79	T	2014-02-12
H632_c4350p0	3cc3e741e2967905bc1c0edc63e4ffc2	160	Coils	Coil		2	27	-	T	2014-02-12
H632_c3631p0	e9cd39bb9944ff16943b30a1bf67ad8e	183	Gene3D	G3DSA:3.90.1150.10		9	44	3.3e-10	T	2014-02-12	IPR015422	Pyridoxal phosphate-dependent transferase, major region, subdomain 2	GO:0003824|GO:0030170
H632_c3631p0	e9cd39bb9944ff16943b30a1bf67ad8e	183	PANTHER	PTHR11986		9	183	2e-82	T	2014-02-12	IPR005814	Aminotransferase class-III	GO:0008483|GO:0030170
H632_c3631p0	e9cd39bb9944ff16943b30a1bf67ad8e	183	Gene3D	G3DSA:3.40.640.10		45	183	1.4e-34	T	2014-02-12	IPR015421	Pyridoxal phosphate-dependent transferase, major region, subdomain 1	GO:0003824|GO:0030170
H632_c3631p0	e9cd39bb9944ff16943b30a1bf67ad8e	183	Pfam	PF00202	Aminotransferase class-III	7	182	1.6e-26	T	2014-02-12	IPR005814	Aminotransferase class-III	GO:0008483|GO:0030170
H632_c3631p0	e9cd39bb9944ff16943b30a1bf67ad8e	183	PANTHER	PTHR11986:SF5		9	183	2e-82	T	2014-02-12
H632_c3631p0	e9cd39bb9944ff16943b30a1bf67ad8e	183	SUPERFAMILY	SSF53383		6	183	1.17e-50	T	2014-02-12	IPR015424	Pyridoxal phosphate-dependent transferase
H632_c1126p1	7ccc6a45bd036ae0a10798d032f563c7	107	ProSiteProfiles	PS50059	FKBP-type peptidyl-prolyl cis-trans isomerase domain profile.	19	107	32.997	T	2014-02-12	IPR001179	Peptidyl-prolyl cis-trans isomerase, FKBP-type, domain	GO:0006457
H632_c1126p1	7ccc6a45bd036ae0a10798d032f563c7	107	PANTHER	PTHR10516		1	107	1.5e-64	T	2014-02-12	IPR023566	Peptidyl-prolyl cis-trans isomerase, FKBP-type
H632_c1126p1	7ccc6a45bd036ae0a10798d032f563c7	107	Gene3D	G3DSA:3.10.50.40		2	106	3.1e-50	T	2014-02-12
H632_c1126p1	7ccc6a45bd036ae0a10798d032f563c7	107	Pfam	PF00254	FKBP-type peptidyl-prolyl cis-trans isomerase	15	104	6.5e-35	T	2014-02-12	IPR001179	Peptidyl-prolyl cis-trans isomerase, FKBP-type, domain	GO:0006457
H632_c1126p1	7ccc6a45bd036ae0a10798d032f563c7	107	SUPERFAMILY	SSF54534		2	106	2.95e-43	T	2014-02-12
H632_c3996p0	2449ef3652497371545b3681832414e9	96	SUPERFAMILY	SSF52540		12	79	3.54e-06	T	2014-02-12	IPR027417	P-loop containing nucleoside triphosphate hydrolase
H632_c3996p0	2449ef3652497371545b3681832414e9	96	Gene3D	G3DSA:3.40.50.300		1	77	4.8e-15	T	2014-02-12
H632_c3996p0	2449ef3652497371545b3681832414e9	96	PANTHER	PTHR23359		1	93	1.6e-18	T	2014-02-12	IPR000850	Adenylate kinase/UMP-CMP kinase	GO:0005524|GO:0006139|GO:0019205	KEGG: 00230+2.7.4.3|MetaCyc: PWY-7219|UniPathway: UPA00588
H632_c3725p0	ba11254491189514899b37adcb0f78cc	144	Pfam	PF01509	TruB family pseudouridylate synthase (N terminal domain)	2	94	4.2e-24	T	2014-02-12	IPR002501	Pseudouridine synthase II	GO:0006396
H632_c3725p0	ba11254491189514899b37adcb0f78cc	144	SUPERFAMILY	SSF55120		8	136	4.32e-38	T	2014-02-12	IPR020103	Pseudouridine synthase, catalytic domain	GO:0001522|GO:0003723|GO:0009451|GO:0009982
H632_c3725p0	ba11254491189514899b37adcb0f78cc	144	PANTHER	PTHR13767:SF2		1	142	1.9e-55	T	2014-02-12
H632_c3725p0	ba11254491189514899b37adcb0f78cc	144	PANTHER	PTHR13767		1	142	1.9e-55	T	2014-02-12	IPR014780	tRNA pseudouridine synthase II, TruB	GO:0001522|GO:0003723|GO:0009451|GO:0009982
H632_c3796p0	30db006162aec7fa4f81ff9517d8c77b	98	PANTHER	PTHR12280:SF10		10	89	4.2e-39	T	2014-02-12
H632_c3796p0	30db006162aec7fa4f81ff9517d8c77b	98	Pfam	PF01937	Protein of unknown function DUF89	17	87	6.3e-08	T	2014-02-12	IPR002791	Domain of unknown function DUF89
H632_c3796p0	30db006162aec7fa4f81ff9517d8c77b	98	PANTHER	PTHR12280		10	89	4.2e-39	T	2014-02-12
H632_c3796p0	30db006162aec7fa4f81ff9517d8c77b	98	SUPERFAMILY	SSF111321		12	95	6.41e-22	T	2014-02-12	IPR002791	Domain of unknown function DUF89
H632_c1609p0	b1cc9e1b4fc0e491917da21c62a744df	107	ProSiteProfiles	PS51354	Glutaredoxin domain profile.	5	107	22.131	T	2014-02-12	IPR002109	Glutaredoxin	GO:0009055|GO:0015035|GO:0045454
H632_c1609p0	b1cc9e1b4fc0e491917da21c62a744df	107	TIGRFAM	TIGR02180	GRX_euk: glutaredoxin	17	101	3.8e-30	T	2014-02-12	IPR011899	Glutaredoxin, eukaryotic/virial	GO:0045454
H632_c1609p0	b1cc9e1b4fc0e491917da21c62a744df	107	SUPERFAMILY	SSF52833		7	105	3.37e-31	T	2014-02-12	IPR012336	Thioredoxin-like fold
H632_c1609p0	b1cc9e1b4fc0e491917da21c62a744df	107	Pfam	PF00462	Glutaredoxin	17	81	6.6e-17	T	2014-02-12	IPR002109	Glutaredoxin	GO:0009055|GO:0015035|GO:0045454
H632_c1609p0	b1cc9e1b4fc0e491917da21c62a744df	107	PANTHER	PTHR10168		1	105	1.2e-38	T	2014-02-12
H632_c1609p0	b1cc9e1b4fc0e491917da21c62a744df	107	Gene3D	G3DSA:3.40.30.10		3	106	5.9e-40	T	2014-02-12	IPR012336	Thioredoxin-like fold
H632_c1609p0	b1cc9e1b4fc0e491917da21c62a744df	107	PRINTS	PR00160	Glutaredoxin signature	17	35	4.9e-14	T	2014-02-12	IPR014025	Glutaredoxin subgroup
H632_c1609p0	b1cc9e1b4fc0e491917da21c62a744df	107	PRINTS	PR00160	Glutaredoxin signature	79	92	4.9e-14	T	2014-02-12	IPR014025	Glutaredoxin subgroup
H632_c1609p0	b1cc9e1b4fc0e491917da21c62a744df	107	PRINTS	PR00160	Glutaredoxin signature	65	78	4.9e-14	T	2014-02-12	IPR014025	Glutaredoxin subgroup
H632_c1609p0	b1cc9e1b4fc0e491917da21c62a744df	107	ProSitePatterns	PS00195	Glutaredoxin active site.	19	35	-	T	2014-02-12	IPR011767	Glutaredoxin active site	GO:0009055|GO:0045454
H632_c1624p1	d87873a7002e40f604a2de898b59cc46	173	Gene3D	G3DSA:3.30.565.10		1	171	2.4e-55	T	2014-02-12	IPR003594	Histidine kinase-like ATPase, ATP-binding domain	GO:0005524
H632_c1624p1	d87873a7002e40f604a2de898b59cc46	173	SMART	SM00387	Histidine kinase-like ATPases	6	140	1.8e-24	T	2014-02-12	IPR003594	Histidine kinase-like ATPase, ATP-binding domain	GO:0005524
H632_c1624p1	d87873a7002e40f604a2de898b59cc46	173	SUPERFAMILY	SSF55874		1	170	7.07e-45	T	2014-02-12	IPR003594	Histidine kinase-like ATPase, ATP-binding domain	GO:0005524
H632_c1624p1	d87873a7002e40f604a2de898b59cc46	173	Pfam	PF02518	Histidine kinase-, DNA gyrase B-, and HSP90-like ATPase	8	137	4.6e-18	T	2014-02-12	IPR003594	Histidine kinase-like ATPase, ATP-binding domain	GO:0005524
H632_c1624p1	d87873a7002e40f604a2de898b59cc46	173	PANTHER	PTHR10169		1	171	1.1e-61	T	2014-02-12
H632_c1624p1	d87873a7002e40f604a2de898b59cc46	173	PRINTS	PR00418	DNA topoisomerase II family signature	10	25	2e-20	T	2014-02-12	IPR001241	DNA topoisomerase, type IIA	GO:0003677|GO:0003918|GO:0005524|GO:0006265
H632_c1624p1	d87873a7002e40f604a2de898b59cc46	173	PRINTS	PR00418	DNA topoisomerase II family signature	46	59	2e-20	T	2014-02-12	IPR001241	DNA topoisomerase, type IIA	GO:0003677|GO:0003918|GO:0005524|GO:0006265
H632_c1624p1	d87873a7002e40f604a2de898b59cc46	173	PRINTS	PR00418	DNA topoisomerase II family signature	91	105	2e-20	T	2014-02-12	IPR001241	DNA topoisomerase, type IIA	GO:0003677|GO:0003918|GO:0005524|GO:0006265
H632_c5051p0	0d4c6d341faa124f603015ce8b42e164	90	Gene3D	G3DSA:3.40.1360.10		4	87	2.4e-32	T	2014-02-12
H632_c5051p0	0d4c6d341faa124f603015ce8b42e164	90	SUPERFAMILY	SSF56726		3	86	7.06e-28	T	2014-02-12	IPR002815	Spo11/DNA topoisomerase VI, subunit A	GO:0003677|GO:0003824|GO:0005524|GO:0005694|GO:0006259
H632_c5051p0	0d4c6d341faa124f603015ce8b42e164	90	PRINTS	PR01550	DNA topoisomerase VI subunit A family signature	67	83	6.8e-18	T	2014-02-12	IPR002815	Spo11/DNA topoisomerase VI, subunit A	GO:0003677|GO:0003824|GO:0005524|GO:0005694|GO:0006259
H632_c5051p0	0d4c6d341faa124f603015ce8b42e164	90	PRINTS	PR01550	DNA topoisomerase VI subunit A family signature	10	27	6.8e-18	T	2014-02-12	IPR002815	Spo11/DNA topoisomerase VI, subunit A	GO:0003677|GO:0003824|GO:0005524|GO:0005694|GO:0006259
H632_c5051p0	0d4c6d341faa124f603015ce8b42e164	90	PRINTS	PR01550	DNA topoisomerase VI subunit A family signature	34	55	6.8e-18	T	2014-02-12	IPR002815	Spo11/DNA topoisomerase VI, subunit A	GO:0003677|GO:0003824|GO:0005524|GO:0005694|GO:0006259
H632_c5051p0	0d4c6d341faa124f603015ce8b42e164	90	PANTHER	PTHR10848		1	84	1.8e-28	T	2014-02-12	IPR002815	Spo11/DNA topoisomerase VI, subunit A	GO:0003677|GO:0003824|GO:0005524|GO:0005694|GO:0006259
H632_c725p0	f834705df6a6026d80db55b633ce51c9	82	PANTHER	PTHR11132		2	80	5.3e-22	T	2014-02-12
H632_c725p0	f834705df6a6026d80db55b633ce51c9	82	SUPERFAMILY	SSF103481		2	69	3.53e-06	T	2014-02-12
H632_c725p0	f834705df6a6026d80db55b633ce51c9	82	Pfam	PF03151	Triose-phosphate Transporter family	2	69	2.3e-23	T	2014-02-12	IPR004853	Triose-phosphate transporter domain
H632_c695p0	fb76b7c4029ea297fee680921be202df	123	Pfam	PF01625	Peptide methionine sulfoxide reductase	1	121	1.3e-38	T	2014-02-12	IPR002569	Peptide methionine sulphoxide reductase MsrA	GO:0008113|GO:0055114
H632_c695p0	fb76b7c4029ea297fee680921be202df	123	PANTHER	PTHR10173		1	121	1.3e-40	T	2014-02-12	IPR028427	Peptide methionine sulfoxide reductase	GO:0006979|GO:0016671|GO:0030091
H632_c695p0	fb76b7c4029ea297fee680921be202df	123	TIGRFAM	TIGR00401	msrA: peptide-methionine (S)-S-oxide reductase	1	121	1.8e-36	T	2014-02-12	IPR002569	Peptide methionine sulphoxide reductase MsrA	GO:0008113|GO:0055114
H632_c695p0	fb76b7c4029ea297fee680921be202df	123	Gene3D	G3DSA:3.30.1060.10		1	121	2.1e-45	T	2014-02-12	IPR002569	Peptide methionine sulphoxide reductase MsrA	GO:0008113|GO:0055114
H632_c695p0	fb76b7c4029ea297fee680921be202df	123	SUPERFAMILY	SSF55068		1	121	7.19e-44	T	2014-02-12	IPR002569	Peptide methionine sulphoxide reductase MsrA	GO:0008113|GO:0055114
H632_c695p0	fb76b7c4029ea297fee680921be202df	123	PANTHER	PTHR10173:SF6		1	121	1.3e-40	T	2014-02-12
H632_c3813p0	9aa75de02ab4ea009871da0664765d5f	145	PANTHER	PTHR11040:SF1		1	145	2.9e-53	T	2014-02-12
H632_c3813p0	9aa75de02ab4ea009871da0664765d5f	145	PANTHER	PTHR11040		1	145	2.9e-53	T	2014-02-12
H632_c3813p0	9aa75de02ab4ea009871da0664765d5f	145	Pfam	PF02535	ZIP Zinc transporter	1	141	2.1e-21	T	2014-02-12	IPR003689	Zinc/iron permease	GO:0016020|GO:0030001|GO:0046873|GO:0055085
H632_c73p3	d58ca8fcbb03cc4d99ffac97b6955a28	121	Pfam	PF03028	Dynein heavy chain and region D6 of dynein motor	2	118	2e-31	T	2014-02-12	IPR004273	Dynein heavy chain domain	GO:0003777|GO:0007018|GO:0030286
H632_c73p3	d58ca8fcbb03cc4d99ffac97b6955a28	121	PANTHER	PTHR10676		2	121	2e-39	T	2014-02-12	IPR026983	Dynein heavy chain	GO:0003777|GO:0007018
H632_c73p3	d58ca8fcbb03cc4d99ffac97b6955a28	121	PANTHER	PTHR10676:SF36		2	121	2e-39	T	2014-02-12
H632_c1101p0	1a9d27b78eed7797349917812675a394	173	Gene3D	G3DSA:3.40.50.1010		39	163	1.2e-40	T	2014-02-12
H632_c1101p0	1a9d27b78eed7797349917812675a394	173	SMART	SM00670	Large family of predicted nucleotide-binding domains	40	139	8.6e-12	T	2014-02-12	IPR002716	PIN domain
H632_c1101p0	1a9d27b78eed7797349917812675a394	173	SUPERFAMILY	SSF88723		38	162	1.86e-34	T	2014-02-12
H632_c1101p0	1a9d27b78eed7797349917812675a394	173	PANTHER	PTHR12416		36	167	4.3e-86	T	2014-02-12
H632_c1101p0	1a9d27b78eed7797349917812675a394	173	Pfam	PF04900	Fcf1	64	161	1.6e-42	T	2014-02-12	IPR006984	rRNA-processing protein Fcf1/Utp23	GO:0032040
H632_c4992p0	7ca07befbaeb2f16cae7ac28b8c15d3d	134	PANTHER	PTHR21597		2	82	9.7e-23	T	2014-02-12
H632_c4992p0	7ca07befbaeb2f16cae7ac28b8c15d3d	134	PANTHER	PTHR21597:SF0		2	82	9.7e-23	T	2014-02-12
H632_c4456p0	0166890d97b70be4a7288c1350be5a7b	98	Gene3D	G3DSA:3.30.43.10		2	58	0.00018	T	2014-02-12	IPR016167	FAD-binding, type 2, subdomain 1	GO:0003824|GO:0008762|GO:0050660|GO:0055114
Note 1: See https://code.google.com/p/interproscan/wiki/OutputFormats for a complete definition of the InterProScan5 format.
Note 2: The MD5 digest of the sequences are computational 128-bit hashes used to avoid re-calculating pre-computed matches.

## Sheet: Chlorella
Table S4: InterProScan5 analyses of the connected components from Figure 5; Helicosporidium (sheet 1), Chlorella (sheet 2), Coccomyxa (sheet 3)
Protein Accession	Sequence MD5 digest	Length	Analysis	Signature Accession	Signature Description	Start location	Stop location	Score	Status	Date	InterPro accession	InterPro description	GO annotations	Pathways annotations
jgi|ChlNC64A_1|57535|estExt_fgenesh3_pg.C_70186	6b92af9ed9c224a6998193ac7f12ff55	445	Gene3D	G3DSA:3.90.1150.10		351	443	3e-41	T	2014-02-12	IPR015422	Pyridoxal phosphate-dependent transferase, major region, subdomain 2	GO:0003824|GO:0030170
jgi|ChlNC64A_1|57535|estExt_fgenesh3_pg.C_70186	6b92af9ed9c224a6998193ac7f12ff55	445	Gene3D	G3DSA:3.90.1150.10		46	99	3e-41	T	2014-02-12	IPR015422	Pyridoxal phosphate-dependent transferase, major region, subdomain 2	GO:0003824|GO:0030170
jgi|ChlNC64A_1|57535|estExt_fgenesh3_pg.C_70186	6b92af9ed9c224a6998193ac7f12ff55	445	Gene3D	G3DSA:3.40.640.10		100	348	1e-80	T	2014-02-12	IPR015421	Pyridoxal phosphate-dependent transferase, major region, subdomain 1	GO:0003824|GO:0030170
jgi|ChlNC64A_1|57535|estExt_fgenesh3_pg.C_70186	6b92af9ed9c224a6998193ac7f12ff55	445	PIRSF	PIRSF000521		1	445	2.9e-13	T	2014-02-12	IPR005814	Aminotransferase class-III	GO:0008483|GO:0030170
jgi|ChlNC64A_1|57535|estExt_fgenesh3_pg.C_70186	6b92af9ed9c224a6998193ac7f12ff55	445	PANTHER	PTHR11986		39	445	0	T	2014-02-12	IPR005814	Aminotransferase class-III	GO:0008483|GO:0030170
jgi|ChlNC64A_1|57535|estExt_fgenesh3_pg.C_70186	6b92af9ed9c224a6998193ac7f12ff55	445	SUPERFAMILY	SSF53383		46	443	0	T	2014-02-12	IPR015424	Pyridoxal phosphate-dependent transferase
jgi|ChlNC64A_1|57535|estExt_fgenesh3_pg.C_70186	6b92af9ed9c224a6998193ac7f12ff55	445	TIGRFAM	TIGR01885	Orn_aminotrans: ornithine--oxo-acid transaminase	46	442	7.5e-197	T	2014-02-12	IPR010164	Ornithine aminotransferase	GO:0008483|GO:0030170	KEGG: 00330+2.6.1.13|MetaCyc: PWY-3341|MetaCyc: PWY-4981|MetaCyc: PWY-6344|MetaCyc: PWY-6922|UniPathway: UPA00098
jgi|ChlNC64A_1|57535|estExt_fgenesh3_pg.C_70186	6b92af9ed9c224a6998193ac7f12ff55	445	Pfam	PF00202	Aminotransferase class-III	67	388	6.6e-105	T	2014-02-12	IPR005814	Aminotransferase class-III	GO:0008483|GO:0030170
jgi|ChlNC64A_1|57535|estExt_fgenesh3_pg.C_70186	6b92af9ed9c224a6998193ac7f12ff55	445	PANTHER	PTHR11986:SF18		39	445	0	T	2014-02-12	IPR010164	Ornithine aminotransferase	GO:0008483|GO:0030170	KEGG: 00330+2.6.1.13|MetaCyc: PWY-3341|MetaCyc: PWY-4981|MetaCyc: PWY-6344|MetaCyc: PWY-6922|UniPathway: UPA00098
jgi|ChlNC64A_1|57535|estExt_fgenesh3_pg.C_70186	6b92af9ed9c224a6998193ac7f12ff55	445	ProSitePatterns	PS00600	Aminotransferases class-III pyridoxal-phosphate attachment site.	266	303	-	T	2014-02-12	IPR005814	Aminotransferase class-III	GO:0008483|GO:0030170
jgi|ChlNC64A_1|14388|gw1.15.208.1	9064f37527cacdbb42178ce4e712ec82	129	PANTHER	PTHR10438		25	126	0	T	2014-02-12	IPR005746	Thioredoxin	GO:0006662|GO:0015035|GO:0045454
jgi|ChlNC64A_1|14388|gw1.15.208.1	9064f37527cacdbb42178ce4e712ec82	129	ProSiteProfiles	PS51352	Thioredoxin domain profile.	11	129	0	T	2014-02-12	IPR012336	Thioredoxin-like fold
jgi|ChlNC64A_1|14388|gw1.15.208.1	9064f37527cacdbb42178ce4e712ec82	129	SUPERFAMILY	SSF52833		21	127	0	T	2014-02-12	IPR012336	Thioredoxin-like fold
jgi|ChlNC64A_1|14388|gw1.15.208.1	9064f37527cacdbb42178ce4e712ec82	129	PIRSF	PIRSF000077		17	128	7.79998e-27	T	2014-02-12	IPR005746	Thioredoxin	GO:0006662|GO:0015035|GO:0045454
jgi|ChlNC64A_1|14388|gw1.15.208.1	9064f37527cacdbb42178ce4e712ec82	129	Gene3D	G3DSA:3.40.30.10		20	127	2.2e-27	T	2014-02-12	IPR012336	Thioredoxin-like fold
jgi|ChlNC64A_1|14388|gw1.15.208.1	9064f37527cacdbb42178ce4e712ec82	129	ProSitePatterns	PS00194	Thioredoxin family active site.	43	61	-	T	2014-02-12	IPR017937	Thioredoxin, conserved site	GO:0045454
jgi|ChlNC64A_1|14388|gw1.15.208.1	9064f37527cacdbb42178ce4e712ec82	129	Pfam	PF00085	Thioredoxin	22	127	8.3e-25	T	2014-02-12	IPR013766	Thioredoxin domain	GO:0045454
jgi|ChlNC64A_1|14388|gw1.15.208.1	9064f37527cacdbb42178ce4e712ec82	129	PRINTS	PR00421	Thioredoxin family signature	90	101	8.4e-06	T	2014-02-12	IPR005746	Thioredoxin	GO:0006662|GO:0015035|GO:0045454
jgi|ChlNC64A_1|14388|gw1.15.208.1	9064f37527cacdbb42178ce4e712ec82	129	PRINTS	PR00421	Thioredoxin family signature	42	50	8.4e-06	T	2014-02-12	IPR005746	Thioredoxin	GO:0006662|GO:0015035|GO:0045454
jgi|ChlNC64A_1|14388|gw1.15.208.1	9064f37527cacdbb42178ce4e712ec82	129	PRINTS	PR00421	Thioredoxin family signature	50	59	8.4e-06	T	2014-02-12	IPR005746	Thioredoxin	GO:0006662|GO:0015035|GO:0045454
jgi|ChlNC64A_1|14388|gw1.15.208.1	9064f37527cacdbb42178ce4e712ec82	129	PANTHER	PTHR10438:SF218		25	126	0	T	2014-02-12
jgi|ChlNC64A_1|143229|IGS.gm_5_00558	e34e556025fcd5d425402decca308e4c	107	SUPERFAMILY	SSF52833		6	105	0	T	2014-02-12	IPR012336	Thioredoxin-like fold
jgi|ChlNC64A_1|143229|IGS.gm_5_00558	e34e556025fcd5d425402decca308e4c	107	PANTHER	PTHR10168		1	106	0	T	2014-02-12
jgi|ChlNC64A_1|143229|IGS.gm_5_00558	e34e556025fcd5d425402decca308e4c	107	PRINTS	PR00160	Glutaredoxin signature	78	91	1.8e-15	T	2014-02-12	IPR014025	Glutaredoxin subgroup
jgi|ChlNC64A_1|143229|IGS.gm_5_00558	e34e556025fcd5d425402decca308e4c	107	PRINTS	PR00160	Glutaredoxin signature	17	35	1.8e-15	T	2014-02-12	IPR014025	Glutaredoxin subgroup
jgi|ChlNC64A_1|143229|IGS.gm_5_00558	e34e556025fcd5d425402decca308e4c	107	PRINTS	PR00160	Glutaredoxin signature	64	77	1.8e-15	T	2014-02-12	IPR014025	Glutaredoxin subgroup
jgi|ChlNC64A_1|143229|IGS.gm_5_00558	e34e556025fcd5d425402decca308e4c	107	ProSitePatterns	PS00195	Glutaredoxin active site.	19	35	-	T	2014-02-12	IPR011767	Glutaredoxin active site	GO:0009055|GO:0045454
jgi|ChlNC64A_1|143229|IGS.gm_5_00558	e34e556025fcd5d425402decca308e4c	107	Pfam	PF00462	Glutaredoxin	17	81	1.4e-17	T	2014-02-12	IPR002109	Glutaredoxin	GO:0009055|GO:0015035|GO:0045454
jgi|ChlNC64A_1|143229|IGS.gm_5_00558	e34e556025fcd5d425402decca308e4c	107	TIGRFAM	TIGR02180	GRX_euk: glutaredoxin	17	99	2.4e-31	T	2014-02-12	IPR011899	Glutaredoxin, eukaryotic/virial	GO:0045454
jgi|ChlNC64A_1|143229|IGS.gm_5_00558	e34e556025fcd5d425402decca308e4c	107	ProSiteProfiles	PS51354	Glutaredoxin domain profile.	5	107	0	T	2014-02-12	IPR002109	Glutaredoxin	GO:0009055|GO:0015035|GO:0045454
jgi|ChlNC64A_1|143229|IGS.gm_5_00558	e34e556025fcd5d425402decca308e4c	107	Gene3D	G3DSA:3.40.30.10		2	106	1.5e-37	T	2014-02-12	IPR012336	Thioredoxin-like fold
jgi|ChlNC64A_1|22624|e_gw1.9.221.1	1747412e853eabf2796e878802a625f7	239	SUPERFAMILY	SSF56235		26	232	0	T	2014-02-12
jgi|ChlNC64A_1|22624|e_gw1.9.221.1	1747412e853eabf2796e878802a625f7	239	Pfam	PF00227	Proteasome subunit	29	224	1.4e-33	T	2014-02-12	IPR001353	Proteasome, subunit alpha/beta	GO:0004298|GO:0005839|GO:0051603	Reactome: REACT_11045|Reactome: REACT_13|Reactome: REACT_13635|Reactome: REACT_152|Reactome: REACT_1538|Reactome: REACT_383|Reactome: REACT_578|Reactome: REACT_6185|Reactome: REACT_6850
jgi|ChlNC64A_1|22624|e_gw1.9.221.1	1747412e853eabf2796e878802a625f7	239	PANTHER	PTHR11599:SF8		24	239	0	T	2014-02-12
jgi|ChlNC64A_1|22624|e_gw1.9.221.1	1747412e853eabf2796e878802a625f7	239	Gene3D	G3DSA:3.60.20.10		24	238	3.2e-68	T	2014-02-12
jgi|ChlNC64A_1|22624|e_gw1.9.221.1	1747412e853eabf2796e878802a625f7	239	ProSitePatterns	PS00854	Proteasome beta-type subunits signature.	35	82	-	T	2014-02-12	IPR016050	Proteasome beta-type subunit, conserved site	GO:0004175|GO:0005839|GO:0051603	Reactome: REACT_11045|Reactome: REACT_13|Reactome: REACT_13635|Reactome: REACT_152|Reactome: REACT_1538|Reactome: REACT_383|Reactome: REACT_578|Reactome: REACT_6185|Reactome: REACT_6850
jgi|ChlNC64A_1|22624|e_gw1.9.221.1	1747412e853eabf2796e878802a625f7	239	ProSiteProfiles	PS51476	Proteasome beta-type subunit profile.	31	224	0	T	2014-02-12	IPR023333	Proteasome B-type subunit	GO:0004298
jgi|ChlNC64A_1|22624|e_gw1.9.221.1	1747412e853eabf2796e878802a625f7	239	PANTHER	PTHR11599		24	239	0	T	2014-02-12
jgi|ChlNC64A_1|13462|gw1.18.248.1	28f2ce9aab458ca8b3704497b4b5b997	157	PANTHER	PTHR13793:SF46		1	157	0	T	2014-02-12
jgi|ChlNC64A_1|13462|gw1.18.248.1	28f2ce9aab458ca8b3704497b4b5b997	157	SMART	SM00249	PHD zinc finger	12	60	3e-08	T	2014-02-12	IPR001965	Zinc finger, PHD-type	GO:0005515|GO:0008270
jgi|ChlNC64A_1|13462|gw1.18.248.1	28f2ce9aab458ca8b3704497b4b5b997	157	SUPERFAMILY	SSF57903		121	155	0	T	2014-02-12	IPR011011	Zinc finger, FYVE/PHD-type
jgi|ChlNC64A_1|13462|gw1.18.248.1	28f2ce9aab458ca8b3704497b4b5b997	157	SUPERFAMILY	SSF57903		11	79	0	T	2014-02-12	IPR011011	Zinc finger, FYVE/PHD-type
jgi|ChlNC64A_1|13462|gw1.18.248.1	28f2ce9aab458ca8b3704497b4b5b997	157	ProSitePatterns	PS01359	Zinc finger PHD-type signature.	13	59	-	T	2014-02-12	IPR019786	Zinc finger, PHD-type, conserved site
jgi|ChlNC64A_1|13462|gw1.18.248.1	28f2ce9aab458ca8b3704497b4b5b997	157	PANTHER	PTHR13793		1	157	0	T	2014-02-12
jgi|ChlNC64A_1|13462|gw1.18.248.1	28f2ce9aab458ca8b3704497b4b5b997	157	Gene3D	G3DSA:3.30.40.10		11	60	1.1e-11	T	2014-02-12	IPR013083	Zinc finger, RING/FYVE/PHD-type
jgi|ChlNC64A_1|13462|gw1.18.248.1	28f2ce9aab458ca8b3704497b4b5b997	157	ProSiteProfiles	PS50016	Zinc finger PHD-type profile.	10	62	0	T	2014-02-12	IPR019787	Zinc finger, PHD-finger	GO:0005515
jgi|ChlNC64A_1|13462|gw1.18.248.1	28f2ce9aab458ca8b3704497b4b5b997	157	Pfam	PF13831	PHD-finger	25	60	1e-11	T	2014-02-12
jgi|ChlNC64A_1|13462|gw1.18.248.1	28f2ce9aab458ca8b3704497b4b5b997	157	Pfam	PF13832	PHD-zinc-finger like domain	70	157	3.6e-24	T	2014-02-12
jgi|ChlNC64A_1|37075|estExt_Genewise1Plus.C_250008	897e7c0b23146baa8201a0f9e6926301	170	TIGRFAM	TIGR00365	TIGR00365: monothiol glutaredoxin, Grx4 family	70	165	6.7e-38	T	2014-02-12	IPR004480	Monothiol glutaredoxin-related
jgi|ChlNC64A_1|37075|estExt_Genewise1Plus.C_250008	897e7c0b23146baa8201a0f9e6926301	170	Pfam	PF00462	Glutaredoxin	84	144	1.1e-17	T	2014-02-12	IPR002109	Glutaredoxin	GO:0009055|GO:0015035|GO:0045454
jgi|ChlNC64A_1|37075|estExt_Genewise1Plus.C_250008	897e7c0b23146baa8201a0f9e6926301	170	PANTHER	PTHR10293		61	168	0	T	2014-02-12	IPR004480	Monothiol glutaredoxin-related
jgi|ChlNC64A_1|37075|estExt_Genewise1Plus.C_250008	897e7c0b23146baa8201a0f9e6926301	170	Gene3D	G3DSA:3.40.30.10		72	165	3e-30	T	2014-02-12	IPR012336	Thioredoxin-like fold
jgi|ChlNC64A_1|37075|estExt_Genewise1Plus.C_250008	897e7c0b23146baa8201a0f9e6926301	170	PANTHER	PTHR10293:SF28		61	168	0	T	2014-02-12
jgi|ChlNC64A_1|37075|estExt_Genewise1Plus.C_250008	897e7c0b23146baa8201a0f9e6926301	170	ProSiteProfiles	PS51354	Glutaredoxin domain profile.	69	170	0	T	2014-02-12	IPR002109	Glutaredoxin	GO:0009055|GO:0015035|GO:0045454
jgi|ChlNC64A_1|37075|estExt_Genewise1Plus.C_250008	897e7c0b23146baa8201a0f9e6926301	170	SUPERFAMILY	SSF52833		67	165	0	T	2014-02-12	IPR012336	Thioredoxin-like fold
jgi|ChlNC64A_1|144369|IGS.gm_7_00311	117d95c6efdf669afcf337d371ba1b4a	838	Pfam	PF04488	Glycosyltransferase sugar-binding region containing DXD motif	134	214	1.7e-08	T	2014-02-12	IPR007577	Glycosyltransferase, DXD sugar-binding motif
jgi|ChlNC64A_1|144369|IGS.gm_7_00311	117d95c6efdf669afcf337d371ba1b4a	838	SUPERFAMILY	SSF53448		118	302	0	T	2014-02-12
jgi|ChlNC64A_1|144369|IGS.gm_7_00311	117d95c6efdf669afcf337d371ba1b4a	838	Pfam	PF12847	Methyltransferase domain	469	526	3.8e-06	T	2014-02-12
jgi|ChlNC64A_1|144369|IGS.gm_7_00311	117d95c6efdf669afcf337d371ba1b4a	838	SUPERFAMILY	SSF53335		583	668	0	T	2014-02-12
jgi|ChlNC64A_1|144369|IGS.gm_7_00311	117d95c6efdf669afcf337d371ba1b4a	838	SUPERFAMILY	SSF53335		466	556	0	T	2014-02-12
jgi|ChlNC64A_1|144369|IGS.gm_7_00311	117d95c6efdf669afcf337d371ba1b4a	838	Gene3D	G3DSA:3.40.50.150		467	653	4.1e-12	T	2014-02-12
jgi|ChlNC64A_1|144369|IGS.gm_7_00311	117d95c6efdf669afcf337d371ba1b4a	838	PANTHER	PTHR31834		119	417	0	T	2014-02-12
jgi|ChlNC64A_1|56304|estExt_fgenesh3_pm.C_210006	ecbeeb36f429c3b0a09a11b97766730a	862	Pfam	PF00174	Oxidoreductase molybdopterin binding domain	121	301	9.1e-45	T	2014-02-12	IPR000572	Oxidoreductase, molybdopterin-binding domain	GO:0009055|GO:0055114
jgi|ChlNC64A_1|56304|estExt_fgenesh3_pm.C_210006	ecbeeb36f429c3b0a09a11b97766730a	862	SUPERFAMILY	SSF63380		601	720	0	T	2014-02-12	IPR017938	Riboflavin synthase-like beta-barrel	GO:0016491|GO:0055114
jgi|ChlNC64A_1|56304|estExt_fgenesh3_pm.C_210006	ecbeeb36f429c3b0a09a11b97766730a	862	PANTHER	PTHR19370:SF5		354	862	0	T	2014-02-12
jgi|ChlNC64A_1|56304|estExt_fgenesh3_pm.C_210006	ecbeeb36f429c3b0a09a11b97766730a	862	Pfam	PF00970	Oxidoreductase FAD-binding domain	613	719	1.1e-33	T	2014-02-12	IPR008333	Oxidoreductase, FAD-binding domain
jgi|ChlNC64A_1|56304|estExt_fgenesh3_pm.C_210006	ecbeeb36f429c3b0a09a11b97766730a	862	ProSitePatterns	PS00191	Cytochrome b5 family, heme-binding domain signature.	535	542	-	T	2014-02-12	IPR018506	Cytochrome b5, heme-binding site	GO:0020037
jgi|ChlNC64A_1|56304|estExt_fgenesh3_pm.C_210006	ecbeeb36f429c3b0a09a11b97766730a	862	Gene3D	G3DSA:3.10.120.10		504	582	3e-31	T	2014-02-12	IPR001199	Cytochrome b5-like heme/steroid binding domain	GO:0020037
jgi|ChlNC64A_1|56304|estExt_fgenesh3_pm.C_210006	ecbeeb36f429c3b0a09a11b97766730a	862	SUPERFAMILY	SSF52343		706	860	0	T	2014-02-12
jgi|ChlNC64A_1|56304|estExt_fgenesh3_pm.C_210006	ecbeeb36f429c3b0a09a11b97766730a	862	Gene3D	G3DSA:3.40.50.80		707	860	2.5e-51	T	2014-02-12
jgi|ChlNC64A_1|56304|estExt_fgenesh3_pm.C_210006	ecbeeb36f429c3b0a09a11b97766730a	862	Gene3D	G3DSA:2.40.30.10		603	706	6.3e-41	T	2014-02-12
jgi|ChlNC64A_1|56304|estExt_fgenesh3_pm.C_210006	ecbeeb36f429c3b0a09a11b97766730a	862	ProSiteProfiles	PS51384	Ferredoxin reductase-type FAD binding domain profile.	608	720	0	T	2014-02-12	IPR017927	Ferredoxin reductase-type FAD-binding domain	GO:0016491|GO:0055114
jgi|ChlNC64A_1|56304|estExt_fgenesh3_pm.C_210006	ecbeeb36f429c3b0a09a11b97766730a	862	PRINTS	PR00406	Cytochrome B5 reductase signature	776	787	3.2e-34	T	2014-02-12	IPR001834	NADH:cytochrome b5 reductase (CBR)	GO:0016491|GO:0055114
jgi|ChlNC64A_1|56304|estExt_fgenesh3_pm.C_210006	ecbeeb36f429c3b0a09a11b97766730a	862	PRINTS	PR00406	Cytochrome B5 reductase signature	639	650	3.2e-34	T	2014-02-12	IPR001834	NADH:cytochrome b5 reductase (CBR)	GO:0016491|GO:0055114
jgi|ChlNC64A_1|56304|estExt_fgenesh3_pm.C_210006	ecbeeb36f429c3b0a09a11b97766730a	862	PRINTS	PR00406	Cytochrome B5 reductase signature	831	839	3.2e-34	T	2014-02-12	IPR001834	NADH:cytochrome b5 reductase (CBR)	GO:0016491|GO:0055114
jgi|ChlNC64A_1|56304|estExt_fgenesh3_pm.C_210006	ecbeeb36f429c3b0a09a11b97766730a	862	PRINTS	PR00406	Cytochrome B5 reductase signature	738	757	3.2e-34	T	2014-02-12	IPR001834	NADH:cytochrome b5 reductase (CBR)	GO:0016491|GO:0055114
jgi|ChlNC64A_1|56304|estExt_fgenesh3_pm.C_210006	ecbeeb36f429c3b0a09a11b97766730a	862	PRINTS	PR00406	Cytochrome B5 reductase signature	660	667	3.2e-34	T	2014-02-12	IPR001834	NADH:cytochrome b5 reductase (CBR)	GO:0016491|GO:0055114
jgi|ChlNC64A_1|56304|estExt_fgenesh3_pm.C_210006	ecbeeb36f429c3b0a09a11b97766730a	862	PRINTS	PR00406	Cytochrome B5 reductase signature	705	719	3.2e-34	T	2014-02-12	IPR001834	NADH:cytochrome b5 reductase (CBR)	GO:0016491|GO:0055114
jgi|ChlNC64A_1|56304|estExt_fgenesh3_pm.C_210006	ecbeeb36f429c3b0a09a11b97766730a	862	Pfam	PF03404	Mo-co oxidoreductase dimerisation domain	329	455	2.8e-49	T	2014-02-12	IPR005066	Moybdenum cofactor oxidoreductase, dimerisation	GO:0016491|GO:0030151|GO:0055114
jgi|ChlNC64A_1|56304|estExt_fgenesh3_pm.C_210006	ecbeeb36f429c3b0a09a11b97766730a	862	SUPERFAMILY	SSF81296		332	454	0	T	2014-02-12	IPR014756	Immunoglobulin E-set
jgi|ChlNC64A_1|56304|estExt_fgenesh3_pm.C_210006	ecbeeb36f429c3b0a09a11b97766730a	862	ProSiteProfiles	PS50255	Cytochrome b5 family, heme-binding domain profile.	504	579	0	T	2014-02-12	IPR001199	Cytochrome b5-like heme/steroid binding domain	GO:0020037
jgi|ChlNC64A_1|56304|estExt_fgenesh3_pm.C_210006	ecbeeb36f429c3b0a09a11b97766730a	862	Gene3D	G3DSA:3.90.420.10		79	324	1.7e-85	T	2014-02-12	IPR000572	Oxidoreductase, molybdopterin-binding domain	GO:0009055|GO:0055114
jgi|ChlNC64A_1|56304|estExt_fgenesh3_pm.C_210006	ecbeeb36f429c3b0a09a11b97766730a	862	SUPERFAMILY	SSF55856		502	587	0	T	2014-02-12	IPR001199	Cytochrome b5-like heme/steroid binding domain	GO:0020037
jgi|ChlNC64A_1|56304|estExt_fgenesh3_pm.C_210006	ecbeeb36f429c3b0a09a11b97766730a	862	PIRSF	PIRSF000233		1	862	0	T	2014-02-12	IPR012137	Nitrate reductase NADH dependent	GO:0005506|GO:0020037|GO:0030151|GO:0042128|GO:0046857|GO:0050660|GO:0055114
jgi|ChlNC64A_1|56304|estExt_fgenesh3_pm.C_210006	ecbeeb36f429c3b0a09a11b97766730a	862	PANTHER	PTHR19370		354	862	0	T	2014-02-12
jgi|ChlNC64A_1|56304|estExt_fgenesh3_pm.C_210006	ecbeeb36f429c3b0a09a11b97766730a	862	Pfam	PF00173	Cytochrome b5-like Heme/Steroid binding domain	506	578	8.2e-27	T	2014-02-12	IPR001199	Cytochrome b5-like heme/steroid binding domain	GO:0020037
jgi|ChlNC64A_1|56304|estExt_fgenesh3_pm.C_210006	ecbeeb36f429c3b0a09a11b97766730a	862	Gene3D	G3DSA:2.60.40.650		332	454	2.8e-41	T	2014-02-12	IPR005066	Moybdenum cofactor oxidoreductase, dimerisation	GO:0016491|GO:0030151|GO:0055114
jgi|ChlNC64A_1|56304|estExt_fgenesh3_pm.C_210006	ecbeeb36f429c3b0a09a11b97766730a	862	PRINTS	PR00363	Cytochrome B5 signature	529	539	8.3e-15	T	2014-02-12	IPR001199	Cytochrome b5-like heme/steroid binding domain	GO:0020037
jgi|ChlNC64A_1|56304|estExt_fgenesh3_pm.C_210006	ecbeeb36f429c3b0a09a11b97766730a	862	PRINTS	PR00363	Cytochrome B5 signature	566	578	8.3e-15	T	2014-02-12	IPR001199	Cytochrome b5-like heme/steroid binding domain	GO:0020037
jgi|ChlNC64A_1|56304|estExt_fgenesh3_pm.C_210006	ecbeeb36f429c3b0a09a11b97766730a	862	PRINTS	PR00363	Cytochrome B5 signature	539	553	8.3e-15	T	2014-02-12	IPR001199	Cytochrome b5-like heme/steroid binding domain	GO:0020037
jgi|ChlNC64A_1|56304|estExt_fgenesh3_pm.C_210006	ecbeeb36f429c3b0a09a11b97766730a	862	PRINTS	PR00363	Cytochrome B5 signature	554	561	8.3e-15	T	2014-02-12	IPR001199	Cytochrome b5-like heme/steroid binding domain	GO:0020037
jgi|ChlNC64A_1|56304|estExt_fgenesh3_pm.C_210006	ecbeeb36f429c3b0a09a11b97766730a	862	PRINTS	PR00407	Eukaryotic molybdopterin domain signature	263	276	1.59999e-82	T	2014-02-12	IPR008335	Eukaryotic molybdopterin oxidoreductase	GO:0016491|GO:0046872|GO:0055114
jgi|ChlNC64A_1|56304|estExt_fgenesh3_pm.C_210006	ecbeeb36f429c3b0a09a11b97766730a	862	PRINTS	PR00407	Eukaryotic molybdopterin domain signature	161	172	1.59999e-82	T	2014-02-12	IPR008335	Eukaryotic molybdopterin oxidoreductase	GO:0016491|GO:0046872|GO:0055114
jgi|ChlNC64A_1|56304|estExt_fgenesh3_pm.C_210006	ecbeeb36f429c3b0a09a11b97766730a	862	PRINTS	PR00407	Eukaryotic molybdopterin domain signature	90	104	1.59999e-82	T	2014-02-12	IPR008335	Eukaryotic molybdopterin oxidoreductase	GO:0016491|GO:0046872|GO:0055114
jgi|ChlNC64A_1|56304|estExt_fgenesh3_pm.C_210006	ecbeeb36f429c3b0a09a11b97766730a	862	PRINTS	PR00407	Eukaryotic molybdopterin domain signature	279	292	1.59999e-82	T	2014-02-12	IPR008335	Eukaryotic molybdopterin oxidoreductase	GO:0016491|GO:0046872|GO:0055114
jgi|ChlNC64A_1|56304|estExt_fgenesh3_pm.C_210006	ecbeeb36f429c3b0a09a11b97766730a	862	PRINTS	PR00407	Eukaryotic molybdopterin domain signature	436	449	1.59999e-82	T	2014-02-12	IPR008335	Eukaryotic molybdopterin oxidoreductase	GO:0016491|GO:0046872|GO:0055114
jgi|ChlNC64A_1|56304|estExt_fgenesh3_pm.C_210006	ecbeeb36f429c3b0a09a11b97766730a	862	PRINTS	PR00407	Eukaryotic molybdopterin domain signature	246	262	1.59999e-82	T	2014-02-12	IPR008335	Eukaryotic molybdopterin oxidoreductase	GO:0016491|GO:0046872|GO:0055114
jgi|ChlNC64A_1|56304|estExt_fgenesh3_pm.C_210006	ecbeeb36f429c3b0a09a11b97766730a	862	PRINTS	PR00407	Eukaryotic molybdopterin domain signature	330	342	1.59999e-82	T	2014-02-12	IPR008335	Eukaryotic molybdopterin oxidoreductase	GO:0016491|GO:0046872|GO:0055114
jgi|ChlNC64A_1|56304|estExt_fgenesh3_pm.C_210006	ecbeeb36f429c3b0a09a11b97766730a	862	PRINTS	PR00407	Eukaryotic molybdopterin domain signature	172	184	1.59999e-82	T	2014-02-12	IPR008335	Eukaryotic molybdopterin oxidoreductase	GO:0016491|GO:0046872|GO:0055114
jgi|ChlNC64A_1|56304|estExt_fgenesh3_pm.C_210006	ecbeeb36f429c3b0a09a11b97766730a	862	PRINTS	PR00407	Eukaryotic molybdopterin domain signature	371	383	1.59999e-82	T	2014-02-12	IPR008335	Eukaryotic molybdopterin oxidoreductase	GO:0016491|GO:0046872|GO:0055114
jgi|ChlNC64A_1|56304|estExt_fgenesh3_pm.C_210006	ecbeeb36f429c3b0a09a11b97766730a	862	PRINTS	PR00407	Eukaryotic molybdopterin domain signature	111	127	1.59999e-82	T	2014-02-12	IPR008335	Eukaryotic molybdopterin oxidoreductase	GO:0016491|GO:0046872|GO:0055114
jgi|ChlNC64A_1|56304|estExt_fgenesh3_pm.C_210006	ecbeeb36f429c3b0a09a11b97766730a	862	PRINTS	PR00407	Eukaryotic molybdopterin domain signature	423	435	1.59999e-82	T	2014-02-12	IPR008335	Eukaryotic molybdopterin oxidoreductase	GO:0016491|GO:0046872|GO:0055114
jgi|ChlNC64A_1|56304|estExt_fgenesh3_pm.C_210006	ecbeeb36f429c3b0a09a11b97766730a	862	PRINTS	PR00407	Eukaryotic molybdopterin domain signature	187	202	1.59999e-82	T	2014-02-12	IPR008335	Eukaryotic molybdopterin oxidoreductase	GO:0016491|GO:0046872|GO:0055114
jgi|ChlNC64A_1|56304|estExt_fgenesh3_pm.C_210006	ecbeeb36f429c3b0a09a11b97766730a	862	PRINTS	PR00407	Eukaryotic molybdopterin domain signature	357	371	1.59999e-82	T	2014-02-12	IPR008335	Eukaryotic molybdopterin oxidoreductase	GO:0016491|GO:0046872|GO:0055114
jgi|ChlNC64A_1|56304|estExt_fgenesh3_pm.C_210006	ecbeeb36f429c3b0a09a11b97766730a	862	PRINTS	PR00407	Eukaryotic molybdopterin domain signature	398	408	1.59999e-82	T	2014-02-12	IPR008335	Eukaryotic molybdopterin oxidoreductase	GO:0016491|GO:0046872|GO:0055114
jgi|ChlNC64A_1|56304|estExt_fgenesh3_pm.C_210006	ecbeeb36f429c3b0a09a11b97766730a	862	SUPERFAMILY	SSF56524		75	330	0	T	2014-02-12	IPR000572	Oxidoreductase, molybdopterin-binding domain	GO:0009055|GO:0055114
jgi|ChlNC64A_1|56304|estExt_fgenesh3_pm.C_210006	ecbeeb36f429c3b0a09a11b97766730a	862	PRINTS	PR00371	Flavoprotein pyridine nucleotide cytochrome reductase signature	660	667	2.8e-09	T	2014-02-12	IPR001709	Flavoprotein pyridine nucleotide cytochrome reductase	GO:0016491|GO:0055114
jgi|ChlNC64A_1|56304|estExt_fgenesh3_pm.C_210006	ecbeeb36f429c3b0a09a11b97766730a	862	PRINTS	PR00371	Flavoprotein pyridine nucleotide cytochrome reductase signature	776	787	2.8e-09	T	2014-02-12	IPR001709	Flavoprotein pyridine nucleotide cytochrome reductase	GO:0016491|GO:0055114
jgi|ChlNC64A_1|56304|estExt_fgenesh3_pm.C_210006	ecbeeb36f429c3b0a09a11b97766730a	862	PRINTS	PR00371	Flavoprotein pyridine nucleotide cytochrome reductase signature	738	757	2.8e-09	T	2014-02-12	IPR001709	Flavoprotein pyridine nucleotide cytochrome reductase	GO:0016491|GO:0055114
jgi|ChlNC64A_1|56304|estExt_fgenesh3_pm.C_210006	ecbeeb36f429c3b0a09a11b97766730a	862	PRINTS	PR00371	Flavoprotein pyridine nucleotide cytochrome reductase signature	538	548	2.8e-09	T	2014-02-12	IPR001709	Flavoprotein pyridine nucleotide cytochrome reductase	GO:0016491|GO:0055114
jgi|ChlNC64A_1|56304|estExt_fgenesh3_pm.C_210006	ecbeeb36f429c3b0a09a11b97766730a	862	Pfam	PF00175	Oxidoreductase NAD-binding domain	739	845	4.2e-29	T	2014-02-12	IPR001433	Oxidoreductase FAD/NAD(P)-binding	GO:0016491|GO:0055114
jgi|ChlNC64A_1|142107|IGS.gm_4_00248	7193857218dcf92ba0d8472319f06c55	891	ProSiteProfiles	PS50280	SET domain profile.	664	803	0	T	2014-02-12	IPR001214	SET domain	GO:0005515
jgi|ChlNC64A_1|142107|IGS.gm_4_00248	7193857218dcf92ba0d8472319f06c55	891	Pfam	PF02182	SAD/SRA domain	357	513	1e-35	T	2014-02-12	IPR003105	SRA-YDG	GO:0042393
jgi|ChlNC64A_1|142107|IGS.gm_4_00248	7193857218dcf92ba0d8472319f06c55	891	PANTHER	PTHR22884:SF96		337	826	0	T	2014-02-12
jgi|ChlNC64A_1|142107|IGS.gm_4_00248	7193857218dcf92ba0d8472319f06c55	891	Coils	Coil		853	889	-	T	2014-02-12
jgi|ChlNC64A_1|142107|IGS.gm_4_00248	7193857218dcf92ba0d8472319f06c55	891	SMART	SM00317	SET (Su(var)3-9, Enhancer-of-zeste, Trithorax) domain	664	809	2.1e-29	T	2014-02-12	IPR001214	SET domain	GO:0005515
jgi|ChlNC64A_1|142107|IGS.gm_4_00248	7193857218dcf92ba0d8472319f06c55	891	PANTHER	PTHR22884		337	826	0	T	2014-02-12
jgi|ChlNC64A_1|142107|IGS.gm_4_00248	7193857218dcf92ba0d8472319f06c55	891	Pfam	PF00856	SET domain	676	803	6.7e-20	T	2014-02-12	IPR001214	SET domain	GO:0005515
jgi|ChlNC64A_1|142107|IGS.gm_4_00248	7193857218dcf92ba0d8472319f06c55	891	Gene3D	G3DSA:2.170.270.10		656	822	9.8e-41	T	2014-02-12
jgi|ChlNC64A_1|142107|IGS.gm_4_00248	7193857218dcf92ba0d8472319f06c55	891	Gene3D	G3DSA:2.30.280.10		371	551	6e-42	T	2014-02-12	IPR003105	SRA-YDG	GO:0042393
jgi|ChlNC64A_1|142107|IGS.gm_4_00248	7193857218dcf92ba0d8472319f06c55	891	SUPERFAMILY	SSF88697		354	518	0	T	2014-02-12	IPR015947	PUA-like domain
jgi|ChlNC64A_1|142107|IGS.gm_4_00248	7193857218dcf92ba0d8472319f06c55	891	ProSiteProfiles	PS51015	YDG domain profile.	359	509	0	T	2014-02-12	IPR003105	SRA-YDG	GO:0042393
jgi|ChlNC64A_1|142107|IGS.gm_4_00248	7193857218dcf92ba0d8472319f06c55	891	SUPERFAMILY	SSF82199		657	821	0	T	2014-02-12
jgi|ChlNC64A_1|27296|e_gw1.25.134.1	32fd2b31227092aab457a7dcafd139e3	151	Pfam	PF00254	FKBP-type peptidyl-prolyl cis-trans isomerase	51	144	4.5e-29	T	2014-02-12	IPR001179	Peptidyl-prolyl cis-trans isomerase, FKBP-type, domain	GO:0006457
jgi|ChlNC64A_1|27296|e_gw1.25.134.1	32fd2b31227092aab457a7dcafd139e3	151	PANTHER	PTHR10516		33	145	0	T	2014-02-12	IPR023566	Peptidyl-prolyl cis-trans isomerase, FKBP-type
jgi|ChlNC64A_1|27296|e_gw1.25.134.1	32fd2b31227092aab457a7dcafd139e3	151	SUPERFAMILY	SSF54534		30	143	0	T	2014-02-12
jgi|ChlNC64A_1|27296|e_gw1.25.134.1	32fd2b31227092aab457a7dcafd139e3	151	Gene3D	G3DSA:3.10.50.40		26	144	2e-42	T	2014-02-12
jgi|ChlNC64A_1|27296|e_gw1.25.134.1	32fd2b31227092aab457a7dcafd139e3	151	PANTHER	PTHR10516:SF184		33	145	0	T	2014-02-12
jgi|ChlNC64A_1|27296|e_gw1.25.134.1	32fd2b31227092aab457a7dcafd139e3	151	ProSiteProfiles	PS50059	FKBP-type peptidyl-prolyl cis-trans isomerase domain profile.	54	148	0	T	2014-02-12	IPR001179	Peptidyl-prolyl cis-trans isomerase, FKBP-type, domain	GO:0006457
jgi|ChlNC64A_1|134660|IGS.gm_12_00046	bea9e9d2049e7936c46f2a4559a354bc	477	SUPERFAMILY	SSF53633		17	311	0	T	2014-02-12	IPR001048	Aspartate/glutamate/uridylate kinase		Reactome: REACT_13
jgi|ChlNC64A_1|134660|IGS.gm_12_00046	bea9e9d2049e7936c46f2a4559a354bc	477	TIGRFAM	TIGR00657	asp_kinases: aspartate kinase	17	472	2.4e-103	T	2014-02-12	IPR001341	Aspartate kinase domain	GO:0004072|GO:0008652	KEGG: 00260+2.7.2.4|KEGG: 00270+2.7.2.4|KEGG: 00300+2.7.2.4|MetaCyc: PWY-2941|MetaCyc: PWY-2942|MetaCyc: PWY-5097|MetaCyc: PWY-6559|MetaCyc: PWY-6562|MetaCyc: PWY-7153|UniPathway: UPA00034|UniPathway: UPA00050|UniPathway: UPA00051
jgi|ChlNC64A_1|134660|IGS.gm_12_00046	bea9e9d2049e7936c46f2a4559a354bc	477	Pfam	PF00696	Amino acid kinase family	18	299	6.2e-43	T	2014-02-12	IPR001048	Aspartate/glutamate/uridylate kinase		Reactome: REACT_13
jgi|ChlNC64A_1|134660|IGS.gm_12_00046	bea9e9d2049e7936c46f2a4559a354bc	477	PIRSF	PIRSF000726		18	477	1.3e-85	T	2014-02-12	IPR005260	Aspartate kinase, monofunctional class	GO:0004072|GO:0009089	KEGG: 00260+2.7.2.4|KEGG: 00270+2.7.2.4|KEGG: 00300+2.7.2.4|MetaCyc: PWY-2941|MetaCyc: PWY-2942|MetaCyc: PWY-5097|MetaCyc: PWY-6559|MetaCyc: PWY-6562|MetaCyc: PWY-7153|UniPathway: UPA00034|UniPathway: UPA00050|UniPathway: UPA00051
jgi|ChlNC64A_1|134660|IGS.gm_12_00046	bea9e9d2049e7936c46f2a4559a354bc	477	SUPERFAMILY	SSF55021		320	386	0	T	2014-02-12
jgi|ChlNC64A_1|134660|IGS.gm_12_00046	bea9e9d2049e7936c46f2a4559a354bc	477	SUPERFAMILY	SSF55021		400	473	0	T	2014-02-12
jgi|ChlNC64A_1|134660|IGS.gm_12_00046	bea9e9d2049e7936c46f2a4559a354bc	477	PANTHER	PTHR21499		17	475	0	T	2014-02-12
jgi|ChlNC64A_1|134660|IGS.gm_12_00046	bea9e9d2049e7936c46f2a4559a354bc	477	PANTHER	PTHR21499:SF5		17	475	0	T	2014-02-12
jgi|ChlNC64A_1|134660|IGS.gm_12_00046	bea9e9d2049e7936c46f2a4559a354bc	477	Gene3D	G3DSA:3.40.1160.10		120	314	1.5e-59	T	2014-02-12	IPR001048	Aspartate/glutamate/uridylate kinase		Reactome: REACT_13
jgi|ChlNC64A_1|134660|IGS.gm_12_00046	bea9e9d2049e7936c46f2a4559a354bc	477	Gene3D	G3DSA:3.40.1160.10		18	60	1.5e-59	T	2014-02-12	IPR001048	Aspartate/glutamate/uridylate kinase		Reactome: REACT_13
jgi|ChlNC64A_1|134660|IGS.gm_12_00046	bea9e9d2049e7936c46f2a4559a354bc	477	ProSiteProfiles	PS51671	ACT domain profile.	413	477	0	T	2014-02-12	IPR002912	ACT domain	GO:0008152|GO:0016597
jgi|ChlNC64A_1|134660|IGS.gm_12_00046	bea9e9d2049e7936c46f2a4559a354bc	477	ProSiteProfiles	PS51671	ACT domain profile.	335	408	0	T	2014-02-12	IPR002912	ACT domain	GO:0008152|GO:0016597
jgi|ChlNC64A_1|30897|estExt_Genewise1.C_80372	888a4d3e4dcc61f9182dc3d030c9847d	638	PANTHER	PTHR11679:SF2		4	632	0	T	2014-02-12
jgi|ChlNC64A_1|30897|estExt_Genewise1.C_80372	888a4d3e4dcc61f9182dc3d030c9847d	638	Gene3D	G3DSA:1.25.40.60		404	478	1.2e-16	T	2014-02-12
jgi|ChlNC64A_1|30897|estExt_Genewise1.C_80372	888a4d3e4dcc61f9182dc3d030c9847d	638	Pfam	PF00995	Sec1 family	37	621	3.8e-122	T	2014-02-12	IPR001619	Sec1-like protein	GO:0006904|GO:0016192
jgi|ChlNC64A_1|30897|estExt_Genewise1.C_80372	888a4d3e4dcc61f9182dc3d030c9847d	638	SUPERFAMILY	SSF56815		1	629	0	T	2014-02-12	IPR001619	Sec1-like protein	GO:0006904|GO:0016192
jgi|ChlNC64A_1|30897|estExt_Genewise1.C_80372	888a4d3e4dcc61f9182dc3d030c9847d	638	Coils	Coil		319	340	-	T	2014-02-12
jgi|ChlNC64A_1|30897|estExt_Genewise1.C_80372	888a4d3e4dcc61f9182dc3d030c9847d	638	Gene3D	G3DSA:3.40.50.2060		3	126	2.2e-36	T	2014-02-12
jgi|ChlNC64A_1|30897|estExt_Genewise1.C_80372	888a4d3e4dcc61f9182dc3d030c9847d	638	Gene3D	G3DSA:3.90.830.10		263	403	1.1e-46	T	2014-02-12
jgi|ChlNC64A_1|30897|estExt_Genewise1.C_80372	888a4d3e4dcc61f9182dc3d030c9847d	638	PANTHER	PTHR11679		4	632	0	T	2014-02-12	IPR001619	Sec1-like protein	GO:0006904|GO:0016192
jgi|ChlNC64A_1|30897|estExt_Genewise1.C_80372	888a4d3e4dcc61f9182dc3d030c9847d	638	Gene3D	G3DSA:3.40.50.1910		147	261	1e-57	T	2014-02-12	IPR027482	Sec1-like, domain 2
jgi|ChlNC64A_1|30897|estExt_Genewise1.C_80372	888a4d3e4dcc61f9182dc3d030c9847d	638	Gene3D	G3DSA:3.40.50.1910		535	630	1e-57	T	2014-02-12	IPR027482	Sec1-like, domain 2
jgi|ChlNC64A_1|30164|estExt_Genewise1.C_40445	3082fab6a7e7f0379d13b9bba14b2033	399	SUPERFAMILY	SSF53335		8	284	0	T	2014-02-12
jgi|ChlNC64A_1|30164|estExt_Genewise1.C_40445	3082fab6a7e7f0379d13b9bba14b2033	399	PRINTS	PR02008	RNA (C5-cytosine) methyltransferase signature	174	186	4.1e-19	T	2014-02-12	IPR023267	RNA (C5-cytosine) methyltransferase
jgi|ChlNC64A_1|30164|estExt_Genewise1.C_40445	3082fab6a7e7f0379d13b9bba14b2033	399	PRINTS	PR02008	RNA (C5-cytosine) methyltransferase signature	106	116	4.1e-19	T	2014-02-12	IPR023267	RNA (C5-cytosine) methyltransferase
jgi|ChlNC64A_1|30164|estExt_Genewise1.C_40445	3082fab6a7e7f0379d13b9bba14b2033	399	PRINTS	PR02008	RNA (C5-cytosine) methyltransferase signature	77	91	4.1e-19	T	2014-02-12	IPR023267	RNA (C5-cytosine) methyltransferase
jgi|ChlNC64A_1|30164|estExt_Genewise1.C_40445	3082fab6a7e7f0379d13b9bba14b2033	399	PRINTS	PR02008	RNA (C5-cytosine) methyltransferase signature	267	284	4.1e-19	T	2014-02-12	IPR023267	RNA (C5-cytosine) methyltransferase
jgi|ChlNC64A_1|30164|estExt_Genewise1.C_40445	3082fab6a7e7f0379d13b9bba14b2033	399	PANTHER	PTHR22807:SF11		1	399	0	T	2014-02-12
jgi|ChlNC64A_1|30164|estExt_Genewise1.C_40445	3082fab6a7e7f0379d13b9bba14b2033	399	ProSitePatterns	PS01153	NOL1/NOP2/sun family signature.	173	184	-	T	2014-02-12	IPR018314	Bacterial Fmu (Sun)/eukaryotic nucleolar NOL1/Nop2p, conserved site	GO:0003723|GO:0008168
jgi|ChlNC64A_1|30164|estExt_Genewise1.C_40445	3082fab6a7e7f0379d13b9bba14b2033	399	TIGRFAM	TIGR00446	nop2p: NOL1/NOP2/sun family putative RNA methylase	29	195	6.1e-65	T	2014-02-12	IPR011023	Nop2p	GO:0003723|GO:0006364|GO:0008757
jgi|ChlNC64A_1|30164|estExt_Genewise1.C_40445	3082fab6a7e7f0379d13b9bba14b2033	399	PANTHER	PTHR22807		1	399	0	T	2014-02-12
jgi|ChlNC64A_1|30164|estExt_Genewise1.C_40445	3082fab6a7e7f0379d13b9bba14b2033	399	PRINTS	PR02012	RNA (C5-cytosine) methyltransferase NOP2 subfamily signature	13	25	1.8e-07	T	2014-02-12	IPR023273	RNA (C5-cytosine) methyltransferase, NOP2	GO:0008168	KEGG: 00130+2.1.1.-|KEGG: 00253+2.1.1.-|KEGG: 00270+2.1.1.-|KEGG: 00340+2.1.1.-|KEGG: 00350+2.1.1.-|KEGG: 00360+2.1.1.-|KEGG: 00380+2.1.1.-|KEGG: 00450+2.1.1.-|KEGG: 00522+2.1.1.-|KEGG: 00624+2.1.1.-|KEGG: 00627+2.1.1.-|KEGG: 00860+2.1.1.-|KEGG: 00940+2.1.1.-|KEGG: 00941+2.1.1.-|KEGG: 00942+2.1.1.-|KEGG: 00945+2.1.1.-|KEGG: 00950+2.1.1.-|KEGG: 00981+2.1.1.-
jgi|ChlNC64A_1|30164|estExt_Genewise1.C_40445	3082fab6a7e7f0379d13b9bba14b2033	399	PRINTS	PR02012	RNA (C5-cytosine) methyltransferase NOP2 subfamily signature	36	49	1.8e-07	T	2014-02-12	IPR023273	RNA (C5-cytosine) methyltransferase, NOP2	GO:0008168	KEGG: 00130+2.1.1.-|KEGG: 00253+2.1.1.-|KEGG: 00270+2.1.1.-|KEGG: 00340+2.1.1.-|KEGG: 00350+2.1.1.-|KEGG: 00360+2.1.1.-|KEGG: 00380+2.1.1.-|KEGG: 00450+2.1.1.-|KEGG: 00522+2.1.1.-|KEGG: 00624+2.1.1.-|KEGG: 00627+2.1.1.-|KEGG: 00860+2.1.1.-|KEGG: 00940+2.1.1.-|KEGG: 00941+2.1.1.-|KEGG: 00942+2.1.1.-|KEGG: 00945+2.1.1.-|KEGG: 00950+2.1.1.-|KEGG: 00981+2.1.1.-
jgi|ChlNC64A_1|30164|estExt_Genewise1.C_40445	3082fab6a7e7f0379d13b9bba14b2033	399	Pfam	PF01189	NOL1/NOP2/sun family	18	196	2.6e-59	T	2014-02-12	IPR001678	Bacterial Fmu (Sun)/eukaryotic nucleolar NOL1/Nop2p
jgi|ChlNC64A_1|30164|estExt_Genewise1.C_40445	3082fab6a7e7f0379d13b9bba14b2033	399	Pfam	PF01189	NOL1/NOP2/sun family	203	283	1.4e-15	T	2014-02-12	IPR001678	Bacterial Fmu (Sun)/eukaryotic nucleolar NOL1/Nop2p
jgi|ChlNC64A_1|30164|estExt_Genewise1.C_40445	3082fab6a7e7f0379d13b9bba14b2033	399	Gene3D	G3DSA:3.40.50.150		88	284	2.8e-51	T	2014-02-12
jgi|ChlNC64A_1|32555|estExt_Genewise1.C_230036	5740f18e4a532b86ef90f636c16420fa	844	Gene3D	G3DSA:3.40.50.300		506	744	1.8e-57	T	2014-02-12
jgi|ChlNC64A_1|32555|estExt_Genewise1.C_230036	5740f18e4a532b86ef90f636c16420fa	844	Gene3D	G3DSA:3.40.50.300		170	352	1.2e-50	T	2014-02-12
jgi|ChlNC64A_1|32555|estExt_Genewise1.C_230036	5740f18e4a532b86ef90f636c16420fa	844	SUPERFAMILY	SSF81923		9	150	0	T	2014-02-12
jgi|ChlNC64A_1|32555|estExt_Genewise1.C_230036	5740f18e4a532b86ef90f636c16420fa	844	ProSitePatterns	PS00870	Chaperonins clpA/B signature 1.	304	316	-	T	2014-02-12	IPR018368	ClpA/B, conserved site 1	GO:0005524
jgi|ChlNC64A_1|32555|estExt_Genewise1.C_230036	5740f18e4a532b86ef90f636c16420fa	844	Gene3D	G3DSA:1.10.1780.10		6	151	2.3e-51	T	2014-02-12	IPR023150	Double Clp-N motif
jgi|ChlNC64A_1|32555|estExt_Genewise1.C_230036	5740f18e4a532b86ef90f636c16420fa	844	ProSitePatterns	PS00871	Chaperonins clpA/B signature 2.	587	605	-	T	2014-02-12	IPR028299	ClpA/B, conserved site 2
jgi|ChlNC64A_1|32555|estExt_Genewise1.C_230036	5740f18e4a532b86ef90f636c16420fa	844	Pfam	PF00004	ATPase family associated with various cellular activities (AAA)	214	330	7e-14	T	2014-02-12	IPR003959	ATPase, AAA-type, core	GO:0005524
jgi|ChlNC64A_1|32555|estExt_Genewise1.C_230036	5740f18e4a532b86ef90f636c16420fa	844	Pfam	PF07724	AAA domain (Cdc48 subfamily)	552	727	4.8e-55	T	2014-02-12	IPR013093	ATPase, AAA-2	GO:0005524
jgi|ChlNC64A_1|32555|estExt_Genewise1.C_230036	5740f18e4a532b86ef90f636c16420fa	844	SUPERFAMILY	SSF52540		169	446	0	T	2014-02-12	IPR027417	P-loop containing nucleoside triphosphate hydrolase
jgi|ChlNC64A_1|32555|estExt_Genewise1.C_230036	5740f18e4a532b86ef90f636c16420fa	844	SUPERFAMILY	SSF52540		502	816	0	T	2014-02-12	IPR027417	P-loop containing nucleoside triphosphate hydrolase
jgi|ChlNC64A_1|32555|estExt_Genewise1.C_230036	5740f18e4a532b86ef90f636c16420fa	844	ProSiteProfiles	PS50151	UVR domain profile.	426	461	0	T	2014-02-12	IPR001943	UVR domain	GO:0005515
jgi|ChlNC64A_1|32555|estExt_Genewise1.C_230036	5740f18e4a532b86ef90f636c16420fa	844	Pfam	PF02861	Clp amino terminal domain	98	149	6.6e-19	T	2014-02-12	IPR004176	Clp, N-terminal	GO:0019538
jgi|ChlNC64A_1|32555|estExt_Genewise1.C_230036	5740f18e4a532b86ef90f636c16420fa	844	Pfam	PF02861	Clp amino terminal domain	22	74	7.7e-18	T	2014-02-12	IPR004176	Clp, N-terminal	GO:0019538
jgi|ChlNC64A_1|32555|estExt_Genewise1.C_230036	5740f18e4a532b86ef90f636c16420fa	844	Pfam	PF10431	C-terminal, D2-small domain, of ClpB protein	733	812	7.1e-25	T	2014-02-12	IPR019489	Clp ATPase, C-terminal
jgi|ChlNC64A_1|32555|estExt_Genewise1.C_230036	5740f18e4a532b86ef90f636c16420fa	844	PANTHER	PTHR11638		1	834	0	T	2014-02-12
jgi|ChlNC64A_1|32555|estExt_Genewise1.C_230036	5740f18e4a532b86ef90f636c16420fa	844	PANTHER	PTHR11638:SF19		1	834	0	T	2014-02-12
jgi|ChlNC64A_1|32555|estExt_Genewise1.C_230036	5740f18e4a532b86ef90f636c16420fa	844	Gene3D	G3DSA:1.10.8.60		745	820	7.3e-30	T	2014-02-12
jgi|ChlNC64A_1|32555|estExt_Genewise1.C_230036	5740f18e4a532b86ef90f636c16420fa	844	Gene3D	G3DSA:1.10.8.60		353	437	1.2e-32	T	2014-02-12
jgi|ChlNC64A_1|32555|estExt_Genewise1.C_230036	5740f18e4a532b86ef90f636c16420fa	844	Pfam	PF02151	UvrB/uvrC motif	426	461	3.6e-07	T	2014-02-12	IPR001943	UVR domain	GO:0005515
jgi|ChlNC64A_1|32555|estExt_Genewise1.C_230036	5740f18e4a532b86ef90f636c16420fa	844	PRINTS	PR00300	ATP-dependent Clp protease ATP-binding subunit signature	631	649	5.30002e-41	T	2014-02-12	IPR001270	ClpA/B family	GO:0005524
jgi|ChlNC64A_1|32555|estExt_Genewise1.C_230036	5740f18e4a532b86ef90f636c16420fa	844	PRINTS	PR00300	ATP-dependent Clp protease ATP-binding subunit signature	602	620	5.30002e-41	T	2014-02-12	IPR001270	ClpA/B family	GO:0005524
jgi|ChlNC64A_1|32555|estExt_Genewise1.C_230036	5740f18e4a532b86ef90f636c16420fa	844	PRINTS	PR00300	ATP-dependent Clp protease ATP-binding subunit signature	664	678	5.30002e-41	T	2014-02-12	IPR001270	ClpA/B family	GO:0005524
jgi|ChlNC64A_1|32555|estExt_Genewise1.C_230036	5740f18e4a532b86ef90f636c16420fa	844	PRINTS	PR00300	ATP-dependent Clp protease ATP-binding subunit signature	557	575	5.30002e-41	T	2014-02-12	IPR001270	ClpA/B family	GO:0005524
jgi|ChlNC64A_1|32555|estExt_Genewise1.C_230036	5740f18e4a532b86ef90f636c16420fa	844	SMART	SM01086	C-terminal, D2-small domain, of ClpB protein	733	823	3.80001e-37	T	2014-02-12	IPR019489	Clp ATPase, C-terminal
jgi|ChlNC64A_1|32555|estExt_Genewise1.C_230036	5740f18e4a532b86ef90f636c16420fa	844	Coils	Coil		415	443	-	T	2014-02-12
jgi|ChlNC64A_1|32555|estExt_Genewise1.C_230036	5740f18e4a532b86ef90f636c16420fa	844	SMART	SM00382	ATPases associated with a variety of cellular activities	209	353	6.1e-14	T	2014-02-12	IPR003593	AAA+ ATPase domain	GO:0000166|GO:0017111
jgi|ChlNC64A_1|32555|estExt_Genewise1.C_230036	5740f18e4a532b86ef90f636c16420fa	844	SMART	SM00382	ATPases associated with a variety of cellular activities	553	734	1.3e-12	T	2014-02-12	IPR003593	AAA+ ATPase domain	GO:0000166|GO:0017111
jgi|ChlNC64A_1|21904|e_gw1.7.263.1	37e245ace87670ae3d507636b4e962cf	131	Gene3D	G3DSA:1.10.20.10		6	121	3e-64	T	2014-02-12	IPR009072	Histone-fold	GO:0046982
jgi|ChlNC64A_1|21904|e_gw1.7.263.1	37e245ace87670ae3d507636b4e962cf	131	PRINTS	PR00620	Histone H2A signature	99	117	3.9e-54	T	2014-02-12	IPR002119	Histone H2A	GO:0000786|GO:0003677|GO:0005634|GO:0006334
jgi|ChlNC64A_1|21904|e_gw1.7.263.1	37e245ace87670ae3d507636b4e962cf	131	PRINTS	PR00620	Histone H2A signature	57	70	3.9e-54	T	2014-02-12	IPR002119	Histone H2A	GO:0000786|GO:0003677|GO:0005634|GO:0006334
jgi|ChlNC64A_1|21904|e_gw1.7.263.1	37e245ace87670ae3d507636b4e962cf	131	PRINTS	PR00620	Histone H2A signature	42	57	3.9e-54	T	2014-02-12	IPR002119	Histone H2A	GO:0000786|GO:0003677|GO:0005634|GO:0006334
jgi|ChlNC64A_1|21904|e_gw1.7.263.1	37e245ace87670ae3d507636b4e962cf	131	PRINTS	PR00620	Histone H2A signature	71	85	3.9e-54	T	2014-02-12	IPR002119	Histone H2A	GO:0000786|GO:0003677|GO:0005634|GO:0006334
jgi|ChlNC64A_1|21904|e_gw1.7.263.1	37e245ace87670ae3d507636b4e962cf	131	PRINTS	PR00620	Histone H2A signature	13	35	3.9e-54	T	2014-02-12	IPR002119	Histone H2A	GO:0000786|GO:0003677|GO:0005634|GO:0006334
jgi|ChlNC64A_1|21904|e_gw1.7.263.1	37e245ace87670ae3d507636b4e962cf	131	Pfam	PF00125	Core histone H2A/H2B/H3/H4	17	90	1.4e-26	T	2014-02-12	IPR007125	Histone core	GO:0003677
jgi|ChlNC64A_1|21904|e_gw1.7.263.1	37e245ace87670ae3d507636b4e962cf	131	PANTHER	PTHR23430		1	124	0	T	2014-02-12
jgi|ChlNC64A_1|21904|e_gw1.7.263.1	37e245ace87670ae3d507636b4e962cf	131	SUPERFAMILY	SSF47113		3	122	0	T	2014-02-12	IPR009072	Histone-fold	GO:0046982
jgi|ChlNC64A_1|21904|e_gw1.7.263.1	37e245ace87670ae3d507636b4e962cf	131	ProSitePatterns	PS00046	Histone H2A signature.	21	27	-	T	2014-02-12	IPR002119	Histone H2A	GO:0000786|GO:0003677|GO:0005634|GO:0006334
jgi|ChlNC64A_1|21904|e_gw1.7.263.1	37e245ace87670ae3d507636b4e962cf	131	SMART	SM00414	Histone 2A	3	122	1e-82	T	2014-02-12	IPR002119	Histone H2A	GO:0000786|GO:0003677|GO:0005634|GO:0006334
jgi|ChlNC64A_1|19601|e_gw1.3.230.1	e51b04f95e754421ccf3e4cf5761ad84	339	Gene3D	G3DSA:3.30.540.10		44	204	2.3e-43	T	2014-02-12
jgi|ChlNC64A_1|19601|e_gw1.3.230.1	e51b04f95e754421ccf3e4cf5761ad84	339	Pfam	PF00316	Fructose-1-6-bisphosphatase	42	204	3.8e-50	T	2014-02-12	IPR000146	Fructose-1,6-bisphosphatase class 1/Sedoheputulose-1,7-bisphosphatase	GO:0005975|GO:0042132|GO:0042578	KEGG: 00010+3.1.3.11|KEGG: 00030+3.1.3.11|KEGG: 00051+3.1.3.11|KEGG: 00680+3.1.3.11|KEGG: 00710+3.1.3.11|MetaCyc: PWY-5484|Reactome: REACT_474|UniPathway: UPA00138
jgi|ChlNC64A_1|19601|e_gw1.3.230.1	e51b04f95e754421ccf3e4cf5761ad84	339	Pfam	PF00316	Fructose-1-6-bisphosphatase	232	326	2.3e-30	T	2014-02-12	IPR000146	Fructose-1,6-bisphosphatase class 1/Sedoheputulose-1,7-bisphosphatase	GO:0005975|GO:0042132|GO:0042578	KEGG: 00010+3.1.3.11|KEGG: 00030+3.1.3.11|KEGG: 00051+3.1.3.11|KEGG: 00680+3.1.3.11|KEGG: 00710+3.1.3.11|MetaCyc: PWY-5484|Reactome: REACT_474|UniPathway: UPA00138
jgi|ChlNC64A_1|19601|e_gw1.3.230.1	e51b04f95e754421ccf3e4cf5761ad84	339	Gene3D	G3DSA:3.40.190.80		231	326	1.2e-26	T	2014-02-12
jgi|ChlNC64A_1|19601|e_gw1.3.230.1	e51b04f95e754421ccf3e4cf5761ad84	339	PIRSF	PIRSF000904		42	330	9.49997e-90	T	2014-02-12	IPR000146	Fructose-1,6-bisphosphatase class 1/Sedoheputulose-1,7-bisphosphatase	GO:0005975|GO:0042132|GO:0042578	KEGG: 00010+3.1.3.11|KEGG: 00030+3.1.3.11|KEGG: 00051+3.1.3.11|KEGG: 00680+3.1.3.11|KEGG: 00710+3.1.3.11|MetaCyc: PWY-5484|Reactome: REACT_474|UniPathway: UPA00138
jgi|ChlNC64A_1|19601|e_gw1.3.230.1	e51b04f95e754421ccf3e4cf5761ad84	339	PANTHER	PTHR11556:SF2		8	337	0	T	2014-02-12
jgi|ChlNC64A_1|19601|e_gw1.3.230.1	e51b04f95e754421ccf3e4cf5761ad84	339	PANTHER	PTHR11556		8	337	0	T	2014-02-12	IPR000146	Fructose-1,6-bisphosphatase class 1/Sedoheputulose-1,7-bisphosphatase	GO:0005975|GO:0042132|GO:0042578	KEGG: 00010+3.1.3.11|KEGG: 00030+3.1.3.11|KEGG: 00051+3.1.3.11|KEGG: 00680+3.1.3.11|KEGG: 00710+3.1.3.11|MetaCyc: PWY-5484|Reactome: REACT_474|UniPathway: UPA00138
jgi|ChlNC64A_1|19601|e_gw1.3.230.1	e51b04f95e754421ccf3e4cf5761ad84	339	SUPERFAMILY	SSF56655		39	325	0	T	2014-02-12
jgi|ChlNC64A_1|19601|e_gw1.3.230.1	e51b04f95e754421ccf3e4cf5761ad84	339	ProSitePatterns	PS00124	Fructose-1-6-bisphosphatase active site.	265	277	-	T	2014-02-12	IPR020548	Fructose-1,6-bisphosphatase, active site	GO:0005975|GO:0042578	KEGG: 00010+3.1.3.11|KEGG: 00030+3.1.3.11|KEGG: 00051+3.1.3.11|KEGG: 00680+3.1.3.11|KEGG: 00710+3.1.3.11|MetaCyc: PWY-5484|Reactome: REACT_474
jgi|ChlNC64A_1|19601|e_gw1.3.230.1	e51b04f95e754421ccf3e4cf5761ad84	339	PRINTS	PR01958	Sedoheptulose-1,7-bisphosphatase family signature	166	184	7.79998e-54	T	2014-02-12	IPR023079	Sedoheptulose-1,7-bisphosphatase		KEGG: 00010+3.1.3.11|KEGG: 00030+3.1.3.11|KEGG: 00051+3.1.3.11|KEGG: 00680+3.1.3.11|KEGG: 00710+3.1.3.11|MetaCyc: PWY-5484|UniPathway: UPA00138
jgi|ChlNC64A_1|19601|e_gw1.3.230.1	e51b04f95e754421ccf3e4cf5761ad84	339	PRINTS	PR01958	Sedoheptulose-1,7-bisphosphatase family signature	93	108	7.79998e-54	T	2014-02-12	IPR023079	Sedoheptulose-1,7-bisphosphatase		KEGG: 00010+3.1.3.11|KEGG: 00030+3.1.3.11|KEGG: 00051+3.1.3.11|KEGG: 00680+3.1.3.11|KEGG: 00710+3.1.3.11|MetaCyc: PWY-5484|UniPathway: UPA00138
jgi|ChlNC64A_1|19601|e_gw1.3.230.1	e51b04f95e754421ccf3e4cf5761ad84	339	PRINTS	PR01958	Sedoheptulose-1,7-bisphosphatase family signature	298	322	7.79998e-54	T	2014-02-12	IPR023079	Sedoheptulose-1,7-bisphosphatase		KEGG: 00010+3.1.3.11|KEGG: 00030+3.1.3.11|KEGG: 00051+3.1.3.11|KEGG: 00680+3.1.3.11|KEGG: 00710+3.1.3.11|MetaCyc: PWY-5484|UniPathway: UPA00138
jgi|ChlNC64A_1|19601|e_gw1.3.230.1	e51b04f95e754421ccf3e4cf5761ad84	339	PRINTS	PR01958	Sedoheptulose-1,7-bisphosphatase family signature	234	254	7.79998e-54	T	2014-02-12	IPR023079	Sedoheptulose-1,7-bisphosphatase		KEGG: 00010+3.1.3.11|KEGG: 00030+3.1.3.11|KEGG: 00051+3.1.3.11|KEGG: 00680+3.1.3.11|KEGG: 00710+3.1.3.11|MetaCyc: PWY-5484|UniPathway: UPA00138
jgi|ChlNC64A_1|19601|e_gw1.3.230.1	e51b04f95e754421ccf3e4cf5761ad84	339	PRINTS	PR01958	Sedoheptulose-1,7-bisphosphatase family signature	109	129	7.79998e-54	T	2014-02-12	IPR023079	Sedoheptulose-1,7-bisphosphatase		KEGG: 00010+3.1.3.11|KEGG: 00030+3.1.3.11|KEGG: 00051+3.1.3.11|KEGG: 00680+3.1.3.11|KEGG: 00710+3.1.3.11|MetaCyc: PWY-5484|UniPathway: UPA00138
jgi|ChlNC64A_1|48978|fgenesh3_pm.C_scaffold_15000012	c3cab7b94c8c2fd6abdd3bdd6f64a67d	663	PANTHER	PTHR10169		13	652	0	T	2014-02-12
jgi|ChlNC64A_1|48978|fgenesh3_pm.C_scaffold_15000012	c3cab7b94c8c2fd6abdd3bdd6f64a67d	663	Gene3D	G3DSA:3.30.565.10		20	240	8.2e-77	T	2014-02-12	IPR003594	Histidine kinase-like ATPase, ATP-binding domain	GO:0005524
jgi|ChlNC64A_1|48978|fgenesh3_pm.C_scaffold_15000012	c3cab7b94c8c2fd6abdd3bdd6f64a67d	663	SUPERFAMILY	SSF54211		265	424	0	T	2014-02-12	IPR020568	Ribosomal protein S5 domain 2-type fold
jgi|ChlNC64A_1|48978|fgenesh3_pm.C_scaffold_15000012	c3cab7b94c8c2fd6abdd3bdd6f64a67d	663	Gene3D	G3DSA:3.30.230.10		264	424	2e-47	T	2014-02-12	IPR014721	Ribosomal protein S5 domain 2-type fold, subgroup
jgi|ChlNC64A_1|48978|fgenesh3_pm.C_scaffold_15000012	c3cab7b94c8c2fd6abdd3bdd6f64a67d	663	Pfam	PF02518	Histidine kinase-, DNA gyrase B-, and HSP90-like ATPase	47	191	7.2e-18	T	2014-02-12	IPR003594	Histidine kinase-like ATPase, ATP-binding domain	GO:0005524
jgi|ChlNC64A_1|48978|fgenesh3_pm.C_scaffold_15000012	c3cab7b94c8c2fd6abdd3bdd6f64a67d	663	SMART	SM00387	Histidine kinase-like ATPases	45	195	1.5e-27	T	2014-02-12	IPR003594	Histidine kinase-like ATPase, ATP-binding domain	GO:0005524
jgi|ChlNC64A_1|48978|fgenesh3_pm.C_scaffold_15000012	c3cab7b94c8c2fd6abdd3bdd6f64a67d	663	Gene3D	G3DSA:3.40.50.670		437	642	5.2e-80	T	2014-02-12	IPR013759	DNA topoisomerase, type IIA, central domain	GO:0003677|GO:0003918|GO:0005524|GO:0006265
jgi|ChlNC64A_1|48978|fgenesh3_pm.C_scaffold_15000012	c3cab7b94c8c2fd6abdd3bdd6f64a67d	663	ProSiteProfiles	PS50880	Toprim domain profile.	451	560	0	T	2014-02-12	IPR006171	Toprim domain
jgi|ChlNC64A_1|48978|fgenesh3_pm.C_scaffold_15000012	c3cab7b94c8c2fd6abdd3bdd6f64a67d	663	Pfam	PF00204	DNA gyrase B	265	423	6.7e-42	T	2014-02-12	IPR013506	DNA topoisomerase, type IIA, subunit B, domain 2	GO:0003677|GO:0003918|GO:0005524|GO:0006265
jgi|ChlNC64A_1|48978|fgenesh3_pm.C_scaffold_15000012	c3cab7b94c8c2fd6abdd3bdd6f64a67d	663	SUPERFAMILY	SSF55874		20	239	0	T	2014-02-12	IPR003594	Histidine kinase-like ATPase, ATP-binding domain	GO:0005524
jgi|ChlNC64A_1|48978|fgenesh3_pm.C_scaffold_15000012	c3cab7b94c8c2fd6abdd3bdd6f64a67d	663	Pfam	PF00986	DNA gyrase B subunit, carboxyl terminus	591	650	2.5e-26	T	2014-02-12	IPR002288	DNA gyrase B subunit, C-terminal	GO:0003677|GO:0003918|GO:0005524|GO:0006265
jgi|ChlNC64A_1|48978|fgenesh3_pm.C_scaffold_15000012	c3cab7b94c8c2fd6abdd3bdd6f64a67d	663	Pfam	PF01751	Toprim domain	452	556	9.7e-22	T	2014-02-12	IPR006171	Toprim domain
jgi|ChlNC64A_1|48978|fgenesh3_pm.C_scaffold_15000012	c3cab7b94c8c2fd6abdd3bdd6f64a67d	663	SUPERFAMILY	SSF56719		427	654	0	T	2014-02-12	IPR013760	DNA topoisomerase, type IIA-like domain	GO:0003918|GO:0005524
jgi|ChlNC64A_1|48978|fgenesh3_pm.C_scaffold_15000012	c3cab7b94c8c2fd6abdd3bdd6f64a67d	663	PRINTS	PR01159	DNA gyrase subunit B signature	614	626	2.80001e-39	T	2014-02-12	IPR000565	DNA topoisomerase, type IIA, subunit B	GO:0003677|GO:0003918|GO:0005524|GO:0006265
jgi|ChlNC64A_1|48978|fgenesh3_pm.C_scaffold_15000012	c3cab7b94c8c2fd6abdd3bdd6f64a67d	663	PRINTS	PR01159	DNA gyrase subunit B signature	20	30	2.80001e-39	T	2014-02-12	IPR000565	DNA topoisomerase, type IIA, subunit B	GO:0003677|GO:0003918|GO:0005524|GO:0006265
jgi|ChlNC64A_1|48978|fgenesh3_pm.C_scaffold_15000012	c3cab7b94c8c2fd6abdd3bdd6f64a67d	663	PRINTS	PR01159	DNA gyrase subunit B signature	214	229	2.80001e-39	T	2014-02-12	IPR000565	DNA topoisomerase, type IIA, subunit B	GO:0003677|GO:0003918|GO:0005524|GO:0006265
jgi|ChlNC64A_1|48978|fgenesh3_pm.C_scaffold_15000012	c3cab7b94c8c2fd6abdd3bdd6f64a67d	663	PRINTS	PR01159	DNA gyrase subunit B signature	630	646	2.80001e-39	T	2014-02-12	IPR000565	DNA topoisomerase, type IIA, subunit B	GO:0003677|GO:0003918|GO:0005524|GO:0006265
jgi|ChlNC64A_1|48978|fgenesh3_pm.C_scaffold_15000012	c3cab7b94c8c2fd6abdd3bdd6f64a67d	663	PRINTS	PR01159	DNA gyrase subunit B signature	499	508	2.80001e-39	T	2014-02-12	IPR000565	DNA topoisomerase, type IIA, subunit B	GO:0003677|GO:0003918|GO:0005524|GO:0006265
jgi|ChlNC64A_1|48978|fgenesh3_pm.C_scaffold_15000012	c3cab7b94c8c2fd6abdd3bdd6f64a67d	663	PRINTS	PR01159	DNA gyrase subunit B signature	345	361	2.80001e-39	T	2014-02-12	IPR000565	DNA topoisomerase, type IIA, subunit B	GO:0003677|GO:0003918|GO:0005524|GO:0006265
jgi|ChlNC64A_1|48978|fgenesh3_pm.C_scaffold_15000012	c3cab7b94c8c2fd6abdd3bdd6f64a67d	663	PRINTS	PR01159	DNA gyrase subunit B signature	407	427	2.80001e-39	T	2014-02-12	IPR000565	DNA topoisomerase, type IIA, subunit B	GO:0003677|GO:0003918|GO:0005524|GO:0006265
jgi|ChlNC64A_1|48978|fgenesh3_pm.C_scaffold_15000012	c3cab7b94c8c2fd6abdd3bdd6f64a67d	663	PRINTS	PR00418	DNA topoisomerase II family signature	453	467	1.19999e-65	T	2014-02-12	IPR001241	DNA topoisomerase, type IIA	GO:0003677|GO:0003918|GO:0005524|GO:0006265
jgi|ChlNC64A_1|48978|fgenesh3_pm.C_scaffold_15000012	c3cab7b94c8c2fd6abdd3bdd6f64a67d	663	PRINTS	PR00418	DNA topoisomerase II family signature	514	530	1.19999e-65	T	2014-02-12	IPR001241	DNA topoisomerase, type IIA	GO:0003677|GO:0003918|GO:0005524|GO:0006265
jgi|ChlNC64A_1|48978|fgenesh3_pm.C_scaffold_15000012	c3cab7b94c8c2fd6abdd3bdd6f64a67d	663	PRINTS	PR00418	DNA topoisomerase II family signature	49	64	1.19999e-65	T	2014-02-12	IPR001241	DNA topoisomerase, type IIA	GO:0003677|GO:0003918|GO:0005524|GO:0006265
jgi|ChlNC64A_1|48978|fgenesh3_pm.C_scaffold_15000012	c3cab7b94c8c2fd6abdd3bdd6f64a67d	663	PRINTS	PR00418	DNA topoisomerase II family signature	85	98	1.19999e-65	T	2014-02-12	IPR001241	DNA topoisomerase, type IIA	GO:0003677|GO:0003918|GO:0005524|GO:0006265
jgi|ChlNC64A_1|48978|fgenesh3_pm.C_scaffold_15000012	c3cab7b94c8c2fd6abdd3bdd6f64a67d	663	PRINTS	PR00418	DNA topoisomerase II family signature	130	144	1.19999e-65	T	2014-02-12	IPR001241	DNA topoisomerase, type IIA	GO:0003677|GO:0003918|GO:0005524|GO:0006265
jgi|ChlNC64A_1|48978|fgenesh3_pm.C_scaffold_15000012	c3cab7b94c8c2fd6abdd3bdd6f64a67d	663	PRINTS	PR00418	DNA topoisomerase II family signature	301	314	1.19999e-65	T	2014-02-12	IPR001241	DNA topoisomerase, type IIA	GO:0003677|GO:0003918|GO:0005524|GO:0006265
jgi|ChlNC64A_1|48978|fgenesh3_pm.C_scaffold_15000012	c3cab7b94c8c2fd6abdd3bdd6f64a67d	663	PRINTS	PR00418	DNA topoisomerase II family signature	552	564	1.19999e-65	T	2014-02-12	IPR001241	DNA topoisomerase, type IIA	GO:0003677|GO:0003918|GO:0005524|GO:0006265
jgi|ChlNC64A_1|48978|fgenesh3_pm.C_scaffold_15000012	c3cab7b94c8c2fd6abdd3bdd6f64a67d	663	PRINTS	PR00418	DNA topoisomerase II family signature	593	609	1.19999e-65	T	2014-02-12	IPR001241	DNA topoisomerase, type IIA	GO:0003677|GO:0003918|GO:0005524|GO:0006265
jgi|ChlNC64A_1|48978|fgenesh3_pm.C_scaffold_15000012	c3cab7b94c8c2fd6abdd3bdd6f64a67d	663	PRINTS	PR00418	DNA topoisomerase II family signature	532	549	1.19999e-65	T	2014-02-12	IPR001241	DNA topoisomerase, type IIA	GO:0003677|GO:0003918|GO:0005524|GO:0006265
jgi|ChlNC64A_1|48978|fgenesh3_pm.C_scaffold_15000012	c3cab7b94c8c2fd6abdd3bdd6f64a67d	663	SMART	SM00433	TopoisomeraseII	49	654	4.3e-248	T	2014-02-12	IPR001241	DNA topoisomerase, type IIA	GO:0003677|GO:0003918|GO:0005524|GO:0006265
jgi|ChlNC64A_1|48978|fgenesh3_pm.C_scaffold_15000012	c3cab7b94c8c2fd6abdd3bdd6f64a67d	663	ProSitePatterns	PS00177	DNA topoisomerase II signature.	455	463	-	T	2014-02-12	IPR018522	DNA topoisomerase, type IIA, conserved site	GO:0003677|GO:0003918|GO:0005524|GO:0006265
jgi|ChlNC64A_1|13078|gw1.53.1.1	8ddb83c1c7db355342424fd6b4255848	82	SUPERFAMILY	SSF54719		2	80	0	T	2014-02-12	IPR019832	Manganese/iron superoxide dismutase, C-terminal	GO:0004784|GO:0006801|GO:0046872|GO:0055114	MetaCyc: PWY-6854
jgi|ChlNC64A_1|13078|gw1.53.1.1	8ddb83c1c7db355342424fd6b4255848	82	PANTHER	PTHR11404:SF5		2	80	0	T	2014-02-12
jgi|ChlNC64A_1|13078|gw1.53.1.1	8ddb83c1c7db355342424fd6b4255848	82	PRINTS	PR01703	Manganese superoxide dismutase signature	1	9	8.1e-06	T	2014-02-12	IPR001189	Manganese/iron superoxide dismutase	GO:0004784|GO:0006801|GO:0046872|GO:0055114	MetaCyc: PWY-6854
jgi|ChlNC64A_1|13078|gw1.53.1.1	8ddb83c1c7db355342424fd6b4255848	82	PRINTS	PR01703	Manganese superoxide dismutase signature	40	52	8.1e-06	T	2014-02-12	IPR001189	Manganese/iron superoxide dismutase	GO:0004784|GO:0006801|GO:0046872|GO:0055114	MetaCyc: PWY-6854
jgi|ChlNC64A_1|13078|gw1.53.1.1	8ddb83c1c7db355342424fd6b4255848	82	ProSitePatterns	PS00088	Manganese and iron superoxide dismutases signature.	42	49	-	T	2014-02-12	IPR019833	Manganese/iron superoxide dismutase, binding site	GO:0004784|GO:0006801|GO:0046872|GO:0055114	MetaCyc: PWY-6854
jgi|ChlNC64A_1|13078|gw1.53.1.1	8ddb83c1c7db355342424fd6b4255848	82	PANTHER	PTHR11404		2	80	0	T	2014-02-12	IPR001189	Manganese/iron superoxide dismutase	GO:0004784|GO:0006801|GO:0046872|GO:0055114	MetaCyc: PWY-6854
jgi|ChlNC64A_1|13078|gw1.53.1.1	8ddb83c1c7db355342424fd6b4255848	82	Pfam	PF02777	Iron/manganese superoxide dismutases, C-terminal domain	2	76	2.8e-30	T	2014-02-12	IPR019832	Manganese/iron superoxide dismutase, C-terminal	GO:0004784|GO:0006801|GO:0046872|GO:0055114	MetaCyc: PWY-6854
jgi|ChlNC64A_1|18068|e_gw1.1.681.1	40aa428db758fb644323a81c04d69e09	325	ProSitePatterns	PS00639	Eukaryotic thiol (cysteine) proteases histidine active site.	238	248	-	T	2014-02-12	IPR025660	Cysteine peptidase, histidine active site
jgi|ChlNC64A_1|18068|e_gw1.1.681.1	40aa428db758fb644323a81c04d69e09	325	Gene3D	G3DSA:3.90.70.10		6	296	8.6e-73	T	2014-02-12
jgi|ChlNC64A_1|18068|e_gw1.1.681.1	40aa428db758fb644323a81c04d69e09	325	Pfam	PF08246	Cathepsin propeptide inhibitor domain (I29)	7	38	3.3e-05	T	2014-02-12	IPR013201	Proteinase inhibitor I29, cathepsin propeptide
jgi|ChlNC64A_1|18068|e_gw1.1.681.1	40aa428db758fb644323a81c04d69e09	325	ProSitePatterns	PS00640	Eukaryotic thiol (cysteine) proteases asparagine active site.	257	276	-	T	2014-02-12	IPR025661	Cysteine peptidase, asparagine active site
jgi|ChlNC64A_1|18068|e_gw1.1.681.1	40aa428db758fb644323a81c04d69e09	325	PANTHER	PTHR12411:SF44		6	303	0	T	2014-02-12
jgi|ChlNC64A_1|18068|e_gw1.1.681.1	40aa428db758fb644323a81c04d69e09	325	PANTHER	PTHR12411		6	303	0	T	2014-02-12	IPR013128	Peptidase C1A, papain	GO:0008234
jgi|ChlNC64A_1|18068|e_gw1.1.681.1	40aa428db758fb644323a81c04d69e09	325	Pfam	PF00112	Papain family cysteine protease	69	290	3.6e-54	T	2014-02-12	IPR000668	Peptidase C1A, papain C-terminal	GO:0006508|GO:0008234
jgi|ChlNC64A_1|18068|e_gw1.1.681.1	40aa428db758fb644323a81c04d69e09	325	SUPERFAMILY	SSF54001		7	280	0	T	2014-02-12
jgi|ChlNC64A_1|18068|e_gw1.1.681.1	40aa428db758fb644323a81c04d69e09	325	SMART	SM00645	Papain family cysteine protease	68	297	7.40001e-62	T	2014-02-12	IPR000668	Peptidase C1A, papain C-terminal	GO:0006508|GO:0008234
jgi|ChlNC64A_1|142415|IGS.gm_4_00556	4d8cdb0e2166d4f25bdac9e25631f863	163	Gene3D	G3DSA:3.40.50.150		24	145	9.7e-33	T	2014-02-12
jgi|ChlNC64A_1|142415|IGS.gm_4_00556	4d8cdb0e2166d4f25bdac9e25631f863	163	ProSiteProfiles	PS51678	SAM-dependent methyltransferase PRMT-type domain profile.	25	163	0	T	2014-02-12	IPR025799	Protein arginine N-methyltransferase	GO:0006479|GO:0008168	KEGG: 00130+2.1.1.-|KEGG: 00253+2.1.1.-|KEGG: 00270+2.1.1.-|KEGG: 00340+2.1.1.-|KEGG: 00350+2.1.1.-|KEGG: 00360+2.1.1.-|KEGG: 00380+2.1.1.-|KEGG: 00450+2.1.1.-|KEGG: 00522+2.1.1.-|KEGG: 00624+2.1.1.-|KEGG: 00627+2.1.1.-|KEGG: 00860+2.1.1.-|KEGG: 00940+2.1.1.-|KEGG: 00941+2.1.1.-|KEGG: 00942+2.1.1.-|KEGG: 00945+2.1.1.-|KEGG: 00950+2.1.1.-|KEGG: 00981+2.1.1.-
jgi|ChlNC64A_1|142415|IGS.gm_4_00556	4d8cdb0e2166d4f25bdac9e25631f863	163	SUPERFAMILY	SSF53335		35	146	0	T	2014-02-12
jgi|ChlNC64A_1|142415|IGS.gm_4_00556	4d8cdb0e2166d4f25bdac9e25631f863	163	PANTHER	PTHR11006:SF38		21	141	0	T	2014-02-12
jgi|ChlNC64A_1|142415|IGS.gm_4_00556	4d8cdb0e2166d4f25bdac9e25631f863	163	PANTHER	PTHR11006		21	141	0	T	2014-02-12	IPR025799	Protein arginine N-methyltransferase	GO:0006479|GO:0008168	KEGG: 00130+2.1.1.-|KEGG: 00253+2.1.1.-|KEGG: 00270+2.1.1.-|KEGG: 00340+2.1.1.-|KEGG: 00350+2.1.1.-|KEGG: 00360+2.1.1.-|KEGG: 00380+2.1.1.-|KEGG: 00450+2.1.1.-|KEGG: 00522+2.1.1.-|KEGG: 00624+2.1.1.-|KEGG: 00627+2.1.1.-|KEGG: 00860+2.1.1.-|KEGG: 00940+2.1.1.-|KEGG: 00941+2.1.1.-|KEGG: 00942+2.1.1.-|KEGG: 00945+2.1.1.-|KEGG: 00950+2.1.1.-|KEGG: 00981+2.1.1.-
jgi|ChlNC64A_1|142415|IGS.gm_4_00556	4d8cdb0e2166d4f25bdac9e25631f863	163	Pfam	PF06325	Ribosomal protein L11 methyltransferase (PrmA)	66	141	2.1e-11	T	2014-02-12	IPR010456	Ribosomal L11 methyltransferase, PrmA	GO:0005737|GO:0006479|GO:0008276	KEGG: 00130+2.1.1.-|KEGG: 00253+2.1.1.-|KEGG: 00270+2.1.1.-|KEGG: 00340+2.1.1.-|KEGG: 00350+2.1.1.-|KEGG: 00360+2.1.1.-|KEGG: 00380+2.1.1.-|KEGG: 00450+2.1.1.-|KEGG: 00522+2.1.1.-|KEGG: 00624+2.1.1.-|KEGG: 00627+2.1.1.-|KEGG: 00860+2.1.1.-|KEGG: 00940+2.1.1.-|KEGG: 00941+2.1.1.-|KEGG: 00942+2.1.1.-|KEGG: 00945+2.1.1.-|KEGG: 00950+2.1.1.-|KEGG: 00981+2.1.1.-
jgi|ChlNC64A_1|34342|estExt_Genewise1Plus.C_40135	7a602e2605a826114f9e7c15754fdebe	606	Gene3D	G3DSA:2.40.10.10		60	153	1.3e-12	T	2014-02-12
jgi|ChlNC64A_1|34342|estExt_Genewise1Plus.C_40135	7a602e2605a826114f9e7c15754fdebe	606	Gene3D	G3DSA:2.40.10.10		169	278	5.9e-24	T	2014-02-12
jgi|ChlNC64A_1|34342|estExt_Genewise1Plus.C_40135	7a602e2605a826114f9e7c15754fdebe	606	Gene3D	G3DSA:2.30.42.10		299	378	4.9e-11	T	2014-02-12
jgi|ChlNC64A_1|34342|estExt_Genewise1Plus.C_40135	7a602e2605a826114f9e7c15754fdebe	606	PANTHER	PTHR22939		61	534	0	T	2014-02-12
jgi|ChlNC64A_1|34342|estExt_Genewise1Plus.C_40135	7a602e2605a826114f9e7c15754fdebe	606	Pfam	PF13365	Trypsin-like peptidase domain	94	235	2.2e-15	T	2014-02-12
jgi|ChlNC64A_1|34342|estExt_Genewise1Plus.C_40135	7a602e2605a826114f9e7c15754fdebe	606	Pfam	PF13180	PDZ domain	274	376	1.5e-08	T	2014-02-12	IPR001478	PDZ domain	GO:0005515
jgi|ChlNC64A_1|34342|estExt_Genewise1Plus.C_40135	7a602e2605a826114f9e7c15754fdebe	606	SUPERFAMILY	SSF50156		299	385	0	T	2014-02-12	IPR001478	PDZ domain	GO:0005515
jgi|ChlNC64A_1|34342|estExt_Genewise1Plus.C_40135	7a602e2605a826114f9e7c15754fdebe	606	PANTHER	PTHR22939:SF1		61	534	0	T	2014-02-12	IPR015724	Serine endopeptidase DegP2
jgi|ChlNC64A_1|34342|estExt_Genewise1Plus.C_40135	7a602e2605a826114f9e7c15754fdebe	606	PRINTS	PR00834	HtrA/DegQ protease family signature	315	327	2.2e-12	T	2014-02-12	IPR001940	Peptidase S1C	GO:0004252|GO:0006508
jgi|ChlNC64A_1|34342|estExt_Genewise1Plus.C_40135	7a602e2605a826114f9e7c15754fdebe	606	PRINTS	PR00834	HtrA/DegQ protease family signature	105	117	2.2e-12	T	2014-02-12	IPR001940	Peptidase S1C	GO:0004252|GO:0006508
jgi|ChlNC64A_1|34342|estExt_Genewise1Plus.C_40135	7a602e2605a826114f9e7c15754fdebe	606	PRINTS	PR00834	HtrA/DegQ protease family signature	206	223	2.2e-12	T	2014-02-12	IPR001940	Peptidase S1C	GO:0004252|GO:0006508
jgi|ChlNC64A_1|34342|estExt_Genewise1Plus.C_40135	7a602e2605a826114f9e7c15754fdebe	606	PRINTS	PR00834	HtrA/DegQ protease family signature	127	147	2.2e-12	T	2014-02-12	IPR001940	Peptidase S1C	GO:0004252|GO:0006508
jgi|ChlNC64A_1|34342|estExt_Genewise1Plus.C_40135	7a602e2605a826114f9e7c15754fdebe	606	PRINTS	PR00834	HtrA/DegQ protease family signature	228	245	2.2e-12	T	2014-02-12	IPR001940	Peptidase S1C	GO:0004252|GO:0006508
jgi|ChlNC64A_1|34342|estExt_Genewise1Plus.C_40135	7a602e2605a826114f9e7c15754fdebe	606	SUPERFAMILY	SSF50494		60	268	0	T	2014-02-12	IPR009003	Trypsin-like cysteine/serine peptidase domain	GO:0003824
jgi|ChlNC64A_1|143823|IGS.gm_6_00397	707f9a5a28ac54d3381ef380c476b654	490	Gene3D	G3DSA:2.40.50.170		261	290	6.8e-09	T	2014-02-12
jgi|ChlNC64A_1|143823|IGS.gm_6_00397	707f9a5a28ac54d3381ef380c476b654	490	SMART	SM00848	Cathepsin propeptide inhibitor domain (I29)	57	115	0.00016	T	2014-02-12	IPR013201	Proteinase inhibitor I29, cathepsin propeptide
jgi|ChlNC64A_1|143823|IGS.gm_6_00397	707f9a5a28ac54d3381ef380c476b654	490	Coils	Coil		35	56	-	T	2014-02-12
jgi|ChlNC64A_1|143823|IGS.gm_6_00397	707f9a5a28ac54d3381ef380c476b654	490	Pfam	PF00112	Papain family cysteine protease	148	246	8.4e-21	T	2014-02-12	IPR000668	Peptidase C1A, papain C-terminal	GO:0006508|GO:0008234
jgi|ChlNC64A_1|143823|IGS.gm_6_00397	707f9a5a28ac54d3381ef380c476b654	490	Pfam	PF00112	Papain family cysteine protease	247	291	2.2e-06	T	2014-02-12	IPR000668	Peptidase C1A, papain C-terminal	GO:0006508|GO:0008234
jgi|ChlNC64A_1|143823|IGS.gm_6_00397	707f9a5a28ac54d3381ef380c476b654	490	PANTHER	PTHR12411		54	247	0	T	2014-02-12	IPR013128	Peptidase C1A, papain	GO:0008234
jgi|ChlNC64A_1|143823|IGS.gm_6_00397	707f9a5a28ac54d3381ef380c476b654	490	Pfam	PF08246	Cathepsin propeptide inhibitor domain (I29)	57	115	2.5e-06	T	2014-02-12	IPR013201	Proteinase inhibitor I29, cathepsin propeptide
jgi|ChlNC64A_1|143823|IGS.gm_6_00397	707f9a5a28ac54d3381ef380c476b654	490	Gene3D	G3DSA:3.90.70.10		25	246	9.1e-35	T	2014-02-12
jgi|ChlNC64A_1|143823|IGS.gm_6_00397	707f9a5a28ac54d3381ef380c476b654	490	SUPERFAMILY	SSF54001		52	285	0	T	2014-02-12
jgi|ChlNC64A_1|143823|IGS.gm_6_00397	707f9a5a28ac54d3381ef380c476b654	490	ProSitePatterns	PS00139	Eukaryotic thiol (cysteine) proteases cysteine active site.	165	176	-	T	2014-02-12	IPR000169	Cysteine peptidase, cysteine active site
jgi|ChlNC64A_1|20890|e_gw1.5.685.1	b90af42e4e9e2192ac99cb563fc72e75	106	SUPERFAMILY	SSF89360		2	101	0	T	2014-02-12	IPR000361	FeS cluster biogenesis
jgi|ChlNC64A_1|20890|e_gw1.5.685.1	b90af42e4e9e2192ac99cb563fc72e75	106	PANTHER	PTHR10072		1	105	0	T	2014-02-12
jgi|ChlNC64A_1|20890|e_gw1.5.685.1	b90af42e4e9e2192ac99cb563fc72e75	106	PANTHER	PTHR10072:SF31		1	105	0	T	2014-02-12
jgi|ChlNC64A_1|20890|e_gw1.5.685.1	b90af42e4e9e2192ac99cb563fc72e75	106	TIGRFAM	TIGR00049	TIGR00049: iron-sulfur cluster assembly accessory protein	3	105	2.6e-28	T	2014-02-12	IPR016092	FeS cluster insertion protein	GO:0005198|GO:0016226|GO:0051536
jgi|ChlNC64A_1|20890|e_gw1.5.685.1	b90af42e4e9e2192ac99cb563fc72e75	106	Pfam	PF01521	Iron-sulphur cluster biosynthesis	3	105	1.7e-16	T	2014-02-12	IPR000361	FeS cluster biogenesis
jgi|ChlNC64A_1|20890|e_gw1.5.685.1	b90af42e4e9e2192ac99cb563fc72e75	106	Gene3D	G3DSA:2.60.300.12		2	98	3.9e-27	T	2014-02-12	IPR000361	FeS cluster biogenesis
jgi|ChlNC64A_1|133216|IGS.gm_1_00352	01d1b2aa9f22e1e34d0de9ace2a9bd43	719	ProSitePatterns	PS00139	Eukaryotic thiol (cysteine) proteases cysteine active site.	381	392	-	T	2014-02-12	IPR000169	Cysteine peptidase, cysteine active site
jgi|ChlNC64A_1|133216|IGS.gm_1_00352	01d1b2aa9f22e1e34d0de9ace2a9bd43	719	PANTHER	PTHR12411		310	591	0	T	2014-02-12	IPR013128	Peptidase C1A, papain	GO:0008234
jgi|ChlNC64A_1|133216|IGS.gm_1_00352	01d1b2aa9f22e1e34d0de9ace2a9bd43	719	Gene3D	G3DSA:3.90.70.10		258	591	8.1e-64	T	2014-02-12
jgi|ChlNC64A_1|133216|IGS.gm_1_00352	01d1b2aa9f22e1e34d0de9ace2a9bd43	719	PRINTS	PR00705	Papain cysteine protease (C1) family signature	552	558	5.5e-06	T	2014-02-12	IPR000668	Peptidase C1A, papain C-terminal	GO:0006508|GO:0008234
jgi|ChlNC64A_1|133216|IGS.gm_1_00352	01d1b2aa9f22e1e34d0de9ace2a9bd43	719	PRINTS	PR00705	Papain cysteine protease (C1) family signature	535	545	5.5e-06	T	2014-02-12	IPR000668	Peptidase C1A, papain C-terminal	GO:0006508|GO:0008234
jgi|ChlNC64A_1|133216|IGS.gm_1_00352	01d1b2aa9f22e1e34d0de9ace2a9bd43	719	PRINTS	PR00705	Papain cysteine protease (C1) family signature	381	396	5.5e-06	T	2014-02-12	IPR000668	Peptidase C1A, papain C-terminal	GO:0006508|GO:0008234
jgi|ChlNC64A_1|133216|IGS.gm_1_00352	01d1b2aa9f22e1e34d0de9ace2a9bd43	719	SUPERFAMILY	SSF54001		263	579	0	T	2014-02-12
jgi|ChlNC64A_1|133216|IGS.gm_1_00352	01d1b2aa9f22e1e34d0de9ace2a9bd43	719	SMART	SM00645	Papain family cysteine protease	363	593	1.3e-53	T	2014-02-12	IPR000668	Peptidase C1A, papain C-terminal	GO:0006508|GO:0008234
jgi|ChlNC64A_1|133216|IGS.gm_1_00352	01d1b2aa9f22e1e34d0de9ace2a9bd43	719	Pfam	PF00112	Papain family cysteine protease	363	590	1.9e-46	T	2014-02-12	IPR000668	Peptidase C1A, papain C-terminal	GO:0006508|GO:0008234
jgi|ChlNC64A_1|35680|estExt_Genewise1Plus.C_120014	a944fa246b4c1243917f4f85013ef992	242	PANTHER	PTHR13793		30	223	0	T	2014-02-12
jgi|ChlNC64A_1|35680|estExt_Genewise1Plus.C_120014	a944fa246b4c1243917f4f85013ef992	242	Pfam	PF13831	PHD-finger	55	90	1.2e-10	T	2014-02-12
jgi|ChlNC64A_1|35680|estExt_Genewise1Plus.C_120014	a944fa246b4c1243917f4f85013ef992	242	ProSiteProfiles	PS50016	Zinc finger PHD-type profile.	40	92	0	T	2014-02-12	IPR019787	Zinc finger, PHD-finger	GO:0005515
jgi|ChlNC64A_1|35680|estExt_Genewise1Plus.C_120014	a944fa246b4c1243917f4f85013ef992	242	ProSitePatterns	PS01359	Zinc finger PHD-type signature.	43	89	-	T	2014-02-12	IPR019786	Zinc finger, PHD-type, conserved site
jgi|ChlNC64A_1|35680|estExt_Genewise1Plus.C_120014	a944fa246b4c1243917f4f85013ef992	242	Gene3D	G3DSA:3.30.40.10		38	92	3.4e-12	T	2014-02-12	IPR013083	Zinc finger, RING/FYVE/PHD-type
jgi|ChlNC64A_1|35680|estExt_Genewise1Plus.C_120014	a944fa246b4c1243917f4f85013ef992	242	Pfam	PF13771	PHD-like zinc-binding domain	131	217	3e-18	T	2014-02-12
jgi|ChlNC64A_1|35680|estExt_Genewise1Plus.C_120014	a944fa246b4c1243917f4f85013ef992	242	SMART	SM00249	PHD zinc finger	165	217	5.1e-07	T	2014-02-12	IPR001965	Zinc finger, PHD-type	GO:0005515|GO:0008270
jgi|ChlNC64A_1|35680|estExt_Genewise1Plus.C_120014	a944fa246b4c1243917f4f85013ef992	242	SMART	SM00249	PHD zinc finger	42	90	1.1e-11	T	2014-02-12	IPR001965	Zinc finger, PHD-type	GO:0005515|GO:0008270
jgi|ChlNC64A_1|35680|estExt_Genewise1Plus.C_120014	a944fa246b4c1243917f4f85013ef992	242	SUPERFAMILY	SSF57903		30	105	0	T	2014-02-12	IPR011011	Zinc finger, FYVE/PHD-type
jgi|ChlNC64A_1|59670|estExt_fgenesh3_kg.C_100001	56fb95977ca7130bc31643b459ba403f	186	PANTHER	PTHR10173:SF6		25	169	0	T	2014-02-12
jgi|ChlNC64A_1|59670|estExt_fgenesh3_kg.C_100001	56fb95977ca7130bc31643b459ba403f	186	Gene3D	G3DSA:3.30.1060.10		18	168	2e-62	T	2014-02-12	IPR002569	Peptide methionine sulphoxide reductase MsrA	GO:0008113|GO:0055114
jgi|ChlNC64A_1|59670|estExt_fgenesh3_kg.C_100001	56fb95977ca7130bc31643b459ba403f	186	SUPERFAMILY	SSF55068		18	168	0	T	2014-02-12	IPR002569	Peptide methionine sulphoxide reductase MsrA	GO:0008113|GO:0055114
jgi|ChlNC64A_1|59670|estExt_fgenesh3_kg.C_100001	56fb95977ca7130bc31643b459ba403f	186	Hamap	MF_01401	Peptide methionine sulfoxide reductase MsrA [msrA].	24	176	0	T	2014-02-12	IPR002569	Peptide methionine sulphoxide reductase MsrA	GO:0008113|GO:0055114
jgi|ChlNC64A_1|59670|estExt_fgenesh3_kg.C_100001	56fb95977ca7130bc31643b459ba403f	186	TIGRFAM	TIGR00401	msrA: peptide-methionine (S)-S-oxide reductase	26	165	1.6e-52	T	2014-02-12	IPR002569	Peptide methionine sulphoxide reductase MsrA	GO:0008113|GO:0055114
jgi|ChlNC64A_1|59670|estExt_fgenesh3_kg.C_100001	56fb95977ca7130bc31643b459ba403f	186	Pfam	PF01625	Peptide methionine sulfoxide reductase	27	166	2e-53	T	2014-02-12	IPR002569	Peptide methionine sulphoxide reductase MsrA	GO:0008113|GO:0055114
jgi|ChlNC64A_1|59670|estExt_fgenesh3_kg.C_100001	56fb95977ca7130bc31643b459ba403f	186	PANTHER	PTHR10173		25	169	0	T	2014-02-12	IPR028427	Peptide methionine sulfoxide reductase	GO:0006979|GO:0016671|GO:0030091
jgi|ChlNC64A_1|21343|e_gw1.5.302.1	5800fecb75980c041dd0ea069f4e2157	238	PANTHER	PTHR12801		42	211	0	T	2014-02-12
jgi|ChlNC64A_1|21343|e_gw1.5.302.1	5800fecb75980c041dd0ea069f4e2157	238	Gene3D	G3DSA:3.30.420.10		42	217	1.6e-56	T	2014-02-12
jgi|ChlNC64A_1|21343|e_gw1.5.302.1	5800fecb75980c041dd0ea069f4e2157	238	SMART	SM00479		44	207	2.2e-41	T	2014-02-12	IPR006055	Exonuclease	GO:0004527
jgi|ChlNC64A_1|21343|e_gw1.5.302.1	5800fecb75980c041dd0ea069f4e2157	238	Pfam	PF00929	Exonuclease	46	198	1.2e-20	T	2014-02-12	IPR013520	Exonuclease, RNase T/DNA polymerase III
jgi|ChlNC64A_1|21343|e_gw1.5.302.1	5800fecb75980c041dd0ea069f4e2157	238	SUPERFAMILY	SSF53098		45	204	0	T	2014-02-12	IPR012337	Ribonuclease H-like domain	GO:0003676
jgi|ChlNC64A_1|48517|fgenesh3_pm.C_scaffold_3000017	d6761ee94413776a81f736d19d4d7538	210	Pfam	PF00081	Iron/manganese superoxide dismutases, alpha-hairpin domain	3	86	5.8e-24	T	2014-02-12	IPR019831	Manganese/iron superoxide dismutase, N-terminal	GO:0004784|GO:0006801|GO:0046872|GO:0055114	MetaCyc: PWY-6854
jgi|ChlNC64A_1|48517|fgenesh3_pm.C_scaffold_3000017	d6761ee94413776a81f736d19d4d7538	210	PRINTS	PR01703	Manganese superoxide dismutase signature	166	178	1.7e-23	T	2014-02-12	IPR001189	Manganese/iron superoxide dismutase	GO:0004784|GO:0006801|GO:0046872|GO:0055114	MetaCyc: PWY-6854
jgi|ChlNC64A_1|48517|fgenesh3_pm.C_scaffold_3000017	d6761ee94413776a81f736d19d4d7538	210	PRINTS	PR01703	Manganese superoxide dismutase signature	124	132	1.7e-23	T	2014-02-12	IPR001189	Manganese/iron superoxide dismutase	GO:0004784|GO:0006801|GO:0046872|GO:0055114	MetaCyc: PWY-6854
jgi|ChlNC64A_1|48517|fgenesh3_pm.C_scaffold_3000017	d6761ee94413776a81f736d19d4d7538	210	PRINTS	PR01703	Manganese superoxide dismutase signature	70	83	1.7e-23	T	2014-02-12	IPR001189	Manganese/iron superoxide dismutase	GO:0004784|GO:0006801|GO:0046872|GO:0055114	MetaCyc: PWY-6854
jgi|ChlNC64A_1|48517|fgenesh3_pm.C_scaffold_3000017	d6761ee94413776a81f736d19d4d7538	210	PRINTS	PR01703	Manganese superoxide dismutase signature	27	40	1.7e-23	T	2014-02-12	IPR001189	Manganese/iron superoxide dismutase	GO:0004784|GO:0006801|GO:0046872|GO:0055114	MetaCyc: PWY-6854
jgi|ChlNC64A_1|48517|fgenesh3_pm.C_scaffold_3000017	d6761ee94413776a81f736d19d4d7538	210	PRINTS	PR01703	Manganese superoxide dismutase signature	6	17	1.7e-23	T	2014-02-12	IPR001189	Manganese/iron superoxide dismutase	GO:0004784|GO:0006801|GO:0046872|GO:0055114	MetaCyc: PWY-6854
jgi|ChlNC64A_1|48517|fgenesh3_pm.C_scaffold_3000017	d6761ee94413776a81f736d19d4d7538	210	SUPERFAMILY	SSF46609		1	86	0	T	2014-02-12	IPR019831	Manganese/iron superoxide dismutase, N-terminal	GO:0004784|GO:0006801|GO:0046872|GO:0055114	MetaCyc: PWY-6854
jgi|ChlNC64A_1|48517|fgenesh3_pm.C_scaffold_3000017	d6761ee94413776a81f736d19d4d7538	210	PANTHER	PTHR11404:SF9		1	206	0	T	2014-02-12
jgi|ChlNC64A_1|48517|fgenesh3_pm.C_scaffold_3000017	d6761ee94413776a81f736d19d4d7538	210	Pfam	PF02777	Iron/manganese superoxide dismutases, C-terminal domain	94	202	7.9e-41	T	2014-02-12	IPR019832	Manganese/iron superoxide dismutase, C-terminal	GO:0004784|GO:0006801|GO:0046872|GO:0055114	MetaCyc: PWY-6854
jgi|ChlNC64A_1|48517|fgenesh3_pm.C_scaffold_3000017	d6761ee94413776a81f736d19d4d7538	210	PANTHER	PTHR11404		1	206	0	T	2014-02-12	IPR001189	Manganese/iron superoxide dismutase	GO:0004784|GO:0006801|GO:0046872|GO:0055114	MetaCyc: PWY-6854
jgi|ChlNC64A_1|48517|fgenesh3_pm.C_scaffold_3000017	d6761ee94413776a81f736d19d4d7538	210	ProSitePatterns	PS00088	Manganese and iron superoxide dismutases signature.	168	175	-	T	2014-02-12	IPR019833	Manganese/iron superoxide dismutase, binding site	GO:0004784|GO:0006801|GO:0046872|GO:0055114	MetaCyc: PWY-6854
jgi|ChlNC64A_1|48517|fgenesh3_pm.C_scaffold_3000017	d6761ee94413776a81f736d19d4d7538	210	SUPERFAMILY	SSF54719		92	206	0	T	2014-02-12	IPR019832	Manganese/iron superoxide dismutase, C-terminal	GO:0004784|GO:0006801|GO:0046872|GO:0055114	MetaCyc: PWY-6854
jgi|ChlNC64A_1|48517|fgenesh3_pm.C_scaffold_3000017	d6761ee94413776a81f736d19d4d7538	210	PIRSF	PIRSF000349		1	207	4.20003e-97	T	2014-02-12	IPR001189	Manganese/iron superoxide dismutase	GO:0004784|GO:0006801|GO:0046872|GO:0055114	MetaCyc: PWY-6854
jgi|ChlNC64A_1|48517|fgenesh3_pm.C_scaffold_3000017	d6761ee94413776a81f736d19d4d7538	210	Gene3D	G3DSA:1.10.287.990		20	87	1.6e-19	T	2014-02-12
jgi|ChlNC64A_1|26293|e_gw1.19.74.1	5bb2f6efb53a98644289a67988c1461c	343	PANTHER	PTHR10293:SF16		1	339	0	T	2014-02-12
jgi|ChlNC64A_1|26293|e_gw1.19.74.1	5bb2f6efb53a98644289a67988c1461c	343	TIGRFAM	TIGR00365	TIGR00365: monothiol glutaredoxin, Grx4 family	134	230	9.6e-40	T	2014-02-12	IPR004480	Monothiol glutaredoxin-related
jgi|ChlNC64A_1|26293|e_gw1.19.74.1	5bb2f6efb53a98644289a67988c1461c	343	TIGRFAM	TIGR00365	TIGR00365: monothiol glutaredoxin, Grx4 family	242	337	3.2e-38	T	2014-02-12	IPR004480	Monothiol glutaredoxin-related
jgi|ChlNC64A_1|26293|e_gw1.19.74.1	5bb2f6efb53a98644289a67988c1461c	343	PANTHER	PTHR10293		1	339	0	T	2014-02-12	IPR004480	Monothiol glutaredoxin-related
jgi|ChlNC64A_1|26293|e_gw1.19.74.1	5bb2f6efb53a98644289a67988c1461c	343	Gene3D	G3DSA:3.40.30.10		137	231	5.2e-33	T	2014-02-12	IPR012336	Thioredoxin-like fold
jgi|ChlNC64A_1|26293|e_gw1.19.74.1	5bb2f6efb53a98644289a67988c1461c	343	Gene3D	G3DSA:3.40.30.10		245	338	8.2e-32	T	2014-02-12	IPR012336	Thioredoxin-like fold
jgi|ChlNC64A_1|26293|e_gw1.19.74.1	5bb2f6efb53a98644289a67988c1461c	343	Gene3D	G3DSA:3.40.30.10		2	78	6.7e-22	T	2014-02-12	IPR012336	Thioredoxin-like fold
jgi|ChlNC64A_1|26293|e_gw1.19.74.1	5bb2f6efb53a98644289a67988c1461c	343	ProSiteProfiles	PS51354	Glutaredoxin domain profile.	241	343	0	T	2014-02-12	IPR002109	Glutaredoxin	GO:0009055|GO:0015035|GO:0045454
jgi|ChlNC64A_1|26293|e_gw1.19.74.1	5bb2f6efb53a98644289a67988c1461c	343	ProSiteProfiles	PS51354	Glutaredoxin domain profile.	134	236	0	T	2014-02-12	IPR002109	Glutaredoxin	GO:0009055|GO:0015035|GO:0045454
jgi|ChlNC64A_1|26293|e_gw1.19.74.1	5bb2f6efb53a98644289a67988c1461c	343	ProSitePatterns	PS00194	Thioredoxin family active site.	2	20	-	T	2014-02-12	IPR017937	Thioredoxin, conserved site	GO:0045454
jgi|ChlNC64A_1|26293|e_gw1.19.74.1	5bb2f6efb53a98644289a67988c1461c	343	Pfam	PF00085	Thioredoxin	2	77	4e-17	T	2014-02-12	IPR013766	Thioredoxin domain	GO:0045454
jgi|ChlNC64A_1|26293|e_gw1.19.74.1	5bb2f6efb53a98644289a67988c1461c	343	Pfam	PF00462	Glutaredoxin	146	209	2.8e-16	T	2014-02-12	IPR002109	Glutaredoxin	GO:0009055|GO:0015035|GO:0045454
jgi|ChlNC64A_1|26293|e_gw1.19.74.1	5bb2f6efb53a98644289a67988c1461c	343	Pfam	PF00462	Glutaredoxin	253	316	5.1e-16	T	2014-02-12	IPR002109	Glutaredoxin	GO:0009055|GO:0015035|GO:0045454
jgi|ChlNC64A_1|26293|e_gw1.19.74.1	5bb2f6efb53a98644289a67988c1461c	343	ProSiteProfiles	PS51352	Thioredoxin domain profile.	1	84	0	T	2014-02-12	IPR012336	Thioredoxin-like fold
jgi|ChlNC64A_1|26293|e_gw1.19.74.1	5bb2f6efb53a98644289a67988c1461c	343	SUPERFAMILY	SSF52833		132	234	0	T	2014-02-12	IPR012336	Thioredoxin-like fold
jgi|ChlNC64A_1|26293|e_gw1.19.74.1	5bb2f6efb53a98644289a67988c1461c	343	SUPERFAMILY	SSF52833		2	72	0	T	2014-02-12	IPR012336	Thioredoxin-like fold
jgi|ChlNC64A_1|26293|e_gw1.19.74.1	5bb2f6efb53a98644289a67988c1461c	343	SUPERFAMILY	SSF52833		242	341	0	T	2014-02-12	IPR012336	Thioredoxin-like fold
jgi|ChlNC64A_1|35851|estExt_Genewise1Plus.C_120483	74f8f9a9701d56c245a547ad1bc6c802	354	Gene3D	G3DSA:3.40.50.300		3	187	1.6e-48	T	2014-02-12
jgi|ChlNC64A_1|35851|estExt_Genewise1Plus.C_120483	74f8f9a9701d56c245a547ad1bc6c802	354	SMART	SM00382	ATPases associated with a variety of cellular activities	33	192	2e-08	T	2014-02-12	IPR003593	AAA+ ATPase domain	GO:0000166|GO:0017111
jgi|ChlNC64A_1|35851|estExt_Genewise1Plus.C_120483	74f8f9a9701d56c245a547ad1bc6c802	354	SUPERFAMILY	SSF52540		89	237	0	T	2014-02-12	IPR027417	P-loop containing nucleoside triphosphate hydrolase
jgi|ChlNC64A_1|35851|estExt_Genewise1Plus.C_120483	74f8f9a9701d56c245a547ad1bc6c802	354	SUPERFAMILY	SSF52540		2	61	0	T	2014-02-12	IPR027417	P-loop containing nucleoside triphosphate hydrolase
jgi|ChlNC64A_1|35851|estExt_Genewise1Plus.C_120483	74f8f9a9701d56c245a547ad1bc6c802	354	PANTHER	PTHR11669		1	351	0	T	2014-02-12
jgi|ChlNC64A_1|35851|estExt_Genewise1Plus.C_120483	74f8f9a9701d56c245a547ad1bc6c802	354	SUPERFAMILY	SSF48019		251	345	0	T	2014-02-12	IPR008921	DNA polymerase III, clamp loader complex, gamma/delta/delta subunit, C-terminal	GO:0003677|GO:0006260	Reactome: REACT_152|Reactome: REACT_1538|Reactome: REACT_216|Reactome: REACT_22172|Reactome: REACT_383
jgi|ChlNC64A_1|35851|estExt_Genewise1Plus.C_120483	74f8f9a9701d56c245a547ad1bc6c802	354	Pfam	PF13177	DNA polymerase III, delta subunit	20	187	6.4e-10	T	2014-02-12
jgi|ChlNC64A_1|35851|estExt_Genewise1Plus.C_120483	74f8f9a9701d56c245a547ad1bc6c802	354	Gene3D	G3DSA:1.20.272.10		253	346	2.5e-33	T	2014-02-12
jgi|ChlNC64A_1|35851|estExt_Genewise1Plus.C_120483	74f8f9a9701d56c245a547ad1bc6c802	354	Pfam	PF08542	Replication factor C C-terminal domain	252	341	5e-19	T	2014-02-12	IPR013748	Replication factor C, C-terminal domain		Reactome: REACT_152|Reactome: REACT_1538|Reactome: REACT_216|Reactome: REACT_22172|Reactome: REACT_383
jgi|ChlNC64A_1|35851|estExt_Genewise1Plus.C_120483	74f8f9a9701d56c245a547ad1bc6c802	354	Gene3D	G3DSA:1.10.8.60		197	252	6.6e-17	T	2014-02-12
jgi|ChlNC64A_1|14705|gw1.8.333.1	ce5791f9217c66ef2f2933b2fe8d8a5a	93	SMART	SM00105	Putative GTP-ase activating proteins for the small GTPase, ARF	2	93	3.9e-18	T	2014-02-12	IPR001164	Arf GTPase activating protein	GO:0008060|GO:0008270|GO:0032312
jgi|ChlNC64A_1|14705|gw1.8.333.1	ce5791f9217c66ef2f2933b2fe8d8a5a	93	PANTHER	PTHR23180		1	93	0	T	2014-02-12
jgi|ChlNC64A_1|14705|gw1.8.333.1	ce5791f9217c66ef2f2933b2fe8d8a5a	93	Pfam	PF01412	Putative GTPase activating protein for Arf	7	92	6.4e-33	T	2014-02-12	IPR001164	Arf GTPase activating protein	GO:0008060|GO:0008270|GO:0032312
jgi|ChlNC64A_1|14705|gw1.8.333.1	ce5791f9217c66ef2f2933b2fe8d8a5a	93	ProSiteProfiles	PS50115	ARF GTPase-activating proteins domain profile.	2	93	0	T	2014-02-12	IPR001164	Arf GTPase activating protein	GO:0008060|GO:0008270|GO:0032312
jgi|ChlNC64A_1|14705|gw1.8.333.1	ce5791f9217c66ef2f2933b2fe8d8a5a	93	SUPERFAMILY	SSF57863		6	92	0	T	2014-02-12
jgi|ChlNC64A_1|14705|gw1.8.333.1	ce5791f9217c66ef2f2933b2fe8d8a5a	93	PRINTS	PR00405	HIV Rev interacting protein signature	61	82	3.4e-15	T	2014-02-12	IPR001164	Arf GTPase activating protein	GO:0008060|GO:0008270|GO:0032312
jgi|ChlNC64A_1|14705|gw1.8.333.1	ce5791f9217c66ef2f2933b2fe8d8a5a	93	PRINTS	PR00405	HIV Rev interacting protein signature	40	57	3.4e-15	T	2014-02-12	IPR001164	Arf GTPase activating protein	GO:0008060|GO:0008270|GO:0032312
jgi|ChlNC64A_1|14705|gw1.8.333.1	ce5791f9217c66ef2f2933b2fe8d8a5a	93	PRINTS	PR00405	HIV Rev interacting protein signature	17	36	3.4e-15	T	2014-02-12	IPR001164	Arf GTPase activating protein	GO:0008060|GO:0008270|GO:0032312
jgi|ChlNC64A_1|58862|estExt_fgenesh3_pg.C_220055	bd9900014e619ebeae284bfa971fd349	1021	SMART	SM00491		763	975	1.1e-49	T	2014-02-12	IPR006555	ATP-dependent helicase, C-terminal	GO:0003676|GO:0005524|GO:0006139|GO:0008026|GO:0016818
jgi|ChlNC64A_1|58862|estExt_fgenesh3_pg.C_220055	bd9900014e619ebeae284bfa971fd349	1021	SUPERFAMILY	SSF52540		337	415	0	T	2014-02-12	IPR027417	P-loop containing nucleoside triphosphate hydrolase
jgi|ChlNC64A_1|58862|estExt_fgenesh3_pg.C_220055	bd9900014e619ebeae284bfa971fd349	1021	SUPERFAMILY	SSF52540		10	63	0	T	2014-02-12	IPR027417	P-loop containing nucleoside triphosphate hydrolase
jgi|ChlNC64A_1|58862|estExt_fgenesh3_pg.C_220055	bd9900014e619ebeae284bfa971fd349	1021	Pfam	PF13307	Helicase C-terminal domain	746	975	1.2e-46	T	2014-02-12	IPR006555	ATP-dependent helicase, C-terminal	GO:0003676|GO:0005524|GO:0006139|GO:0008026|GO:0016818
jgi|ChlNC64A_1|58862|estExt_fgenesh3_pg.C_220055	bd9900014e619ebeae284bfa971fd349	1021	Pfam	PF06733	DEAD_2	225	425	2.7e-41	T	2014-02-12	IPR010614	DEAD2	GO:0003677|GO:0004003|GO:0005524
jgi|ChlNC64A_1|58862|estExt_fgenesh3_pg.C_220055	bd9900014e619ebeae284bfa971fd349	1021	PANTHER	PTHR11472:SF5		1	1017	0	T	2014-02-12	IPR027076	ATP-dependent RNA helicase CHL1	GO:0032508
jgi|ChlNC64A_1|58862|estExt_fgenesh3_pg.C_220055	bd9900014e619ebeae284bfa971fd349	1021	PANTHER	PTHR11472		1	1017	0	T	2014-02-12
jgi|ChlNC64A_1|58862|estExt_fgenesh3_pg.C_220055	bd9900014e619ebeae284bfa971fd349	1021	SMART	SM00487	DEAD-like helicases superfamily	7	452	7.69998e-67	T	2014-02-12	IPR014001	Helicase, superfamily 1/2, ATP-binding domain
jgi|ChlNC64A_1|58862|estExt_fgenesh3_pg.C_220055	bd9900014e619ebeae284bfa971fd349	1021	ProSiteProfiles	PS51193	Superfamilies 1 and 2 helicase ATP-binding type-2 domain profile.	5	459	0	T	2014-02-12	IPR014013	Helicase, superfamily 1/2, ATP-binding domain, DinG/Rad3-type	GO:0016817
jgi|ChlNC64A_1|58862|estExt_fgenesh3_pg.C_220055	bd9900014e619ebeae284bfa971fd349	1021	Gene3D	G3DSA:3.40.50.300		219	262	2.2e-05	T	2014-02-12
jgi|ChlNC64A_1|58862|estExt_fgenesh3_pg.C_220055	bd9900014e619ebeae284bfa971fd349	1021	Gene3D	G3DSA:3.40.50.300		366	424	2.2e-05	T	2014-02-12
jgi|ChlNC64A_1|58862|estExt_fgenesh3_pg.C_220055	bd9900014e619ebeae284bfa971fd349	1021	Gene3D	G3DSA:3.40.50.300		25	61	2.2e-05	T	2014-02-12
jgi|ChlNC64A_1|59160|estExt_fgenesh3_pg.C_270047	edecf533dead3aa74419b7c00692c6de	136	Pfam	PF00125	Core histone H2A/H2B/H3/H4	58	132	2.7e-33	T	2014-02-12	IPR007125	Histone core	GO:0003677
jgi|ChlNC64A_1|59160|estExt_fgenesh3_pg.C_270047	edecf533dead3aa74419b7c00692c6de	136	SMART	SM00428	Histone H3	34	136	1.09999e-77	T	2014-02-12	IPR000164	Histone H3	GO:0000786|GO:0003677|GO:0006334
jgi|ChlNC64A_1|59160|estExt_fgenesh3_pg.C_270047	edecf533dead3aa74419b7c00692c6de	136	Gene3D	G3DSA:1.10.20.10		2	134	1.4e-84	T	2014-02-12	IPR009072	Histone-fold	GO:0046982
jgi|ChlNC64A_1|59160|estExt_fgenesh3_pg.C_270047	edecf533dead3aa74419b7c00692c6de	136	SUPERFAMILY	SSF47113		2	133	0	T	2014-02-12	IPR009072	Histone-fold	GO:0046982
jgi|ChlNC64A_1|59160|estExt_fgenesh3_pg.C_270047	edecf533dead3aa74419b7c00692c6de	136	PANTHER	PTHR11426		1	136	0	T	2014-02-12	IPR000164	Histone H3	GO:0000786|GO:0003677|GO:0006334
jgi|ChlNC64A_1|59160|estExt_fgenesh3_pg.C_270047	edecf533dead3aa74419b7c00692c6de	136	ProSitePatterns	PS00322	Histone H3 signature 1.	15	21	-	T	2014-02-12	IPR000164	Histone H3	GO:0000786|GO:0003677|GO:0006334
jgi|ChlNC64A_1|59160|estExt_fgenesh3_pg.C_270047	edecf533dead3aa74419b7c00692c6de	136	PRINTS	PR00622	Histone H3 signature	80	98	1e-85	T	2014-02-12	IPR000164	Histone H3	GO:0000786|GO:0003677|GO:0006334
jgi|ChlNC64A_1|59160|estExt_fgenesh3_pg.C_270047	edecf533dead3aa74419b7c00692c6de	136	PRINTS	PR00622	Histone H3 signature	3	17	1e-85	T	2014-02-12	IPR000164	Histone H3	GO:0000786|GO:0003677|GO:0006334
jgi|ChlNC64A_1|59160|estExt_fgenesh3_pg.C_270047	edecf533dead3aa74419b7c00692c6de	136	PRINTS	PR00622	Histone H3 signature	58	75	1e-85	T	2014-02-12	IPR000164	Histone H3	GO:0000786|GO:0003677|GO:0006334
jgi|ChlNC64A_1|59160|estExt_fgenesh3_pg.C_270047	edecf533dead3aa74419b7c00692c6de	136	PRINTS	PR00622	Histone H3 signature	114	135	1e-85	T	2014-02-12	IPR000164	Histone H3	GO:0000786|GO:0003677|GO:0006334
jgi|ChlNC64A_1|59160|estExt_fgenesh3_pg.C_270047	edecf533dead3aa74419b7c00692c6de	136	PRINTS	PR00622	Histone H3 signature	34	55	1e-85	T	2014-02-12	IPR000164	Histone H3	GO:0000786|GO:0003677|GO:0006334
jgi|ChlNC64A_1|59160|estExt_fgenesh3_pg.C_270047	edecf533dead3aa74419b7c00692c6de	136	PRINTS	PR00622	Histone H3 signature	17	31	1e-85	T	2014-02-12	IPR000164	Histone H3	GO:0000786|GO:0003677|GO:0006334
jgi|ChlNC64A_1|59160|estExt_fgenesh3_pg.C_270047	edecf533dead3aa74419b7c00692c6de	136	PRINTS	PR00622	Histone H3 signature	98	114	1e-85	T	2014-02-12	IPR000164	Histone H3	GO:0000786|GO:0003677|GO:0006334
jgi|ChlNC64A_1|59160|estExt_fgenesh3_pg.C_270047	edecf533dead3aa74419b7c00692c6de	136	ProSitePatterns	PS00959	Histone H3 signature 2.	67	75	-	T	2014-02-12	IPR000164	Histone H3	GO:0000786|GO:0003677|GO:0006334
jgi|ChlNC64A_1|143188|IGS.gm_5_00517	d0502acc1275ca89069c80c264592195	727	PANTHER	PTHR11236		3	716	0	T	2014-02-12
jgi|ChlNC64A_1|143188|IGS.gm_5_00517	d0502acc1275ca89069c80c264592195	727	PANTHER	PTHR11236:SF7		3	716	0	T	2014-02-12
jgi|ChlNC64A_1|143188|IGS.gm_5_00517	d0502acc1275ca89069c80c264592195	727	PRINTS	PR00097	Anthranilate synthase component II signature	5	19	2.2e-19	T	2014-02-12
jgi|ChlNC64A_1|143188|IGS.gm_5_00517	d0502acc1275ca89069c80c264592195	727	PRINTS	PR00097	Anthranilate synthase component II signature	55	64	2.2e-19	T	2014-02-12
jgi|ChlNC64A_1|143188|IGS.gm_5_00517	d0502acc1275ca89069c80c264592195	727	PRINTS	PR00097	Anthranilate synthase component II signature	84	95	2.2e-19	T	2014-02-12
jgi|ChlNC64A_1|143188|IGS.gm_5_00517	d0502acc1275ca89069c80c264592195	727	PRINTS	PR00097	Anthranilate synthase component II signature	109	117	2.2e-19	T	2014-02-12
jgi|ChlNC64A_1|143188|IGS.gm_5_00517	d0502acc1275ca89069c80c264592195	727	PRINTS	PR00097	Anthranilate synthase component II signature	131	143	2.2e-19	T	2014-02-12
jgi|ChlNC64A_1|143188|IGS.gm_5_00517	d0502acc1275ca89069c80c264592195	727	Gene3D	G3DSA:3.60.120.10		603	718	1.7e-53	T	2014-02-12	IPR005801	ADC synthase	GO:0009058
jgi|ChlNC64A_1|143188|IGS.gm_5_00517	d0502acc1275ca89069c80c264592195	727	Gene3D	G3DSA:3.60.120.10		429	559	1.7e-53	T	2014-02-12	IPR005801	ADC synthase	GO:0009058
jgi|ChlNC64A_1|143188|IGS.gm_5_00517	d0502acc1275ca89069c80c264592195	727	Pfam	PF00117	Glutamine amidotransferase class-I	221	254	5e-06	T	2014-02-12	IPR017926	Glutamine amidotransferase		Reactome: REACT_1698
jgi|ChlNC64A_1|143188|IGS.gm_5_00517	d0502acc1275ca89069c80c264592195	727	Pfam	PF00117	Glutamine amidotransferase class-I	6	159	2.1e-23	T	2014-02-12	IPR017926	Glutamine amidotransferase		Reactome: REACT_1698
jgi|ChlNC64A_1|143188|IGS.gm_5_00517	d0502acc1275ca89069c80c264592195	727	SUPERFAMILY	SSF52317		4	162	0	T	2014-02-12
jgi|ChlNC64A_1|143188|IGS.gm_5_00517	d0502acc1275ca89069c80c264592195	727	SUPERFAMILY	SSF52317		221	257	0	T	2014-02-12
jgi|ChlNC64A_1|143188|IGS.gm_5_00517	d0502acc1275ca89069c80c264592195	727	PRINTS	PR00099	Carbamoyl-phosphate synthase protein GATase domain signature	84	100	2.2e-05	T	2014-02-12
jgi|ChlNC64A_1|143188|IGS.gm_5_00517	d0502acc1275ca89069c80c264592195	727	PRINTS	PR00099	Carbamoyl-phosphate synthase protein GATase domain signature	52	66	2.2e-05	T	2014-02-12
jgi|ChlNC64A_1|143188|IGS.gm_5_00517	d0502acc1275ca89069c80c264592195	727	PRINTS	PR00096	Glutamine amidotransferase superfamily signature	55	64	3.3e-05	T	2014-02-12
jgi|ChlNC64A_1|143188|IGS.gm_5_00517	d0502acc1275ca89069c80c264592195	727	PRINTS	PR00096	Glutamine amidotransferase superfamily signature	84	95	3.3e-05	T	2014-02-12
jgi|ChlNC64A_1|143188|IGS.gm_5_00517	d0502acc1275ca89069c80c264592195	727	Pfam	PF00425	chorismate binding enzyme	609	717	1.7e-21	T	2014-02-12	IPR015890	Chorismate binding, C-terminal
jgi|ChlNC64A_1|143188|IGS.gm_5_00517	d0502acc1275ca89069c80c264592195	727	Pfam	PF04715	Anthranilate synthase component I, N terminal region	338	514	1.5e-16	T	2014-02-12	IPR006805	Anthranilate synthase component I, N-terminal	GO:0009058|GO:0016833	KEGG: 00400+4.1.3.27|MetaCyc: PWY-5958|MetaCyc: PWY-6660|MetaCyc: PWY-6661|UniPathway: UPA00035
jgi|ChlNC64A_1|143188|IGS.gm_5_00517	d0502acc1275ca89069c80c264592195	727	SUPERFAMILY	SSF56322		339	373	0	T	2014-02-12	IPR005801	ADC synthase	GO:0009058
jgi|ChlNC64A_1|143188|IGS.gm_5_00517	d0502acc1275ca89069c80c264592195	727	SUPERFAMILY	SSF56322		591	717	0	T	2014-02-12	IPR005801	ADC synthase	GO:0009058
jgi|ChlNC64A_1|143188|IGS.gm_5_00517	d0502acc1275ca89069c80c264592195	727	SUPERFAMILY	SSF56322		427	531	0	T	2014-02-12	IPR005801	ADC synthase	GO:0009058
jgi|ChlNC64A_1|143188|IGS.gm_5_00517	d0502acc1275ca89069c80c264592195	727	ProSiteProfiles	PS51273	Glutamine amidotransferase type 1 domain profile.	4	264	0	T	2014-02-12	IPR017926	Glutamine amidotransferase		Reactome: REACT_1698
jgi|ChlNC64A_1|143188|IGS.gm_5_00517	d0502acc1275ca89069c80c264592195	727	Gene3D	G3DSA:3.40.50.880		4	162	9.2e-52	T	2014-02-12
jgi|ChlNC64A_1|143188|IGS.gm_5_00517	d0502acc1275ca89069c80c264592195	727	Gene3D	G3DSA:3.40.50.880		221	257	9.2e-52	T	2014-02-12
jgi|ChlNC64A_1|33910|estExt_Genewise1Plus.C_20488	81cc085c1b2937b8c320ffbf5cd338ba	236	Gene3D	G3DSA:1.10.287.990		54	121	1.5e-20	T	2014-02-12
jgi|ChlNC64A_1|33910|estExt_Genewise1Plus.C_20488	81cc085c1b2937b8c320ffbf5cd338ba	236	PIRSF	PIRSF000349		34	236	3.79997e-112	T	2014-02-12	IPR001189	Manganese/iron superoxide dismutase	GO:0004784|GO:0006801|GO:0046872|GO:0055114	MetaCyc: PWY-6854
jgi|ChlNC64A_1|33910|estExt_Genewise1Plus.C_20488	81cc085c1b2937b8c320ffbf5cd338ba	236	SUPERFAMILY	SSF54719		123	235	0	T	2014-02-12	IPR019832	Manganese/iron superoxide dismutase, C-terminal	GO:0004784|GO:0006801|GO:0046872|GO:0055114	MetaCyc: PWY-6854
jgi|ChlNC64A_1|33910|estExt_Genewise1Plus.C_20488	81cc085c1b2937b8c320ffbf5cd338ba	236	Pfam	PF00081	Iron/manganese superoxide dismutases, alpha-hairpin domain	36	121	5.1e-25	T	2014-02-12	IPR019831	Manganese/iron superoxide dismutase, N-terminal	GO:0004784|GO:0006801|GO:0046872|GO:0055114	MetaCyc: PWY-6854
jgi|ChlNC64A_1|33910|estExt_Genewise1Plus.C_20488	81cc085c1b2937b8c320ffbf5cd338ba	236	Pfam	PF02777	Iron/manganese superoxide dismutases, C-terminal domain	126	231	3.3e-39	T	2014-02-12	IPR019832	Manganese/iron superoxide dismutase, C-terminal	GO:0004784|GO:0006801|GO:0046872|GO:0055114	MetaCyc: PWY-6854
jgi|ChlNC64A_1|33910|estExt_Genewise1Plus.C_20488	81cc085c1b2937b8c320ffbf5cd338ba	236	ProSitePatterns	PS00088	Manganese and iron superoxide dismutases signature.	196	203	-	T	2014-02-12	IPR019833	Manganese/iron superoxide dismutase, binding site	GO:0004784|GO:0006801|GO:0046872|GO:0055114	MetaCyc: PWY-6854
jgi|ChlNC64A_1|33910|estExt_Genewise1Plus.C_20488	81cc085c1b2937b8c320ffbf5cd338ba	236	PRINTS	PR01703	Manganese superoxide dismutase signature	39	50	3.1e-21	T	2014-02-12	IPR001189	Manganese/iron superoxide dismutase	GO:0004784|GO:0006801|GO:0046872|GO:0055114	MetaCyc: PWY-6854
jgi|ChlNC64A_1|33910|estExt_Genewise1Plus.C_20488	81cc085c1b2937b8c320ffbf5cd338ba	236	PRINTS	PR01703	Manganese superoxide dismutase signature	157	165	3.1e-21	T	2014-02-12	IPR001189	Manganese/iron superoxide dismutase	GO:0004784|GO:0006801|GO:0046872|GO:0055114	MetaCyc: PWY-6854
jgi|ChlNC64A_1|33910|estExt_Genewise1Plus.C_20488	81cc085c1b2937b8c320ffbf5cd338ba	236	PRINTS	PR01703	Manganese superoxide dismutase signature	194	206	3.1e-21	T	2014-02-12	IPR001189	Manganese/iron superoxide dismutase	GO:0004784|GO:0006801|GO:0046872|GO:0055114	MetaCyc: PWY-6854
jgi|ChlNC64A_1|33910|estExt_Genewise1Plus.C_20488	81cc085c1b2937b8c320ffbf5cd338ba	236	PRINTS	PR01703	Manganese superoxide dismutase signature	61	74	3.1e-21	T	2014-02-12	IPR001189	Manganese/iron superoxide dismutase	GO:0004784|GO:0006801|GO:0046872|GO:0055114	MetaCyc: PWY-6854
jgi|ChlNC64A_1|33910|estExt_Genewise1Plus.C_20488	81cc085c1b2937b8c320ffbf5cd338ba	236	PRINTS	PR01703	Manganese superoxide dismutase signature	104	117	3.1e-21	T	2014-02-12	IPR001189	Manganese/iron superoxide dismutase	GO:0004784|GO:0006801|GO:0046872|GO:0055114	MetaCyc: PWY-6854
jgi|ChlNC64A_1|33910|estExt_Genewise1Plus.C_20488	81cc085c1b2937b8c320ffbf5cd338ba	236	SUPERFAMILY	SSF46609		35	122	0	T	2014-02-12	IPR019831	Manganese/iron superoxide dismutase, N-terminal	GO:0004784|GO:0006801|GO:0046872|GO:0055114	MetaCyc: PWY-6854
jgi|ChlNC64A_1|33910|estExt_Genewise1Plus.C_20488	81cc085c1b2937b8c320ffbf5cd338ba	236	PANTHER	PTHR11404		1	236	0	T	2014-02-12	IPR001189	Manganese/iron superoxide dismutase	GO:0004784|GO:0006801|GO:0046872|GO:0055114	MetaCyc: PWY-6854
jgi|ChlNC64A_1|58236|estExt_fgenesh3_pg.C_140039	cb3cc97b92514fe47e6f3b5405537f47	1215	PANTHER	PTHR22884:SF96		40	1215	0	T	2014-02-12
jgi|ChlNC64A_1|58236|estExt_fgenesh3_pg.C_140039	cb3cc97b92514fe47e6f3b5405537f47	1215	Gene3D	G3DSA:2.170.270.10		926	1214	7.4e-60	T	2014-02-12
jgi|ChlNC64A_1|58236|estExt_fgenesh3_pg.C_140039	cb3cc97b92514fe47e6f3b5405537f47	1215	ProSiteProfiles	PS50280	SET domain profile.	1042	1190	0	T	2014-02-12	IPR001214	SET domain	GO:0005515
jgi|ChlNC64A_1|58236|estExt_fgenesh3_pg.C_140039	cb3cc97b92514fe47e6f3b5405537f47	1215	Pfam	PF00856	SET domain	1053	1190	4e-25	T	2014-02-12	IPR001214	SET domain	GO:0005515
jgi|ChlNC64A_1|58236|estExt_fgenesh3_pg.C_140039	cb3cc97b92514fe47e6f3b5405537f47	1215	PANTHER	PTHR22884		40	1215	0	T	2014-02-12
jgi|ChlNC64A_1|58236|estExt_fgenesh3_pg.C_140039	cb3cc97b92514fe47e6f3b5405537f47	1215	Coils	Coil		613	634	-	T	2014-02-12
jgi|ChlNC64A_1|58236|estExt_fgenesh3_pg.C_140039	cb3cc97b92514fe47e6f3b5405537f47	1215	ProSiteProfiles	PS51015	YDG domain profile.	663	816	0	T	2014-02-12	IPR003105	SRA-YDG	GO:0042393
jgi|ChlNC64A_1|58236|estExt_fgenesh3_pg.C_140039	cb3cc97b92514fe47e6f3b5405537f47	1215	Pfam	PF02182	SAD/SRA domain	660	819	1.4e-33	T	2014-02-12	IPR003105	SRA-YDG	GO:0042393
jgi|ChlNC64A_1|58236|estExt_fgenesh3_pg.C_140039	cb3cc97b92514fe47e6f3b5405537f47	1215	SUPERFAMILY	SSF88697		658	823	0	T	2014-02-12	IPR015947	PUA-like domain
jgi|ChlNC64A_1|58236|estExt_fgenesh3_pg.C_140039	cb3cc97b92514fe47e6f3b5405537f47	1215	Gene3D	G3DSA:2.30.280.10		675	854	1.7e-36	T	2014-02-12	IPR003105	SRA-YDG	GO:0042393
jgi|ChlNC64A_1|58236|estExt_fgenesh3_pg.C_140039	cb3cc97b92514fe47e6f3b5405537f47	1215	SMART	SM00317	SET (Su(var)3-9, Enhancer-of-zeste, Trithorax) domain	1042	1196	2.9e-37	T	2014-02-12	IPR001214	SET domain	GO:0005515
jgi|ChlNC64A_1|58236|estExt_fgenesh3_pg.C_140039	cb3cc97b92514fe47e6f3b5405537f47	1215	ProSiteProfiles	PS50868	Post-SET domain profile.	1199	1215	0	T	2014-02-12	IPR003616	Post-SET domain		KEGG: 00310+2.1.1.43|MetaCyc: PWY-6424
jgi|ChlNC64A_1|58236|estExt_fgenesh3_pg.C_140039	cb3cc97b92514fe47e6f3b5405537f47	1215	SUPERFAMILY	SSF82199		1129	1205	0	T	2014-02-12
jgi|ChlNC64A_1|58236|estExt_fgenesh3_pg.C_140039	cb3cc97b92514fe47e6f3b5405537f47	1215	SUPERFAMILY	SSF82199		924	1097	0	T	2014-02-12
jgi|ChlNC64A_1|58236|estExt_fgenesh3_pg.C_140039	cb3cc97b92514fe47e6f3b5405537f47	1215	SMART	SM00508	Cysteine-rich motif following a subset of SET domains	1199	1215	0.00042	T	2014-02-12	IPR003616	Post-SET domain		KEGG: 00310+2.1.1.43|MetaCyc: PWY-6424
jgi|ChlNC64A_1|25405|e_gw1.15.94.1	117712ceeb7d53a3320d81305f5ce1c1	197	Pfam	PF00534	Glycosyl transferases group 1	63	182	8.8e-12	T	2014-02-12	IPR001296	Glycosyl transferase, family 1	GO:0009058
jgi|ChlNC64A_1|25405|e_gw1.15.94.1	117712ceeb7d53a3320d81305f5ce1c1	197	PANTHER	PTHR12526:SF269		13	182	0	T	2014-02-12
jgi|ChlNC64A_1|25405|e_gw1.15.94.1	117712ceeb7d53a3320d81305f5ce1c1	197	Gene3D	G3DSA:3.40.50.2000		23	183	2.9e-61	T	2014-02-12
jgi|ChlNC64A_1|25405|e_gw1.15.94.1	117712ceeb7d53a3320d81305f5ce1c1	197	PANTHER	PTHR12526		13	182	0	T	2014-02-12
jgi|ChlNC64A_1|25405|e_gw1.15.94.1	117712ceeb7d53a3320d81305f5ce1c1	197	SUPERFAMILY	SSF53756		7	182	0	T	2014-02-12
jgi|ChlNC64A_1|31874|estExt_Genewise1.C_140452	cac4f6d44b65d399449e5ecc66398561	781	PANTHER	PTHR12553		6	774	0	T	2014-02-12
jgi|ChlNC64A_1|31874|estExt_Genewise1.C_140452	cac4f6d44b65d399449e5ecc66398561	781	SUPERFAMILY	SSF56281		464	582	0	T	2014-02-12
jgi|ChlNC64A_1|31874|estExt_Genewise1.C_140452	cac4f6d44b65d399449e5ecc66398561	781	SUPERFAMILY	SSF56281		17	162	0	T	2014-02-12
jgi|ChlNC64A_1|31874|estExt_Genewise1.C_140452	cac4f6d44b65d399449e5ecc66398561	781	SUPERFAMILY	SSF56281		212	278	0	T	2014-02-12
jgi|ChlNC64A_1|31874|estExt_Genewise1.C_140452	cac4f6d44b65d399449e5ecc66398561	781	SUPERFAMILY	SSF56281		613	745	0	T	2014-02-12
jgi|ChlNC64A_1|31874|estExt_Genewise1.C_140452	cac4f6d44b65d399449e5ecc66398561	781	Pfam	PF13691	tRNase Z endonuclease	24	79	6.1e-13	T	2014-02-12	IPR027794	tRNase Z endonuclease	GO:0008033
jgi|ChlNC64A_1|31874|estExt_Genewise1.C_140452	cac4f6d44b65d399449e5ecc66398561	781	Pfam	PF12706	Beta-lactamase superfamily domain	494	716	1.2e-29	T	2014-02-12
jgi|ChlNC64A_1|31874|estExt_Genewise1.C_140452	cac4f6d44b65d399449e5ecc66398561	781	PANTHER	PTHR12553:SF3		6	774	0	T	2014-02-12
jgi|ChlNC64A_1|31874|estExt_Genewise1.C_140452	cac4f6d44b65d399449e5ecc66398561	781	Gene3D	G3DSA:3.60.15.10		464	760	7.1e-76	T	2014-02-12	IPR001279	Beta-lactamase-like	GO:0016787
jgi|ChlNC64A_1|31874|estExt_Genewise1.C_140452	cac4f6d44b65d399449e5ecc66398561	781	Gene3D	G3DSA:3.60.15.10		211	335	1.8e-42	T	2014-02-12	IPR001279	Beta-lactamase-like	GO:0016787
jgi|ChlNC64A_1|31874|estExt_Genewise1.C_140452	cac4f6d44b65d399449e5ecc66398561	781	Gene3D	G3DSA:3.60.15.10		19	160	1.8e-42	T	2014-02-12	IPR001279	Beta-lactamase-like	GO:0016787
jgi|ChlNC64A_1|20303|e_gw1.4.453.1	2e79adbe522e1a8c7e37dea2bc6200dc	99	PANTHER	PTHR10641:SF213		2	95	0	T	2014-02-12
jgi|ChlNC64A_1|20303|e_gw1.4.453.1	2e79adbe522e1a8c7e37dea2bc6200dc	99	Gene3D	G3DSA:1.10.10.60		49	95	1.6e-22	T	2014-02-12	IPR009057	Homeodomain-like	GO:0003677
jgi|ChlNC64A_1|20303|e_gw1.4.453.1	2e79adbe522e1a8c7e37dea2bc6200dc	99	Gene3D	G3DSA:1.10.10.60		1	48	6.2e-21	T	2014-02-12	IPR009057	Homeodomain-like	GO:0003677
jgi|ChlNC64A_1|20303|e_gw1.4.453.1	2e79adbe522e1a8c7e37dea2bc6200dc	99	Pfam	PF00249	Myb-like DNA-binding domain	1	40	2.9e-11	T	2014-02-12	IPR001005	SANT/Myb domain	GO:0003682
jgi|ChlNC64A_1|20303|e_gw1.4.453.1	2e79adbe522e1a8c7e37dea2bc6200dc	99	Pfam	PF00249	Myb-like DNA-binding domain	47	91	2.1e-13	T	2014-02-12	IPR001005	SANT/Myb domain	GO:0003682
jgi|ChlNC64A_1|20303|e_gw1.4.453.1	2e79adbe522e1a8c7e37dea2bc6200dc	99	SMART	SM00717	SANT SWI3, ADA2, N-CoR and TFIIIB'' DNA-binding domains	1	43	4.7e-10	T	2014-02-12	IPR001005	SANT/Myb domain	GO:0003682
jgi|ChlNC64A_1|20303|e_gw1.4.453.1	2e79adbe522e1a8c7e37dea2bc6200dc	99	SMART	SM00717	SANT SWI3, ADA2, N-CoR and TFIIIB'' DNA-binding domains	46	94	3.9e-16	T	2014-02-12	IPR001005	SANT/Myb domain	GO:0003682
jgi|ChlNC64A_1|20303|e_gw1.4.453.1	2e79adbe522e1a8c7e37dea2bc6200dc	99	PANTHER	PTHR10641		2	95	0	T	2014-02-12
jgi|ChlNC64A_1|20303|e_gw1.4.453.1	2e79adbe522e1a8c7e37dea2bc6200dc	99	ProSiteProfiles	PS51294	Myb-type HTH DNA-binding domain profile.	1	45	0	T	2014-02-12	IPR017930	Myb domain
jgi|ChlNC64A_1|20303|e_gw1.4.453.1	2e79adbe522e1a8c7e37dea2bc6200dc	99	ProSiteProfiles	PS51294	Myb-type HTH DNA-binding domain profile.	46	96	0	T	2014-02-12	IPR017930	Myb domain
jgi|ChlNC64A_1|20303|e_gw1.4.453.1	2e79adbe522e1a8c7e37dea2bc6200dc	99	SUPERFAMILY	SSF46689		1	88	0	T	2014-02-12	IPR009057	Homeodomain-like	GO:0003677
jgi|ChlNC64A_1|27849|e_gw1.28.92.1	74b26d70ef100dd12609f7ffe69db0b3	103	PANTHER	PTHR10484		1	102	0	T	2014-02-12
jgi|ChlNC64A_1|27849|e_gw1.28.92.1	74b26d70ef100dd12609f7ffe69db0b3	103	PRINTS	PR00623	Histone H4 signature	89	100	1.6e-62	T	2014-02-12	IPR001951	Histone H4	GO:0000786|GO:0003677|GO:0005634|GO:0006334
jgi|ChlNC64A_1|27849|e_gw1.28.92.1	74b26d70ef100dd12609f7ffe69db0b3	103	PRINTS	PR00623	Histone H4 signature	20	39	1.6e-62	T	2014-02-12	IPR001951	Histone H4	GO:0000786|GO:0003677|GO:0005634|GO:0006334
jgi|ChlNC64A_1|27849|e_gw1.28.92.1	74b26d70ef100dd12609f7ffe69db0b3	103	PRINTS	PR00623	Histone H4 signature	40	60	1.6e-62	T	2014-02-12	IPR001951	Histone H4	GO:0000786|GO:0003677|GO:0005634|GO:0006334
jgi|ChlNC64A_1|27849|e_gw1.28.92.1	74b26d70ef100dd12609f7ffe69db0b3	103	PRINTS	PR00623	Histone H4 signature	62	76	1.6e-62	T	2014-02-12	IPR001951	Histone H4	GO:0000786|GO:0003677|GO:0005634|GO:0006334
jgi|ChlNC64A_1|27849|e_gw1.28.92.1	74b26d70ef100dd12609f7ffe69db0b3	103	PRINTS	PR00623	Histone H4 signature	5	16	1.6e-62	T	2014-02-12	IPR001951	Histone H4	GO:0000786|GO:0003677|GO:0005634|GO:0006334
jgi|ChlNC64A_1|27849|e_gw1.28.92.1	74b26d70ef100dd12609f7ffe69db0b3	103	PRINTS	PR00623	Histone H4 signature	77	89	1.6e-62	T	2014-02-12	IPR001951	Histone H4	GO:0000786|GO:0003677|GO:0005634|GO:0006334
jgi|ChlNC64A_1|27849|e_gw1.28.92.1	74b26d70ef100dd12609f7ffe69db0b3	103	SMART	SM00417	Histone H4	16	90	3.80001e-31	T	2014-02-12	IPR001951	Histone H4	GO:0000786|GO:0003677|GO:0005634|GO:0006334
jgi|ChlNC64A_1|27849|e_gw1.28.92.1	74b26d70ef100dd12609f7ffe69db0b3	103	SUPERFAMILY	SSF47113		3	102	0	T	2014-02-12	IPR009072	Histone-fold	GO:0046982
jgi|ChlNC64A_1|27849|e_gw1.28.92.1	74b26d70ef100dd12609f7ffe69db0b3	103	ProSitePatterns	PS00047	Histone H4 signature.	15	19	-	T	2014-02-12	IPR019809	Histone H4, conserved site	GO:0000786|GO:0003677|GO:0005634|GO:0006334
jgi|ChlNC64A_1|27849|e_gw1.28.92.1	74b26d70ef100dd12609f7ffe69db0b3	103	Pfam	PF00125	Core histone H2A/H2B/H3/H4	28	94	1.2e-13	T	2014-02-12	IPR007125	Histone core	GO:0003677
jgi|ChlNC64A_1|27849|e_gw1.28.92.1	74b26d70ef100dd12609f7ffe69db0b3	103	Gene3D	G3DSA:1.10.20.10		2	102	8.4e-57	T	2014-02-12	IPR009072	Histone-fold	GO:0046982
jgi|ChlNC64A_1|48891|fgenesh3_pm.C_scaffold_12000031	74b26d70ef100dd12609f7ffe69db0b3	103	PANTHER	PTHR10484		1	102	0	T	2014-02-12
jgi|ChlNC64A_1|48891|fgenesh3_pm.C_scaffold_12000031	74b26d70ef100dd12609f7ffe69db0b3	103	PRINTS	PR00623	Histone H4 signature	89	100	1.6e-62	T	2014-02-12	IPR001951	Histone H4	GO:0000786|GO:0003677|GO:0005634|GO:0006334
jgi|ChlNC64A_1|48891|fgenesh3_pm.C_scaffold_12000031	74b26d70ef100dd12609f7ffe69db0b3	103	PRINTS	PR00623	Histone H4 signature	20	39	1.6e-62	T	2014-02-12	IPR001951	Histone H4	GO:0000786|GO:0003677|GO:0005634|GO:0006334
jgi|ChlNC64A_1|48891|fgenesh3_pm.C_scaffold_12000031	74b26d70ef100dd12609f7ffe69db0b3	103	PRINTS	PR00623	Histone H4 signature	40	60	1.6e-62	T	2014-02-12	IPR001951	Histone H4	GO:0000786|GO:0003677|GO:0005634|GO:0006334
jgi|ChlNC64A_1|48891|fgenesh3_pm.C_scaffold_12000031	74b26d70ef100dd12609f7ffe69db0b3	103	PRINTS	PR00623	Histone H4 signature	62	76	1.6e-62	T	2014-02-12	IPR001951	Histone H4	GO:0000786|GO:0003677|GO:0005634|GO:0006334
jgi|ChlNC64A_1|48891|fgenesh3_pm.C_scaffold_12000031	74b26d70ef100dd12609f7ffe69db0b3	103	PRINTS	PR00623	Histone H4 signature	5	16	1.6e-62	T	2014-02-12	IPR001951	Histone H4	GO:0000786|GO:0003677|GO:0005634|GO:0006334
jgi|ChlNC64A_1|48891|fgenesh3_pm.C_scaffold_12000031	74b26d70ef100dd12609f7ffe69db0b3	103	PRINTS	PR00623	Histone H4 signature	77	89	1.6e-62	T	2014-02-12	IPR001951	Histone H4	GO:0000786|GO:0003677|GO:0005634|GO:0006334
jgi|ChlNC64A_1|48891|fgenesh3_pm.C_scaffold_12000031	74b26d70ef100dd12609f7ffe69db0b3	103	SMART	SM00417	Histone H4	16	90	3.80001e-31	T	2014-02-12	IPR001951	Histone H4	GO:0000786|GO:0003677|GO:0005634|GO:0006334
jgi|ChlNC64A_1|48891|fgenesh3_pm.C_scaffold_12000031	74b26d70ef100dd12609f7ffe69db0b3	103	SUPERFAMILY	SSF47113		3	102	0	T	2014-02-12	IPR009072	Histone-fold	GO:0046982
jgi|ChlNC64A_1|48891|fgenesh3_pm.C_scaffold_12000031	74b26d70ef100dd12609f7ffe69db0b3	103	ProSitePatterns	PS00047	Histone H4 signature.	15	19	-	T	2014-02-12	IPR019809	Histone H4, conserved site	GO:0000786|GO:0003677|GO:0005634|GO:0006334
jgi|ChlNC64A_1|48891|fgenesh3_pm.C_scaffold_12000031	74b26d70ef100dd12609f7ffe69db0b3	103	Pfam	PF00125	Core histone H2A/H2B/H3/H4	28	94	1.2e-13	T	2014-02-12	IPR007125	Histone core	GO:0003677
jgi|ChlNC64A_1|48891|fgenesh3_pm.C_scaffold_12000031	74b26d70ef100dd12609f7ffe69db0b3	103	Gene3D	G3DSA:1.10.20.10		2	102	8.4e-57	T	2014-02-12	IPR009072	Histone-fold	GO:0046982
jgi|ChlNC64A_1|139973|IGS.gm_28_00004	74b26d70ef100dd12609f7ffe69db0b3	103	PANTHER	PTHR10484		1	102	0	T	2014-02-12
jgi|ChlNC64A_1|139973|IGS.gm_28_00004	74b26d70ef100dd12609f7ffe69db0b3	103	PRINTS	PR00623	Histone H4 signature	89	100	1.6e-62	T	2014-02-12	IPR001951	Histone H4	GO:0000786|GO:0003677|GO:0005634|GO:0006334
jgi|ChlNC64A_1|139973|IGS.gm_28_00004	74b26d70ef100dd12609f7ffe69db0b3	103	PRINTS	PR00623	Histone H4 signature	20	39	1.6e-62	T	2014-02-12	IPR001951	Histone H4	GO:0000786|GO:0003677|GO:0005634|GO:0006334
jgi|ChlNC64A_1|139973|IGS.gm_28_00004	74b26d70ef100dd12609f7ffe69db0b3	103	PRINTS	PR00623	Histone H4 signature	40	60	1.6e-62	T	2014-02-12	IPR001951	Histone H4	GO:0000786|GO:0003677|GO:0005634|GO:0006334
jgi|ChlNC64A_1|139973|IGS.gm_28_00004	74b26d70ef100dd12609f7ffe69db0b3	103	PRINTS	PR00623	Histone H4 signature	62	76	1.6e-62	T	2014-02-12	IPR001951	Histone H4	GO:0000786|GO:0003677|GO:0005634|GO:0006334
jgi|ChlNC64A_1|139973|IGS.gm_28_00004	74b26d70ef100dd12609f7ffe69db0b3	103	PRINTS	PR00623	Histone H4 signature	5	16	1.6e-62	T	2014-02-12	IPR001951	Histone H4	GO:0000786|GO:0003677|GO:0005634|GO:0006334
jgi|ChlNC64A_1|139973|IGS.gm_28_00004	74b26d70ef100dd12609f7ffe69db0b3	103	PRINTS	PR00623	Histone H4 signature	77	89	1.6e-62	T	2014-02-12	IPR001951	Histone H4	GO:0000786|GO:0003677|GO:0005634|GO:0006334
jgi|ChlNC64A_1|139973|IGS.gm_28_00004	74b26d70ef100dd12609f7ffe69db0b3	103	SMART	SM00417	Histone H4	16	90	3.80001e-31	T	2014-02-12	IPR001951	Histone H4	GO:0000786|GO:0003677|GO:0005634|GO:0006334
jgi|ChlNC64A_1|139973|IGS.gm_28_00004	74b26d70ef100dd12609f7ffe69db0b3	103	SUPERFAMILY	SSF47113		3	102	0	T	2014-02-12	IPR009072	Histone-fold	GO:0046982
jgi|ChlNC64A_1|139973|IGS.gm_28_00004	74b26d70ef100dd12609f7ffe69db0b3	103	ProSitePatterns	PS00047	Histone H4 signature.	15	19	-	T	2014-02-12	IPR019809	Histone H4, conserved site	GO:0000786|GO:0003677|GO:0005634|GO:0006334
jgi|ChlNC64A_1|139973|IGS.gm_28_00004	74b26d70ef100dd12609f7ffe69db0b3	103	Pfam	PF00125	Core histone H2A/H2B/H3/H4	28	94	1.2e-13	T	2014-02-12	IPR007125	Histone core	GO:0003677
jgi|ChlNC64A_1|139973|IGS.gm_28_00004	74b26d70ef100dd12609f7ffe69db0b3	103	Gene3D	G3DSA:1.10.20.10		2	102	8.4e-57	T	2014-02-12	IPR009072	Histone-fold	GO:0046982
jgi|ChlNC64A_1|20762|e_gw1.4.564.1	449d7e7a17e880546f4e194ae526b00c	470	Pfam	PF00149	Calcineurin-like phosphoesterase	16	240	1e-29	T	2014-02-12	IPR004843	Phosphoesterase domain	GO:0016787
jgi|ChlNC64A_1|20762|e_gw1.4.564.1	449d7e7a17e880546f4e194ae526b00c	470	PRINTS	PR00114	Serine/threonine phosphatase family signature	15	42	1.90001e-33	T	2014-02-12	IPR006186	Serine/threonine-specific protein phosphatase/bis(5-nucleosyl)-tetraphosphatase	GO:0016787
jgi|ChlNC64A_1|20762|e_gw1.4.564.1	449d7e7a17e880546f4e194ae526b00c	470	PRINTS	PR00114	Serine/threonine phosphatase family signature	116	142	1.90001e-33	T	2014-02-12	IPR006186	Serine/threonine-specific protein phosphatase/bis(5-nucleosyl)-tetraphosphatase	GO:0016787
jgi|ChlNC64A_1|20762|e_gw1.4.564.1	449d7e7a17e880546f4e194ae526b00c	470	PRINTS	PR00114	Serine/threonine phosphatase family signature	78	102	1.90001e-33	T	2014-02-12	IPR006186	Serine/threonine-specific protein phosphatase/bis(5-nucleosyl)-tetraphosphatase	GO:0016787
jgi|ChlNC64A_1|20762|e_gw1.4.564.1	449d7e7a17e880546f4e194ae526b00c	470	PRINTS	PR00114	Serine/threonine phosphatase family signature	174	201	1.90001e-33	T	2014-02-12	IPR006186	Serine/threonine-specific protein phosphatase/bis(5-nucleosyl)-tetraphosphatase	GO:0016787
jgi|ChlNC64A_1|20762|e_gw1.4.564.1	449d7e7a17e880546f4e194ae526b00c	470	PRINTS	PR00114	Serine/threonine phosphatase family signature	45	72	1.90001e-33	T	2014-02-12	IPR006186	Serine/threonine-specific protein phosphatase/bis(5-nucleosyl)-tetraphosphatase	GO:0016787
jgi|ChlNC64A_1|20762|e_gw1.4.564.1	449d7e7a17e880546f4e194ae526b00c	470	PANTHER	PTHR11668:SF7		13	332	0	T	2014-02-12
jgi|ChlNC64A_1|20762|e_gw1.4.564.1	449d7e7a17e880546f4e194ae526b00c	470	ProSitePatterns	PS00125	Serine/threonine specific protein phosphatases signature.	79	84	-	T	2014-02-12	IPR006186	Serine/threonine-specific protein phosphatase/bis(5-nucleosyl)-tetraphosphatase	GO:0016787
jgi|ChlNC64A_1|20762|e_gw1.4.564.1	449d7e7a17e880546f4e194ae526b00c	470	PANTHER	PTHR11668		13	332	0	T	2014-02-12
jgi|ChlNC64A_1|20762|e_gw1.4.564.1	449d7e7a17e880546f4e194ae526b00c	470	Gene3D	G3DSA:3.60.21.10		13	331	6.1e-70	T	2014-02-12
jgi|ChlNC64A_1|20762|e_gw1.4.564.1	449d7e7a17e880546f4e194ae526b00c	470	SUPERFAMILY	SSF56300		189	320	0	T	2014-02-12
jgi|ChlNC64A_1|20762|e_gw1.4.564.1	449d7e7a17e880546f4e194ae526b00c	470	SUPERFAMILY	SSF56300		9	140	0	T	2014-02-12
jgi|ChlNC64A_1|20762|e_gw1.4.564.1	449d7e7a17e880546f4e194ae526b00c	470	SMART	SM00156	Protein phosphatase 2A homologues, catalytic domain.	7	322	3.59999e-51	T	2014-02-12	IPR006186	Serine/threonine-specific protein phosphatase/bis(5-nucleosyl)-tetraphosphatase	GO:0016787
jgi|ChlNC64A_1|52799|fgenesh3_pg.C_scaffold_12000124	1703781a3ab581606e5a36e36330f742	113	Pfam	PF00125	Core histone H2A/H2B/H3/H4	49	77	6e-07	T	2014-02-12	IPR007125	Histone core	GO:0003677
jgi|ChlNC64A_1|52799|fgenesh3_pg.C_scaffold_12000124	1703781a3ab581606e5a36e36330f742	113	SUPERFAMILY	SSF47113		3	111	0	T	2014-02-12	IPR009072	Histone-fold	GO:0046982
jgi|ChlNC64A_1|52799|fgenesh3_pg.C_scaffold_12000124	1703781a3ab581606e5a36e36330f742	113	PANTHER	PTHR23430		1	111	0	T	2014-02-12
jgi|ChlNC64A_1|52799|fgenesh3_pg.C_scaffold_12000124	1703781a3ab581606e5a36e36330f742	113	ProSitePatterns	PS00046	Histone H2A signature.	21	27	-	T	2014-02-12	IPR002119	Histone H2A	GO:0000786|GO:0003677|GO:0005634|GO:0006334
jgi|ChlNC64A_1|52799|fgenesh3_pg.C_scaffold_12000124	1703781a3ab581606e5a36e36330f742	113	Gene3D	G3DSA:1.10.20.10		6	108	1.1e-46	T	2014-02-12	IPR009072	Histone-fold	GO:0046982
jgi|ChlNC64A_1|52799|fgenesh3_pg.C_scaffold_12000124	1703781a3ab581606e5a36e36330f742	113	SMART	SM00414	Histone 2A	3	109	2.69999e-62	T	2014-02-12	IPR002119	Histone H2A	GO:0000786|GO:0003677|GO:0005634|GO:0006334
jgi|ChlNC64A_1|52799|fgenesh3_pg.C_scaffold_12000124	1703781a3ab581606e5a36e36330f742	113	PRINTS	PR00620	Histone H2A signature	42	57	1.5e-12	T	2014-02-12	IPR002119	Histone H2A	GO:0000786|GO:0003677|GO:0005634|GO:0006334
jgi|ChlNC64A_1|52799|fgenesh3_pg.C_scaffold_12000124	1703781a3ab581606e5a36e36330f742	113	PRINTS	PR00620	Histone H2A signature	13	35	1.5e-12	T	2014-02-12	IPR002119	Histone H2A	GO:0000786|GO:0003677|GO:0005634|GO:0006334
jgi|ChlNC64A_1|10756|gw1.12.219.1	d162b8e40bf6753281d2d79e6d22ed10	261	Gene3D	G3DSA:3.40.50.80		101	259	5.1e-39	T	2014-02-12
jgi|ChlNC64A_1|10756|gw1.12.219.1	d162b8e40bf6753281d2d79e6d22ed10	261	SUPERFAMILY	SSF52343		100	259	0	T	2014-02-12
jgi|ChlNC64A_1|10756|gw1.12.219.1	d162b8e40bf6753281d2d79e6d22ed10	261	Pfam	PF00175	Oxidoreductase NAD-binding domain	124	232	1.5e-19	T	2014-02-12	IPR001433	Oxidoreductase FAD/NAD(P)-binding	GO:0016491|GO:0055114
jgi|ChlNC64A_1|10756|gw1.12.219.1	d162b8e40bf6753281d2d79e6d22ed10	261	Gene3D	G3DSA:2.40.30.10		1	100	7.1e-28	T	2014-02-12
jgi|ChlNC64A_1|10756|gw1.12.219.1	d162b8e40bf6753281d2d79e6d22ed10	261	SUPERFAMILY	SSF63380		2	111	0	T	2014-02-12	IPR017938	Riboflavin synthase-like beta-barrel	GO:0016491|GO:0055114
jgi|ChlNC64A_1|10756|gw1.12.219.1	d162b8e40bf6753281d2d79e6d22ed10	261	ProSiteProfiles	PS51384	Ferredoxin reductase-type FAD binding domain profile.	5	114	0	T	2014-02-12	IPR017927	Ferredoxin reductase-type FAD-binding domain	GO:0016491|GO:0055114
jgi|ChlNC64A_1|10756|gw1.12.219.1	d162b8e40bf6753281d2d79e6d22ed10	261	PANTHER	PTHR19370		1	261	0	T	2014-02-12
jgi|ChlNC64A_1|10756|gw1.12.219.1	d162b8e40bf6753281d2d79e6d22ed10	261	Pfam	PF00970	Oxidoreductase FAD-binding domain	12	111	3.2e-19	T	2014-02-12	IPR008333	Oxidoreductase, FAD-binding domain
jgi|ChlNC64A_1|10756|gw1.12.219.1	d162b8e40bf6753281d2d79e6d22ed10	261	PRINTS	PR00406	Cytochrome B5 reductase signature	218	226	9.1e-14	T	2014-02-12	IPR001834	NADH:cytochrome b5 reductase (CBR)	GO:0016491|GO:0055114
jgi|ChlNC64A_1|10756|gw1.12.219.1	d162b8e40bf6753281d2d79e6d22ed10	261	PRINTS	PR00406	Cytochrome B5 reductase signature	99	113	9.1e-14	T	2014-02-12	IPR001834	NADH:cytochrome b5 reductase (CBR)	GO:0016491|GO:0055114
jgi|ChlNC64A_1|10756|gw1.12.219.1	d162b8e40bf6753281d2d79e6d22ed10	261	PRINTS	PR00406	Cytochrome B5 reductase signature	123	142	9.1e-14	T	2014-02-12	IPR001834	NADH:cytochrome b5 reductase (CBR)	GO:0016491|GO:0055114
jgi|ChlNC64A_1|10756|gw1.12.219.1	d162b8e40bf6753281d2d79e6d22ed10	261	PRINTS	PR00406	Cytochrome B5 reductase signature	36	47	9.1e-14	T	2014-02-12	IPR001834	NADH:cytochrome b5 reductase (CBR)	GO:0016491|GO:0055114
jgi|ChlNC64A_1|10756|gw1.12.219.1	d162b8e40bf6753281d2d79e6d22ed10	261	PRINTS	PR00406	Cytochrome B5 reductase signature	162	173	9.1e-14	T	2014-02-12	IPR001834	NADH:cytochrome b5 reductase (CBR)	GO:0016491|GO:0055114
jgi|ChlNC64A_1|137783|IGS.gm_2_00250	b641b0be4ec4e5c23b133bbf34370bdf	1566	SUPERFAMILY	SSF54211		256	411	0	T	2014-02-12	IPR020568	Ribosomal protein S5 domain 2-type fold
jgi|ChlNC64A_1|137783|IGS.gm_2_00250	b641b0be4ec4e5c23b133bbf34370bdf	1566	PANTHER	PTHR10169		23	1419	0	T	2014-02-12
jgi|ChlNC64A_1|137783|IGS.gm_2_00250	b641b0be4ec4e5c23b133bbf34370bdf	1566	PRINTS	PR00418	DNA topoisomerase II family signature	309	322	1.7e-54	T	2014-02-12	IPR001241	DNA topoisomerase, type IIA	GO:0003677|GO:0003918|GO:0005524|GO:0006265
jgi|ChlNC64A_1|137783|IGS.gm_2_00250	b641b0be4ec4e5c23b133bbf34370bdf	1566	PRINTS	PR00418	DNA topoisomerase II family signature	522	538	1.7e-54	T	2014-02-12	IPR001241	DNA topoisomerase, type IIA	GO:0003677|GO:0003918|GO:0005524|GO:0006265
jgi|ChlNC64A_1|137783|IGS.gm_2_00250	b641b0be4ec4e5c23b133bbf34370bdf	1566	PRINTS	PR00418	DNA topoisomerase II family signature	602	618	1.7e-54	T	2014-02-12	IPR001241	DNA topoisomerase, type IIA	GO:0003677|GO:0003918|GO:0005524|GO:0006265
jgi|ChlNC64A_1|137783|IGS.gm_2_00250	b641b0be4ec4e5c23b133bbf34370bdf	1566	PRINTS	PR00418	DNA topoisomerase II family signature	159	173	1.7e-54	T	2014-02-12	IPR001241	DNA topoisomerase, type IIA	GO:0003677|GO:0003918|GO:0005524|GO:0006265
jgi|ChlNC64A_1|137783|IGS.gm_2_00250	b641b0be4ec4e5c23b133bbf34370bdf	1566	PRINTS	PR00418	DNA topoisomerase II family signature	452	466	1.7e-54	T	2014-02-12	IPR001241	DNA topoisomerase, type IIA	GO:0003677|GO:0003918|GO:0005524|GO:0006265
jgi|ChlNC64A_1|137783|IGS.gm_2_00250	b641b0be4ec4e5c23b133bbf34370bdf	1566	PRINTS	PR00418	DNA topoisomerase II family signature	561	573	1.7e-54	T	2014-02-12	IPR001241	DNA topoisomerase, type IIA	GO:0003677|GO:0003918|GO:0005524|GO:0006265
jgi|ChlNC64A_1|137783|IGS.gm_2_00250	b641b0be4ec4e5c23b133bbf34370bdf	1566	PRINTS	PR00418	DNA topoisomerase II family signature	116	129	1.7e-54	T	2014-02-12	IPR001241	DNA topoisomerase, type IIA	GO:0003677|GO:0003918|GO:0005524|GO:0006265
jgi|ChlNC64A_1|137783|IGS.gm_2_00250	b641b0be4ec4e5c23b133bbf34370bdf	1566	PRINTS	PR00418	DNA topoisomerase II family signature	79	94	1.7e-54	T	2014-02-12	IPR001241	DNA topoisomerase, type IIA	GO:0003677|GO:0003918|GO:0005524|GO:0006265
jgi|ChlNC64A_1|137783|IGS.gm_2_00250	b641b0be4ec4e5c23b133bbf34370bdf	1566	PRINTS	PR00418	DNA topoisomerase II family signature	540	557	1.7e-54	T	2014-02-12	IPR001241	DNA topoisomerase, type IIA	GO:0003677|GO:0003918|GO:0005524|GO:0006265
jgi|ChlNC64A_1|137783|IGS.gm_2_00250	b641b0be4ec4e5c23b133bbf34370bdf	1566	Pfam	PF00204	DNA gyrase B	268	420	8.9e-34	T	2014-02-12	IPR013506	DNA topoisomerase, type IIA, subunit B, domain 2	GO:0003677|GO:0003918|GO:0005524|GO:0006265
jgi|ChlNC64A_1|137783|IGS.gm_2_00250	b641b0be4ec4e5c23b133bbf34370bdf	1566	Gene3D	G3DSA:3.30.565.10		38	276	1.3e-88	T	2014-02-12	IPR003594	Histidine kinase-like ATPase, ATP-binding domain	GO:0005524
jgi|ChlNC64A_1|137783|IGS.gm_2_00250	b641b0be4ec4e5c23b133bbf34370bdf	1566	Gene3D	G3DSA:3.40.50.670		421	587	3.1e-61	T	2014-02-12	IPR013759	DNA topoisomerase, type IIA, central domain	GO:0003677|GO:0003918|GO:0005524|GO:0006265
jgi|ChlNC64A_1|137783|IGS.gm_2_00250	b641b0be4ec4e5c23b133bbf34370bdf	1566	PANTHER	PTHR10169:SF20		23	1419	0	T	2014-02-12
jgi|ChlNC64A_1|137783|IGS.gm_2_00250	b641b0be4ec4e5c23b133bbf34370bdf	1566	Gene3D	G3DSA:3.30.1360.40		876	981	1.8e-35	T	2014-02-12	IPR024946	Arginine repressor C-terminal-like domain
jgi|ChlNC64A_1|137783|IGS.gm_2_00250	b641b0be4ec4e5c23b133bbf34370bdf	1566	Gene3D	G3DSA:3.30.1490.30		588	620	5.1e-20	T	2014-02-12
jgi|ChlNC64A_1|137783|IGS.gm_2_00250	b641b0be4ec4e5c23b133bbf34370bdf	1566	Pfam	PF01751	Toprim domain	452	556	1.6e-11	T	2014-02-12	IPR006171	Toprim domain
jgi|ChlNC64A_1|137783|IGS.gm_2_00250	b641b0be4ec4e5c23b133bbf34370bdf	1566	SMART	SM00387	Histidine kinase-like ATPases	79	225	5e-06	T	2014-02-12	IPR003594	Histidine kinase-like ATPase, ATP-binding domain	GO:0005524
jgi|ChlNC64A_1|137783|IGS.gm_2_00250	b641b0be4ec4e5c23b133bbf34370bdf	1566	ProSitePatterns	PS00177	DNA topoisomerase II signature.	454	462	-	T	2014-02-12	IPR018522	DNA topoisomerase, type IIA, conserved site	GO:0003677|GO:0003918|GO:0005524|GO:0006265
jgi|ChlNC64A_1|137783|IGS.gm_2_00250	b641b0be4ec4e5c23b133bbf34370bdf	1566	Gene3D	G3DSA:3.90.199.10		695	875	1.7e-66	T	2014-02-12	IPR013758	DNA topoisomerase, type IIA, subunit A/ C-terminal, alpha-beta	GO:0003677|GO:0003918|GO:0005524|GO:0006259|GO:0006265
jgi|ChlNC64A_1|137783|IGS.gm_2_00250	b641b0be4ec4e5c23b133bbf34370bdf	1566	Pfam	PF02518	Histidine kinase-, DNA gyrase B-, and HSP90-like ATPase	78	194	3.5e-07	T	2014-02-12	IPR003594	Histidine kinase-like ATPase, ATP-binding domain	GO:0005524
jgi|ChlNC64A_1|137783|IGS.gm_2_00250	b641b0be4ec4e5c23b133bbf34370bdf	1566	PRINTS	PR01158	Topoisomerase II signature	991	1017	1.50001e-86	T	2014-02-12	IPR001154	DNA topoisomerase II, eukaryotic-type	GO:0003677|GO:0003918|GO:0005524|GO:0006265
jgi|ChlNC64A_1|137783|IGS.gm_2_00250	b641b0be4ec4e5c23b133bbf34370bdf	1566	PRINTS	PR01158	Topoisomerase II signature	721	744	1.50001e-86	T	2014-02-12	IPR001154	DNA topoisomerase II, eukaryotic-type	GO:0003677|GO:0003918|GO:0005524|GO:0006265
jgi|ChlNC64A_1|137783|IGS.gm_2_00250	b641b0be4ec4e5c23b133bbf34370bdf	1566	PRINTS	PR01158	Topoisomerase II signature	798	818	1.50001e-86	T	2014-02-12	IPR001154	DNA topoisomerase II, eukaryotic-type	GO:0003677|GO:0003918|GO:0005524|GO:0006265
jgi|ChlNC64A_1|137783|IGS.gm_2_00250	b641b0be4ec4e5c23b133bbf34370bdf	1566	PRINTS	PR01158	Topoisomerase II signature	498	511	1.50001e-86	T	2014-02-12	IPR001154	DNA topoisomerase II, eukaryotic-type	GO:0003677|GO:0003918|GO:0005524|GO:0006265
jgi|ChlNC64A_1|137783|IGS.gm_2_00250	b641b0be4ec4e5c23b133bbf34370bdf	1566	PRINTS	PR01158	Topoisomerase II signature	450	457	1.50001e-86	T	2014-02-12	IPR001154	DNA topoisomerase II, eukaryotic-type	GO:0003677|GO:0003918|GO:0005524|GO:0006265
jgi|ChlNC64A_1|137783|IGS.gm_2_00250	b641b0be4ec4e5c23b133bbf34370bdf	1566	PRINTS	PR01158	Topoisomerase II signature	768	790	1.50001e-86	T	2014-02-12	IPR001154	DNA topoisomerase II, eukaryotic-type	GO:0003677|GO:0003918|GO:0005524|GO:0006265
jgi|ChlNC64A_1|137783|IGS.gm_2_00250	b641b0be4ec4e5c23b133bbf34370bdf	1566	PRINTS	PR01158	Topoisomerase II signature	907	921	1.50001e-86	T	2014-02-12	IPR001154	DNA topoisomerase II, eukaryotic-type	GO:0003677|GO:0003918|GO:0005524|GO:0006265
jgi|ChlNC64A_1|137783|IGS.gm_2_00250	b641b0be4ec4e5c23b133bbf34370bdf	1566	PRINTS	PR01158	Topoisomerase II signature	562	573	1.50001e-86	T	2014-02-12	IPR001154	DNA topoisomerase II, eukaryotic-type	GO:0003677|GO:0003918|GO:0005524|GO:0006265
jgi|ChlNC64A_1|137783|IGS.gm_2_00250	b641b0be4ec4e5c23b133bbf34370bdf	1566	PRINTS	PR01158	Topoisomerase II signature	608	620	1.50001e-86	T	2014-02-12	IPR001154	DNA topoisomerase II, eukaryotic-type	GO:0003677|GO:0003918|GO:0005524|GO:0006265
jgi|ChlNC64A_1|137783|IGS.gm_2_00250	b641b0be4ec4e5c23b133bbf34370bdf	1566	PRINTS	PR01158	Topoisomerase II signature	435	445	1.50001e-86	T	2014-02-12	IPR001154	DNA topoisomerase II, eukaryotic-type	GO:0003677|GO:0003918|GO:0005524|GO:0006265
jgi|ChlNC64A_1|137783|IGS.gm_2_00250	b641b0be4ec4e5c23b133bbf34370bdf	1566	PRINTS	PR01158	Topoisomerase II signature	541	556	1.50001e-86	T	2014-02-12	IPR001154	DNA topoisomerase II, eukaryotic-type	GO:0003677|GO:0003918|GO:0005524|GO:0006265
jgi|ChlNC64A_1|137783|IGS.gm_2_00250	b641b0be4ec4e5c23b133bbf34370bdf	1566	Coils	Coil		1115	1136	-	T	2014-02-12
jgi|ChlNC64A_1|137783|IGS.gm_2_00250	b641b0be4ec4e5c23b133bbf34370bdf	1566	Gene3D	G3DSA:1.10.268.10		998	1161	7.4e-45	T	2014-02-12	IPR013757	Type IIA DNA topoisomerase subunit A, alpha-helical domain	GO:0003677|GO:0003918|GO:0005524|GO:0006265
jgi|ChlNC64A_1|137783|IGS.gm_2_00250	b641b0be4ec4e5c23b133bbf34370bdf	1566	Gene3D	G3DSA:3.30.230.10		286	412	3.1e-49	T	2014-02-12	IPR014721	Ribosomal protein S5 domain 2-type fold, subgroup
jgi|ChlNC64A_1|137783|IGS.gm_2_00250	b641b0be4ec4e5c23b133bbf34370bdf	1566	Pfam	PF00521	DNA gyrase/topoisomerase IV, subunit A	693	1146	2.8e-127	T	2014-02-12	IPR002205	DNA topoisomerase, type IIA, subunit A/C-terminal	GO:0003677|GO:0003918|GO:0005524|GO:0006265
jgi|ChlNC64A_1|137783|IGS.gm_2_00250	b641b0be4ec4e5c23b133bbf34370bdf	1566	SMART	SM00433	TopoisomeraseII	79	662	2.90003e-303	T	2014-02-12	IPR001241	DNA topoisomerase, type IIA	GO:0003677|GO:0003918|GO:0005524|GO:0006265
jgi|ChlNC64A_1|137783|IGS.gm_2_00250	b641b0be4ec4e5c23b133bbf34370bdf	1566	SMART	SM00434	DNA Topoisomerase IV	673	1143	8.6999e-194	T	2014-02-12	IPR002205	DNA topoisomerase, type IIA, subunit A/C-terminal	GO:0003677|GO:0003918|GO:0005524|GO:0006265
jgi|ChlNC64A_1|137783|IGS.gm_2_00250	b641b0be4ec4e5c23b133bbf34370bdf	1566	ProSiteProfiles	PS50880	Toprim domain profile.	450	572	0	T	2014-02-12	IPR006171	Toprim domain
jgi|ChlNC64A_1|137783|IGS.gm_2_00250	b641b0be4ec4e5c23b133bbf34370bdf	1566	SUPERFAMILY	SSF56719		426	1154	0	T	2014-02-12	IPR013760	DNA topoisomerase, type IIA-like domain	GO:0003918|GO:0005524
jgi|ChlNC64A_1|137783|IGS.gm_2_00250	b641b0be4ec4e5c23b133bbf34370bdf	1566	SUPERFAMILY	SSF55874		30	265	0	T	2014-02-12	IPR003594	Histidine kinase-like ATPase, ATP-binding domain	GO:0005524
jgi|ChlNC64A_1|139265|IGS.gm_24_00045	d42443f98c56d9525c97c0b02b65e1e5	405	ProSiteProfiles	PS51032	AP2/ERF domain profile.	43	104	0	T	2014-02-12	IPR001471	AP2/ERF domain	GO:0003700|GO:0006355
jgi|ChlNC64A_1|139265|IGS.gm_24_00045	d42443f98c56d9525c97c0b02b65e1e5	405	Gene3D	G3DSA:3.30.730.10		44	105	2.9e-13	T	2014-02-12	IPR001471	AP2/ERF domain	GO:0003700|GO:0006355
jgi|ChlNC64A_1|139265|IGS.gm_24_00045	d42443f98c56d9525c97c0b02b65e1e5	405	Pfam	PF00847	AP2 domain	42	96	3.3e-09	T	2014-02-12	IPR001471	AP2/ERF domain	GO:0003700|GO:0006355
jgi|ChlNC64A_1|139265|IGS.gm_24_00045	d42443f98c56d9525c97c0b02b65e1e5	405	SUPERFAMILY	SSF54171		42	105	0	T	2014-02-12	IPR016177	DNA-binding domain	GO:0003677
jgi|ChlNC64A_1|139265|IGS.gm_24_00045	d42443f98c56d9525c97c0b02b65e1e5	405	PANTHER	PTHR32467		25	111	0	T	2014-02-12
jgi|ChlNC64A_1|139265|IGS.gm_24_00045	d42443f98c56d9525c97c0b02b65e1e5	405	SMART	SM00380	DNA-binding domain in plant proteins such as APETALA2 and EREBPs	43	110	1.4e-20	T	2014-02-12	IPR001471	AP2/ERF domain	GO:0003700|GO:0006355
jgi|ChlNC64A_1|139265|IGS.gm_24_00045	d42443f98c56d9525c97c0b02b65e1e5	405	PANTHER	PTHR32467:SF0		25	111	0	T	2014-02-12
jgi|ChlNC64A_1|13547|gw1.13.173.1	b1a773c1d57856e0da7fc8560bf7e947	139	Pfam	PF00251	Glycosyl hydrolases family 32 N-terminal domain	5	136	5e-39	T	2014-02-12	IPR013148	Glycosyl hydrolase family 32, N-terminal
jgi|ChlNC64A_1|13547|gw1.13.173.1	b1a773c1d57856e0da7fc8560bf7e947	139	PANTHER	PTHR31953:SF1		1	139	0	T	2014-02-12
jgi|ChlNC64A_1|13547|gw1.13.173.1	b1a773c1d57856e0da7fc8560bf7e947	139	ProSitePatterns	PS00609	Glycosyl hydrolases family 32 active site.	5	18	-	T	2014-02-12	IPR018053	Glycoside hydrolase, family 32, active site	GO:0004553|GO:0005975	KEGG: 00052+3.2.1.26|KEGG: 00500+3.2.1.26|MetaCyc: PWY-621
jgi|ChlNC64A_1|13547|gw1.13.173.1	b1a773c1d57856e0da7fc8560bf7e947	139	SUPERFAMILY	SSF75005		2	137	0	T	2014-02-12	IPR023296	Glycosyl hydrolase, five-bladed beta-propellor domain
jgi|ChlNC64A_1|13547|gw1.13.173.1	b1a773c1d57856e0da7fc8560bf7e947	139	Gene3D	G3DSA:2.115.10.20		20	120	3.8e-09	T	2014-02-12	IPR023296	Glycosyl hydrolase, five-bladed beta-propellor domain
jgi|ChlNC64A_1|13547|gw1.13.173.1	b1a773c1d57856e0da7fc8560bf7e947	139	PANTHER	PTHR31953		1	139	0	T	2014-02-12
jgi|ChlNC64A_1|13992|gw1.35.58.1	c62e677c23ce1d34773eae65f72ff8c8	133	Gene3D	G3DSA:1.25.40.90		4	133	4.2e-33	T	2014-02-12	IPR008942	ENTH/VHS
jgi|ChlNC64A_1|13992|gw1.35.58.1	c62e677c23ce1d34773eae65f72ff8c8	133	SUPERFAMILY	SSF48464		3	133	0	T	2014-02-12	IPR008942	ENTH/VHS
jgi|ChlNC64A_1|13992|gw1.35.58.1	c62e677c23ce1d34773eae65f72ff8c8	133	ProSiteProfiles	PS50942	ENTH domain profile.	1	133	0	T	2014-02-12	IPR013809	Epsin-like, N-terminal
jgi|ChlNC64A_1|13992|gw1.35.58.1	c62e677c23ce1d34773eae65f72ff8c8	133	Pfam	PF01417	ENTH domain	6	132	6.6e-25	T	2014-02-12	IPR001026	Epsin domain, N-terminal
jgi|ChlNC64A_1|13992|gw1.35.58.1	c62e677c23ce1d34773eae65f72ff8c8	133	PANTHER	PTHR12276		4	133	0	T	2014-02-12
jgi|ChlNC64A_1|140443|IGS.gm_3_00182	e7e4021dd9fe8544916fa97bfef7bf4e	864	Pfam	PF11798	IMS family HHH motif	255	283	7.9e-06	T	2014-02-12	IPR024728	DNA polymerase type-Y, HhH motif		KEGG: 00230+2.7.7.7|KEGG: 00240+2.7.7.7
jgi|ChlNC64A_1|140443|IGS.gm_3_00182	e7e4021dd9fe8544916fa97bfef7bf4e	864	SMART	SM00547	Zinc finger domain	609	633	3.8e-06	T	2014-02-12	IPR001876	Zinc finger, RanBP2-type	GO:0008270
jgi|ChlNC64A_1|140443|IGS.gm_3_00182	e7e4021dd9fe8544916fa97bfef7bf4e	864	SUPERFAMILY	SSF90209		607	634	0	T	2014-02-12
jgi|ChlNC64A_1|140443|IGS.gm_3_00182	e7e4021dd9fe8544916fa97bfef7bf4e	864	PANTHER	PTHR11076:SF12		25	300	0	T	2014-02-12
jgi|ChlNC64A_1|140443|IGS.gm_3_00182	e7e4021dd9fe8544916fa97bfef7bf4e	864	SUPERFAMILY	SSF56672		71	305	0	T	2014-02-12
jgi|ChlNC64A_1|140443|IGS.gm_3_00182	e7e4021dd9fe8544916fa97bfef7bf4e	864	Coils	Coil		456	477	-	T	2014-02-12
jgi|ChlNC64A_1|140443|IGS.gm_3_00182	e7e4021dd9fe8544916fa97bfef7bf4e	864	ProSitePatterns	PS01358	Zinc finger RanBP2-type signature.	611	630	-	T	2014-02-12	IPR001876	Zinc finger, RanBP2-type	GO:0008270
jgi|ChlNC64A_1|140443|IGS.gm_3_00182	e7e4021dd9fe8544916fa97bfef7bf4e	864	Coils	Coil		567	598	-	T	2014-02-12
jgi|ChlNC64A_1|140443|IGS.gm_3_00182	e7e4021dd9fe8544916fa97bfef7bf4e	864	Gene3D	G3DSA:1.10.150.20		254	299	9.3e-11	T	2014-02-12
jgi|ChlNC64A_1|140443|IGS.gm_3_00182	e7e4021dd9fe8544916fa97bfef7bf4e	864	Pfam	PF00817	impB/mucB/samB family	96	240	8.2e-43	T	2014-02-12	IPR001126	DNA-repair protein, UmuC-like	GO:0003684|GO:0003887|GO:0006281	KEGG: 00230+2.7.7.7|KEGG: 00240+2.7.7.7
jgi|ChlNC64A_1|140443|IGS.gm_3_00182	e7e4021dd9fe8544916fa97bfef7bf4e	864	ProSiteProfiles	PS50173	UmuC domain profile.	93	273	0	T	2014-02-12	IPR017963	DNA-repair protein, UmuC-like, N-terminal	GO:0003684|GO:0003887|GO:0006281	KEGG: 00230+2.7.7.7|KEGG: 00240+2.7.7.7
jgi|ChlNC64A_1|140443|IGS.gm_3_00182	e7e4021dd9fe8544916fa97bfef7bf4e	864	Gene3D	G3DSA:3.30.1490.100		300	346	3.8e-07	T	2014-02-12	IPR017961	DNA polymerase, Y-family, little finger domain	GO:0003684|GO:0003887|GO:0006281	KEGG: 00230+2.7.7.7|KEGG: 00240+2.7.7.7
jgi|ChlNC64A_1|140443|IGS.gm_3_00182	e7e4021dd9fe8544916fa97bfef7bf4e	864	PANTHER	PTHR11076		25	300	0	T	2014-02-12
jgi|ChlNC64A_1|140443|IGS.gm_3_00182	e7e4021dd9fe8544916fa97bfef7bf4e	864	ProSiteProfiles	PS50199	Zinc finger RanBP2 type profile.	606	636	0	T	2014-02-12	IPR001876	Zinc finger, RanBP2-type	GO:0008270
jgi|ChlNC64A_1|140443|IGS.gm_3_00182	e7e4021dd9fe8544916fa97bfef7bf4e	864	Gene3D	G3DSA:3.30.70.270		151	248	3.5e-31	T	2014-02-12
jgi|ChlNC64A_1|37743|estExt_Genewise1Plus.C_720001	e0fbfde254b1b48005243ac75b555a37	423	PANTHER	PTHR11699		1	423	0	T	2014-02-12
jgi|ChlNC64A_1|37743|estExt_Genewise1Plus.C_720001	e0fbfde254b1b48005243ac75b555a37	423	PANTHER	PTHR11699:SF29		1	423	0	T	2014-02-12
jgi|ChlNC64A_1|37743|estExt_Genewise1Plus.C_720001	e0fbfde254b1b48005243ac75b555a37	423	Pfam	PF00171	Aldehyde dehydrogenase family	26	422	4.5e-119	T	2014-02-12	IPR015590	Aldehyde dehydrogenase domain	GO:0008152|GO:0016491|GO:0055114
jgi|ChlNC64A_1|37743|estExt_Genewise1Plus.C_720001	e0fbfde254b1b48005243ac75b555a37	423	ProSitePatterns	PS00687	Aldehyde dehydrogenases glutamic acid active site.	265	272	-	T	2014-02-12	IPR016160	Aldehyde dehydrogenase, conserved site	GO:0008152|GO:0016491|GO:0055114
jgi|ChlNC64A_1|37743|estExt_Genewise1Plus.C_720001	e0fbfde254b1b48005243ac75b555a37	423	Gene3D	G3DSA:3.40.309.10		280	422	1.3e-51	T	2014-02-12	IPR016163	Aldehyde dehydrogenase, C-terminal	GO:0008152|GO:0016491|GO:0016620|GO:0055114
jgi|ChlNC64A_1|37743|estExt_Genewise1Plus.C_720001	e0fbfde254b1b48005243ac75b555a37	423	SUPERFAMILY	SSF53720		17	422	0	T	2014-02-12	IPR016161	Aldehyde/histidinol dehydrogenase	GO:0008152|GO:0016491|GO:0055114
jgi|ChlNC64A_1|37743|estExt_Genewise1Plus.C_720001	e0fbfde254b1b48005243ac75b555a37	423	ProSitePatterns	PS00070	Aldehyde dehydrogenases cysteine active site.	293	304	-	T	2014-02-12	IPR016160	Aldehyde dehydrogenase, conserved site	GO:0008152|GO:0016491|GO:0055114
jgi|ChlNC64A_1|37743|estExt_Genewise1Plus.C_720001	e0fbfde254b1b48005243ac75b555a37	423	Gene3D	G3DSA:3.40.605.10		18	279	8.9e-84	T	2014-02-12	IPR016162	Aldehyde dehydrogenase, N-terminal	GO:0008152|GO:0016491|GO:0055114
jgi|ChlNC64A_1|37095|estExt_Genewise1Plus.C_250064	b4d04c833f3e150a4b3f9643506ce873	305	SUPERFAMILY	SSF52821		179	303	0	T	2014-02-12	IPR001763	Rhodanese-like domain
jgi|ChlNC64A_1|37095|estExt_Genewise1Plus.C_250064	b4d04c833f3e150a4b3f9643506ce873	305	SUPERFAMILY	SSF52821		14	144	0	T	2014-02-12	IPR001763	Rhodanese-like domain
jgi|ChlNC64A_1|37095|estExt_Genewise1Plus.C_250064	b4d04c833f3e150a4b3f9643506ce873	305	PANTHER	PTHR11364		1	303	0	T	2014-02-12
jgi|ChlNC64A_1|37095|estExt_Genewise1Plus.C_250064	b4d04c833f3e150a4b3f9643506ce873	305	Pfam	PF00581	Rhodanese-like domain	180	293	8.6e-12	T	2014-02-12	IPR001763	Rhodanese-like domain
jgi|ChlNC64A_1|37095|estExt_Genewise1Plus.C_250064	b4d04c833f3e150a4b3f9643506ce873	305	Pfam	PF00581	Rhodanese-like domain	18	136	3.3e-14	T	2014-02-12	IPR001763	Rhodanese-like domain
jgi|ChlNC64A_1|37095|estExt_Genewise1Plus.C_250064	b4d04c833f3e150a4b3f9643506ce873	305	PANTHER	PTHR11364:SF0		1	303	0	T	2014-02-12
jgi|ChlNC64A_1|37095|estExt_Genewise1Plus.C_250064	b4d04c833f3e150a4b3f9643506ce873	305	ProSiteProfiles	PS50206	Rhodanese domain profile.	186	301	0	T	2014-02-12	IPR001763	Rhodanese-like domain
jgi|ChlNC64A_1|37095|estExt_Genewise1Plus.C_250064	b4d04c833f3e150a4b3f9643506ce873	305	ProSiteProfiles	PS50206	Rhodanese domain profile.	25	142	0	T	2014-02-12	IPR001763	Rhodanese-like domain
jgi|ChlNC64A_1|37095|estExt_Genewise1Plus.C_250064	b4d04c833f3e150a4b3f9643506ce873	305	SMART	SM00450	Rhodanese Homology Domain	176	298	6.9e-16	T	2014-02-12	IPR001763	Rhodanese-like domain
jgi|ChlNC64A_1|37095|estExt_Genewise1Plus.C_250064	b4d04c833f3e150a4b3f9643506ce873	305	SMART	SM00450	Rhodanese Homology Domain	15	139	4e-21	T	2014-02-12	IPR001763	Rhodanese-like domain
jgi|ChlNC64A_1|37095|estExt_Genewise1Plus.C_250064	b4d04c833f3e150a4b3f9643506ce873	305	Gene3D	G3DSA:3.40.250.10		173	303	7.4e-39	T	2014-02-12	IPR001763	Rhodanese-like domain
jgi|ChlNC64A_1|37095|estExt_Genewise1Plus.C_250064	b4d04c833f3e150a4b3f9643506ce873	305	Gene3D	G3DSA:3.40.250.10		12	144	1.4e-42	T	2014-02-12	IPR001763	Rhodanese-like domain
jgi|ChlNC64A_1|37095|estExt_Genewise1Plus.C_250064	b4d04c833f3e150a4b3f9643506ce873	305	ProSitePatterns	PS00683	Rhodanese C-terminal signature.	282	292	-	T	2014-02-12	IPR001307	Thiosulphate sulfurtransferase, conserved site	GO:0004792	KEGG: 00920+2.8.1.1|MetaCyc: PWY-5350
jgi|ChlNC64A_1|34552|estExt_Genewise1Plus.C_50012	b778bbff92ddc02140f5ba52cf25a830	238	ProSiteProfiles	PS51085	2Fe-2S ferredoxin-type iron-sulfur binding domain profile.	109	201	0	T	2014-02-12	IPR001041	2Fe-2S ferredoxin-type domain	GO:0009055|GO:0051536
jgi|ChlNC64A_1|34552|estExt_Genewise1Plus.C_50012	b778bbff92ddc02140f5ba52cf25a830	238	Pfam	PF00111	2Fe-2S iron-sulfur cluster binding domain	119	188	1.3e-15	T	2014-02-12	IPR001041	2Fe-2S ferredoxin-type domain	GO:0009055|GO:0051536
jgi|ChlNC64A_1|34552|estExt_Genewise1Plus.C_50012	b778bbff92ddc02140f5ba52cf25a830	238	PANTHER	PTHR32148		112	200	0	T	2014-02-12
jgi|ChlNC64A_1|34552|estExt_Genewise1Plus.C_50012	b778bbff92ddc02140f5ba52cf25a830	238	Gene3D	G3DSA:3.10.20.30		102	210	2.4e-30	T	2014-02-12	IPR012675	Beta-grasp domain
jgi|ChlNC64A_1|34552|estExt_Genewise1Plus.C_50012	b778bbff92ddc02140f5ba52cf25a830	238	SUPERFAMILY	SSF54292		106	208	0	T	2014-02-12	IPR001041	2Fe-2S ferredoxin-type domain	GO:0009055|GO:0051536
jgi|ChlNC64A_1|34552|estExt_Genewise1Plus.C_50012	b778bbff92ddc02140f5ba52cf25a830	238	TIGRFAM	TIGR02008	fdx_plant: ferredoxin [2Fe-2S]	108	202	8.1e-25	T	2014-02-12	IPR010241	Ferredoxin [2Fe-2S], plant	GO:0009055|GO:0022900|GO:0051537
jgi|ChlNC64A_1|48527|fgenesh3_pm.C_scaffold_3000027	55d94e49e2bfe76cebb846744aac559c	293	Pfam	PF08542	Replication factor C C-terminal domain	198	281	1.3e-09	T	2014-02-12	IPR013748	Replication factor C, C-terminal domain		Reactome: REACT_152|Reactome: REACT_1538|Reactome: REACT_216|Reactome: REACT_22172|Reactome: REACT_383
jgi|ChlNC64A_1|48527|fgenesh3_pm.C_scaffold_3000027	55d94e49e2bfe76cebb846744aac559c	293	Gene3D	G3DSA:1.20.272.10		198	283	1.6e-21	T	2014-02-12
jgi|ChlNC64A_1|48527|fgenesh3_pm.C_scaffold_3000027	55d94e49e2bfe76cebb846744aac559c	293	Pfam	PF00004	ATPase family associated with various cellular activities (AAA)	40	165	6.1e-17	T	2014-02-12	IPR003959	ATPase, AAA-type, core	GO:0005524
jgi|ChlNC64A_1|48527|fgenesh3_pm.C_scaffold_3000027	55d94e49e2bfe76cebb846744aac559c	293	Gene3D	G3DSA:3.40.50.300		4	167	7.2e-67	T	2014-02-12
jgi|ChlNC64A_1|48527|fgenesh3_pm.C_scaffold_3000027	55d94e49e2bfe76cebb846744aac559c	293	SUPERFAMILY	SSF48019		198	284	0	T	2014-02-12	IPR008921	DNA polymerase III, clamp loader complex, gamma/delta/delta subunit, C-terminal	GO:0003677|GO:0006260	Reactome: REACT_152|Reactome: REACT_1538|Reactome: REACT_216|Reactome: REACT_22172|Reactome: REACT_383
jgi|ChlNC64A_1|48527|fgenesh3_pm.C_scaffold_3000027	55d94e49e2bfe76cebb846744aac559c	293	PANTHER	PTHR11669		1	281	0	T	2014-02-12
jgi|ChlNC64A_1|48527|fgenesh3_pm.C_scaffold_3000027	55d94e49e2bfe76cebb846744aac559c	293	SMART	SM00382	ATPases associated with a variety of cellular activities	36	170	3.49999e-17	T	2014-02-12	IPR003593	AAA+ ATPase domain	GO:0000166|GO:0017111
jgi|ChlNC64A_1|48527|fgenesh3_pm.C_scaffold_3000027	55d94e49e2bfe76cebb846744aac559c	293	SUPERFAMILY	SSF52540		3	182	0	T	2014-02-12	IPR027417	P-loop containing nucleoside triphosphate hydrolase
jgi|ChlNC64A_1|57386|estExt_fgenesh3_pg.C_60079	8981a7ad4116af2367c1725b92c04157	565	Pfam	PF00175	Oxidoreductase NAD-binding domain	417	527	5.2e-15	T	2014-02-12	IPR001433	Oxidoreductase FAD/NAD(P)-binding	GO:0016491|GO:0055114
jgi|ChlNC64A_1|57386|estExt_fgenesh3_pg.C_60079	8981a7ad4116af2367c1725b92c04157	565	Gene3D	G3DSA:3.40.50.360		100	251	7.5e-40	T	2014-02-12
jgi|ChlNC64A_1|57386|estExt_fgenesh3_pg.C_60079	8981a7ad4116af2367c1725b92c04157	565	Pfam	PF00258	Flavodoxin	108	232	3.1e-25	T	2014-02-12	IPR008254	Flavodoxin/nitric oxide synthase	GO:0010181|GO:0016491
jgi|ChlNC64A_1|57386|estExt_fgenesh3_pg.C_60079	8981a7ad4116af2367c1725b92c04157	565	PANTHER	PTHR19384		89	564	0	T	2014-02-12
jgi|ChlNC64A_1|57386|estExt_fgenesh3_pg.C_60079	8981a7ad4116af2367c1725b92c04157	565	PRINTS	PR00371	Flavoprotein pyridine nucleotide cytochrome reductase signature	321	331	1.1e-25	T	2014-02-12	IPR001709	Flavoprotein pyridine nucleotide cytochrome reductase	GO:0016491|GO:0055114
jgi|ChlNC64A_1|57386|estExt_fgenesh3_pg.C_60079	8981a7ad4116af2367c1725b92c04157	565	PRINTS	PR00371	Flavoprotein pyridine nucleotide cytochrome reductase signature	379	388	1.1e-25	T	2014-02-12	IPR001709	Flavoprotein pyridine nucleotide cytochrome reductase	GO:0016491|GO:0055114
jgi|ChlNC64A_1|57386|estExt_fgenesh3_pg.C_60079	8981a7ad4116af2367c1725b92c04157	565	PRINTS	PR00371	Flavoprotein pyridine nucleotide cytochrome reductase signature	459	470	1.1e-25	T	2014-02-12	IPR001709	Flavoprotein pyridine nucleotide cytochrome reductase	GO:0016491|GO:0055114
jgi|ChlNC64A_1|57386|estExt_fgenesh3_pg.C_60079	8981a7ad4116af2367c1725b92c04157	565	PRINTS	PR00371	Flavoprotein pyridine nucleotide cytochrome reductase signature	489	505	1.1e-25	T	2014-02-12	IPR001709	Flavoprotein pyridine nucleotide cytochrome reductase	GO:0016491|GO:0055114
jgi|ChlNC64A_1|57386|estExt_fgenesh3_pg.C_60079	8981a7ad4116af2367c1725b92c04157	565	PRINTS	PR00371	Flavoprotein pyridine nucleotide cytochrome reductase signature	416	435	1.1e-25	T	2014-02-12	IPR001709	Flavoprotein pyridine nucleotide cytochrome reductase	GO:0016491|GO:0055114
jgi|ChlNC64A_1|57386|estExt_fgenesh3_pg.C_60079	8981a7ad4116af2367c1725b92c04157	565	PRINTS	PR00371	Flavoprotein pyridine nucleotide cytochrome reductase signature	446	455	1.1e-25	T	2014-02-12	IPR001709	Flavoprotein pyridine nucleotide cytochrome reductase	GO:0016491|GO:0055114
jgi|ChlNC64A_1|57386|estExt_fgenesh3_pg.C_60079	8981a7ad4116af2367c1725b92c04157	565	PRINTS	PR00371	Flavoprotein pyridine nucleotide cytochrome reductase signature	512	520	1.1e-25	T	2014-02-12	IPR001709	Flavoprotein pyridine nucleotide cytochrome reductase	GO:0016491|GO:0055114
jgi|ChlNC64A_1|57386|estExt_fgenesh3_pg.C_60079	8981a7ad4116af2367c1725b92c04157	565	Gene3D	G3DSA:2.40.30.10		279	414	6.6e-21	T	2014-02-12
jgi|ChlNC64A_1|57386|estExt_fgenesh3_pg.C_60079	8981a7ad4116af2367c1725b92c04157	565	PRINTS	PR00369	Flavodoxin signature	107	120	2.1e-08	T	2014-02-12	IPR001094	Flavodoxin	GO:0005506|GO:0010181|GO:0055114
jgi|ChlNC64A_1|57386|estExt_fgenesh3_pg.C_60079	8981a7ad4116af2367c1725b92c04157	565	PRINTS	PR00369	Flavodoxin signature	157	168	2.1e-08	T	2014-02-12	IPR001094	Flavodoxin	GO:0005506|GO:0010181|GO:0055114
jgi|ChlNC64A_1|57386|estExt_fgenesh3_pg.C_60079	8981a7ad4116af2367c1725b92c04157	565	PRINTS	PR00369	Flavodoxin signature	190	200	2.1e-08	T	2014-02-12	IPR001094	Flavodoxin	GO:0005506|GO:0010181|GO:0055114
jgi|ChlNC64A_1|57386|estExt_fgenesh3_pg.C_60079	8981a7ad4116af2367c1725b92c04157	565	PRINTS	PR00369	Flavodoxin signature	214	233	2.1e-08	T	2014-02-12	IPR001094	Flavodoxin	GO:0005506|GO:0010181|GO:0055114
jgi|ChlNC64A_1|57386|estExt_fgenesh3_pg.C_60079	8981a7ad4116af2367c1725b92c04157	565	SUPERFAMILY	SSF52343		404	563	0	T	2014-02-12
jgi|ChlNC64A_1|57386|estExt_fgenesh3_pg.C_60079	8981a7ad4116af2367c1725b92c04157	565	PANTHER	PTHR19384:SF36		89	564	0	T	2014-02-12
jgi|ChlNC64A_1|57386|estExt_fgenesh3_pg.C_60079	8981a7ad4116af2367c1725b92c04157	565	SUPERFAMILY	SSF52218		103	250	0	T	2014-02-12
jgi|ChlNC64A_1|57386|estExt_fgenesh3_pg.C_60079	8981a7ad4116af2367c1725b92c04157	565	SUPERFAMILY	SSF63380		279	406	0	T	2014-02-12	IPR017938	Riboflavin synthase-like beta-barrel	GO:0016491|GO:0055114
jgi|ChlNC64A_1|57386|estExt_fgenesh3_pg.C_60079	8981a7ad4116af2367c1725b92c04157	565	ProSiteProfiles	PS50902	Flavodoxin-like domain profile.	106	247	0	T	2014-02-12	IPR008254	Flavodoxin/nitric oxide synthase	GO:0010181|GO:0016491
jgi|ChlNC64A_1|57386|estExt_fgenesh3_pg.C_60079	8981a7ad4116af2367c1725b92c04157	565	Gene3D	G3DSA:3.40.50.80		415	563	2.2e-53	T	2014-02-12
jgi|ChlNC64A_1|57386|estExt_fgenesh3_pg.C_60079	8981a7ad4116af2367c1725b92c04157	565	ProSiteProfiles	PS51384	Ferredoxin reductase-type FAD binding domain profile.	283	408	0	T	2014-02-12	IPR017927	Ferredoxin reductase-type FAD-binding domain	GO:0016491|GO:0055114
jgi|ChlNC64A_1|57386|estExt_fgenesh3_pg.C_60079	8981a7ad4116af2367c1725b92c04157	565	Pfam	PF00667	FAD binding domain	283	356	2.2e-12	T	2014-02-12	IPR003097	FAD-binding, type 1	GO:0016491|GO:0055114
jgi|ChlNC64A_1|137672|IGS.gm_2_00139	8db8387d238af5ba6bdb8d1c9b78d3ff	610	PANTHER	PTHR31038:SF1		68	401	0	T	2014-02-12
jgi|ChlNC64A_1|137672|IGS.gm_2_00139	8db8387d238af5ba6bdb8d1c9b78d3ff	610	ProSiteProfiles	PS51257	Prokaryotic membrane lipoprotein lipid attachment site profile.	1	33	0	T	2014-02-12
jgi|ChlNC64A_1|137672|IGS.gm_2_00139	8db8387d238af5ba6bdb8d1c9b78d3ff	610	PANTHER	PTHR31038		68	401	0	T	2014-02-12
jgi|ChlNC64A_1|137672|IGS.gm_2_00139	8db8387d238af5ba6bdb8d1c9b78d3ff	610	Pfam	PF11891	Domain of unknown function (DUF3411)	180	358	5.5e-56	T	2014-02-12	IPR021825	Protein of unknown function DUF3411, plant
jgi|ChlNC64A_1|133836|IGS.gm_10_00127	0fda7ec0102a29d2859bade4bda24807	95	ProSiteProfiles	PS51352	Thioredoxin domain profile.	1	95	0	T	2014-02-12	IPR012336	Thioredoxin-like fold
jgi|ChlNC64A_1|133836|IGS.gm_10_00127	0fda7ec0102a29d2859bade4bda24807	95	Pfam	PF00085	Thioredoxin	6	68	3.2e-18	T	2014-02-12	IPR013766	Thioredoxin domain	GO:0045454
jgi|ChlNC64A_1|133836|IGS.gm_10_00127	0fda7ec0102a29d2859bade4bda24807	95	ProSiteProfiles	PS50887	GGDEF domain profile.	53	95	0	T	2014-02-12	IPR000160	GGDEF domain
jgi|ChlNC64A_1|133836|IGS.gm_10_00127	0fda7ec0102a29d2859bade4bda24807	95	ProSitePatterns	PS00194	Thioredoxin family active site.	27	45	-	T	2014-02-12	IPR017937	Thioredoxin, conserved site	GO:0045454
jgi|ChlNC64A_1|133836|IGS.gm_10_00127	0fda7ec0102a29d2859bade4bda24807	95	PANTHER	PTHR10438:SF126		1	94	0	T	2014-02-12
jgi|ChlNC64A_1|133836|IGS.gm_10_00127	0fda7ec0102a29d2859bade4bda24807	95	PIRSF	PIRSF000077		3	94	5e-15	T	2014-02-12	IPR005746	Thioredoxin	GO:0006662|GO:0015035|GO:0045454
jgi|ChlNC64A_1|133836|IGS.gm_10_00127	0fda7ec0102a29d2859bade4bda24807	95	SUPERFAMILY	SSF52833		3	93	0	T	2014-02-12	IPR012336	Thioredoxin-like fold
jgi|ChlNC64A_1|133836|IGS.gm_10_00127	0fda7ec0102a29d2859bade4bda24807	95	PANTHER	PTHR10438		1	94	0	T	2014-02-12	IPR005746	Thioredoxin	GO:0006662|GO:0015035|GO:0045454
jgi|ChlNC64A_1|133836|IGS.gm_10_00127	0fda7ec0102a29d2859bade4bda24807	95	Gene3D	G3DSA:3.40.30.10		5	69	1e-20	T	2014-02-12	IPR012336	Thioredoxin-like fold
jgi|ChlNC64A_1|29709|estExt_Genewise1.C_30106	82156cb42f20b5b97a413b85930ed209	599	Pfam	PF02990	Endomembrane protein 70	49	556	2.4e-188	T	2014-02-12	IPR004240	Nonaspanin (TM9SF)	GO:0016021
jgi|ChlNC64A_1|29709|estExt_Genewise1.C_30106	82156cb42f20b5b97a413b85930ed209	599	PANTHER	PTHR10766:SF14		7	599	0	T	2014-02-12
jgi|ChlNC64A_1|29709|estExt_Genewise1.C_30106	82156cb42f20b5b97a413b85930ed209	599	PANTHER	PTHR10766		7	599	0	T	2014-02-12	IPR004240	Nonaspanin (TM9SF)	GO:0016021
jgi|ChlNC64A_1|29709|estExt_Genewise1.C_30106	82156cb42f20b5b97a413b85930ed209	599	ProSiteProfiles	PS51257	Prokaryotic membrane lipoprotein lipid attachment site profile.	1	18	0	T	2014-02-12
jgi|ChlNC64A_1|31856|estExt_Genewise1.C_140422	9f1e045ca85938f112042ecbf31ea4a5	195	PANTHER	PTHR12210		3	195	0	T	2014-02-12
jgi|ChlNC64A_1|31856|estExt_Genewise1.C_140422	9f1e045ca85938f112042ecbf31ea4a5	195	ProSiteProfiles	PS50969	FCP1 homology domain profile.	55	195	0	T	2014-02-12	IPR004274	NLI interacting factor	GO:0005515
jgi|ChlNC64A_1|31856|estExt_Genewise1.C_140422	9f1e045ca85938f112042ecbf31ea4a5	195	PANTHER	PTHR12210:SF3		3	195	0	T	2014-02-12	IPR027111	Mitochondrial import inner membrane translocase subunit Tim50	GO:0005743|GO:0005744|GO:0015031
jgi|ChlNC64A_1|31856|estExt_Genewise1.C_140422	9f1e045ca85938f112042ecbf31ea4a5	195	Pfam	PF03031	NLI interacting factor-like phosphatase	60	195	1.5e-39	T	2014-02-12	IPR004274	NLI interacting factor	GO:0005515
jgi|ChlNC64A_1|31856|estExt_Genewise1.C_140422	9f1e045ca85938f112042ecbf31ea4a5	195	Gene3D	G3DSA:3.40.50.1000		50	195	2.3e-40	T	2014-02-12	IPR023214	HAD-like domain
jgi|ChlNC64A_1|31856|estExt_Genewise1.C_140422	9f1e045ca85938f112042ecbf31ea4a5	195	SMART	SM00577	catalytic domain of ctd-like phosphatases	58	185	6.00002e-49	T	2014-02-12	IPR004274	NLI interacting factor	GO:0005515
jgi|ChlNC64A_1|31856|estExt_Genewise1.C_140422	9f1e045ca85938f112042ecbf31ea4a5	195	SUPERFAMILY	SSF56784		46	195	0	T	2014-02-12	IPR023214	HAD-like domain
jgi|ChlNC64A_1|143121|IGS.gm_5_00450	ef225e9ab5e94db327e16b920797b840	722	PANTHER	PTHR10110		64	487	0	T	2014-02-12	IPR018422	Cation/H+ exchanger, CPA1 family	GO:0006812|GO:0015299|GO:0016021	Reactome: REACT_15518
jgi|ChlNC64A_1|143121|IGS.gm_5_00450	ef225e9ab5e94db327e16b920797b840	722	PRINTS	PR01084	Na+/H+ exchanger signature	64	75	6.3e-11	T	2014-02-12	IPR004709	Na+/H+ exchanger	GO:0006814|GO:0006885|GO:0015385|GO:0016021|GO:0055085	Reactome: REACT_15518
jgi|ChlNC64A_1|143121|IGS.gm_5_00450	ef225e9ab5e94db327e16b920797b840	722	PRINTS	PR01084	Na+/H+ exchanger signature	78	92	6.3e-11	T	2014-02-12	IPR004709	Na+/H+ exchanger	GO:0006814|GO:0006885|GO:0015385|GO:0016021|GO:0055085	Reactome: REACT_15518
jgi|ChlNC64A_1|143121|IGS.gm_5_00450	ef225e9ab5e94db327e16b920797b840	722	PRINTS	PR01084	Na+/H+ exchanger signature	133	143	6.3e-11	T	2014-02-12	IPR004709	Na+/H+ exchanger	GO:0006814|GO:0006885|GO:0015385|GO:0016021|GO:0055085	Reactome: REACT_15518
jgi|ChlNC64A_1|143121|IGS.gm_5_00450	ef225e9ab5e94db327e16b920797b840	722	PRINTS	PR01084	Na+/H+ exchanger signature	93	101	6.3e-11	T	2014-02-12	IPR004709	Na+/H+ exchanger	GO:0006814|GO:0006885|GO:0015385|GO:0016021|GO:0055085	Reactome: REACT_15518
jgi|ChlNC64A_1|143121|IGS.gm_5_00450	ef225e9ab5e94db327e16b920797b840	722	Pfam	PF00999	Sodium/hydrogen exchanger family	13	424	6.1e-39	T	2014-02-12	IPR006153	Cation/H+ exchanger	GO:0006812|GO:0015299|GO:0016021|GO:0055085
jgi|ChlNC64A_1|14655|gw1.28.76.1	cd8079cdf1502dad347eae296bb714cb	82	Pfam	PF13921	Myb-like DNA-binding domain	3	62	2.6e-17	T	2014-02-12
jgi|ChlNC64A_1|14655|gw1.28.76.1	cd8079cdf1502dad347eae296bb714cb	82	SUPERFAMILY	SSF46689		2	82	0	T	2014-02-12	IPR009057	Homeodomain-like	GO:0003677
jgi|ChlNC64A_1|14655|gw1.28.76.1	cd8079cdf1502dad347eae296bb714cb	82	PANTHER	PTHR10641		1	82	0	T	2014-02-12
jgi|ChlNC64A_1|14655|gw1.28.76.1	cd8079cdf1502dad347eae296bb714cb	82	ProSiteProfiles	PS51294	Myb-type HTH DNA-binding domain profile.	50	82	0	T	2014-02-12	IPR017930	Myb domain
jgi|ChlNC64A_1|14655|gw1.28.76.1	cd8079cdf1502dad347eae296bb714cb	82	ProSiteProfiles	PS51294	Myb-type HTH DNA-binding domain profile.	1	49	0	T	2014-02-12	IPR017930	Myb domain
jgi|ChlNC64A_1|14655|gw1.28.76.1	cd8079cdf1502dad347eae296bb714cb	82	Gene3D	G3DSA:1.10.10.60		1	53	2.3e-19	T	2014-02-12	IPR009057	Homeodomain-like	GO:0003677
jgi|ChlNC64A_1|14655|gw1.28.76.1	cd8079cdf1502dad347eae296bb714cb	82	Gene3D	G3DSA:1.10.10.60		54	82	9.7e-12	T	2014-02-12	IPR009057	Homeodomain-like	GO:0003677
jgi|ChlNC64A_1|14655|gw1.28.76.1	cd8079cdf1502dad347eae296bb714cb	82	SMART	SM00717	SANT SWI3, ADA2, N-CoR and TFIIIB'' DNA-binding domains	1	47	7.2e-11	T	2014-02-12	IPR001005	SANT/Myb domain	GO:0003682
jgi|ChlNC64A_1|14655|gw1.28.76.1	cd8079cdf1502dad347eae296bb714cb	82	SMART	SM00717	SANT SWI3, ADA2, N-CoR and TFIIIB'' DNA-binding domains	50	81	0.0099	T	2014-02-12	IPR001005	SANT/Myb domain	GO:0003682
jgi|ChlNC64A_1|24354|e_gw1.12.442.1	07c40209d53035416c1f5cd6ca86f77c	136	Pfam	PF00125	Core histone H2A/H2B/H3/H4	58	132	2.7e-33	T	2014-02-12	IPR007125	Histone core	GO:0003677
jgi|ChlNC64A_1|24354|e_gw1.12.442.1	07c40209d53035416c1f5cd6ca86f77c	136	SMART	SM00428	Histone H3	34	136	1.09999e-77	T	2014-02-12	IPR000164	Histone H3	GO:0000786|GO:0003677|GO:0006334
jgi|ChlNC64A_1|24354|e_gw1.12.442.1	07c40209d53035416c1f5cd6ca86f77c	136	SUPERFAMILY	SSF47113		2	133	0	T	2014-02-12	IPR009072	Histone-fold	GO:0046982
jgi|ChlNC64A_1|24354|e_gw1.12.442.1	07c40209d53035416c1f5cd6ca86f77c	136	PANTHER	PTHR11426		1	136	0	T	2014-02-12	IPR000164	Histone H3	GO:0000786|GO:0003677|GO:0006334
jgi|ChlNC64A_1|24354|e_gw1.12.442.1	07c40209d53035416c1f5cd6ca86f77c	136	ProSitePatterns	PS00322	Histone H3 signature 1.	15	21	-	T	2014-02-12	IPR000164	Histone H3	GO:0000786|GO:0003677|GO:0006334
jgi|ChlNC64A_1|24354|e_gw1.12.442.1	07c40209d53035416c1f5cd6ca86f77c	136	PRINTS	PR00622	Histone H3 signature	80	98	1e-85	T	2014-02-12	IPR000164	Histone H3	GO:0000786|GO:0003677|GO:0006334
jgi|ChlNC64A_1|24354|e_gw1.12.442.1	07c40209d53035416c1f5cd6ca86f77c	136	PRINTS	PR00622	Histone H3 signature	3	17	1e-85	T	2014-02-12	IPR000164	Histone H3	GO:0000786|GO:0003677|GO:0006334
jgi|ChlNC64A_1|24354|e_gw1.12.442.1	07c40209d53035416c1f5cd6ca86f77c	136	PRINTS	PR00622	Histone H3 signature	58	75	1e-85	T	2014-02-12	IPR000164	Histone H3	GO:0000786|GO:0003677|GO:0006334
jgi|ChlNC64A_1|24354|e_gw1.12.442.1	07c40209d53035416c1f5cd6ca86f77c	136	PRINTS	PR00622	Histone H3 signature	114	135	1e-85	T	2014-02-12	IPR000164	Histone H3	GO:0000786|GO:0003677|GO:0006334
jgi|ChlNC64A_1|24354|e_gw1.12.442.1	07c40209d53035416c1f5cd6ca86f77c	136	PRINTS	PR00622	Histone H3 signature	34	55	1e-85	T	2014-02-12	IPR000164	Histone H3	GO:0000786|GO:0003677|GO:0006334
jgi|ChlNC64A_1|24354|e_gw1.12.442.1	07c40209d53035416c1f5cd6ca86f77c	136	PRINTS	PR00622	Histone H3 signature	17	31	1e-85	T	2014-02-12	IPR000164	Histone H3	GO:0000786|GO:0003677|GO:0006334
jgi|ChlNC64A_1|24354|e_gw1.12.442.1	07c40209d53035416c1f5cd6ca86f77c	136	PRINTS	PR00622	Histone H3 signature	98	114	1e-85	T	2014-02-12	IPR000164	Histone H3	GO:0000786|GO:0003677|GO:0006334
jgi|ChlNC64A_1|24354|e_gw1.12.442.1	07c40209d53035416c1f5cd6ca86f77c	136	ProSitePatterns	PS00959	Histone H3 signature 2.	67	75	-	T	2014-02-12	IPR000164	Histone H3	GO:0000786|GO:0003677|GO:0006334
jgi|ChlNC64A_1|24354|e_gw1.12.442.1	07c40209d53035416c1f5cd6ca86f77c	136	Gene3D	G3DSA:1.10.20.10		2	134	1.1e-84	T	2014-02-12	IPR009072	Histone-fold	GO:0046982
jgi|ChlNC64A_1|27828|e_gw1.28.116.1	07c40209d53035416c1f5cd6ca86f77c	136	Pfam	PF00125	Core histone H2A/H2B/H3/H4	58	132	2.7e-33	T	2014-02-12	IPR007125	Histone core	GO:0003677
jgi|ChlNC64A_1|27828|e_gw1.28.116.1	07c40209d53035416c1f5cd6ca86f77c	136	SMART	SM00428	Histone H3	34	136	1.09999e-77	T	2014-02-12	IPR000164	Histone H3	GO:0000786|GO:0003677|GO:0006334
jgi|ChlNC64A_1|27828|e_gw1.28.116.1	07c40209d53035416c1f5cd6ca86f77c	136	SUPERFAMILY	SSF47113		2	133	0	T	2014-02-12	IPR009072	Histone-fold	GO:0046982
jgi|ChlNC64A_1|27828|e_gw1.28.116.1	07c40209d53035416c1f5cd6ca86f77c	136	PANTHER	PTHR11426		1	136	0	T	2014-02-12	IPR000164	Histone H3	GO:0000786|GO:0003677|GO:0006334
jgi|ChlNC64A_1|27828|e_gw1.28.116.1	07c40209d53035416c1f5cd6ca86f77c	136	ProSitePatterns	PS00322	Histone H3 signature 1.	15	21	-	T	2014-02-12	IPR000164	Histone H3	GO:0000786|GO:0003677|GO:0006334
jgi|ChlNC64A_1|27828|e_gw1.28.116.1	07c40209d53035416c1f5cd6ca86f77c	136	PRINTS	PR00622	Histone H3 signature	80	98	1e-85	T	2014-02-12	IPR000164	Histone H3	GO:0000786|GO:0003677|GO:0006334
jgi|ChlNC64A_1|27828|e_gw1.28.116.1	07c40209d53035416c1f5cd6ca86f77c	136	PRINTS	PR00622	Histone H3 signature	3	17	1e-85	T	2014-02-12	IPR000164	Histone H3	GO:0000786|GO:0003677|GO:0006334
jgi|ChlNC64A_1|27828|e_gw1.28.116.1	07c40209d53035416c1f5cd6ca86f77c	136	PRINTS	PR00622	Histone H3 signature	58	75	1e-85	T	2014-02-12	IPR000164	Histone H3	GO:0000786|GO:0003677|GO:0006334
jgi|ChlNC64A_1|27828|e_gw1.28.116.1	07c40209d53035416c1f5cd6ca86f77c	136	PRINTS	PR00622	Histone H3 signature	114	135	1e-85	T	2014-02-12	IPR000164	Histone H3	GO:0000786|GO:0003677|GO:0006334
jgi|ChlNC64A_1|27828|e_gw1.28.116.1	07c40209d53035416c1f5cd6ca86f77c	136	PRINTS	PR00622	Histone H3 signature	34	55	1e-85	T	2014-02-12	IPR000164	Histone H3	GO:0000786|GO:0003677|GO:0006334
jgi|ChlNC64A_1|27828|e_gw1.28.116.1	07c40209d53035416c1f5cd6ca86f77c	136	PRINTS	PR00622	Histone H3 signature	17	31	1e-85	T	2014-02-12	IPR000164	Histone H3	GO:0000786|GO:0003677|GO:0006334
jgi|ChlNC64A_1|27828|e_gw1.28.116.1	07c40209d53035416c1f5cd6ca86f77c	136	PRINTS	PR00622	Histone H3 signature	98	114	1e-85	T	2014-02-12	IPR000164	Histone H3	GO:0000786|GO:0003677|GO:0006334
jgi|ChlNC64A_1|27828|e_gw1.28.116.1	07c40209d53035416c1f5cd6ca86f77c	136	ProSitePatterns	PS00959	Histone H3 signature 2.	67	75	-	T	2014-02-12	IPR000164	Histone H3	GO:0000786|GO:0003677|GO:0006334
jgi|ChlNC64A_1|27828|e_gw1.28.116.1	07c40209d53035416c1f5cd6ca86f77c	136	Gene3D	G3DSA:1.10.20.10		2	134	1.1e-84	T	2014-02-12	IPR009072	Histone-fold	GO:0046982
jgi|ChlNC64A_1|28967|e_gw1.138.2.1	07c40209d53035416c1f5cd6ca86f77c	136	Pfam	PF00125	Core histone H2A/H2B/H3/H4	58	132	2.7e-33	T	2014-02-12	IPR007125	Histone core	GO:0003677
jgi|ChlNC64A_1|28967|e_gw1.138.2.1	07c40209d53035416c1f5cd6ca86f77c	136	SMART	SM00428	Histone H3	34	136	1.09999e-77	T	2014-02-12	IPR000164	Histone H3	GO:0000786|GO:0003677|GO:0006334
jgi|ChlNC64A_1|28967|e_gw1.138.2.1	07c40209d53035416c1f5cd6ca86f77c	136	SUPERFAMILY	SSF47113		2	133	0	T	2014-02-12	IPR009072	Histone-fold	GO:0046982
jgi|ChlNC64A_1|28967|e_gw1.138.2.1	07c40209d53035416c1f5cd6ca86f77c	136	PANTHER	PTHR11426		1	136	0	T	2014-02-12	IPR000164	Histone H3	GO:0000786|GO:0003677|GO:0006334
jgi|ChlNC64A_1|28967|e_gw1.138.2.1	07c40209d53035416c1f5cd6ca86f77c	136	ProSitePatterns	PS00322	Histone H3 signature 1.	15	21	-	T	2014-02-12	IPR000164	Histone H3	GO:0000786|GO:0003677|GO:0006334
jgi|ChlNC64A_1|28967|e_gw1.138.2.1	07c40209d53035416c1f5cd6ca86f77c	136	PRINTS	PR00622	Histone H3 signature	80	98	1e-85	T	2014-02-12	IPR000164	Histone H3	GO:0000786|GO:0003677|GO:0006334
jgi|ChlNC64A_1|28967|e_gw1.138.2.1	07c40209d53035416c1f5cd6ca86f77c	136	PRINTS	PR00622	Histone H3 signature	3	17	1e-85	T	2014-02-12	IPR000164	Histone H3	GO:0000786|GO:0003677|GO:0006334
jgi|ChlNC64A_1|28967|e_gw1.138.2.1	07c40209d53035416c1f5cd6ca86f77c	136	PRINTS	PR00622	Histone H3 signature	58	75	1e-85	T	2014-02-12	IPR000164	Histone H3	GO:0000786|GO:0003677|GO:0006334
jgi|ChlNC64A_1|28967|e_gw1.138.2.1	07c40209d53035416c1f5cd6ca86f77c	136	PRINTS	PR00622	Histone H3 signature	114	135	1e-85	T	2014-02-12	IPR000164	Histone H3	GO:0000786|GO:0003677|GO:0006334
jgi|ChlNC64A_1|28967|e_gw1.138.2.1	07c40209d53035416c1f5cd6ca86f77c	136	PRINTS	PR00622	Histone H3 signature	34	55	1e-85	T	2014-02-12	IPR000164	Histone H3	GO:0000786|GO:0003677|GO:0006334
jgi|ChlNC64A_1|28967|e_gw1.138.2.1	07c40209d53035416c1f5cd6ca86f77c	136	PRINTS	PR00622	Histone H3 signature	17	31	1e-85	T	2014-02-12	IPR000164	Histone H3	GO:0000786|GO:0003677|GO:0006334
jgi|ChlNC64A_1|28967|e_gw1.138.2.1	07c40209d53035416c1f5cd6ca86f77c	136	PRINTS	PR00622	Histone H3 signature	98	114	1e-85	T	2014-02-12	IPR000164	Histone H3	GO:0000786|GO:0003677|GO:0006334
jgi|ChlNC64A_1|28967|e_gw1.138.2.1	07c40209d53035416c1f5cd6ca86f77c	136	ProSitePatterns	PS00959	Histone H3 signature 2.	67	75	-	T	2014-02-12	IPR000164	Histone H3	GO:0000786|GO:0003677|GO:0006334
jgi|ChlNC64A_1|28967|e_gw1.138.2.1	07c40209d53035416c1f5cd6ca86f77c	136	Gene3D	G3DSA:1.10.20.10		2	134	1.1e-84	T	2014-02-12	IPR009072	Histone-fold	GO:0046982
jgi|ChlNC64A_1|141512|IGS.gm_35_00024	07c40209d53035416c1f5cd6ca86f77c	136	Pfam	PF00125	Core histone H2A/H2B/H3/H4	58	132	2.7e-33	T	2014-02-12	IPR007125	Histone core	GO:0003677
jgi|ChlNC64A_1|141512|IGS.gm_35_00024	07c40209d53035416c1f5cd6ca86f77c	136	SMART	SM00428	Histone H3	34	136	1.09999e-77	T	2014-02-12	IPR000164	Histone H3	GO:0000786|GO:0003677|GO:0006334
jgi|ChlNC64A_1|141512|IGS.gm_35_00024	07c40209d53035416c1f5cd6ca86f77c	136	SUPERFAMILY	SSF47113		2	133	0	T	2014-02-12	IPR009072	Histone-fold	GO:0046982
jgi|ChlNC64A_1|141512|IGS.gm_35_00024	07c40209d53035416c1f5cd6ca86f77c	136	PANTHER	PTHR11426		1	136	0	T	2014-02-12	IPR000164	Histone H3	GO:0000786|GO:0003677|GO:0006334
jgi|ChlNC64A_1|141512|IGS.gm_35_00024	07c40209d53035416c1f5cd6ca86f77c	136	ProSitePatterns	PS00322	Histone H3 signature 1.	15	21	-	T	2014-02-12	IPR000164	Histone H3	GO:0000786|GO:0003677|GO:0006334
jgi|ChlNC64A_1|141512|IGS.gm_35_00024	07c40209d53035416c1f5cd6ca86f77c	136	PRINTS	PR00622	Histone H3 signature	80	98	1e-85	T	2014-02-12	IPR000164	Histone H3	GO:0000786|GO:0003677|GO:0006334
jgi|ChlNC64A_1|141512|IGS.gm_35_00024	07c40209d53035416c1f5cd6ca86f77c	136	PRINTS	PR00622	Histone H3 signature	3	17	1e-85	T	2014-02-12	IPR000164	Histone H3	GO:0000786|GO:0003677|GO:0006334
jgi|ChlNC64A_1|141512|IGS.gm_35_00024	07c40209d53035416c1f5cd6ca86f77c	136	PRINTS	PR00622	Histone H3 signature	58	75	1e-85	T	2014-02-12	IPR000164	Histone H3	GO:0000786|GO:0003677|GO:0006334
jgi|ChlNC64A_1|141512|IGS.gm_35_00024	07c40209d53035416c1f5cd6ca86f77c	136	PRINTS	PR00622	Histone H3 signature	114	135	1e-85	T	2014-02-12	IPR000164	Histone H3	GO:0000786|GO:0003677|GO:0006334
jgi|ChlNC64A_1|141512|IGS.gm_35_00024	07c40209d53035416c1f5cd6ca86f77c	136	PRINTS	PR00622	Histone H3 signature	34	55	1e-85	T	2014-02-12	IPR000164	Histone H3	GO:0000786|GO:0003677|GO:0006334
jgi|ChlNC64A_1|141512|IGS.gm_35_00024	07c40209d53035416c1f5cd6ca86f77c	136	PRINTS	PR00622	Histone H3 signature	17	31	1e-85	T	2014-02-12	IPR000164	Histone H3	GO:0000786|GO:0003677|GO:0006334
jgi|ChlNC64A_1|141512|IGS.gm_35_00024	07c40209d53035416c1f5cd6ca86f77c	136	PRINTS	PR00622	Histone H3 signature	98	114	1e-85	T	2014-02-12	IPR000164	Histone H3	GO:0000786|GO:0003677|GO:0006334
jgi|ChlNC64A_1|141512|IGS.gm_35_00024	07c40209d53035416c1f5cd6ca86f77c	136	ProSitePatterns	PS00959	Histone H3 signature 2.	67	75	-	T	2014-02-12	IPR000164	Histone H3	GO:0000786|GO:0003677|GO:0006334
jgi|ChlNC64A_1|141512|IGS.gm_35_00024	07c40209d53035416c1f5cd6ca86f77c	136	Gene3D	G3DSA:1.10.20.10		2	134	1.1e-84	T	2014-02-12	IPR009072	Histone-fold	GO:0046982
jgi|ChlNC64A_1|27880|e_gw1.28.134.1	07c40209d53035416c1f5cd6ca86f77c	136	Pfam	PF00125	Core histone H2A/H2B/H3/H4	58	132	2.7e-33	T	2014-02-12	IPR007125	Histone core	GO:0003677
jgi|ChlNC64A_1|27880|e_gw1.28.134.1	07c40209d53035416c1f5cd6ca86f77c	136	SMART	SM00428	Histone H3	34	136	1.09999e-77	T	2014-02-12	IPR000164	Histone H3	GO:0000786|GO:0003677|GO:0006334
jgi|ChlNC64A_1|27880|e_gw1.28.134.1	07c40209d53035416c1f5cd6ca86f77c	136	SUPERFAMILY	SSF47113		2	133	0	T	2014-02-12	IPR009072	Histone-fold	GO:0046982
jgi|ChlNC64A_1|27880|e_gw1.28.134.1	07c40209d53035416c1f5cd6ca86f77c	136	PANTHER	PTHR11426		1	136	0	T	2014-02-12	IPR000164	Histone H3	GO:0000786|GO:0003677|GO:0006334
jgi|ChlNC64A_1|27880|e_gw1.28.134.1	07c40209d53035416c1f5cd6ca86f77c	136	ProSitePatterns	PS00322	Histone H3 signature 1.	15	21	-	T	2014-02-12	IPR000164	Histone H3	GO:0000786|GO:0003677|GO:0006334
jgi|ChlNC64A_1|27880|e_gw1.28.134.1	07c40209d53035416c1f5cd6ca86f77c	136	PRINTS	PR00622	Histone H3 signature	80	98	1e-85	T	2014-02-12	IPR000164	Histone H3	GO:0000786|GO:0003677|GO:0006334
jgi|ChlNC64A_1|27880|e_gw1.28.134.1	07c40209d53035416c1f5cd6ca86f77c	136	PRINTS	PR00622	Histone H3 signature	3	17	1e-85	T	2014-02-12	IPR000164	Histone H3	GO:0000786|GO:0003677|GO:0006334
jgi|ChlNC64A_1|27880|e_gw1.28.134.1	07c40209d53035416c1f5cd6ca86f77c	136	PRINTS	PR00622	Histone H3 signature	58	75	1e-85	T	2014-02-12	IPR000164	Histone H3	GO:0000786|GO:0003677|GO:0006334
jgi|ChlNC64A_1|27880|e_gw1.28.134.1	07c40209d53035416c1f5cd6ca86f77c	136	PRINTS	PR00622	Histone H3 signature	114	135	1e-85	T	2014-02-12	IPR000164	Histone H3	GO:0000786|GO:0003677|GO:0006334
jgi|ChlNC64A_1|27880|e_gw1.28.134.1	07c40209d53035416c1f5cd6ca86f77c	136	PRINTS	PR00622	Histone H3 signature	34	55	1e-85	T	2014-02-12	IPR000164	Histone H3	GO:0000786|GO:0003677|GO:0006334
jgi|ChlNC64A_1|27880|e_gw1.28.134.1	07c40209d53035416c1f5cd6ca86f77c	136	PRINTS	PR00622	Histone H3 signature	17	31	1e-85	T	2014-02-12	IPR000164	Histone H3	GO:0000786|GO:0003677|GO:0006334
jgi|ChlNC64A_1|27880|e_gw1.28.134.1	07c40209d53035416c1f5cd6ca86f77c	136	PRINTS	PR00622	Histone H3 signature	98	114	1e-85	T	2014-02-12	IPR000164	Histone H3	GO:0000786|GO:0003677|GO:0006334
jgi|ChlNC64A_1|27880|e_gw1.28.134.1	07c40209d53035416c1f5cd6ca86f77c	136	ProSitePatterns	PS00959	Histone H3 signature 2.	67	75	-	T	2014-02-12	IPR000164	Histone H3	GO:0000786|GO:0003677|GO:0006334
jgi|ChlNC64A_1|27880|e_gw1.28.134.1	07c40209d53035416c1f5cd6ca86f77c	136	Gene3D	G3DSA:1.10.20.10		2	134	1.1e-84	T	2014-02-12	IPR009072	Histone-fold	GO:0046982
jgi|ChlNC64A_1|48847|fgenesh3_pm.C_scaffold_11000024	07c40209d53035416c1f5cd6ca86f77c	136	Pfam	PF00125	Core histone H2A/H2B/H3/H4	58	132	2.7e-33	T	2014-02-12	IPR007125	Histone core	GO:0003677
jgi|ChlNC64A_1|48847|fgenesh3_pm.C_scaffold_11000024	07c40209d53035416c1f5cd6ca86f77c	136	SMART	SM00428	Histone H3	34	136	1.09999e-77	T	2014-02-12	IPR000164	Histone H3	GO:0000786|GO:0003677|GO:0006334
jgi|ChlNC64A_1|48847|fgenesh3_pm.C_scaffold_11000024	07c40209d53035416c1f5cd6ca86f77c	136	SUPERFAMILY	SSF47113		2	133	0	T	2014-02-12	IPR009072	Histone-fold	GO:0046982
jgi|ChlNC64A_1|48847|fgenesh3_pm.C_scaffold_11000024	07c40209d53035416c1f5cd6ca86f77c	136	PANTHER	PTHR11426		1	136	0	T	2014-02-12	IPR000164	Histone H3	GO:0000786|GO:0003677|GO:0006334
jgi|ChlNC64A_1|48847|fgenesh3_pm.C_scaffold_11000024	07c40209d53035416c1f5cd6ca86f77c	136	ProSitePatterns	PS00322	Histone H3 signature 1.	15	21	-	T	2014-02-12	IPR000164	Histone H3	GO:0000786|GO:0003677|GO:0006334
jgi|ChlNC64A_1|48847|fgenesh3_pm.C_scaffold_11000024	07c40209d53035416c1f5cd6ca86f77c	136	PRINTS	PR00622	Histone H3 signature	80	98	1e-85	T	2014-02-12	IPR000164	Histone H3	GO:0000786|GO:0003677|GO:0006334
jgi|ChlNC64A_1|48847|fgenesh3_pm.C_scaffold_11000024	07c40209d53035416c1f5cd6ca86f77c	136	PRINTS	PR00622	Histone H3 signature	3	17	1e-85	T	2014-02-12	IPR000164	Histone H3	GO:0000786|GO:0003677|GO:0006334
jgi|ChlNC64A_1|48847|fgenesh3_pm.C_scaffold_11000024	07c40209d53035416c1f5cd6ca86f77c	136	PRINTS	PR00622	Histone H3 signature	58	75	1e-85	T	2014-02-12	IPR000164	Histone H3	GO:0000786|GO:0003677|GO:0006334
jgi|ChlNC64A_1|48847|fgenesh3_pm.C_scaffold_11000024	07c40209d53035416c1f5cd6ca86f77c	136	PRINTS	PR00622	Histone H3 signature	114	135	1e-85	T	2014-02-12	IPR000164	Histone H3	GO:0000786|GO:0003677|GO:0006334
jgi|ChlNC64A_1|48847|fgenesh3_pm.C_scaffold_11000024	07c40209d53035416c1f5cd6ca86f77c	136	PRINTS	PR00622	Histone H3 signature	34	55	1e-85	T	2014-02-12	IPR000164	Histone H3	GO:0000786|GO:0003677|GO:0006334
jgi|ChlNC64A_1|48847|fgenesh3_pm.C_scaffold_11000024	07c40209d53035416c1f5cd6ca86f77c	136	PRINTS	PR00622	Histone H3 signature	17	31	1e-85	T	2014-02-12	IPR000164	Histone H3	GO:0000786|GO:0003677|GO:0006334
jgi|ChlNC64A_1|48847|fgenesh3_pm.C_scaffold_11000024	07c40209d53035416c1f5cd6ca86f77c	136	PRINTS	PR00622	Histone H3 signature	98	114	1e-85	T	2014-02-12	IPR000164	Histone H3	GO:0000786|GO:0003677|GO:0006334
jgi|ChlNC64A_1|48847|fgenesh3_pm.C_scaffold_11000024	07c40209d53035416c1f5cd6ca86f77c	136	ProSitePatterns	PS00959	Histone H3 signature 2.	67	75	-	T	2014-02-12	IPR000164	Histone H3	GO:0000786|GO:0003677|GO:0006334
jgi|ChlNC64A_1|48847|fgenesh3_pm.C_scaffold_11000024	07c40209d53035416c1f5cd6ca86f77c	136	Gene3D	G3DSA:1.10.20.10		2	134	1.1e-84	T	2014-02-12	IPR009072	Histone-fold	GO:0046982
jgi|ChlNC64A_1|30347|estExt_Genewise1.C_50229	edd0a4402c86dd42b925abce12758865	721	Pfam	PF08646	Replication factor-A C terminal domain	470	620	2.6e-44	T	2014-02-12	IPR013955	Replication factor A, C-terminal
jgi|ChlNC64A_1|30347|estExt_Genewise1.C_50229	edd0a4402c86dd42b925abce12758865	721	SUPERFAMILY	SSF50249		305	434	0	T	2014-02-12	IPR012340	Nucleic acid-binding, OB-fold
jgi|ChlNC64A_1|30347|estExt_Genewise1.C_50229	edd0a4402c86dd42b925abce12758865	721	SUPERFAMILY	SSF50249		450	627	0	T	2014-02-12	IPR012340	Nucleic acid-binding, OB-fold
jgi|ChlNC64A_1|30347|estExt_Genewise1.C_50229	edd0a4402c86dd42b925abce12758865	721	SUPERFAMILY	SSF50249		1	109	0	T	2014-02-12	IPR012340	Nucleic acid-binding, OB-fold
jgi|ChlNC64A_1|30347|estExt_Genewise1.C_50229	edd0a4402c86dd42b925abce12758865	721	SUPERFAMILY	SSF50249		187	301	0	T	2014-02-12	IPR012340	Nucleic acid-binding, OB-fold
jgi|ChlNC64A_1|30347|estExt_Genewise1.C_50229	edd0a4402c86dd42b925abce12758865	721	PANTHER	PTHR23273		1	631	0	T	2014-02-12
jgi|ChlNC64A_1|30347|estExt_Genewise1.C_50229	edd0a4402c86dd42b925abce12758865	721	Pfam	PF04057	Replication factor-A protein 1, N-terminal domain	5	103	3.1e-24	T	2014-02-12	IPR007199	Replication factor-A protein 1, N-terminal	GO:0003677|GO:0005634|GO:0006260
jgi|ChlNC64A_1|30347|estExt_Genewise1.C_50229	edd0a4402c86dd42b925abce12758865	721	Pfam	PF01336	OB-fold nucleic acid binding domain	201	287	1.7e-11	T	2014-02-12	IPR004365	OB-fold nucleic acid binding domain, AA-tRNA synthetase-type	GO:0003676
jgi|ChlNC64A_1|30347|estExt_Genewise1.C_50229	edd0a4402c86dd42b925abce12758865	721	TIGRFAM	TIGR00617	rpa1: replication factor-a protein 1 (rpa1)	3	625	1.2e-173	T	2014-02-12	IPR004591	Replication factor-a protein 1 Rpa1	GO:0003677|GO:0005634|GO:0006260
jgi|ChlNC64A_1|30347|estExt_Genewise1.C_50229	edd0a4402c86dd42b925abce12758865	721	Gene3D	G3DSA:2.40.50.140		188	292	9.4e-33	T	2014-02-12	IPR012340	Nucleic acid-binding, OB-fold
jgi|ChlNC64A_1|30347|estExt_Genewise1.C_50229	edd0a4402c86dd42b925abce12758865	721	Gene3D	G3DSA:2.40.50.140		303	433	1.5e-33	T	2014-02-12	IPR012340	Nucleic acid-binding, OB-fold
jgi|ChlNC64A_1|30347|estExt_Genewise1.C_50229	edd0a4402c86dd42b925abce12758865	721	Gene3D	G3DSA:2.40.50.140		479	627	2.9e-46	T	2014-02-12	IPR012340	Nucleic acid-binding, OB-fold
jgi|ChlNC64A_1|30347|estExt_Genewise1.C_50229	edd0a4402c86dd42b925abce12758865	721	Gene3D	G3DSA:2.40.50.140		1	112	3.5e-33	T	2014-02-12	IPR012340	Nucleic acid-binding, OB-fold
jgi|ChlNC64A_1|30347|estExt_Genewise1.C_50229	edd0a4402c86dd42b925abce12758865	721	PANTHER	PTHR23273:SF0		1	631	0	T	2014-02-12
jgi|ChlNC64A_1|32918|estExt_Genewise1.C_260174	dd1720cb7c286ec846841cb4366a7735	303	PANTHER	PTHR11668		1	303	0	T	2014-02-12
jgi|ChlNC64A_1|32918|estExt_Genewise1.C_260174	dd1720cb7c286ec846841cb4366a7735	303	PRINTS	PR00114	Serine/threonine phosphatase family signature	141	167	1.50001e-84	T	2014-02-12	IPR006186	Serine/threonine-specific protein phosphatase/bis(5-nucleosyl)-tetraphosphatase	GO:0016787
jgi|ChlNC64A_1|32918|estExt_Genewise1.C_260174	dd1720cb7c286ec846841cb4366a7735	303	PRINTS	PR00114	Serine/threonine phosphatase family signature	44	71	1.50001e-84	T	2014-02-12	IPR006186	Serine/threonine-specific protein phosphatase/bis(5-nucleosyl)-tetraphosphatase	GO:0016787
jgi|ChlNC64A_1|32918|estExt_Genewise1.C_260174	dd1720cb7c286ec846841cb4366a7735	303	PRINTS	PR00114	Serine/threonine phosphatase family signature	249	265	1.50001e-84	T	2014-02-12	IPR006186	Serine/threonine-specific protein phosphatase/bis(5-nucleosyl)-tetraphosphatase	GO:0016787
jgi|ChlNC64A_1|32918|estExt_Genewise1.C_260174	dd1720cb7c286ec846841cb4366a7735	303	PRINTS	PR00114	Serine/threonine phosphatase family signature	73	100	1.50001e-84	T	2014-02-12	IPR006186	Serine/threonine-specific protein phosphatase/bis(5-nucleosyl)-tetraphosphatase	GO:0016787
jgi|ChlNC64A_1|32918|estExt_Genewise1.C_260174	dd1720cb7c286ec846841cb4366a7735	303	PRINTS	PR00114	Serine/threonine phosphatase family signature	226	246	1.50001e-84	T	2014-02-12	IPR006186	Serine/threonine-specific protein phosphatase/bis(5-nucleosyl)-tetraphosphatase	GO:0016787
jgi|ChlNC64A_1|32918|estExt_Genewise1.C_260174	dd1720cb7c286ec846841cb4366a7735	303	PRINTS	PR00114	Serine/threonine phosphatase family signature	170	197	1.50001e-84	T	2014-02-12	IPR006186	Serine/threonine-specific protein phosphatase/bis(5-nucleosyl)-tetraphosphatase	GO:0016787
jgi|ChlNC64A_1|32918|estExt_Genewise1.C_260174	dd1720cb7c286ec846841cb4366a7735	303	PRINTS	PR00114	Serine/threonine phosphatase family signature	106	130	1.50001e-84	T	2014-02-12	IPR006186	Serine/threonine-specific protein phosphatase/bis(5-nucleosyl)-tetraphosphatase	GO:0016787
jgi|ChlNC64A_1|32918|estExt_Genewise1.C_260174	dd1720cb7c286ec846841cb4366a7735	303	Pfam	PF00149	Calcineurin-like phosphoesterase	44	236	1.2e-39	T	2014-02-12	IPR004843	Phosphoesterase domain	GO:0016787
jgi|ChlNC64A_1|32918|estExt_Genewise1.C_260174	dd1720cb7c286ec846841cb4366a7735	303	Gene3D	G3DSA:3.60.21.10		2	291	3.9e-130	T	2014-02-12
jgi|ChlNC64A_1|32918|estExt_Genewise1.C_260174	dd1720cb7c286ec846841cb4366a7735	303	SMART	SM00156	Protein phosphatase 2A homologues, catalytic domain.	16	287	7.6e-134	T	2014-02-12	IPR006186	Serine/threonine-specific protein phosphatase/bis(5-nucleosyl)-tetraphosphatase	GO:0016787
jgi|ChlNC64A_1|32918|estExt_Genewise1.C_260174	dd1720cb7c286ec846841cb4366a7735	303	ProSitePatterns	PS00125	Serine/threonine specific protein phosphatases signature.	107	112	-	T	2014-02-12	IPR006186	Serine/threonine-specific protein phosphatase/bis(5-nucleosyl)-tetraphosphatase	GO:0016787
jgi|ChlNC64A_1|32918|estExt_Genewise1.C_260174	dd1720cb7c286ec846841cb4366a7735	303	SUPERFAMILY	SSF56300		2	287	0	T	2014-02-12
jgi|ChlNC64A_1|32918|estExt_Genewise1.C_260174	dd1720cb7c286ec846841cb4366a7735	303	PANTHER	PTHR11668:SF24		1	303	0	T	2014-02-12
jgi|ChlNC64A_1|49115|fgenesh3_pm.C_scaffold_24000004	9354e99b759576da9a12ce1a06d3e808	139	SUPERFAMILY	SSF52833		2	139	0	T	2014-02-12	IPR012336	Thioredoxin-like fold
jgi|ChlNC64A_1|49115|fgenesh3_pm.C_scaffold_24000004	9354e99b759576da9a12ce1a06d3e808	139	PRINTS	PR01011	Glutathione peroxidase family signature	4	21	3.9e-22	T	2014-02-12	IPR000889	Glutathione peroxidase	GO:0004602|GO:0006979|GO:0055114
jgi|ChlNC64A_1|49115|fgenesh3_pm.C_scaffold_24000004	9354e99b759576da9a12ce1a06d3e808	139	PRINTS	PR01011	Glutathione peroxidase family signature	103	112	3.9e-22	T	2014-02-12	IPR000889	Glutathione peroxidase	GO:0004602|GO:0006979|GO:0055114
jgi|ChlNC64A_1|49115|fgenesh3_pm.C_scaffold_24000004	9354e99b759576da9a12ce1a06d3e808	139	PRINTS	PR01011	Glutathione peroxidase family signature	39	55	3.9e-22	T	2014-02-12	IPR000889	Glutathione peroxidase	GO:0004602|GO:0006979|GO:0055114
jgi|ChlNC64A_1|49115|fgenesh3_pm.C_scaffold_24000004	9354e99b759576da9a12ce1a06d3e808	139	PANTHER	PTHR11592:SF0		1	139	0	T	2014-02-12
jgi|ChlNC64A_1|49115|fgenesh3_pm.C_scaffold_24000004	9354e99b759576da9a12ce1a06d3e808	139	Gene3D	G3DSA:3.40.30.10		1	139	2.8e-64	T	2014-02-12	IPR012336	Thioredoxin-like fold
jgi|ChlNC64A_1|49115|fgenesh3_pm.C_scaffold_24000004	9354e99b759576da9a12ce1a06d3e808	139	ProSitePatterns	PS00763	Glutathione peroxidases signature 2.	42	49	-	T	2014-02-12	IPR000889	Glutathione peroxidase	GO:0004602|GO:0006979|GO:0055114
jgi|ChlNC64A_1|49115|fgenesh3_pm.C_scaffold_24000004	9354e99b759576da9a12ce1a06d3e808	139	PIRSF	PIRSF000303		1	139	1.5e-54	T	2014-02-12	IPR000889	Glutathione peroxidase	GO:0004602|GO:0006979|GO:0055114
jgi|ChlNC64A_1|49115|fgenesh3_pm.C_scaffold_24000004	9354e99b759576da9a12ce1a06d3e808	139	PANTHER	PTHR11592		1	139	0	T	2014-02-12	IPR000889	Glutathione peroxidase	GO:0004602|GO:0006979|GO:0055114
jgi|ChlNC64A_1|49115|fgenesh3_pm.C_scaffold_24000004	9354e99b759576da9a12ce1a06d3e808	139	ProSiteProfiles	PS51355	Glutathione peroxidase profile.	1	139	0	T	2014-02-12	IPR000889	Glutathione peroxidase	GO:0004602|GO:0006979|GO:0055114
jgi|ChlNC64A_1|49115|fgenesh3_pm.C_scaffold_24000004	9354e99b759576da9a12ce1a06d3e808	139	Pfam	PF00255	Glutathione peroxidase	2	92	2.4e-36	T	2014-02-12	IPR000889	Glutathione peroxidase	GO:0004602|GO:0006979|GO:0055114
jgi|ChlNC64A_1|49115|fgenesh3_pm.C_scaffold_24000004	9354e99b759576da9a12ce1a06d3e808	139	ProSitePatterns	PS00460	Glutathione peroxidases active site.	6	21	-	T	2014-02-12	IPR000889	Glutathione peroxidase	GO:0004602|GO:0006979|GO:0055114
jgi|ChlNC64A_1|49115|fgenesh3_pm.C_scaffold_24000004	9354e99b759576da9a12ce1a06d3e808	139	ProSiteProfiles	PS51257	Prokaryotic membrane lipoprotein lipid attachment site profile.	1	18	0	T	2014-02-12
jgi|ChlNC64A_1|18457|e_gw1.1.412.1	20bfefcd5d077afed976b58428cd2326	172	SUPERFAMILY	SSF50494		6	114	0	T	2014-02-12	IPR009003	Trypsin-like cysteine/serine peptidase domain	GO:0003824
jgi|ChlNC64A_1|18457|e_gw1.1.412.1	20bfefcd5d077afed976b58428cd2326	172	ProSiteProfiles	PS50106	PDZ domain profile.	95	172	0	T	2014-02-12	IPR001478	PDZ domain	GO:0005515
jgi|ChlNC64A_1|18457|e_gw1.1.412.1	20bfefcd5d077afed976b58428cd2326	172	PANTHER	PTHR22939		1	165	0	T	2014-02-12
jgi|ChlNC64A_1|18457|e_gw1.1.412.1	20bfefcd5d077afed976b58428cd2326	172	Pfam	PF00089	Trypsin	7	98	5.8e-09	T	2014-02-12	IPR001254	Peptidase S1	GO:0004252|GO:0006508
jgi|ChlNC64A_1|18457|e_gw1.1.412.1	20bfefcd5d077afed976b58428cd2326	172	PRINTS	PR00834	HtrA/DegQ protease family signature	157	169	2.7e-26	T	2014-02-12	IPR001940	Peptidase S1C	GO:0004252|GO:0006508
jgi|ChlNC64A_1|18457|e_gw1.1.412.1	20bfefcd5d077afed976b58428cd2326	172	PRINTS	PR00834	HtrA/DegQ protease family signature	46	63	2.7e-26	T	2014-02-12	IPR001940	Peptidase S1C	GO:0004252|GO:0006508
jgi|ChlNC64A_1|18457|e_gw1.1.412.1	20bfefcd5d077afed976b58428cd2326	172	PRINTS	PR00834	HtrA/DegQ protease family signature	8	32	2.7e-26	T	2014-02-12	IPR001940	Peptidase S1C	GO:0004252|GO:0006508
jgi|ChlNC64A_1|18457|e_gw1.1.412.1	20bfefcd5d077afed976b58428cd2326	172	PRINTS	PR00834	HtrA/DegQ protease family signature	68	85	2.7e-26	T	2014-02-12	IPR001940	Peptidase S1C	GO:0004252|GO:0006508
jgi|ChlNC64A_1|18457|e_gw1.1.412.1	20bfefcd5d077afed976b58428cd2326	172	SUPERFAMILY	SSF50156		110	169	0	T	2014-02-12	IPR001478	PDZ domain	GO:0005515
jgi|ChlNC64A_1|18457|e_gw1.1.412.1	20bfefcd5d077afed976b58428cd2326	172	Gene3D	G3DSA:2.40.10.10		1	112	5.2e-41	T	2014-02-12
jgi|ChlNC64A_1|18457|e_gw1.1.412.1	20bfefcd5d077afed976b58428cd2326	172	Gene3D	G3DSA:2.30.42.10		113	166	1.3e-10	T	2014-02-12
jgi|ChlNC64A_1|52583|fgenesh3_pg.C_scaffold_11000159	098f01f73aa1854ab7c971ac49135a05	601	PIRSF	PIRSF036565		2	596	2.1e-193	T	2014-02-12	IPR012110	Thiamine pyrophosphate (TPP)-dependent enzyme
jgi|ChlNC64A_1|52583|fgenesh3_pg.C_scaffold_11000159	098f01f73aa1854ab7c971ac49135a05	601	SUPERFAMILY	SSF52467		225	383	0	T	2014-02-12
jgi|ChlNC64A_1|52583|fgenesh3_pg.C_scaffold_11000159	098f01f73aa1854ab7c971ac49135a05	601	SUPERFAMILY	SSF52518		412	574	0	T	2014-02-12
jgi|ChlNC64A_1|52583|fgenesh3_pg.C_scaffold_11000159	098f01f73aa1854ab7c971ac49135a05	601	SUPERFAMILY	SSF52518		16	199	0	T	2014-02-12
jgi|ChlNC64A_1|52583|fgenesh3_pg.C_scaffold_11000159	098f01f73aa1854ab7c971ac49135a05	601	PANTHER	PTHR18968		13	599	0	T	2014-02-12
jgi|ChlNC64A_1|52583|fgenesh3_pg.C_scaffold_11000159	098f01f73aa1854ab7c971ac49135a05	601	Pfam	PF00205	Thiamine pyrophosphate enzyme, central domain	243	363	1.5e-17	T	2014-02-12	IPR012000	Thiamine pyrophosphate enzyme, central domain	GO:0000287|GO:0030976
jgi|ChlNC64A_1|52583|fgenesh3_pg.C_scaffold_11000159	098f01f73aa1854ab7c971ac49135a05	601	PANTHER	PTHR18968:SF4		13	599	0	T	2014-02-12	IPR012110	Thiamine pyrophosphate (TPP)-dependent enzyme
jgi|ChlNC64A_1|52583|fgenesh3_pg.C_scaffold_11000159	098f01f73aa1854ab7c971ac49135a05	601	Gene3D	G3DSA:3.40.50.970		15	211	6.5e-71	T	2014-02-12
jgi|ChlNC64A_1|52583|fgenesh3_pg.C_scaffold_11000159	098f01f73aa1854ab7c971ac49135a05	601	Gene3D	G3DSA:3.40.50.970		406	575	4.9e-35	T	2014-02-12
jgi|ChlNC64A_1|52583|fgenesh3_pg.C_scaffold_11000159	098f01f73aa1854ab7c971ac49135a05	601	Gene3D	G3DSA:3.40.50.1220		233	392	1.9e-48	T	2014-02-12
jgi|ChlNC64A_1|52583|fgenesh3_pg.C_scaffold_11000159	098f01f73aa1854ab7c971ac49135a05	601	Pfam	PF02776	Thiamine pyrophosphate enzyme, N-terminal TPP binding domain	83	197	2.8e-17	T	2014-02-12	IPR012001	Thiamine pyrophosphate enzyme, N-terminal TPP-binding domain	GO:0030976
jgi|ChlNC64A_1|52583|fgenesh3_pg.C_scaffold_11000159	098f01f73aa1854ab7c971ac49135a05	601	Pfam	PF02776	Thiamine pyrophosphate enzyme, N-terminal TPP binding domain	16	66	5e-06	T	2014-02-12	IPR012001	Thiamine pyrophosphate enzyme, N-terminal TPP-binding domain	GO:0030976
jgi|ChlNC64A_1|137125|IGS.gm_18_00231	1e0ad3821fe334e0cac0a56b36434597	395	PANTHER	PTHR11458:SF0		19	395	0	T	2014-02-12
jgi|ChlNC64A_1|137125|IGS.gm_18_00231	1e0ad3821fe334e0cac0a56b36434597	395	SUPERFAMILY	SSF51569		54	389	0	T	2014-02-12
jgi|ChlNC64A_1|137125|IGS.gm_18_00231	1e0ad3821fe334e0cac0a56b36434597	395	PIRSF	PIRSF001415		50	390	4.50001e-176	T	2014-02-12	IPR001731	Porphobilinogen synthase	GO:0004655|GO:0033014|GO:0046872	KEGG: 00860+4.2.1.24|MetaCyc: PWY-5188|MetaCyc: PWY-5189|UniPathway: UPA00251
jgi|ChlNC64A_1|137125|IGS.gm_18_00231	1e0ad3821fe334e0cac0a56b36434597	395	PANTHER	PTHR11458		19	395	0	T	2014-02-12	IPR001731	Porphobilinogen synthase	GO:0004655|GO:0033014|GO:0046872	KEGG: 00860+4.2.1.24|MetaCyc: PWY-5188|MetaCyc: PWY-5189|UniPathway: UPA00251
jgi|ChlNC64A_1|137125|IGS.gm_18_00231	1e0ad3821fe334e0cac0a56b36434597	395	Pfam	PF00490	Delta-aminolevulinic acid dehydratase	60	387	3.4e-136	T	2014-02-12	IPR001731	Porphobilinogen synthase	GO:0004655|GO:0033014|GO:0046872	KEGG: 00860+4.2.1.24|MetaCyc: PWY-5188|MetaCyc: PWY-5189|UniPathway: UPA00251
jgi|ChlNC64A_1|137125|IGS.gm_18_00231	1e0ad3821fe334e0cac0a56b36434597	395	Gene3D	G3DSA:3.20.20.70		57	390	4.8e-137	T	2014-02-12	IPR013785	Aldolase-type TIM barrel	GO:0003824
jgi|ChlNC64A_1|137125|IGS.gm_18_00231	1e0ad3821fe334e0cac0a56b36434597	395	ProSitePatterns	PS00169	Delta-aminolevulinic acid dehydratase active site.	306	318	-	T	2014-02-12	IPR001731	Porphobilinogen synthase	GO:0004655|GO:0033014|GO:0046872	KEGG: 00860+4.2.1.24|MetaCyc: PWY-5188|MetaCyc: PWY-5189|UniPathway: UPA00251
jgi|ChlNC64A_1|137125|IGS.gm_18_00231	1e0ad3821fe334e0cac0a56b36434597	395	SMART	SM01004	Delta-aminolevulinic acid dehydratase	57	387	3.49999e-204	T	2014-02-12	IPR001731	Porphobilinogen synthase	GO:0004655|GO:0033014|GO:0046872	KEGG: 00860+4.2.1.24|MetaCyc: PWY-5188|MetaCyc: PWY-5189|UniPathway: UPA00251
jgi|ChlNC64A_1|137125|IGS.gm_18_00231	1e0ad3821fe334e0cac0a56b36434597	395	PRINTS	PR00144	Delta-aminolevulinic acid dehydratase signature	177	191	3.49999e-58	T	2014-02-12	IPR001731	Porphobilinogen synthase	GO:0004655|GO:0033014|GO:0046872	KEGG: 00860+4.2.1.24|MetaCyc: PWY-5188|MetaCyc: PWY-5189|UniPathway: UPA00251
jgi|ChlNC64A_1|137125|IGS.gm_18_00231	1e0ad3821fe334e0cac0a56b36434597	395	PRINTS	PR00144	Delta-aminolevulinic acid dehydratase signature	208	227	3.49999e-58	T	2014-02-12	IPR001731	Porphobilinogen synthase	GO:0004655|GO:0033014|GO:0046872	KEGG: 00860+4.2.1.24|MetaCyc: PWY-5188|MetaCyc: PWY-5189|UniPathway: UPA00251
jgi|ChlNC64A_1|137125|IGS.gm_18_00231	1e0ad3821fe334e0cac0a56b36434597	395	PRINTS	PR00144	Delta-aminolevulinic acid dehydratase signature	361	380	3.49999e-58	T	2014-02-12	IPR001731	Porphobilinogen synthase	GO:0004655|GO:0033014|GO:0046872	KEGG: 00860+4.2.1.24|MetaCyc: PWY-5188|MetaCyc: PWY-5189|UniPathway: UPA00251
jgi|ChlNC64A_1|137125|IGS.gm_18_00231	1e0ad3821fe334e0cac0a56b36434597	395	PRINTS	PR00144	Delta-aminolevulinic acid dehydratase signature	331	346	3.49999e-58	T	2014-02-12	IPR001731	Porphobilinogen synthase	GO:0004655|GO:0033014|GO:0046872	KEGG: 00860+4.2.1.24|MetaCyc: PWY-5188|MetaCyc: PWY-5189|UniPathway: UPA00251
jgi|ChlNC64A_1|137125|IGS.gm_18_00231	1e0ad3821fe334e0cac0a56b36434597	395	PRINTS	PR00144	Delta-aminolevulinic acid dehydratase signature	246	265	3.49999e-58	T	2014-02-12	IPR001731	Porphobilinogen synthase	GO:0004655|GO:0033014|GO:0046872	KEGG: 00860+4.2.1.24|MetaCyc: PWY-5188|MetaCyc: PWY-5189|UniPathway: UPA00251
jgi|ChlNC64A_1|137125|IGS.gm_18_00231	1e0ad3821fe334e0cac0a56b36434597	395	PRINTS	PR00144	Delta-aminolevulinic acid dehydratase signature	306	322	3.49999e-58	T	2014-02-12	IPR001731	Porphobilinogen synthase	GO:0004655|GO:0033014|GO:0046872	KEGG: 00860+4.2.1.24|MetaCyc: PWY-5188|MetaCyc: PWY-5189|UniPathway: UPA00251
jgi|ChlNC64A_1|34758|estExt_Genewise1Plus.C_50458	4951d1942538b254b03962b12a950849	292	Pfam	PF03031	NLI interacting factor-like phosphatase	147	287	5.7e-42	T	2014-02-12	IPR004274	NLI interacting factor	GO:0005515
jgi|ChlNC64A_1|34758|estExt_Genewise1Plus.C_50458	4951d1942538b254b03962b12a950849	292	SMART	SM00577	catalytic domain of ctd-like phosphatases	145	288	3.4e-67	T	2014-02-12	IPR004274	NLI interacting factor	GO:0005515
jgi|ChlNC64A_1|34758|estExt_Genewise1Plus.C_50458	4951d1942538b254b03962b12a950849	292	SUPERFAMILY	SSF56784		141	289	0	T	2014-02-12	IPR023214	HAD-like domain
jgi|ChlNC64A_1|34758|estExt_Genewise1Plus.C_50458	4951d1942538b254b03962b12a950849	292	PANTHER	PTHR12210:SF12		15	288	0	T	2014-02-12
jgi|ChlNC64A_1|34758|estExt_Genewise1Plus.C_50458	4951d1942538b254b03962b12a950849	292	ProSiteProfiles	PS50969	FCP1 homology domain profile.	142	292	0	T	2014-02-12	IPR004274	NLI interacting factor	GO:0005515
jgi|ChlNC64A_1|34758|estExt_Genewise1Plus.C_50458	4951d1942538b254b03962b12a950849	292	PANTHER	PTHR12210		15	288	0	T	2014-02-12
jgi|ChlNC64A_1|34758|estExt_Genewise1Plus.C_50458	4951d1942538b254b03962b12a950849	292	TIGRFAM	TIGR02251	HIF-SF_euk: dullard-like phosphatase domain	146	288	9.6e-52	T	2014-02-12	IPR011948	Dullard phosphatase domain, eukaryotic	GO:0016791
jgi|ChlNC64A_1|34758|estExt_Genewise1Plus.C_50458	4951d1942538b254b03962b12a950849	292	Gene3D	G3DSA:3.40.50.1000		140	288	6.2e-50	T	2014-02-12	IPR023214	HAD-like domain
jgi|ChlNC64A_1|57712|estExt_fgenesh3_pg.C_90035	2a06234bf9e838c1c878efa2f32acb2a	618	Gene3D	G3DSA:3.30.930.10		239	615	8.6e-109	T	2014-02-12
jgi|ChlNC64A_1|57712|estExt_fgenesh3_pg.C_90035	2a06234bf9e838c1c878efa2f32acb2a	618	ProSiteProfiles	PS50862	Aminoacyl-transfer RNA synthetases class-II family profile.	266	615	0	T	2014-02-12	IPR006195	Aminoacyl-tRNA synthetase, class II	GO:0004812|GO:0006418	Reactome: REACT_71
jgi|ChlNC64A_1|57712|estExt_fgenesh3_pg.C_90035	2a06234bf9e838c1c878efa2f32acb2a	618	PANTHER	PTHR22594		42	618	0	T	2014-02-12	IPR018150	Aminoacyl-tRNA synthetase, class II (D/K/N)-like	GO:0000166|GO:0004812|GO:0005524|GO:0006418	Reactome: REACT_71
jgi|ChlNC64A_1|57712|estExt_fgenesh3_pg.C_90035	2a06234bf9e838c1c878efa2f32acb2a	618	Hamap	MF_00252	Lysine--tRNA ligase [lysS].	100	618	0	T	2014-02-12	IPR002313	Lysine-tRNA ligase, class II	GO:0004824|GO:0005524|GO:0006430	KEGG: 00970+6.1.1.6
jgi|ChlNC64A_1|57712|estExt_fgenesh3_pg.C_90035	2a06234bf9e838c1c878efa2f32acb2a	618	TIGRFAM	TIGR00499	lysS_bact: lysine--tRNA ligase	96	618	2.3e-182	T	2014-02-12	IPR002313	Lysine-tRNA ligase, class II	GO:0004824|GO:0005524|GO:0006430	KEGG: 00970+6.1.1.6
jgi|ChlNC64A_1|57712|estExt_fgenesh3_pg.C_90035	2a06234bf9e838c1c878efa2f32acb2a	618	PANTHER	PTHR22594:SF4		42	618	0	T	2014-02-12	IPR002313	Lysine-tRNA ligase, class II	GO:0004824|GO:0005524|GO:0006430	KEGG: 00970+6.1.1.6
jgi|ChlNC64A_1|57712|estExt_fgenesh3_pg.C_90035	2a06234bf9e838c1c878efa2f32acb2a	618	SUPERFAMILY	SSF50249		95	237	0	T	2014-02-12	IPR012340	Nucleic acid-binding, OB-fold
jgi|ChlNC64A_1|57712|estExt_fgenesh3_pg.C_90035	2a06234bf9e838c1c878efa2f32acb2a	618	Pfam	PF01336	OB-fold nucleic acid binding domain	147	228	2.5e-15	T	2014-02-12	IPR004365	OB-fold nucleic acid binding domain, AA-tRNA synthetase-type	GO:0003676
jgi|ChlNC64A_1|57712|estExt_fgenesh3_pg.C_90035	2a06234bf9e838c1c878efa2f32acb2a	618	Pfam	PF00152	tRNA synthetases class II (D, K and N)	245	617	4.9e-85	T	2014-02-12	IPR004364	Aminoacyl-tRNA synthetase, class II (D/K/N)	GO:0000166|GO:0004812|GO:0005524|GO:0006418	Reactome: REACT_71
jgi|ChlNC64A_1|57712|estExt_fgenesh3_pg.C_90035	2a06234bf9e838c1c878efa2f32acb2a	618	Gene3D	G3DSA:2.40.50.140		96	236	2.9e-42	T	2014-02-12	IPR012340	Nucleic acid-binding, OB-fold
jgi|ChlNC64A_1|57712|estExt_fgenesh3_pg.C_90035	2a06234bf9e838c1c878efa2f32acb2a	618	PRINTS	PR00982	Lysyl-tRNA synthetase signature	297	313	2.1e-37	T	2014-02-12	IPR018149	Lysyl-tRNA synthetase, class II, C-terminal	GO:0000166|GO:0004824|GO:0005524|GO:0005737|GO:0006430	KEGG: 00970+6.1.1.6
jgi|ChlNC64A_1|57712|estExt_fgenesh3_pg.C_90035	2a06234bf9e838c1c878efa2f32acb2a	618	PRINTS	PR00982	Lysyl-tRNA synthetase signature	281	291	2.1e-37	T	2014-02-12	IPR018149	Lysyl-tRNA synthetase, class II, C-terminal	GO:0000166|GO:0004824|GO:0005524|GO:0005737|GO:0006430	KEGG: 00970+6.1.1.6
jgi|ChlNC64A_1|57712|estExt_fgenesh3_pg.C_90035	2a06234bf9e838c1c878efa2f32acb2a	618	PRINTS	PR00982	Lysyl-tRNA synthetase signature	478	494	2.1e-37	T	2014-02-12	IPR018149	Lysyl-tRNA synthetase, class II, C-terminal	GO:0000166|GO:0004824|GO:0005524|GO:0005737|GO:0006430	KEGG: 00970+6.1.1.6
jgi|ChlNC64A_1|57712|estExt_fgenesh3_pg.C_90035	2a06234bf9e838c1c878efa2f32acb2a	618	PRINTS	PR00982	Lysyl-tRNA synthetase signature	326	339	2.1e-37	T	2014-02-12	IPR018149	Lysyl-tRNA synthetase, class II, C-terminal	GO:0000166|GO:0004824|GO:0005524|GO:0005737|GO:0006430	KEGG: 00970+6.1.1.6
jgi|ChlNC64A_1|57712|estExt_fgenesh3_pg.C_90035	2a06234bf9e838c1c878efa2f32acb2a	618	PRINTS	PR00982	Lysyl-tRNA synthetase signature	344	361	2.1e-37	T	2014-02-12	IPR018149	Lysyl-tRNA synthetase, class II, C-terminal	GO:0000166|GO:0004824|GO:0005524|GO:0005737|GO:0006430	KEGG: 00970+6.1.1.6
jgi|ChlNC64A_1|57712|estExt_fgenesh3_pg.C_90035	2a06234bf9e838c1c878efa2f32acb2a	618	SUPERFAMILY	SSF55681		244	546	0	T	2014-02-12
jgi|ChlNC64A_1|57712|estExt_fgenesh3_pg.C_90035	2a06234bf9e838c1c878efa2f32acb2a	618	SUPERFAMILY	SSF55681		575	617	0	T	2014-02-12
jgi|ChlNC64A_1|57712|estExt_fgenesh3_pg.C_90035	2a06234bf9e838c1c878efa2f32acb2a	618	Coils	Coil		529	550	-	T	2014-02-12
jgi|ChlNC64A_1|55388|fgenesh3_pg.C_scaffold_35000004	1e54437debf9104b8fb285ac05188c41	122	SUPERFAMILY	SSF47113		8	121	0	T	2014-02-12	IPR009072	Histone-fold	GO:0046982
jgi|ChlNC64A_1|55388|fgenesh3_pg.C_scaffold_35000004	1e54437debf9104b8fb285ac05188c41	122	ProSitePatterns	PS00357	Histone H2B signature.	90	112	-	T	2014-02-12	IPR000558	Histone H2B	GO:0000786|GO:0003677|GO:0005634|GO:0006334
jgi|ChlNC64A_1|55388|fgenesh3_pg.C_scaffold_35000004	1e54437debf9104b8fb285ac05188c41	122	PRINTS	PR00621	Histone H2B signature	54	74	4.90001e-43	T	2014-02-12	IPR000558	Histone H2B	GO:0000786|GO:0003677|GO:0005634|GO:0006334
jgi|ChlNC64A_1|55388|fgenesh3_pg.C_scaffold_35000004	1e54437debf9104b8fb285ac05188c41	122	PRINTS	PR00621	Histone H2B signature	76	93	4.90001e-43	T	2014-02-12	IPR000558	Histone H2B	GO:0000786|GO:0003677|GO:0005634|GO:0006334
jgi|ChlNC64A_1|55388|fgenesh3_pg.C_scaffold_35000004	1e54437debf9104b8fb285ac05188c41	122	PRINTS	PR00621	Histone H2B signature	106	119	4.90001e-43	T	2014-02-12	IPR000558	Histone H2B	GO:0000786|GO:0003677|GO:0005634|GO:0006334
jgi|ChlNC64A_1|55388|fgenesh3_pg.C_scaffold_35000004	1e54437debf9104b8fb285ac05188c41	122	PRINTS	PR00621	Histone H2B signature	93	106	4.90001e-43	T	2014-02-12	IPR000558	Histone H2B	GO:0000786|GO:0003677|GO:0005634|GO:0006334
jgi|ChlNC64A_1|55388|fgenesh3_pg.C_scaffold_35000004	1e54437debf9104b8fb285ac05188c41	122	PRINTS	PR00621	Histone H2B signature	35	53	4.90001e-43	T	2014-02-12	IPR000558	Histone H2B	GO:0000786|GO:0003677|GO:0005634|GO:0006334
jgi|ChlNC64A_1|55388|fgenesh3_pg.C_scaffold_35000004	1e54437debf9104b8fb285ac05188c41	122	SMART	SM00427	Histone H2B	25	121	4.10001e-67	T	2014-02-12	IPR000558	Histone H2B	GO:0000786|GO:0003677|GO:0005634|GO:0006334
jgi|ChlNC64A_1|55388|fgenesh3_pg.C_scaffold_35000004	1e54437debf9104b8fb285ac05188c41	122	PANTHER	PTHR23428		2	122	0	T	2014-02-12	IPR000558	Histone H2B	GO:0000786|GO:0003677|GO:0005634|GO:0006334
jgi|ChlNC64A_1|55388|fgenesh3_pg.C_scaffold_35000004	1e54437debf9104b8fb285ac05188c41	122	Pfam	PF00125	Core histone H2A/H2B/H3/H4	31	98	1.2e-18	T	2014-02-12	IPR007125	Histone core	GO:0003677
jgi|ChlNC64A_1|55388|fgenesh3_pg.C_scaffold_35000004	1e54437debf9104b8fb285ac05188c41	122	Gene3D	G3DSA:1.10.20.10		4	121	7.4e-54	T	2014-02-12	IPR009072	Histone-fold	GO:0046982
jgi|ChlNC64A_1|28493|e_gw1.35.72.1	1e54437debf9104b8fb285ac05188c41	122	SUPERFAMILY	SSF47113		8	121	0	T	2014-02-12	IPR009072	Histone-fold	GO:0046982
jgi|ChlNC64A_1|28493|e_gw1.35.72.1	1e54437debf9104b8fb285ac05188c41	122	ProSitePatterns	PS00357	Histone H2B signature.	90	112	-	T	2014-02-12	IPR000558	Histone H2B	GO:0000786|GO:0003677|GO:0005634|GO:0006334
jgi|ChlNC64A_1|28493|e_gw1.35.72.1	1e54437debf9104b8fb285ac05188c41	122	PRINTS	PR00621	Histone H2B signature	54	74	4.90001e-43	T	2014-02-12	IPR000558	Histone H2B	GO:0000786|GO:0003677|GO:0005634|GO:0006334
jgi|ChlNC64A_1|28493|e_gw1.35.72.1	1e54437debf9104b8fb285ac05188c41	122	PRINTS	PR00621	Histone H2B signature	76	93	4.90001e-43	T	2014-02-12	IPR000558	Histone H2B	GO:0000786|GO:0003677|GO:0005634|GO:0006334
jgi|ChlNC64A_1|28493|e_gw1.35.72.1	1e54437debf9104b8fb285ac05188c41	122	PRINTS	PR00621	Histone H2B signature	106	119	4.90001e-43	T	2014-02-12	IPR000558	Histone H2B	GO:0000786|GO:0003677|GO:0005634|GO:0006334
jgi|ChlNC64A_1|28493|e_gw1.35.72.1	1e54437debf9104b8fb285ac05188c41	122	PRINTS	PR00621	Histone H2B signature	93	106	4.90001e-43	T	2014-02-12	IPR000558	Histone H2B	GO:0000786|GO:0003677|GO:0005634|GO:0006334
jgi|ChlNC64A_1|28493|e_gw1.35.72.1	1e54437debf9104b8fb285ac05188c41	122	PRINTS	PR00621	Histone H2B signature	35	53	4.90001e-43	T	2014-02-12	IPR000558	Histone H2B	GO:0000786|GO:0003677|GO:0005634|GO:0006334
jgi|ChlNC64A_1|28493|e_gw1.35.72.1	1e54437debf9104b8fb285ac05188c41	122	SMART	SM00427	Histone H2B	25	121	4.10001e-67	T	2014-02-12	IPR000558	Histone H2B	GO:0000786|GO:0003677|GO:0005634|GO:0006334
jgi|ChlNC64A_1|28493|e_gw1.35.72.1	1e54437debf9104b8fb285ac05188c41	122	PANTHER	PTHR23428		2	122	0	T	2014-02-12	IPR000558	Histone H2B	GO:0000786|GO:0003677|GO:0005634|GO:0006334
jgi|ChlNC64A_1|28493|e_gw1.35.72.1	1e54437debf9104b8fb285ac05188c41	122	Pfam	PF00125	Core histone H2A/H2B/H3/H4	31	98	1.2e-18	T	2014-02-12	IPR007125	Histone core	GO:0003677
jgi|ChlNC64A_1|28493|e_gw1.35.72.1	1e54437debf9104b8fb285ac05188c41	122	Gene3D	G3DSA:1.10.20.10		4	121	7.4e-54	T	2014-02-12	IPR009072	Histone-fold	GO:0046982
jgi|ChlNC64A_1|56532|estExt_fgenesh3_pg.C_10228	9889a7b4d6f3d6ab38dd199607513b6a	645	Hamap	MF_00453	Phosphoenolpyruvate carboxykinase [ATP] [pckA].	119	645	0	T	2014-02-12	IPR001272	Phosphoenolpyruvate carboxykinase, ATP-utilising	GO:0004612|GO:0005524|GO:0006094	KEGG: 00010+4.1.1.49|KEGG: 00020+4.1.1.49|KEGG: 00620+4.1.1.49|KEGG: 00710+4.1.1.49|MetaCyc: PWY-561|MetaCyc: PWY-7117|UniPathway: UPA00138
jgi|ChlNC64A_1|56532|estExt_fgenesh3_pg.C_10228	9889a7b4d6f3d6ab38dd199607513b6a	645	SUPERFAMILY	SSF53795		323	625	0	T	2014-02-12
jgi|ChlNC64A_1|56532|estExt_fgenesh3_pg.C_10228	9889a7b4d6f3d6ab38dd199607513b6a	645	ProSitePatterns	PS00532	Phosphoenolpyruvate carboxykinase (ATP) signature.	360	375	-	T	2014-02-12	IPR015994	Phosphoenolpyruvate carboxykinase (ATP), conserved site	GO:0004612|GO:0005524|GO:0006094	KEGG: 00010+4.1.1.49|KEGG: 00020+4.1.1.49|KEGG: 00620+4.1.1.49|KEGG: 00710+4.1.1.49|MetaCyc: PWY-561|MetaCyc: PWY-7117|UniPathway: UPA00138
jgi|ChlNC64A_1|56532|estExt_fgenesh3_pg.C_10228	9889a7b4d6f3d6ab38dd199607513b6a	645	PIRSF	PIRSF006294		90	645	0	T	2014-02-12	IPR001272	Phosphoenolpyruvate carboxykinase, ATP-utilising	GO:0004612|GO:0005524|GO:0006094	KEGG: 00010+4.1.1.49|KEGG: 00020+4.1.1.49|KEGG: 00620+4.1.1.49|KEGG: 00710+4.1.1.49|MetaCyc: PWY-561|MetaCyc: PWY-7117|UniPathway: UPA00138
jgi|ChlNC64A_1|56532|estExt_fgenesh3_pg.C_10228	9889a7b4d6f3d6ab38dd199607513b6a	645	PANTHER	PTHR30031:SF0		44	645	0	T	2014-02-12
jgi|ChlNC64A_1|56532|estExt_fgenesh3_pg.C_10228	9889a7b4d6f3d6ab38dd199607513b6a	645	Gene3D	G3DSA:3.40.449.10		125	321	1.6e-83	T	2014-02-12	IPR008210	Phosphoenolpyruvate carboxykinase, N-terminal	GO:0004611|GO:0006094|GO:0017076	Reactome: REACT_474|UniPathway: UPA00138
jgi|ChlNC64A_1|56532|estExt_fgenesh3_pg.C_10228	9889a7b4d6f3d6ab38dd199607513b6a	645	TIGRFAM	TIGR00224	pckA: phosphoenolpyruvate carboxykinase (ATP)	125	644	3.1e-229	T	2014-02-12	IPR001272	Phosphoenolpyruvate carboxykinase, ATP-utilising	GO:0004612|GO:0005524|GO:0006094	KEGG: 00010+4.1.1.49|KEGG: 00020+4.1.1.49|KEGG: 00620+4.1.1.49|KEGG: 00710+4.1.1.49|MetaCyc: PWY-561|MetaCyc: PWY-7117|UniPathway: UPA00138
jgi|ChlNC64A_1|56532|estExt_fgenesh3_pg.C_10228	9889a7b4d6f3d6ab38dd199607513b6a	645	PANTHER	PTHR30031		44	645	0	T	2014-02-12
jgi|ChlNC64A_1|56532|estExt_fgenesh3_pg.C_10228	9889a7b4d6f3d6ab38dd199607513b6a	645	SUPERFAMILY	SSF68923		124	321	0	T	2014-02-12	IPR008210	Phosphoenolpyruvate carboxykinase, N-terminal	GO:0004611|GO:0006094|GO:0017076	Reactome: REACT_474|UniPathway: UPA00138
jgi|ChlNC64A_1|56532|estExt_fgenesh3_pg.C_10228	9889a7b4d6f3d6ab38dd199607513b6a	645	Pfam	PF01293	Phosphoenolpyruvate carboxykinase	125	592	2.7e-215	T	2014-02-12	IPR001272	Phosphoenolpyruvate carboxykinase, ATP-utilising	GO:0004612|GO:0005524|GO:0006094	KEGG: 00010+4.1.1.49|KEGG: 00020+4.1.1.49|KEGG: 00620+4.1.1.49|KEGG: 00710+4.1.1.49|MetaCyc: PWY-561|MetaCyc: PWY-7117|UniPathway: UPA00138
jgi|ChlNC64A_1|56532|estExt_fgenesh3_pg.C_10228	9889a7b4d6f3d6ab38dd199607513b6a	645	Gene3D	G3DSA:3.90.228.20		323	385	1.1e-122	T	2014-02-12	IPR013035	Phosphoenolpyruvate carboxykinase, C-terminal	GO:0004611|GO:0006094|GO:0017076	Reactome: REACT_474|UniPathway: UPA00138
jgi|ChlNC64A_1|56532|estExt_fgenesh3_pg.C_10228	9889a7b4d6f3d6ab38dd199607513b6a	645	Gene3D	G3DSA:3.90.228.20		446	635	1.1e-122	T	2014-02-12	IPR013035	Phosphoenolpyruvate carboxykinase, C-terminal	GO:0004611|GO:0006094|GO:0017076	Reactome: REACT_474|UniPathway: UPA00138
jgi|ChlNC64A_1|133364|IGS.gm_1_00500	38dae9191c30922d8c09da598912732e	497	Gene3D	G3DSA:3.40.605.10		7	276	2.4e-108	T	2014-02-12	IPR016162	Aldehyde dehydrogenase, N-terminal	GO:0008152|GO:0016491|GO:0055114
jgi|ChlNC64A_1|133364|IGS.gm_1_00500	38dae9191c30922d8c09da598912732e	497	SUPERFAMILY	SSF53720		7	489	0	T	2014-02-12	IPR016161	Aldehyde/histidinol dehydrogenase	GO:0008152|GO:0016491|GO:0055114
jgi|ChlNC64A_1|133364|IGS.gm_1_00500	38dae9191c30922d8c09da598912732e	497	Gene3D	G3DSA:3.40.309.10		277	461	4.5e-73	T	2014-02-12	IPR016163	Aldehyde dehydrogenase, C-terminal	GO:0008152|GO:0016491|GO:0016620|GO:0055114
jgi|ChlNC64A_1|133364|IGS.gm_1_00500	38dae9191c30922d8c09da598912732e	497	ProSitePatterns	PS00687	Aldehyde dehydrogenases glutamic acid active site.	262	269	-	T	2014-02-12	IPR016160	Aldehyde dehydrogenase, conserved site	GO:0008152|GO:0016491|GO:0055114
jgi|ChlNC64A_1|133364|IGS.gm_1_00500	38dae9191c30922d8c09da598912732e	497	ProSitePatterns	PS00070	Aldehyde dehydrogenases cysteine active site.	290	301	-	T	2014-02-12	IPR016160	Aldehyde dehydrogenase, conserved site	GO:0008152|GO:0016491|GO:0055114
jgi|ChlNC64A_1|133364|IGS.gm_1_00500	38dae9191c30922d8c09da598912732e	497	PANTHER	PTHR11699:SF46		7	496	0	T	2014-02-12
jgi|ChlNC64A_1|133364|IGS.gm_1_00500	38dae9191c30922d8c09da598912732e	497	Pfam	PF00171	Aldehyde dehydrogenase family	13	486	2e-180	T	2014-02-12	IPR015590	Aldehyde dehydrogenase domain	GO:0008152|GO:0016491|GO:0055114
jgi|ChlNC64A_1|133364|IGS.gm_1_00500	38dae9191c30922d8c09da598912732e	497	PANTHER	PTHR11699		7	496	0	T	2014-02-12
jgi|ChlNC64A_1|56068|estExt_fgenesh3_pm.C_50022	d9ea8f02694613ebc0ea477ae766a303	217	SUPERFAMILY	SSF56235		2	193	0	T	2014-02-12
jgi|ChlNC64A_1|56068|estExt_fgenesh3_pm.C_50022	d9ea8f02694613ebc0ea477ae766a303	217	PANTHER	PTHR11599:SF4		1	210	0	T	2014-02-12
jgi|ChlNC64A_1|56068|estExt_fgenesh3_pm.C_50022	d9ea8f02694613ebc0ea477ae766a303	217	ProSiteProfiles	PS51476	Proteasome beta-type subunit profile.	2	186	0	T	2014-02-12	IPR023333	Proteasome B-type subunit	GO:0004298
jgi|ChlNC64A_1|56068|estExt_fgenesh3_pm.C_50022	d9ea8f02694613ebc0ea477ae766a303	217	Pfam	PF00227	Proteasome subunit	2	186	5.9e-44	T	2014-02-12	IPR001353	Proteasome, subunit alpha/beta	GO:0004298|GO:0005839|GO:0051603	Reactome: REACT_11045|Reactome: REACT_13|Reactome: REACT_13635|Reactome: REACT_152|Reactome: REACT_1538|Reactome: REACT_383|Reactome: REACT_578|Reactome: REACT_6185|Reactome: REACT_6850
jgi|ChlNC64A_1|56068|estExt_fgenesh3_pm.C_50022	d9ea8f02694613ebc0ea477ae766a303	217	PANTHER	PTHR11599		1	210	0	T	2014-02-12
jgi|ChlNC64A_1|56068|estExt_fgenesh3_pm.C_50022	d9ea8f02694613ebc0ea477ae766a303	217	PRINTS	PR00141	Proteasome component signature	172	183	3.49999e-17	T	2014-02-12	IPR000243	Peptidase T1A, proteasome beta-subunit	GO:0004175|GO:0005839|GO:0051603	Reactome: REACT_11045|Reactome: REACT_13|Reactome: REACT_13635|Reactome: REACT_152|Reactome: REACT_1538|Reactome: REACT_383|Reactome: REACT_578|Reactome: REACT_6185|Reactome: REACT_6850
jgi|ChlNC64A_1|56068|estExt_fgenesh3_pm.C_50022	d9ea8f02694613ebc0ea477ae766a303	217	PRINTS	PR00141	Proteasome component signature	10	25	3.49999e-17	T	2014-02-12	IPR000243	Peptidase T1A, proteasome beta-subunit	GO:0004175|GO:0005839|GO:0051603	Reactome: REACT_11045|Reactome: REACT_13|Reactome: REACT_13635|Reactome: REACT_152|Reactome: REACT_1538|Reactome: REACT_383|Reactome: REACT_578|Reactome: REACT_6185|Reactome: REACT_6850
jgi|ChlNC64A_1|56068|estExt_fgenesh3_pm.C_50022	d9ea8f02694613ebc0ea477ae766a303	217	PRINTS	PR00141	Proteasome component signature	136	147	3.49999e-17	T	2014-02-12	IPR000243	Peptidase T1A, proteasome beta-subunit	GO:0004175|GO:0005839|GO:0051603	Reactome: REACT_11045|Reactome: REACT_13|Reactome: REACT_13635|Reactome: REACT_152|Reactome: REACT_1538|Reactome: REACT_383|Reactome: REACT_578|Reactome: REACT_6185|Reactome: REACT_6850
jgi|ChlNC64A_1|56068|estExt_fgenesh3_pm.C_50022	d9ea8f02694613ebc0ea477ae766a303	217	PRINTS	PR00141	Proteasome component signature	147	158	3.49999e-17	T	2014-02-12	IPR000243	Peptidase T1A, proteasome beta-subunit	GO:0004175|GO:0005839|GO:0051603	Reactome: REACT_11045|Reactome: REACT_13|Reactome: REACT_13635|Reactome: REACT_152|Reactome: REACT_1538|Reactome: REACT_383|Reactome: REACT_578|Reactome: REACT_6185|Reactome: REACT_6850
jgi|ChlNC64A_1|56068|estExt_fgenesh3_pm.C_50022	d9ea8f02694613ebc0ea477ae766a303	217	Gene3D	G3DSA:3.60.20.10		3	194	5.2e-70	T	2014-02-12
jgi|ChlNC64A_1|21770|e_gw1.6.1.1	538852fad2bfa7d99b425cddd2c6cd68	1182	Gene3D	G3DSA:3.30.470.20		1050	1181	1.1e-17	T	2014-02-12	IPR013816	ATP-grasp fold, subdomain 2	GO:0005524
jgi|ChlNC64A_1|21770|e_gw1.6.1.1	538852fad2bfa7d99b425cddd2c6cd68	1182	Pfam	PF01326	Pyruvate phosphate dikinase, PEP/pyruvate binding domain	847	1181	1.3e-46	T	2014-02-12	IPR002192	Pyruvate phosphate dikinase, PEP/pyruvate-binding	GO:0005524|GO:0016301|GO:0016310
jgi|ChlNC64A_1|21770|e_gw1.6.1.1	538852fad2bfa7d99b425cddd2c6cd68	1182	ProSiteProfiles	PS51166	CBM20 (carbohydrate binding type-20) domain profile.	26	131	0	T	2014-02-12	IPR002044	Carbohydrate binding module family 20	GO:2001070
jgi|ChlNC64A_1|21770|e_gw1.6.1.1	538852fad2bfa7d99b425cddd2c6cd68	1182	Gene3D	G3DSA:3.30.1490.20		840	1046	7.3e-34	T	2014-02-12	IPR013815	ATP-grasp fold, subdomain 1	GO:0003824|GO:0005524
jgi|ChlNC64A_1|21770|e_gw1.6.1.1	538852fad2bfa7d99b425cddd2c6cd68	1182	Gene3D	G3DSA:2.60.40.10		30	124	1.4e-24	T	2014-02-12	IPR013783	Immunoglobulin-like fold
jgi|ChlNC64A_1|21770|e_gw1.6.1.1	538852fad2bfa7d99b425cddd2c6cd68	1182	PANTHER	PTHR22931:SF2		839	1182	0	T	2014-02-12
jgi|ChlNC64A_1|21770|e_gw1.6.1.1	538852fad2bfa7d99b425cddd2c6cd68	1182	SUPERFAMILY	SSF56059		1138	1181	0	T	2014-02-12
jgi|ChlNC64A_1|21770|e_gw1.6.1.1	538852fad2bfa7d99b425cddd2c6cd68	1182	SUPERFAMILY	SSF56059		845	1096	0	T	2014-02-12
jgi|ChlNC64A_1|21770|e_gw1.6.1.1	538852fad2bfa7d99b425cddd2c6cd68	1182	PANTHER	PTHR22931		839	1182	0	T	2014-02-12
jgi|ChlNC64A_1|21770|e_gw1.6.1.1	538852fad2bfa7d99b425cddd2c6cd68	1182	Pfam	PF00686	Starch binding domain	32	123	7.2e-21	T	2014-02-12	IPR002044	Carbohydrate binding module family 20	GO:2001070
jgi|ChlNC64A_1|21770|e_gw1.6.1.1	538852fad2bfa7d99b425cddd2c6cd68	1182	SMART	SM01065	Starch binding domain	31	125	2.5e-27	T	2014-02-12	IPR002044	Carbohydrate binding module family 20	GO:2001070
jgi|ChlNC64A_1|21770|e_gw1.6.1.1	538852fad2bfa7d99b425cddd2c6cd68	1182	SUPERFAMILY	SSF49452		29	123	0	T	2014-02-12	IPR013784	Carbohydrate-binding-like fold	GO:0030246
jgi|ChlNC64A_1|59356|estExt_fgenesh3_pg.C_350029	97ed8e222916422f4e7f791da7c004c2	295	Gene3D	G3DSA:1.10.12.10		237	295	3.5e-23	T	2014-02-12	IPR014748	Crontonase, C-terminal
jgi|ChlNC64A_1|59356|estExt_fgenesh3_pg.C_350029	97ed8e222916422f4e7f791da7c004c2	295	PANTHER	PTHR11941:SF9		20	294	0	T	2014-02-12
jgi|ChlNC64A_1|59356|estExt_fgenesh3_pg.C_350029	97ed8e222916422f4e7f791da7c004c2	295	SUPERFAMILY	SSF52096		20	177	0	T	2014-02-12
jgi|ChlNC64A_1|59356|estExt_fgenesh3_pg.C_350029	97ed8e222916422f4e7f791da7c004c2	295	SUPERFAMILY	SSF52096		204	294	0	T	2014-02-12
jgi|ChlNC64A_1|59356|estExt_fgenesh3_pg.C_350029	97ed8e222916422f4e7f791da7c004c2	295	Gene3D	G3DSA:3.90.226.10		20	235	1.3e-75	T	2014-02-12
jgi|ChlNC64A_1|59356|estExt_fgenesh3_pg.C_350029	97ed8e222916422f4e7f791da7c004c2	295	ProSitePatterns	PS00166	Enoyl-CoA hydratase/isomerase signature.	110	130	-	T	2014-02-12	IPR018376	Enoyl-CoA hydratase/isomerase, conserved site	GO:0003824|GO:0008152
jgi|ChlNC64A_1|59356|estExt_fgenesh3_pg.C_350029	97ed8e222916422f4e7f791da7c004c2	295	PANTHER	PTHR11941		20	294	0	T	2014-02-12
jgi|ChlNC64A_1|59356|estExt_fgenesh3_pg.C_350029	97ed8e222916422f4e7f791da7c004c2	295	Pfam	PF00378	Enoyl-CoA hydratase/isomerase family	20	183	1e-51	T	2014-02-12	IPR001753	Crotonase superfamily	GO:0003824|GO:0008152
jgi|ChlNC64A_1|59356|estExt_fgenesh3_pg.C_350029	97ed8e222916422f4e7f791da7c004c2	295	Pfam	PF00378	Enoyl-CoA hydratase/isomerase family	202	287	4.6e-07	T	2014-02-12	IPR001753	Crotonase superfamily	GO:0003824|GO:0008152
jgi|ChlNC64A_1|145396|IGS.gm_9_00203	6590e40a246461e9b95ff5bef1073e31	301	SMART	SM00357	Cold shock protein domain	14	81	4.3e-21	T	2014-02-12	IPR011129	Cold shock protein	GO:0003676
jgi|ChlNC64A_1|145396|IGS.gm_9_00203	6590e40a246461e9b95ff5bef1073e31	301	PANTHER	PTHR23003:SF10		118	301	0	T	2014-02-12
jgi|ChlNC64A_1|145396|IGS.gm_9_00203	6590e40a246461e9b95ff5bef1073e31	301	Gene3D	G3DSA:2.40.50.140		14	74	3.1e-23	T	2014-02-12	IPR012340	Nucleic acid-binding, OB-fold
jgi|ChlNC64A_1|145396|IGS.gm_9_00203	6590e40a246461e9b95ff5bef1073e31	301	SMART	SM00360	RNA recognition motif	224	296	6.39999e-26	T	2014-02-12	IPR000504	RNA recognition motif domain	GO:0003676
jgi|ChlNC64A_1|145396|IGS.gm_9_00203	6590e40a246461e9b95ff5bef1073e31	301	SUPERFAMILY	SSF50249		9	75	0	T	2014-02-12	IPR012340	Nucleic acid-binding, OB-fold
jgi|ChlNC64A_1|145396|IGS.gm_9_00203	6590e40a246461e9b95ff5bef1073e31	301	Pfam	PF00313	'Cold-shock' DNA-binding domain	15	73	1.4e-23	T	2014-02-12	IPR002059	Cold-shock protein, DNA-binding	GO:0003677|GO:0006355
jgi|ChlNC64A_1|145396|IGS.gm_9_00203	6590e40a246461e9b95ff5bef1073e31	301	Pfam	PF00076	RNA recognition motif. (a.k.a. RRM, RBD, or RNP domain)	225	293	3.7e-23	T	2014-02-12	IPR000504	RNA recognition motif domain	GO:0003676
jgi|ChlNC64A_1|145396|IGS.gm_9_00203	6590e40a246461e9b95ff5bef1073e31	301	PRINTS	PR00050	Cold shock protein signature	36	45	1e-14	T	2014-02-12	IPR002059	Cold-shock protein, DNA-binding	GO:0003677|GO:0006355
jgi|ChlNC64A_1|145396|IGS.gm_9_00203	6590e40a246461e9b95ff5bef1073e31	301	PRINTS	PR00050	Cold shock protein signature	15	30	1e-14	T	2014-02-12	IPR002059	Cold-shock protein, DNA-binding	GO:0003677|GO:0006355
jgi|ChlNC64A_1|145396|IGS.gm_9_00203	6590e40a246461e9b95ff5bef1073e31	301	PRINTS	PR00050	Cold shock protein signature	51	69	1e-14	T	2014-02-12	IPR002059	Cold-shock protein, DNA-binding	GO:0003677|GO:0006355
jgi|ChlNC64A_1|145396|IGS.gm_9_00203	6590e40a246461e9b95ff5bef1073e31	301	Gene3D	G3DSA:3.30.70.330		210	297	2.3e-25	T	2014-02-12	IPR012677	Nucleotide-binding, alpha-beta plait	GO:0000166
jgi|ChlNC64A_1|145396|IGS.gm_9_00203	6590e40a246461e9b95ff5bef1073e31	301	SUPERFAMILY	SSF54928		188	297	0	T	2014-02-12
jgi|ChlNC64A_1|145396|IGS.gm_9_00203	6590e40a246461e9b95ff5bef1073e31	301	ProSitePatterns	PS00352	'Cold-shock' domain signature.	26	45	-	T	2014-02-12	IPR019844	Cold-shock conserved site
jgi|ChlNC64A_1|145396|IGS.gm_9_00203	6590e40a246461e9b95ff5bef1073e31	301	PANTHER	PTHR23003		118	301	0	T	2014-02-12
jgi|ChlNC64A_1|145396|IGS.gm_9_00203	6590e40a246461e9b95ff5bef1073e31	301	ProSiteProfiles	PS50102	Eukaryotic RNA Recognition Motif (RRM) profile.	223	300	0	T	2014-02-12	IPR000504	RNA recognition motif domain	GO:0003676
jgi|ChlNC64A_1|35559|estExt_Genewise1Plus.C_110140	0671b4363332f6bc474bf6ca2bf1f628	348	PANTHER	PTHR22939:SF63		11	346	0	T	2014-02-12
jgi|ChlNC64A_1|35559|estExt_Genewise1Plus.C_110140	0671b4363332f6bc474bf6ca2bf1f628	348	ProSiteProfiles	PS50106	PDZ domain profile.	232	303	0	T	2014-02-12	IPR001478	PDZ domain	GO:0005515
jgi|ChlNC64A_1|35559|estExt_Genewise1Plus.C_110140	0671b4363332f6bc474bf6ca2bf1f628	348	SUPERFAMILY	SSF50494		21	232	0	T	2014-02-12	IPR009003	Trypsin-like cysteine/serine peptidase domain	GO:0003824
jgi|ChlNC64A_1|35559|estExt_Genewise1Plus.C_110140	0671b4363332f6bc474bf6ca2bf1f628	348	PANTHER	PTHR22939		11	346	0	T	2014-02-12
jgi|ChlNC64A_1|35559|estExt_Genewise1Plus.C_110140	0671b4363332f6bc474bf6ca2bf1f628	348	Gene3D	G3DSA:2.40.10.10		58	133	1.4e-25	T	2014-02-12
jgi|ChlNC64A_1|35559|estExt_Genewise1Plus.C_110140	0671b4363332f6bc474bf6ca2bf1f628	348	Gene3D	G3DSA:2.40.10.10		134	243	8.5e-45	T	2014-02-12
jgi|ChlNC64A_1|35559|estExt_Genewise1Plus.C_110140	0671b4363332f6bc474bf6ca2bf1f628	348	SUPERFAMILY	SSF50156		211	333	0	T	2014-02-12	IPR001478	PDZ domain	GO:0005515
jgi|ChlNC64A_1|35559|estExt_Genewise1Plus.C_110140	0671b4363332f6bc474bf6ca2bf1f628	348	PRINTS	PR00834	HtrA/DegQ protease family signature	171	188	5.2e-44	T	2014-02-12	IPR001940	Peptidase S1C	GO:0004252|GO:0006508
jgi|ChlNC64A_1|35559|estExt_Genewise1Plus.C_110140	0671b4363332f6bc474bf6ca2bf1f628	348	PRINTS	PR00834	HtrA/DegQ protease family signature	193	210	5.2e-44	T	2014-02-12	IPR001940	Peptidase S1C	GO:0004252|GO:0006508
jgi|ChlNC64A_1|35559|estExt_Genewise1Plus.C_110140	0671b4363332f6bc474bf6ca2bf1f628	348	PRINTS	PR00834	HtrA/DegQ protease family signature	88	108	5.2e-44	T	2014-02-12	IPR001940	Peptidase S1C	GO:0004252|GO:0006508
jgi|ChlNC64A_1|35559|estExt_Genewise1Plus.C_110140	0671b4363332f6bc474bf6ca2bf1f628	348	PRINTS	PR00834	HtrA/DegQ protease family signature	133	157	5.2e-44	T	2014-02-12	IPR001940	Peptidase S1C	GO:0004252|GO:0006508
jgi|ChlNC64A_1|35559|estExt_Genewise1Plus.C_110140	0671b4363332f6bc474bf6ca2bf1f628	348	PRINTS	PR00834	HtrA/DegQ protease family signature	287	299	5.2e-44	T	2014-02-12	IPR001940	Peptidase S1C	GO:0004252|GO:0006508
jgi|ChlNC64A_1|35559|estExt_Genewise1Plus.C_110140	0671b4363332f6bc474bf6ca2bf1f628	348	PRINTS	PR00834	HtrA/DegQ protease family signature	67	79	5.2e-44	T	2014-02-12	IPR001940	Peptidase S1C	GO:0004252|GO:0006508
jgi|ChlNC64A_1|35559|estExt_Genewise1Plus.C_110140	0671b4363332f6bc474bf6ca2bf1f628	348	Gene3D	G3DSA:2.30.42.10		244	342	1.7e-21	T	2014-02-12
jgi|ChlNC64A_1|35559|estExt_Genewise1Plus.C_110140	0671b4363332f6bc474bf6ca2bf1f628	348	Pfam	PF13180	PDZ domain	242	339	6.2e-14	T	2014-02-12	IPR001478	PDZ domain	GO:0005515
jgi|ChlNC64A_1|35559|estExt_Genewise1Plus.C_110140	0671b4363332f6bc474bf6ca2bf1f628	348	Pfam	PF13365	Trypsin-like peptidase domain	58	200	6.4e-20	T	2014-02-12
jgi|ChlNC64A_1|35559|estExt_Genewise1Plus.C_110140	0671b4363332f6bc474bf6ca2bf1f628	348	SMART	SM00228	Domain present in PSD-95, Dlg, and ZO-1/2.	241	329	9.9e-14	T	2014-02-12	IPR001478	PDZ domain	GO:0005515
jgi|ChlNC64A_1|48751|fgenesh3_pm.C_scaffold_8000022	a89501782bb279bb51fbb5a6e8cddc2c	463	PANTHER	PTHR11699		1	461	0	T	2014-02-12
jgi|ChlNC64A_1|48751|fgenesh3_pm.C_scaffold_8000022	a89501782bb279bb51fbb5a6e8cddc2c	463	PANTHER	PTHR11699:SF27		1	461	0	T	2014-02-12	IPR010061	Methylmalonate-semialdehyde dehydrogenase	GO:0004491|GO:0055114	KEGG: 00280+1.2.1.27|KEGG: 00410+1.2.1.18|KEGG: 00562+1.2.1.18|KEGG: 00640+1.2.1.18+1.2.1.27|MetaCyc: PWY-5642|MetaCyc: PWY-6373
jgi|ChlNC64A_1|48751|fgenesh3_pm.C_scaffold_8000022	a89501782bb279bb51fbb5a6e8cddc2c	463	SUPERFAMILY	SSF53720		2	441	0	T	2014-02-12	IPR016161	Aldehyde/histidinol dehydrogenase	GO:0008152|GO:0016491|GO:0055114
jgi|ChlNC64A_1|48751|fgenesh3_pm.C_scaffold_8000022	a89501782bb279bb51fbb5a6e8cddc2c	463	Gene3D	G3DSA:3.40.309.10		265	401	3.3e-27	T	2014-02-12	IPR016163	Aldehyde dehydrogenase, C-terminal	GO:0008152|GO:0016491|GO:0016620|GO:0055114
jgi|ChlNC64A_1|48751|fgenesh3_pm.C_scaffold_8000022	a89501782bb279bb51fbb5a6e8cddc2c	463	Pfam	PF00171	Aldehyde dehydrogenase family	113	246	4.9e-36	T	2014-02-12	IPR015590	Aldehyde dehydrogenase domain	GO:0008152|GO:0016491|GO:0055114
jgi|ChlNC64A_1|48751|fgenesh3_pm.C_scaffold_8000022	a89501782bb279bb51fbb5a6e8cddc2c	463	Pfam	PF00171	Aldehyde dehydrogenase family	14	105	1.7e-20	T	2014-02-12	IPR015590	Aldehyde dehydrogenase domain	GO:0008152|GO:0016491|GO:0055114
jgi|ChlNC64A_1|48751|fgenesh3_pm.C_scaffold_8000022	a89501782bb279bb51fbb5a6e8cddc2c	463	Pfam	PF00171	Aldehyde dehydrogenase family	269	436	1e-24	T	2014-02-12	IPR015590	Aldehyde dehydrogenase domain	GO:0008152|GO:0016491|GO:0055114
jgi|ChlNC64A_1|48751|fgenesh3_pm.C_scaffold_8000022	a89501782bb279bb51fbb5a6e8cddc2c	463	Gene3D	G3DSA:3.40.605.10		2	107	3.1e-32	T	2014-02-12	IPR016162	Aldehyde dehydrogenase, N-terminal	GO:0008152|GO:0016491|GO:0055114
jgi|ChlNC64A_1|48751|fgenesh3_pm.C_scaffold_8000022	a89501782bb279bb51fbb5a6e8cddc2c	463	Gene3D	G3DSA:3.40.605.10		113	246	9.3e-45	T	2014-02-12	IPR016162	Aldehyde dehydrogenase, N-terminal	GO:0008152|GO:0016491|GO:0055114
jgi|ChlNC64A_1|32475|estExt_Genewise1.C_210145	bf0dfab3a53abb388282cafb23d57d54	542	SUPERFAMILY	SSF53720		42	512	0	T	2014-02-12	IPR016161	Aldehyde/histidinol dehydrogenase	GO:0008152|GO:0016491|GO:0055114
jgi|ChlNC64A_1|32475|estExt_Genewise1.C_210145	bf0dfab3a53abb388282cafb23d57d54	542	Gene3D	G3DSA:3.40.309.10		315	483	1e-14	T	2014-02-12	IPR016163	Aldehyde dehydrogenase, C-terminal	GO:0008152|GO:0016491|GO:0016620|GO:0055114
jgi|ChlNC64A_1|32475|estExt_Genewise1.C_210145	bf0dfab3a53abb388282cafb23d57d54	542	PANTHER	PTHR11699:SF18		29	502	0	T	2014-02-12
jgi|ChlNC64A_1|32475|estExt_Genewise1.C_210145	bf0dfab3a53abb388282cafb23d57d54	542	Pfam	PF00171	Aldehyde dehydrogenase family	49	484	4.5e-41	T	2014-02-12	IPR015590	Aldehyde dehydrogenase domain	GO:0008152|GO:0016491|GO:0055114
jgi|ChlNC64A_1|32475|estExt_Genewise1.C_210145	bf0dfab3a53abb388282cafb23d57d54	542	PANTHER	PTHR11699		29	502	0	T	2014-02-12
jgi|ChlNC64A_1|32475|estExt_Genewise1.C_210145	bf0dfab3a53abb388282cafb23d57d54	542	Gene3D	G3DSA:3.40.605.10		31	314	7.5e-60	T	2014-02-12	IPR016162	Aldehyde dehydrogenase, N-terminal	GO:0008152|GO:0016491|GO:0055114
jgi|ChlNC64A_1|32475|estExt_Genewise1.C_210145	bf0dfab3a53abb388282cafb23d57d54	542	ProSitePatterns	PS00070	Aldehyde dehydrogenases cysteine active site.	317	328	-	T	2014-02-12	IPR016160	Aldehyde dehydrogenase, conserved site	GO:0008152|GO:0016491|GO:0055114
jgi|ChlNC64A_1|8770|gw1.33.29.1	5f7c54559652f3111fdec2416b9654c9	425	SUPERFAMILY	SSF48013		7	129	0	T	2014-02-12	IPR006027	NusB/RsmB/TIM44	GO:0003723|GO:0006355
jgi|ChlNC64A_1|8770|gw1.33.29.1	5f7c54559652f3111fdec2416b9654c9	425	Gene3D	G3DSA:1.10.940.10		4	130	2.3e-25	T	2014-02-12	IPR006027	NusB/RsmB/TIM44	GO:0003723|GO:0006355
jgi|ChlNC64A_1|8770|gw1.33.29.1	5f7c54559652f3111fdec2416b9654c9	425	Pfam	PF01189	NOL1/NOP2/sun family	210	424	1.8e-43	T	2014-02-12	IPR001678	Bacterial Fmu (Sun)/eukaryotic nucleolar NOL1/Nop2p
jgi|ChlNC64A_1|8770|gw1.33.29.1	5f7c54559652f3111fdec2416b9654c9	425	SUPERFAMILY	SSF53335		124	425	0	T	2014-02-12
jgi|ChlNC64A_1|8770|gw1.33.29.1	5f7c54559652f3111fdec2416b9654c9	425	Pfam	PF01029	NusB family	9	93	5.3e-19	T	2014-02-12	IPR006027	NusB/RsmB/TIM44	GO:0003723|GO:0006355
jgi|ChlNC64A_1|8770|gw1.33.29.1	5f7c54559652f3111fdec2416b9654c9	425	PANTHER	PTHR22807		9	425	0	T	2014-02-12
jgi|ChlNC64A_1|8770|gw1.33.29.1	5f7c54559652f3111fdec2416b9654c9	425	PRINTS	PR02008	RNA (C5-cytosine) methyltransferase signature	305	317	1.7e-24	T	2014-02-12	IPR023267	RNA (C5-cytosine) methyltransferase
jgi|ChlNC64A_1|8770|gw1.33.29.1	5f7c54559652f3111fdec2416b9654c9	425	PRINTS	PR02008	RNA (C5-cytosine) methyltransferase signature	355	371	1.7e-24	T	2014-02-12	IPR023267	RNA (C5-cytosine) methyltransferase
jgi|ChlNC64A_1|8770|gw1.33.29.1	5f7c54559652f3111fdec2416b9654c9	425	PRINTS	PR02008	RNA (C5-cytosine) methyltransferase signature	408	425	1.7e-24	T	2014-02-12	IPR023267	RNA (C5-cytosine) methyltransferase
jgi|ChlNC64A_1|8770|gw1.33.29.1	5f7c54559652f3111fdec2416b9654c9	425	PRINTS	PR02008	RNA (C5-cytosine) methyltransferase signature	231	241	1.7e-24	T	2014-02-12	IPR023267	RNA (C5-cytosine) methyltransferase
jgi|ChlNC64A_1|8770|gw1.33.29.1	5f7c54559652f3111fdec2416b9654c9	425	Gene3D	G3DSA:3.40.50.150		212	425	2.1e-58	T	2014-02-12
jgi|ChlNC64A_1|8770|gw1.33.29.1	5f7c54559652f3111fdec2416b9654c9	425	PANTHER	PTHR22807:SF12		9	425	0	T	2014-02-12
jgi|ChlNC64A_1|20807|e_gw1.5.233.1	383c1a8f27dda0f59b6a4ad4f064f080	346	Pfam	PF00892	EamA-like transporter family	41	147	3.7e-06	T	2014-02-12	IPR000620	Drug/metabolite transporter	GO:0016020
jgi|ChlNC64A_1|20807|e_gw1.5.233.1	383c1a8f27dda0f59b6a4ad4f064f080	346	PANTHER	PTHR11132		20	305	0	T	2014-02-12
jgi|ChlNC64A_1|20807|e_gw1.5.233.1	383c1a8f27dda0f59b6a4ad4f064f080	346	SUPERFAMILY	SSF103481		70	149	0	T	2014-02-12
jgi|ChlNC64A_1|20807|e_gw1.5.233.1	383c1a8f27dda0f59b6a4ad4f064f080	346	SUPERFAMILY	SSF103481		200	301	0	T	2014-02-12
jgi|ChlNC64A_1|20807|e_gw1.5.233.1	383c1a8f27dda0f59b6a4ad4f064f080	346	Pfam	PF03151	Triose-phosphate Transporter family	158	300	7.3e-30	T	2014-02-12	IPR004853	Triose-phosphate transporter domain
jgi|ChlNC64A_1|134082|IGS.gm_10_00373	32559248b2d845dca6df313af96527d8	607	ProSiteProfiles	PS51257	Prokaryotic membrane lipoprotein lipid attachment site profile.	1	28	0	T	2014-02-12
jgi|ChlNC64A_1|134082|IGS.gm_10_00373	32559248b2d845dca6df313af96527d8	607	PRINTS	PR00723	Subtilisin serine protease family (S8) signature	182	201	9.7e-14	T	2014-02-12	IPR015500	Peptidase S8, subtilisin-related
jgi|ChlNC64A_1|134082|IGS.gm_10_00373	32559248b2d845dca6df313af96527d8	607	PRINTS	PR00723	Subtilisin serine protease family (S8) signature	226	239	9.7e-14	T	2014-02-12	IPR015500	Peptidase S8, subtilisin-related
jgi|ChlNC64A_1|134082|IGS.gm_10_00373	32559248b2d845dca6df313af96527d8	607	PRINTS	PR00723	Subtilisin serine protease family (S8) signature	432	448	9.7e-14	T	2014-02-12	IPR015500	Peptidase S8, subtilisin-related
jgi|ChlNC64A_1|134082|IGS.gm_10_00373	32559248b2d845dca6df313af96527d8	607	Gene3D	G3DSA:3.40.50.200		97	502	2.9e-47	T	2014-02-12	IPR000209	Peptidase S8/S53 domain	GO:0004252|GO:0006508
jgi|ChlNC64A_1|134082|IGS.gm_10_00373	32559248b2d845dca6df313af96527d8	607	Pfam	PF00082	Subtilase family	187	462	1.7e-27	T	2014-02-12	IPR000209	Peptidase S8/S53 domain	GO:0004252|GO:0006508
jgi|ChlNC64A_1|134082|IGS.gm_10_00373	32559248b2d845dca6df313af96527d8	607	SUPERFAMILY	SSF52743		179	502	0	T	2014-02-12	IPR000209	Peptidase S8/S53 domain	GO:0004252|GO:0006508
jgi|ChlNC64A_1|134082|IGS.gm_10_00373	32559248b2d845dca6df313af96527d8	607	PANTHER	PTHR10795		181	457	0	T	2014-02-12	IPR015500	Peptidase S8, subtilisin-related
jgi|ChlNC64A_1|134082|IGS.gm_10_00373	32559248b2d845dca6df313af96527d8	607	ProSitePatterns	PS00136	Serine proteases, subtilase family, aspartic acid active site.	187	198	-	T	2014-02-12	IPR023827	Peptidase S8, subtilisin, Asp-active site
jgi|ChlNC64A_1|56196|estExt_fgenesh3_pm.C_120037	a0273c177cfa61f572e13d257b00cd10	558	SUPERFAMILY	SSF51905		4	221	0	T	2014-02-12
jgi|ChlNC64A_1|56196|estExt_fgenesh3_pm.C_120037	a0273c177cfa61f572e13d257b00cd10	558	SUPERFAMILY	SSF51905		320	394	0	T	2014-02-12
jgi|ChlNC64A_1|56196|estExt_fgenesh3_pm.C_120037	a0273c177cfa61f572e13d257b00cd10	558	Pfam	PF00890	FAD binding domain	4	53	1.3e-10	T	2014-02-12	IPR003953	FAD binding domain
jgi|ChlNC64A_1|56196|estExt_fgenesh3_pm.C_120037	a0273c177cfa61f572e13d257b00cd10	558	Pfam	PF00890	FAD binding domain	77	366	6.5e-82	T	2014-02-12	IPR003953	FAD binding domain
jgi|ChlNC64A_1|56196|estExt_fgenesh3_pm.C_120037	a0273c177cfa61f572e13d257b00cd10	558	Gene3D	G3DSA:1.20.58.100		394	499	8.5e-39	T	2014-02-12	IPR015939	Fumarate reductase/succinate dehydrogenase flavoprotein-like, C-terminal	GO:0016491|GO:0055114
jgi|ChlNC64A_1|56196|estExt_fgenesh3_pm.C_120037	a0273c177cfa61f572e13d257b00cd10	558	Gene3D	G3DSA:4.10.80.40		500	558	1.1e-28	T	2014-02-12
jgi|ChlNC64A_1|56196|estExt_fgenesh3_pm.C_120037	a0273c177cfa61f572e13d257b00cd10	558	Pfam	PF02910	Fumarate reductase flavoprotein C-term	421	558	1.5e-46	T	2014-02-12	IPR015939	Fumarate reductase/succinate dehydrogenase flavoprotein-like, C-terminal	GO:0016491|GO:0055114
jgi|ChlNC64A_1|56196|estExt_fgenesh3_pm.C_120037	a0273c177cfa61f572e13d257b00cd10	558	TIGRFAM	TIGR01812	sdhA_frdA_Gneg: succinate dehydrogenase or fumarate reductase, flavoprotein subunit	77	558	9.2e-181	T	2014-02-12	IPR014006	Succinate dehydrogenase/fumarate reductase, flavoprotein subunit	GO:0016627|GO:0022900|GO:0050660|GO:0055114
jgi|ChlNC64A_1|56196|estExt_fgenesh3_pm.C_120037	a0273c177cfa61f572e13d257b00cd10	558	SUPERFAMILY	SSF56425		198	316	0	T	2014-02-12	IPR027477	Succinate dehydrogenase/fumarate reductase flavoprotein, catalytic domain
jgi|ChlNC64A_1|56196|estExt_fgenesh3_pm.C_120037	a0273c177cfa61f572e13d257b00cd10	558	Gene3D	G3DSA:3.90.700.10		205	310	5.7e-43	T	2014-02-12	IPR027477	Succinate dehydrogenase/fumarate reductase flavoprotein, catalytic domain
jgi|ChlNC64A_1|56196|estExt_fgenesh3_pm.C_120037	a0273c177cfa61f572e13d257b00cd10	558	Gene3D	G3DSA:3.50.50.60		77	204	1.9e-77	T	2014-02-12
jgi|ChlNC64A_1|56196|estExt_fgenesh3_pm.C_120037	a0273c177cfa61f572e13d257b00cd10	558	Gene3D	G3DSA:3.50.50.60		4	53	2.6e-11	T	2014-02-12
jgi|ChlNC64A_1|56196|estExt_fgenesh3_pm.C_120037	a0273c177cfa61f572e13d257b00cd10	558	Gene3D	G3DSA:3.50.50.60		312	383	1.9e-77	T	2014-02-12
jgi|ChlNC64A_1|56196|estExt_fgenesh3_pm.C_120037	a0273c177cfa61f572e13d257b00cd10	558	TIGRFAM	TIGR01816	sdhA_forward: succinate dehydrogenase, flavoprotein subunit	77	558	1.5e-224	T	2014-02-12	IPR011281	Succinate dehydrogenase, flavoprotein subunit	GO:0006099|GO:0016627|GO:0050660|GO:0055114
jgi|ChlNC64A_1|56196|estExt_fgenesh3_pm.C_120037	a0273c177cfa61f572e13d257b00cd10	558	ProSitePatterns	PS00504	Fumarate reductase / succinate dehydrogenase FAD-binding site.	33	42	-	T	2014-02-12	IPR003952	Fumarate reductase/succinate dehydrogenase, FAD-binding site	GO:0016491|GO:0055114
jgi|ChlNC64A_1|56196|estExt_fgenesh3_pm.C_120037	a0273c177cfa61f572e13d257b00cd10	558	SUPERFAMILY	SSF46977		412	558	0	T	2014-02-12	IPR015939	Fumarate reductase/succinate dehydrogenase flavoprotein-like, C-terminal	GO:0016491|GO:0055114
jgi|ChlNC64A_1|56196|estExt_fgenesh3_pm.C_120037	a0273c177cfa61f572e13d257b00cd10	558	PANTHER	PTHR11632		4	558	0	T	2014-02-12
jgi|ChlNC64A_1|59812|estExt_fgenesh3_kg.C_290007	7958544058dd740a6590b1106ff82da6	337	ProSitePatterns	PS00068	Malate dehydrogenase active site signature.	167	179	-	T	2014-02-12	IPR001252	Malate dehydrogenase, active site	GO:0006108|GO:0016615|GO:0055114	KEGG: 00020+1.1.1.37|KEGG: 00270+1.1.1.37|KEGG: 00620+1.1.1.37|KEGG: 00630+1.1.1.37|KEGG: 00680+1.1.1.37|KEGG: 00710+1.1.1.37|KEGG: 00720+1.1.1.37|MetaCyc: PWY-1622|MetaCyc: PWY-5392|MetaCyc: PWY-561|MetaCyc: PWY-5690|MetaCyc: PWY-5913|MetaCyc: PWY-6728|MetaCyc: PWY-6969|MetaCyc: PWY-7115|Reactome: REACT_474
jgi|ChlNC64A_1|59812|estExt_fgenesh3_kg.C_290007	7958544058dd740a6590b1106ff82da6	337	TIGRFAM	TIGR01772	MDH_euk_gproteo: malate dehydrogenase, NAD-dependent	24	334	3.4e-127	T	2014-02-12	IPR010097	Malate dehydrogenase, type 1	GO:0006108|GO:0030060|GO:0055114	KEGG: 00020+1.1.1.37|KEGG: 00270+1.1.1.37|KEGG: 00620+1.1.1.37|KEGG: 00630+1.1.1.37|KEGG: 00680+1.1.1.37|KEGG: 00710+1.1.1.37|KEGG: 00720+1.1.1.37|MetaCyc: PWY-1622|MetaCyc: PWY-5392|MetaCyc: PWY-561|MetaCyc: PWY-5690|MetaCyc: PWY-5913|MetaCyc: PWY-6728|MetaCyc: PWY-6969|MetaCyc: PWY-7115
jgi|ChlNC64A_1|59812|estExt_fgenesh3_kg.C_290007	7958544058dd740a6590b1106ff82da6	337	SUPERFAMILY	SSF56327		167	334	0	T	2014-02-12	IPR015955	Lactate dehydrogenase/glycoside hydrolase, family 4, C-terminal	GO:0003824|GO:0005975|GO:0016616|GO:0055114
jgi|ChlNC64A_1|59812|estExt_fgenesh3_kg.C_290007	7958544058dd740a6590b1106ff82da6	337	Pfam	PF00056	lactate/malate dehydrogenase, NAD binding domain	24	166	5.5e-46	T	2014-02-12	IPR001236	Lactate/malate dehydrogenase, N-terminal	GO:0016491|GO:0055114
jgi|ChlNC64A_1|59812|estExt_fgenesh3_kg.C_290007	7958544058dd740a6590b1106ff82da6	337	SUPERFAMILY	SSF51735		23	166	0	T	2014-02-12
jgi|ChlNC64A_1|59812|estExt_fgenesh3_kg.C_290007	7958544058dd740a6590b1106ff82da6	337	Gene3D	G3DSA:3.90.110.10		168	335	2.7e-66	T	2014-02-12	IPR015955	Lactate dehydrogenase/glycoside hydrolase, family 4, C-terminal	GO:0003824|GO:0005975|GO:0016616|GO:0055114
jgi|ChlNC64A_1|59812|estExt_fgenesh3_kg.C_290007	7958544058dd740a6590b1106ff82da6	337	Pfam	PF02866	lactate/malate dehydrogenase, alpha/beta C-terminal domain	168	333	1.1e-43	T	2014-02-12	IPR022383	Lactate/malate dehydrogenase, C-terminal	GO:0016616|GO:0055114
jgi|ChlNC64A_1|59812|estExt_fgenesh3_kg.C_290007	7958544058dd740a6590b1106ff82da6	337	PANTHER	PTHR11540:SF1		22	335	0	T	2014-02-12	IPR010097	Malate dehydrogenase, type 1	GO:0006108|GO:0030060|GO:0055114	KEGG: 00020+1.1.1.37|KEGG: 00270+1.1.1.37|KEGG: 00620+1.1.1.37|KEGG: 00630+1.1.1.37|KEGG: 00680+1.1.1.37|KEGG: 00710+1.1.1.37|KEGG: 00720+1.1.1.37|MetaCyc: PWY-1622|MetaCyc: PWY-5392|MetaCyc: PWY-561|MetaCyc: PWY-5690|MetaCyc: PWY-5913|MetaCyc: PWY-6728|MetaCyc: PWY-6969|MetaCyc: PWY-7115
jgi|ChlNC64A_1|59812|estExt_fgenesh3_kg.C_290007	7958544058dd740a6590b1106ff82da6	337	Gene3D	G3DSA:3.40.50.720		24	166	2.6e-60	T	2014-02-12	IPR016040	NAD(P)-binding domain
jgi|ChlNC64A_1|59812|estExt_fgenesh3_kg.C_290007	7958544058dd740a6590b1106ff82da6	337	PANTHER	PTHR11540		22	335	0	T	2014-02-12	IPR001557	L-lactate/malate dehydrogenase	GO:0016616|GO:0044262|GO:0055114
jgi|ChlNC64A_1|59812|estExt_fgenesh3_kg.C_290007	7958544058dd740a6590b1106ff82da6	337	PIRSF	PIRSF000102		22	333	1.40001e-52	T	2014-02-12	IPR001557	L-lactate/malate dehydrogenase	GO:0016616|GO:0044262|GO:0055114
jgi|ChlNC64A_1|56197|estExt_fgenesh3_pm.C_120038	ce24d89b7dd8d98c1d34b8becb975c9f	228	Coils	Coil		25	67	-	T	2014-02-12
jgi|ChlNC64A_1|56197|estExt_fgenesh3_pm.C_120038	ce24d89b7dd8d98c1d34b8becb975c9f	228	Pfam	PF03357	Snf7	23	191	3.2e-24	T	2014-02-12	IPR005024	Snf7	GO:0015031
jgi|ChlNC64A_1|56197|estExt_fgenesh3_pm.C_120038	ce24d89b7dd8d98c1d34b8becb975c9f	228	PANTHER	PTHR10476		7	228	0	T	2014-02-12
jgi|ChlNC64A_1|56197|estExt_fgenesh3_pm.C_120038	ce24d89b7dd8d98c1d34b8becb975c9f	228	PANTHER	PTHR10476:SF1		7	228	0	T	2014-02-12
jgi|ChlNC64A_1|133411|IGS.gm_1_00547	f678e50b0044705dd395ce2a56bd41ff	4500	Pfam	PF12781	ATP-binding dynein motor region D5	3253	3473	3.5e-71	T	2014-02-12
jgi|ChlNC64A_1|133411|IGS.gm_1_00547	f678e50b0044705dd395ce2a56bd41ff	4500	Pfam	PF13415	Galactose oxidase, central domain	112	163	6.1e-07	T	2014-02-12
jgi|ChlNC64A_1|133411|IGS.gm_1_00547	f678e50b0044705dd395ce2a56bd41ff	4500	Pfam	PF12780	P-loop containing dynein motor region D4	2718	2880	1.8e-52	T	2014-02-12	IPR024317	Dynein heavy chain, P-loop containing D4 domain
jgi|ChlNC64A_1|133411|IGS.gm_1_00547	f678e50b0044705dd395ce2a56bd41ff	4500	Pfam	PF12780	P-loop containing dynein motor region D4	2586	2690	2e-32	T	2014-02-12	IPR024317	Dynein heavy chain, P-loop containing D4 domain
jgi|ChlNC64A_1|133411|IGS.gm_1_00547	f678e50b0044705dd395ce2a56bd41ff	4500	Gene3D	G3DSA:2.120.10.80		17	296	4.8e-30	T	2014-02-12	IPR015915	Kelch-type beta propeller	GO:0005515
jgi|ChlNC64A_1|133411|IGS.gm_1_00547	f678e50b0044705dd395ce2a56bd41ff	4500	Gene3D	G3DSA:2.120.10.80		626	772	7.4e-17	T	2014-02-12	IPR015915	Kelch-type beta propeller	GO:0005515
jgi|ChlNC64A_1|133411|IGS.gm_1_00547	f678e50b0044705dd395ce2a56bd41ff	4500	Gene3D	G3DSA:2.120.10.80		4005	4089	7.4e-17	T	2014-02-12	IPR015915	Kelch-type beta propeller	GO:0005515
jgi|ChlNC64A_1|133411|IGS.gm_1_00547	f678e50b0044705dd395ce2a56bd41ff	4500	Gene3D	G3DSA:3.40.50.300		2739	2826	1.8e-17	T	2014-02-12
jgi|ChlNC64A_1|133411|IGS.gm_1_00547	f678e50b0044705dd395ce2a56bd41ff	4500	Gene3D	G3DSA:3.40.50.300		2242	2432	1.1e-29	T	2014-02-12
jgi|ChlNC64A_1|133411|IGS.gm_1_00547	f678e50b0044705dd395ce2a56bd41ff	4500	Gene3D	G3DSA:3.40.50.300		2593	2686	1.8e-17	T	2014-02-12
jgi|ChlNC64A_1|133411|IGS.gm_1_00547	f678e50b0044705dd395ce2a56bd41ff	4500	Gene3D	G3DSA:3.40.50.300		1850	2072	5.6e-25	T	2014-02-12
jgi|ChlNC64A_1|133411|IGS.gm_1_00547	f678e50b0044705dd395ce2a56bd41ff	4500	Gene3D	G3DSA:3.40.50.300		1629	1774	5e-11	T	2014-02-12
jgi|ChlNC64A_1|133411|IGS.gm_1_00547	f678e50b0044705dd395ce2a56bd41ff	4500	Pfam	PF08393	Dynein heavy chain, N-terminal region 2	1025	1367	1.1e-97	T	2014-02-12	IPR013602	Dynein heavy chain, domain-2
jgi|ChlNC64A_1|133411|IGS.gm_1_00547	f678e50b0044705dd395ce2a56bd41ff	4500	Coils	Coil		940	961	-	T	2014-02-12
jgi|ChlNC64A_1|133411|IGS.gm_1_00547	f678e50b0044705dd395ce2a56bd41ff	4500	Gene3D	G3DSA:2.60.40.10		308	393	3.3e-09	T	2014-02-12	IPR013783	Immunoglobulin-like fold
jgi|ChlNC64A_1|133411|IGS.gm_1_00547	f678e50b0044705dd395ce2a56bd41ff	4500	Gene3D	G3DSA:2.60.40.10		397	505	7e-14	T	2014-02-12	IPR013783	Immunoglobulin-like fold
jgi|ChlNC64A_1|133411|IGS.gm_1_00547	f678e50b0044705dd395ce2a56bd41ff	4500	Pfam	PF12774	Hydrolytic ATP binding site of dynein motor region D1	1591	1830	1.4e-75	T	2014-02-12
jgi|ChlNC64A_1|133411|IGS.gm_1_00547	f678e50b0044705dd395ce2a56bd41ff	4500	ProSiteProfiles	PS50194	Filamin/ABP280 repeat profile.	392	502	0	T	2014-02-12	IPR017868	Filamin/ABP280 repeat-like
jgi|ChlNC64A_1|133411|IGS.gm_1_00547	f678e50b0044705dd395ce2a56bd41ff	4500	SMART	SM00382	ATPases associated with a variety of cellular activities	1621	1778	0.0056	T	2014-02-12	IPR003593	AAA+ ATPase domain	GO:0000166|GO:0017111
jgi|ChlNC64A_1|133411|IGS.gm_1_00547	f678e50b0044705dd395ce2a56bd41ff	4500	SMART	SM00382	ATPases associated with a variety of cellular activities	2263	2408	2.6e-06	T	2014-02-12	IPR003593	AAA+ ATPase domain	GO:0000166|GO:0017111
jgi|ChlNC64A_1|133411|IGS.gm_1_00547	f678e50b0044705dd395ce2a56bd41ff	4500	SMART	SM00382	ATPases associated with a variety of cellular activities	1913	2074	0.049	T	2014-02-12	IPR003593	AAA+ ATPase domain	GO:0000166|GO:0017111
jgi|ChlNC64A_1|133411|IGS.gm_1_00547	f678e50b0044705dd395ce2a56bd41ff	4500	SMART	SM00382	ATPases associated with a variety of cellular activities	2615	2801	0.0021	T	2014-02-12	IPR003593	AAA+ ATPase domain	GO:0000166|GO:0017111
jgi|ChlNC64A_1|133411|IGS.gm_1_00547	f678e50b0044705dd395ce2a56bd41ff	4500	PANTHER	PTHR10676:SF36		873	4499	0	T	2014-02-12
jgi|ChlNC64A_1|133411|IGS.gm_1_00547	f678e50b0044705dd395ce2a56bd41ff	4500	Pfam	PF12775	P-loop containing dynein motor region D3	2233	2501	4e-89	T	2014-02-12
jgi|ChlNC64A_1|133411|IGS.gm_1_00547	f678e50b0044705dd395ce2a56bd41ff	4500	Coils	Coil		1018	1039	-	T	2014-02-12
jgi|ChlNC64A_1|133411|IGS.gm_1_00547	f678e50b0044705dd395ce2a56bd41ff	4500	Pfam	PF03028	Dynein heavy chain and region D6 of dynein motor	3734	4496	2.2e-172	T	2014-02-12	IPR004273	Dynein heavy chain domain	GO:0003777|GO:0007018|GO:0030286
jgi|ChlNC64A_1|133411|IGS.gm_1_00547	f678e50b0044705dd395ce2a56bd41ff	4500	Pfam	PF13418	Galactose oxidase, central domain	730	779	1.2e-05	T	2014-02-12
jgi|ChlNC64A_1|133411|IGS.gm_1_00547	f678e50b0044705dd395ce2a56bd41ff	4500	Coils	Coil		2815	2836	-	T	2014-02-12
jgi|ChlNC64A_1|133411|IGS.gm_1_00547	f678e50b0044705dd395ce2a56bd41ff	4500	Pfam	PF12777	Microtubule-binding stalk of dynein motor	2892	3234	2.9e-84	T	2014-02-12	IPR024743	Dynein heavy chain, coiled coil stalk
jgi|ChlNC64A_1|133411|IGS.gm_1_00547	f678e50b0044705dd395ce2a56bd41ff	4500	PANTHER	PTHR10676		873	4499	0	T	2014-02-12	IPR026983	Dynein heavy chain	GO:0003777|GO:0007018
jgi|ChlNC64A_1|133411|IGS.gm_1_00547	f678e50b0044705dd395ce2a56bd41ff	4500	Coils	Coil		3108	3164	-	T	2014-02-12
jgi|ChlNC64A_1|133411|IGS.gm_1_00547	f678e50b0044705dd395ce2a56bd41ff	4500	Coils	Coil		3455	3483	-	T	2014-02-12
jgi|ChlNC64A_1|133411|IGS.gm_1_00547	f678e50b0044705dd395ce2a56bd41ff	4500	SUPERFAMILY	SSF52540		2262	2519	0	T	2014-02-12	IPR027417	P-loop containing nucleoside triphosphate hydrolase
jgi|ChlNC64A_1|133411|IGS.gm_1_00547	f678e50b0044705dd395ce2a56bd41ff	4500	SUPERFAMILY	SSF52540		2768	2888	0	T	2014-02-12	IPR027417	P-loop containing nucleoside triphosphate hydrolase
jgi|ChlNC64A_1|133411|IGS.gm_1_00547	f678e50b0044705dd395ce2a56bd41ff	4500	SUPERFAMILY	SSF52540		1905	2053	0	T	2014-02-12	IPR027417	P-loop containing nucleoside triphosphate hydrolase
jgi|ChlNC64A_1|133411|IGS.gm_1_00547	f678e50b0044705dd395ce2a56bd41ff	4500	SUPERFAMILY	SSF52540		2592	2714	0	T	2014-02-12	IPR027417	P-loop containing nucleoside triphosphate hydrolase
jgi|ChlNC64A_1|133411|IGS.gm_1_00547	f678e50b0044705dd395ce2a56bd41ff	4500	SUPERFAMILY	SSF52540		1628	1828	0	T	2014-02-12	IPR027417	P-loop containing nucleoside triphosphate hydrolase
jgi|ChlNC64A_1|133411|IGS.gm_1_00547	f678e50b0044705dd395ce2a56bd41ff	4500	SUPERFAMILY	SSF81296		397	502	0	T	2014-02-12	IPR014756	Immunoglobulin E-set
jgi|ChlNC64A_1|133411|IGS.gm_1_00547	f678e50b0044705dd395ce2a56bd41ff	4500	SUPERFAMILY	SSF81296		307	391	0	T	2014-02-12	IPR014756	Immunoglobulin E-set
jgi|ChlNC64A_1|133411|IGS.gm_1_00547	f678e50b0044705dd395ce2a56bd41ff	4500	Coils	Coil		3409	3430	-	T	2014-02-12
jgi|ChlNC64A_1|133411|IGS.gm_1_00547	f678e50b0044705dd395ce2a56bd41ff	4500	Pfam	PF01833	IPT/TIG domain	308	391	1.9e-06	T	2014-02-12	IPR002909	IPT domain	GO:0005515
jgi|ChlNC64A_1|133411|IGS.gm_1_00547	f678e50b0044705dd395ce2a56bd41ff	4500	SUPERFAMILY	SSF117281		506	773	0	T	2014-02-12
jgi|ChlNC64A_1|133411|IGS.gm_1_00547	f678e50b0044705dd395ce2a56bd41ff	4500	SUPERFAMILY	SSF117281		17	47	0	T	2014-02-12
jgi|ChlNC64A_1|133411|IGS.gm_1_00547	f678e50b0044705dd395ce2a56bd41ff	4500	SUPERFAMILY	SSF117281		75	297	0	T	2014-02-12
jgi|ChlNC64A_1|133411|IGS.gm_1_00547	f678e50b0044705dd395ce2a56bd41ff	4500	SMART	SM00557	Filamin-type immunoglobulin domains	396	505	6.90001e-20	T	2014-02-12	IPR001298	Filamin/ABP280 repeat	GO:0005515
jgi|ChlNC64A_1|133411|IGS.gm_1_00547	f678e50b0044705dd395ce2a56bd41ff	4500	Pfam	PF00630	Filamin/ABP280 repeat	397	498	3.1e-13	T	2014-02-12	IPR017868	Filamin/ABP280 repeat-like
jgi|ChlNC64A_1|133411|IGS.gm_1_00547	f678e50b0044705dd395ce2a56bd41ff	4500	Pfam	PF07728	AAA domain (dynein-related subfamily)	1917	2052	9.4e-08	T	2014-02-12	IPR011704	ATPase, dynein-related, AAA domain	GO:0005524|GO:0016887
jgi|ChlNC64A_1|135583|IGS.gm_14_00116	2a2f843e7e6d68c52d609b8b25fa104b	423	Gene3D	G3DSA:1.10.10.10		131	199	2.6e-06	T	2014-02-12	IPR011991	Winged helix-turn-helix DNA-binding domain
jgi|ChlNC64A_1|135583|IGS.gm_14_00116	2a2f843e7e6d68c52d609b8b25fa104b	423	Pfam	PF04406	Type IIB DNA topoisomerase	130	196	2.5e-07	T	2014-02-12	IPR013049	Spo11/DNA topoisomerase VI, subunit A, N-terminal	GO:0003677|GO:0003824|GO:0005524|GO:0005694|GO:0006259
jgi|ChlNC64A_1|135583|IGS.gm_14_00116	2a2f843e7e6d68c52d609b8b25fa104b	423	SUPERFAMILY	SSF56726		134	415	0	T	2014-02-12	IPR002815	Spo11/DNA topoisomerase VI, subunit A	GO:0003677|GO:0003824|GO:0005524|GO:0005694|GO:0006259
jgi|ChlNC64A_1|135583|IGS.gm_14_00116	2a2f843e7e6d68c52d609b8b25fa104b	423	PRINTS	PR01550	DNA topoisomerase VI subunit A family signature	191	206	1e-27	T	2014-02-12	IPR002815	Spo11/DNA topoisomerase VI, subunit A	GO:0003677|GO:0003824|GO:0005524|GO:0005694|GO:0006259
jgi|ChlNC64A_1|135583|IGS.gm_14_00116	2a2f843e7e6d68c52d609b8b25fa104b	423	PRINTS	PR01550	DNA topoisomerase VI subunit A family signature	251	268	1e-27	T	2014-02-12	IPR002815	Spo11/DNA topoisomerase VI, subunit A	GO:0003677|GO:0003824|GO:0005524|GO:0005694|GO:0006259
jgi|ChlNC64A_1|135583|IGS.gm_14_00116	2a2f843e7e6d68c52d609b8b25fa104b	423	PRINTS	PR01550	DNA topoisomerase VI subunit A family signature	173	190	1e-27	T	2014-02-12	IPR002815	Spo11/DNA topoisomerase VI, subunit A	GO:0003677|GO:0003824|GO:0005524|GO:0005694|GO:0006259
jgi|ChlNC64A_1|135583|IGS.gm_14_00116	2a2f843e7e6d68c52d609b8b25fa104b	423	PRINTS	PR01550	DNA topoisomerase VI subunit A family signature	275	296	1e-27	T	2014-02-12	IPR002815	Spo11/DNA topoisomerase VI, subunit A	GO:0003677|GO:0003824|GO:0005524|GO:0005694|GO:0006259
jgi|ChlNC64A_1|135583|IGS.gm_14_00116	2a2f843e7e6d68c52d609b8b25fa104b	423	PRINTS	PR01550	DNA topoisomerase VI subunit A family signature	308	324	1e-27	T	2014-02-12	IPR002815	Spo11/DNA topoisomerase VI, subunit A	GO:0003677|GO:0003824|GO:0005524|GO:0005694|GO:0006259
jgi|ChlNC64A_1|135583|IGS.gm_14_00116	2a2f843e7e6d68c52d609b8b25fa104b	423	PANTHER	PTHR10848		47	407	0	T	2014-02-12	IPR002815	Spo11/DNA topoisomerase VI, subunit A	GO:0003677|GO:0003824|GO:0005524|GO:0005694|GO:0006259
jgi|ChlNC64A_1|135583|IGS.gm_14_00116	2a2f843e7e6d68c52d609b8b25fa104b	423	Gene3D	G3DSA:3.40.1360.10		200	418	1.9e-60	T	2014-02-12
jgi|ChlNC64A_1|56983|estExt_fgenesh3_pg.C_30333	44998bdcaba54a840f393641e4a3cbe7	275	Gene3D	G3DSA:3.60.20.10		60	262	1.5e-82	T	2014-02-12
jgi|ChlNC64A_1|56983|estExt_fgenesh3_pg.C_30333	44998bdcaba54a840f393641e4a3cbe7	275	ProSitePatterns	PS00854	Proteasome beta-type subunits signature.	63	110	-	T	2014-02-12	IPR016050	Proteasome beta-type subunit, conserved site	GO:0004175|GO:0005839|GO:0051603	Reactome: REACT_11045|Reactome: REACT_13|Reactome: REACT_13635|Reactome: REACT_152|Reactome: REACT_1538|Reactome: REACT_383|Reactome: REACT_578|Reactome: REACT_6185|Reactome: REACT_6850
jgi|ChlNC64A_1|56983|estExt_fgenesh3_pg.C_30333	44998bdcaba54a840f393641e4a3cbe7	275	PANTHER	PTHR11599		57	264	0	T	2014-02-12
jgi|ChlNC64A_1|56983|estExt_fgenesh3_pg.C_30333	44998bdcaba54a840f393641e4a3cbe7	275	SUPERFAMILY	SSF56235		55	257	0	T	2014-02-12
jgi|ChlNC64A_1|56983|estExt_fgenesh3_pg.C_30333	44998bdcaba54a840f393641e4a3cbe7	275	PRINTS	PR00141	Proteasome component signature	188	199	7.79998e-19	T	2014-02-12	IPR000243	Peptidase T1A, proteasome beta-subunit	GO:0004175|GO:0005839|GO:0051603	Reactome: REACT_11045|Reactome: REACT_13|Reactome: REACT_13635|Reactome: REACT_152|Reactome: REACT_1538|Reactome: REACT_383|Reactome: REACT_578|Reactome: REACT_6185|Reactome: REACT_6850
jgi|ChlNC64A_1|56983|estExt_fgenesh3_pg.C_30333	44998bdcaba54a840f393641e4a3cbe7	275	PRINTS	PR00141	Proteasome component signature	67	82	7.79998e-19	T	2014-02-12	IPR000243	Peptidase T1A, proteasome beta-subunit	GO:0004175|GO:0005839|GO:0051603	Reactome: REACT_11045|Reactome: REACT_13|Reactome: REACT_13635|Reactome: REACT_152|Reactome: REACT_1538|Reactome: REACT_383|Reactome: REACT_578|Reactome: REACT_6185|Reactome: REACT_6850
jgi|ChlNC64A_1|56983|estExt_fgenesh3_pg.C_30333	44998bdcaba54a840f393641e4a3cbe7	275	PRINTS	PR00141	Proteasome component signature	224	235	7.79998e-19	T	2014-02-12	IPR000243	Peptidase T1A, proteasome beta-subunit	GO:0004175|GO:0005839|GO:0051603	Reactome: REACT_11045|Reactome: REACT_13|Reactome: REACT_13635|Reactome: REACT_152|Reactome: REACT_1538|Reactome: REACT_383|Reactome: REACT_578|Reactome: REACT_6185|Reactome: REACT_6850
jgi|ChlNC64A_1|56983|estExt_fgenesh3_pg.C_30333	44998bdcaba54a840f393641e4a3cbe7	275	PRINTS	PR00141	Proteasome component signature	199	210	7.79998e-19	T	2014-02-12	IPR000243	Peptidase T1A, proteasome beta-subunit	GO:0004175|GO:0005839|GO:0051603	Reactome: REACT_11045|Reactome: REACT_13|Reactome: REACT_13635|Reactome: REACT_152|Reactome: REACT_1538|Reactome: REACT_383|Reactome: REACT_578|Reactome: REACT_6185|Reactome: REACT_6850
jgi|ChlNC64A_1|56983|estExt_fgenesh3_pg.C_30333	44998bdcaba54a840f393641e4a3cbe7	275	Pfam	PF00227	Proteasome subunit	57	238	4.3e-52	T	2014-02-12	IPR001353	Proteasome, subunit alpha/beta	GO:0004298|GO:0005839|GO:0051603	Reactome: REACT_11045|Reactome: REACT_13|Reactome: REACT_13635|Reactome: REACT_152|Reactome: REACT_1538|Reactome: REACT_383|Reactome: REACT_578|Reactome: REACT_6185|Reactome: REACT_6850
jgi|ChlNC64A_1|56983|estExt_fgenesh3_pg.C_30333	44998bdcaba54a840f393641e4a3cbe7	275	ProSiteProfiles	PS51476	Proteasome beta-type subunit profile.	59	238	0	T	2014-02-12	IPR023333	Proteasome B-type subunit	GO:0004298
jgi|ChlNC64A_1|56983|estExt_fgenesh3_pg.C_30333	44998bdcaba54a840f393641e4a3cbe7	275	PANTHER	PTHR11599:SF3		57	264	0	T	2014-02-12
jgi|ChlNC64A_1|7300|gw1.1.79.1	ec8fa8a5397dd69e7152c390cec00aa6	590	SUPERFAMILY	SSF63380		209	416	0	T	2014-02-12	IPR017938	Riboflavin synthase-like beta-barrel	GO:0016491|GO:0055114
jgi|ChlNC64A_1|7300|gw1.1.79.1	ec8fa8a5397dd69e7152c390cec00aa6	590	SUPERFAMILY	SSF52343		443	588	0	T	2014-02-12
jgi|ChlNC64A_1|7300|gw1.1.79.1	ec8fa8a5397dd69e7152c390cec00aa6	590	SUPERFAMILY	SSF52218		3	154	0	T	2014-02-12
jgi|ChlNC64A_1|7300|gw1.1.79.1	ec8fa8a5397dd69e7152c390cec00aa6	590	Gene3D	G3DSA:1.20.990.10		221	369	2e-41	T	2014-02-12	IPR023173	NADPH-cytochrome p450 reductase, FAD-binding, alpha-helical domain-3	GO:0016491|GO:0055114
jgi|ChlNC64A_1|7300|gw1.1.79.1	ec8fa8a5397dd69e7152c390cec00aa6	590	Pfam	PF00258	Flavodoxin	6	143	4.2e-24	T	2014-02-12	IPR008254	Flavodoxin/nitric oxide synthase	GO:0010181|GO:0016491
jgi|ChlNC64A_1|7300|gw1.1.79.1	ec8fa8a5397dd69e7152c390cec00aa6	590	PANTHER	PTHR19384		2	590	0	T	2014-02-12
jgi|ChlNC64A_1|7300|gw1.1.79.1	ec8fa8a5397dd69e7152c390cec00aa6	590	Pfam	PF00667	FAD binding domain	221	411	2.3e-53	T	2014-02-12	IPR003097	FAD-binding, type 1	GO:0016491|GO:0055114
jgi|ChlNC64A_1|7300|gw1.1.79.1	ec8fa8a5397dd69e7152c390cec00aa6	590	ProSiteProfiles	PS50902	Flavodoxin-like domain profile.	4	148	0	T	2014-02-12	IPR008254	Flavodoxin/nitric oxide synthase	GO:0010181|GO:0016491
jgi|ChlNC64A_1|7300|gw1.1.79.1	ec8fa8a5397dd69e7152c390cec00aa6	590	Gene3D	G3DSA:2.40.30.10		370	453	5.2e-28	T	2014-02-12
jgi|ChlNC64A_1|7300|gw1.1.79.1	ec8fa8a5397dd69e7152c390cec00aa6	590	Gene3D	G3DSA:3.40.50.360		2	155	1.7e-44	T	2014-02-12
jgi|ChlNC64A_1|7300|gw1.1.79.1	ec8fa8a5397dd69e7152c390cec00aa6	590	ProSiteProfiles	PS51384	Ferredoxin reductase-type FAD binding domain profile.	195	446	0	T	2014-02-12	IPR017927	Ferredoxin reductase-type FAD-binding domain	GO:0016491|GO:0055114
jgi|ChlNC64A_1|7300|gw1.1.79.1	ec8fa8a5397dd69e7152c390cec00aa6	590	PRINTS	PR00369	Flavodoxin signature	113	132	9.6e-13	T	2014-02-12	IPR001094	Flavodoxin	GO:0005506|GO:0010181|GO:0055114
jgi|ChlNC64A_1|7300|gw1.1.79.1	ec8fa8a5397dd69e7152c390cec00aa6	590	PRINTS	PR00369	Flavodoxin signature	55	66	9.6e-13	T	2014-02-12	IPR001094	Flavodoxin	GO:0005506|GO:0010181|GO:0055114
jgi|ChlNC64A_1|7300|gw1.1.79.1	ec8fa8a5397dd69e7152c390cec00aa6	590	PRINTS	PR00369	Flavodoxin signature	5	18	9.6e-13	T	2014-02-12	IPR001094	Flavodoxin	GO:0005506|GO:0010181|GO:0055114
jgi|ChlNC64A_1|7300|gw1.1.79.1	ec8fa8a5397dd69e7152c390cec00aa6	590	PRINTS	PR00369	Flavodoxin signature	89	99	9.6e-13	T	2014-02-12	IPR001094	Flavodoxin	GO:0005506|GO:0010181|GO:0055114
jgi|ChlNC64A_1|7300|gw1.1.79.1	ec8fa8a5397dd69e7152c390cec00aa6	590	Gene3D	G3DSA:3.40.50.80		454	589	6.7e-50	T	2014-02-12
jgi|ChlNC64A_1|7300|gw1.1.79.1	ec8fa8a5397dd69e7152c390cec00aa6	590	PRINTS	PR00371	Flavoprotein pyridine nucleotide cytochrome reductase signature	454	473	1.8e-22	T	2014-02-12	IPR001709	Flavoprotein pyridine nucleotide cytochrome reductase	GO:0016491|GO:0055114
jgi|ChlNC64A_1|7300|gw1.1.79.1	ec8fa8a5397dd69e7152c390cec00aa6	590	PRINTS	PR00371	Flavoprotein pyridine nucleotide cytochrome reductase signature	406	415	1.8e-22	T	2014-02-12	IPR001709	Flavoprotein pyridine nucleotide cytochrome reductase	GO:0016491|GO:0055114
jgi|ChlNC64A_1|7300|gw1.1.79.1	ec8fa8a5397dd69e7152c390cec00aa6	590	PRINTS	PR00371	Flavoprotein pyridine nucleotide cytochrome reductase signature	235	245	1.8e-22	T	2014-02-12	IPR001709	Flavoprotein pyridine nucleotide cytochrome reductase	GO:0016491|GO:0055114
jgi|ChlNC64A_1|7300|gw1.1.79.1	ec8fa8a5397dd69e7152c390cec00aa6	590	PRINTS	PR00371	Flavoprotein pyridine nucleotide cytochrome reductase signature	562	570	1.8e-22	T	2014-02-12	IPR001709	Flavoprotein pyridine nucleotide cytochrome reductase	GO:0016491|GO:0055114
jgi|ChlNC64A_1|7300|gw1.1.79.1	ec8fa8a5397dd69e7152c390cec00aa6	590	PRINTS	PR00371	Flavoprotein pyridine nucleotide cytochrome reductase signature	372	379	1.8e-22	T	2014-02-12	IPR001709	Flavoprotein pyridine nucleotide cytochrome reductase	GO:0016491|GO:0055114
jgi|ChlNC64A_1|7300|gw1.1.79.1	ec8fa8a5397dd69e7152c390cec00aa6	590	PRINTS	PR00371	Flavoprotein pyridine nucleotide cytochrome reductase signature	538	554	1.8e-22	T	2014-02-12	IPR001709	Flavoprotein pyridine nucleotide cytochrome reductase	GO:0016491|GO:0055114
jgi|ChlNC64A_1|7300|gw1.1.79.1	ec8fa8a5397dd69e7152c390cec00aa6	590	Pfam	PF00175	Oxidoreductase NAD-binding domain	455	577	6.1e-20	T	2014-02-12	IPR001433	Oxidoreductase FAD/NAD(P)-binding	GO:0016491|GO:0055114
jgi|ChlNC64A_1|34403|estExt_Genewise1Plus.C_40292	1e1a60533e1937ff18d1837e8e683025	406	Pfam	PF00892	EamA-like transporter family	117	236	4.3e-12	T	2014-02-12	IPR000620	Drug/metabolite transporter	GO:0016020
jgi|ChlNC64A_1|34403|estExt_Genewise1Plus.C_40292	1e1a60533e1937ff18d1837e8e683025	406	Pfam	PF03151	Triose-phosphate Transporter family	245	391	1.2e-39	T	2014-02-12	IPR004853	Triose-phosphate transporter domain
jgi|ChlNC64A_1|34403|estExt_Genewise1Plus.C_40292	1e1a60533e1937ff18d1837e8e683025	406	TIGRFAM	TIGR00817	tpt: Tpt phosphate/phosphoenolpyruvate translocator	99	396	1.3e-99	T	2014-02-12	IPR004696	Triose phosphate/phosphoenolpyruvate translocator	GO:0005215|GO:0006810|GO:0016021
jgi|ChlNC64A_1|34403|estExt_Genewise1Plus.C_40292	1e1a60533e1937ff18d1837e8e683025	406	SUPERFAMILY	SSF103481		302	391	0	T	2014-02-12
jgi|ChlNC64A_1|34403|estExt_Genewise1Plus.C_40292	1e1a60533e1937ff18d1837e8e683025	406	SUPERFAMILY	SSF103481		137	236	0	T	2014-02-12
jgi|ChlNC64A_1|34403|estExt_Genewise1Plus.C_40292	1e1a60533e1937ff18d1837e8e683025	406	PANTHER	PTHR11132		55	402	0	T	2014-02-12
jgi|ChlNC64A_1|56318|estExt_fgenesh3_pm.C_230008	6218bbe6af8992d77e3e03334a0b29a6	1155	Pfam	PF04563	RNA polymerase beta subunit	24	433	6e-51	T	2014-02-12	IPR007644	RNA polymerase, beta subunit, protrusion	GO:0003677|GO:0003899|GO:0006351	KEGG: 00230+2.7.7.6|KEGG: 00240+2.7.7.6|Reactome: REACT_1788
jgi|ChlNC64A_1|56318|estExt_fgenesh3_pm.C_230008	6218bbe6af8992d77e3e03334a0b29a6	1155	Gene3D	G3DSA:3.90.1110.10		180	362	1.2e-45	T	2014-02-12	IPR007642	RNA polymerase Rpb2, domain 2	GO:0003677|GO:0003899|GO:0006351	KEGG: 00230+2.7.7.6|KEGG: 00240+2.7.7.6|Reactome: REACT_1788
jgi|ChlNC64A_1|56318|estExt_fgenesh3_pm.C_230008	6218bbe6af8992d77e3e03334a0b29a6	1155	Pfam	PF04560	RNA polymerase Rpb2, domain 7	1062	1151	3.5e-28	T	2014-02-12	IPR007641	RNA polymerase Rpb2, domain 7	GO:0003677|GO:0003899|GO:0006351	KEGG: 00230+2.7.7.6|KEGG: 00240+2.7.7.6|Reactome: REACT_1788
jgi|ChlNC64A_1|56318|estExt_fgenesh3_pm.C_230008	6218bbe6af8992d77e3e03334a0b29a6	1155	PANTHER	PTHR20856:SF8		9	1155	0	T	2014-02-12
jgi|ChlNC64A_1|56318|estExt_fgenesh3_pm.C_230008	6218bbe6af8992d77e3e03334a0b29a6	1155	Pfam	PF04566	RNA polymerase Rpb2, domain 4	550	608	2.7e-19	T	2014-02-12	IPR007646	RNA polymerase Rpb2, domain 4	GO:0003677|GO:0003899|GO:0006351	KEGG: 00230+2.7.7.6|KEGG: 00240+2.7.7.6|Reactome: REACT_1788
jgi|ChlNC64A_1|56318|estExt_fgenesh3_pm.C_230008	6218bbe6af8992d77e3e03334a0b29a6	1155	SUPERFAMILY	SSF64484		9	1152	0	T	2014-02-12
jgi|ChlNC64A_1|56318|estExt_fgenesh3_pm.C_230008	6218bbe6af8992d77e3e03334a0b29a6	1155	PANTHER	PTHR20856		9	1155	0	T	2014-02-12	IPR015712	DNA-directed RNA polymerase, subunit 2	GO:0003899|GO:0006351|GO:0032549	KEGG: 00230+2.7.7.6|KEGG: 00240+2.7.7.6|Reactome: REACT_1788
jgi|ChlNC64A_1|56318|estExt_fgenesh3_pm.C_230008	6218bbe6af8992d77e3e03334a0b29a6	1155	Gene3D	G3DSA:3.90.1100.10		672	747	1.6e-95	T	2014-02-12
jgi|ChlNC64A_1|56318|estExt_fgenesh3_pm.C_230008	6218bbe6af8992d77e3e03334a0b29a6	1155	Gene3D	G3DSA:3.90.1100.10		363	524	1.6e-95	T	2014-02-12
jgi|ChlNC64A_1|56318|estExt_fgenesh3_pm.C_230008	6218bbe6af8992d77e3e03334a0b29a6	1155	Gene3D	G3DSA:3.90.1100.10		18	177	1.6e-95	T	2014-02-12
jgi|ChlNC64A_1|56318|estExt_fgenesh3_pm.C_230008	6218bbe6af8992d77e3e03334a0b29a6	1155	ProSitePatterns	PS01166	RNA polymerases beta chain signature.	908	920	-	T	2014-02-12	IPR007121	RNA polymerase, beta subunit, conserved site	GO:0003677|GO:0003899|GO:0006351	KEGG: 00230+2.7.7.6|KEGG: 00240+2.7.7.6|Reactome: REACT_1788
jgi|ChlNC64A_1|56318|estExt_fgenesh3_pm.C_230008	6218bbe6af8992d77e3e03334a0b29a6	1155	Pfam	PF00562	RNA polymerase Rpb2, domain 6	676	1060	1e-117	T	2014-02-12	IPR007120	DNA-directed RNA polymerase, subunit 2, domain 6	GO:0003677|GO:0003899|GO:0006351	KEGG: 00230+2.7.7.6|KEGG: 00240+2.7.7.6|Reactome: REACT_1788
jgi|ChlNC64A_1|56318|estExt_fgenesh3_pm.C_230008	6218bbe6af8992d77e3e03334a0b29a6	1155	Pfam	PF04561	RNA polymerase Rpb2, domain 2	192	373	3.6e-22	T	2014-02-12	IPR007642	RNA polymerase Rpb2, domain 2	GO:0003677|GO:0003899|GO:0006351	KEGG: 00230+2.7.7.6|KEGG: 00240+2.7.7.6|Reactome: REACT_1788
jgi|ChlNC64A_1|56318|estExt_fgenesh3_pm.C_230008	6218bbe6af8992d77e3e03334a0b29a6	1155	Gene3D	G3DSA:2.40.50.150		763	901	8.9e-26	T	2014-02-12	IPR014724	RNA polymerase Rpb2, OB-fold	GO:0003899	KEGG: 00230+2.7.7.6|KEGG: 00240+2.7.7.6|Reactome: REACT_1788
jgi|ChlNC64A_1|56318|estExt_fgenesh3_pm.C_230008	6218bbe6af8992d77e3e03334a0b29a6	1155	Gene3D	G3DSA:2.40.270.10		748	762	1.7e-59	T	2014-02-12	IPR007120	DNA-directed RNA polymerase, subunit 2, domain 6	GO:0003677|GO:0003899|GO:0006351	KEGG: 00230+2.7.7.6|KEGG: 00240+2.7.7.6|Reactome: REACT_1788
jgi|ChlNC64A_1|56318|estExt_fgenesh3_pm.C_230008	6218bbe6af8992d77e3e03334a0b29a6	1155	Gene3D	G3DSA:2.40.270.10		902	1038	1.7e-59	T	2014-02-12	IPR007120	DNA-directed RNA polymerase, subunit 2, domain 6	GO:0003677|GO:0003899|GO:0006351	KEGG: 00230+2.7.7.6|KEGG: 00240+2.7.7.6|Reactome: REACT_1788
jgi|ChlNC64A_1|56318|estExt_fgenesh3_pm.C_230008	6218bbe6af8992d77e3e03334a0b29a6	1155	Pfam	PF04565	RNA polymerase Rpb2, domain 3	449	514	1.5e-20	T	2014-02-12	IPR007645	RNA polymerase Rpb2, domain 3	GO:0003677|GO:0003899|GO:0006351	KEGG: 00230+2.7.7.6|KEGG: 00240+2.7.7.6|Reactome: REACT_1788
jgi|ChlNC64A_1|56318|estExt_fgenesh3_pm.C_230008	6218bbe6af8992d77e3e03334a0b29a6	1155	Pfam	PF04567	RNA polymerase Rpb2, domain 5	630	670	2.7e-09	T	2014-02-12	IPR007647	RNA polymerase Rpb2, domain 5	GO:0003677|GO:0003899|GO:0006351	KEGG: 00230+2.7.7.6|KEGG: 00240+2.7.7.6|Reactome: REACT_1788
jgi|ChlNC64A_1|37143|estExt_Genewise1Plus.C_260010	7e40483382b961f09be3ce4793753f87	459	Hamap	MF_00375	Glutamate-1-semialdehyde 2,1-aminomutase [hemL].	37	459	0	T	2014-02-12	IPR004639	Tetrapyrrole biosynthesis, glutamate-1-semialdehyde aminotransferase	GO:0033014|GO:0042286	KEGG: 00860+5.4.3.8|MetaCyc: PWY-5188|UniPathway: UPA00251
jgi|ChlNC64A_1|37143|estExt_Genewise1Plus.C_260010	7e40483382b961f09be3ce4793753f87	459	Gene3D	G3DSA:3.40.640.10		104	349	3e-80	T	2014-02-12	IPR015421	Pyridoxal phosphate-dependent transferase, major region, subdomain 1	GO:0003824|GO:0030170
jgi|ChlNC64A_1|37143|estExt_Genewise1Plus.C_260010	7e40483382b961f09be3ce4793753f87	459	SUPERFAMILY	SSF53383		34	458	0	T	2014-02-12	IPR015424	Pyridoxal phosphate-dependent transferase
jgi|ChlNC64A_1|37143|estExt_Genewise1Plus.C_260010	7e40483382b961f09be3ce4793753f87	459	ProSitePatterns	PS00600	Aminotransferases class-III pyridoxal-phosphate attachment site.	268	304	-	T	2014-02-12	IPR005814	Aminotransferase class-III	GO:0008483|GO:0030170
jgi|ChlNC64A_1|37143|estExt_Genewise1Plus.C_260010	7e40483382b961f09be3ce4793753f87	459	Gene3D	G3DSA:3.90.1150.10		353	458	3.1e-40	T	2014-02-12	IPR015422	Pyridoxal phosphate-dependent transferase, major region, subdomain 2	GO:0003824|GO:0030170
jgi|ChlNC64A_1|37143|estExt_Genewise1Plus.C_260010	7e40483382b961f09be3ce4793753f87	459	Gene3D	G3DSA:3.90.1150.10		34	103	3.1e-40	T	2014-02-12	IPR015422	Pyridoxal phosphate-dependent transferase, major region, subdomain 2	GO:0003824|GO:0030170
jgi|ChlNC64A_1|37143|estExt_Genewise1Plus.C_260010	7e40483382b961f09be3ce4793753f87	459	Pfam	PF00202	Aminotransferase class-III	73	372	1.3e-66	T	2014-02-12	IPR005814	Aminotransferase class-III	GO:0008483|GO:0030170
jgi|ChlNC64A_1|37143|estExt_Genewise1Plus.C_260010	7e40483382b961f09be3ce4793753f87	459	PANTHER	PTHR11986		8	459	0	T	2014-02-12	IPR005814	Aminotransferase class-III	GO:0008483|GO:0030170
jgi|ChlNC64A_1|37143|estExt_Genewise1Plus.C_260010	7e40483382b961f09be3ce4793753f87	459	TIGRFAM	TIGR00713	hemL: glutamate-1-semialdehyde-2,1-aminomutase	38	458	1e-180	T	2014-02-12	IPR004639	Tetrapyrrole biosynthesis, glutamate-1-semialdehyde aminotransferase	GO:0033014|GO:0042286	KEGG: 00860+5.4.3.8|MetaCyc: PWY-5188|UniPathway: UPA00251
jgi|ChlNC64A_1|37143|estExt_Genewise1Plus.C_260010	7e40483382b961f09be3ce4793753f87	459	PANTHER	PTHR11986:SF5		8	459	0	T	2014-02-12
jgi|ChlNC64A_1|37143|estExt_Genewise1Plus.C_260010	7e40483382b961f09be3ce4793753f87	459	PIRSF	PIRSF000521		21	459	1.3e-07	T	2014-02-12	IPR005814	Aminotransferase class-III	GO:0008483|GO:0030170
jgi|ChlNC64A_1|13553|gw1.15.195.1	118f85725e9d32ded3b7daf0c1fbc19d	152	Gene3D	G3DSA:3.30.40.10		1	47	1.5e-08	T	2014-02-12	IPR013083	Zinc finger, RING/FYVE/PHD-type
jgi|ChlNC64A_1|13553|gw1.15.195.1	118f85725e9d32ded3b7daf0c1fbc19d	152	Pfam	PF13831	PHD-finger	14	46	1.2e-09	T	2014-02-12
jgi|ChlNC64A_1|13553|gw1.15.195.1	118f85725e9d32ded3b7daf0c1fbc19d	152	Pfam	PF13832	PHD-zinc-finger like domain	55	151	2.7e-25	T	2014-02-12
jgi|ChlNC64A_1|13553|gw1.15.195.1	118f85725e9d32ded3b7daf0c1fbc19d	152	ProSiteProfiles	PS50016	Zinc finger PHD-type profile.	1	49	0	T	2014-02-12	IPR019787	Zinc finger, PHD-finger	GO:0005515
jgi|ChlNC64A_1|13553|gw1.15.195.1	118f85725e9d32ded3b7daf0c1fbc19d	152	SMART	SM00249	PHD zinc finger	115	149	0.056	T	2014-02-12	IPR001965	Zinc finger, PHD-type	GO:0005515|GO:0008270
jgi|ChlNC64A_1|13553|gw1.15.195.1	118f85725e9d32ded3b7daf0c1fbc19d	152	SMART	SM00249	PHD zinc finger	1	47	1.1e-05	T	2014-02-12	IPR001965	Zinc finger, PHD-type	GO:0005515|GO:0008270
jgi|ChlNC64A_1|13553|gw1.15.195.1	118f85725e9d32ded3b7daf0c1fbc19d	152	SUPERFAMILY	SSF57903		1	64	0	T	2014-02-12	IPR011011	Zinc finger, FYVE/PHD-type
jgi|ChlNC64A_1|13553|gw1.15.195.1	118f85725e9d32ded3b7daf0c1fbc19d	152	PANTHER	PTHR13793		1	151	0	T	2014-02-12
jgi|ChlNC64A_1|13553|gw1.15.195.1	118f85725e9d32ded3b7daf0c1fbc19d	152	ProSitePatterns	PS01359	Zinc finger PHD-type signature.	1	46	-	T	2014-02-12	IPR019786	Zinc finger, PHD-type, conserved site
jgi|ChlNC64A_1|21078|e_gw1.5.68.1	06947f613bc03af87a752e3d4cf502ce	145	SUPERFAMILY	SSF53335		1	131	0	T	2014-02-12
jgi|ChlNC64A_1|21078|e_gw1.5.68.1	06947f613bc03af87a752e3d4cf502ce	145	Pfam	PF08241	Methyltransferase domain	1	77	6.4e-16	T	2014-02-12	IPR013216	Methyltransferase type 11	GO:0008152|GO:0008168
jgi|ChlNC64A_1|21078|e_gw1.5.68.1	06947f613bc03af87a752e3d4cf502ce	145	Gene3D	G3DSA:3.40.50.150		1	131	3e-24	T	2014-02-12
[truncated: 4,033 more rows]

## Sheet: Coccomyxa
Table S4: InterProScan5 analyses of the connected components from Figure 5; Helicosporidium (sheet 1), Chlorella (sheet 2), Coccomyxa (sheet 3)
[truncated: 5,152 more rows]
