# Supplementary material for: A Lack of Parasitic Reduction in the Obligate Parasitic Green Alga Helicosporidium
Source: PLoS Genet. 2014 May 8;10(5):e1004355. doi: 10.1371/journal.pgen.1004355 (PMC4014436; doi:10.1371/journal.pgen.1004355)
Supplement: Table S5 — GenBank-annotated proteins in Helicosporidium sp. Only proteins displaying matches at an E-value cutoff of 1E-30 against PFAM were annotated for release in the GenBank database. (XLSX) [file pgen.1004355.s022.xlsx]

## Sheet: PFAMs_Annotated_proteins
Table S5: GenBank-annotated proteins in Helicosporidium sp. (E-value cutoff of 1E-30; against PFAM)
Locus_tag	PFAM number	E-value	Description
H632_c1000p0	PF04762.7	1.2e-69	IKI3 family protein
H632_c1002p0	PF00254.23	8.7e-33	FKBP-type peptidyl-prolyl cis-trans isomerase
H632_c1006p0	PF00004.24	3.3e-44	AAA+ ATPase
H632_c1008p0	PF00225.18	8.5e-99	kinesin
H632_c1008p0	PF00557.19	1.9e-52	M24 family metallopeptidase
H632_c1010p1	PF00291.20	1e-56	pyridoxal-phosphate dependent enzyme
H632_c1012p0	PF11539.3	1.3e-72	DUF3228 hypothetical protein
H632_c1013p0	PF00899.16	2e-41	ThiF family protein
H632_c1015p0	PF00118.19	8.4e-139	heat shock protein 60 Hsp60
H632_c1018p0	PF02906.9	2.2e-71	Fe-only hydrogenase
H632_c101p1	PF03949.10	3.5e-85	malic enzyme
H632_c1022p0	PF04080.8	2.4e-58	Per1-like protein
H632_c1028p0	PF00176.18	4e-33	SNF2 family N-terminal domain protein
H632_c1028p1	PF00179.21	4.3e-41	ubiquitin-conjugating enzyme
H632_c102p1	PF01425.16	3e-85	amidase
H632_c1030p1	PF13869.1	1.3e-73	nucleotide hydrolase
H632_c1031p0	PF00176.18	2.6e-62	SNF2 family N-terminal domain protein
H632_c1032p0	PF03643.10	6.3e-91	vacuolar protein sorting-associated protein 26
H632_c1033p1	PF07748.8	6.2e-62	glycosyl hydrolase
H632_c1036p0	PF00069.20	1.3e-63	protein kinase
H632_c1037p0	PF00810.13	2.5e-38	ER lumen protein retaining receptor
H632_c1038p0	PF00316.15	1.2e-47	fructose-1-6-bisphosphatase
H632_c103p0	PF00326.16	5.4e-42	prolyl oligopeptidase
H632_c1043p0	PF00689.16	2.9e-38	cation transporting ATPase
H632_c1047p1	PF03200.11	7.2e-172	mannosyl oligosaccharide glucosidase
H632_c1049p1	PF10263.4	1e-34	SprT-like family protein
H632_c104p1	PF07713.8	1.1e-31	DUF1604 hypthetical protein
H632_c1050p0	PF00291.20	2.5e-62	pyridoxal-phosphate dependent enzyme
H632_c1052p0	PF00450.17	1.3e-128	serine carboxypeptidase
H632_c1057p1	PF00160.16	4.3e-50	cyclophilin type peptidyl-prolyl cis-trans isomerase
H632_c1058p1	PF00238.14	2e-44	ribosomal protein L14p/L23e
H632_c1060p0	PF07063.8	5.4e-75	DUF1338 hypothetical protein
H632_c1065p0	PF09440.5	9.5e-43	eIF3 subunit 6 N terminal domain-containing protein
H632_c1066p1	PF01092.14	2.4e-55	ribosomal protein S6e
H632_c1068p0	PF05602.7	3.3e-133	Cleft lip and palate transmembrane protein 1
H632_c106p2	PF07991.7	1.6e-32	catalytic domain of acetohydroxy acid isomeroreductase
H632_c1072p0	PF09243.5	6.4e-35	mitochondrial small ribosomal subunit Rsm22
H632_c1075p1	PF11708.3	3.6e-55	pre-mRNA splicing Prp18-interacting factor
H632_c1077p1	PF09334.6	5.9e-99	class I (M) tRNA synthetase
H632_c107p0	PF01198.14	1.1e-32	ribosomal protein L31e
H632_c1082p0	PF00202.16	2.3e-108	class-III aminotransferase
H632_c1085p0	PF01218.13	1.4e-115	coproporphyrinogen III oxidase
H632_c1088p0	PF00091.20	2.4e-63	tubulin/FtsZ family, GTPase domain
H632_c1089p0	PF00069.20	2.3e-50	protein kinase (PF00069)
H632_c1089p2	PF00762.14	3.5e-34	ferrochelatase
H632_c1090p0	PF09359.5	2.8e-68	VTC domain-containing protein
H632_c1091p0	PF00152.15	6.7e-49	class II (D, K and N) tRNA synthetase
H632_c1092p0	PF02779.19	3.8e-46	transketolase
H632_c1094p0	PF05856.7	5.3e-43	ARP2/3 complex 20 kDa subunit (ARPC4) protein
H632_c1096p1	PF00206.15	4.8e-99	fumarate lyase
H632_c1097p1	PF00004.24	2.8e-38	AAA+ ATPase
H632_c109p0	PF06454.6	5.7e-113	DUF1084 hypothetical protein
H632_c10p0	PF01981.11	1e-43	PTH2 peptidyl-tRNA hydrolase
H632_c1100p0	PF00224.16	5.7e-91	pyruvate kinase
H632_c1100p1	PF00198.18	1.3e-71	2-oxoacid dehydrogenases acyltransferase
H632_c1101p0	PF04900.7	1.6e-42	Fcf1-like protein
H632_c1103p0	PF01370.16	3.2e-33	NAD dependent epimerase/dehydratase
H632_c1104p0	PF03407.11	1.3e-40	nucleotide-diphospho-sugar transferase
H632_c1108p1	PF00224.16	6.7e-66	pyruvate kinase
H632_c110p0	PF04502.8	1.7e-33	DUF572 hypothetical protein
H632_c1111p1	PF04442.9	5.9e-60	cytochrome c oxidase assembly protein CtaG/Cox11
H632_c1112p0	PF13393.1	7.8e-52	histidyl-tRNA synthetase
H632_c1114p0	PF03914.12	3.7e-40	CBF/Mak21 family protein
H632_c1117p0	PF00082.17	1.7e-40	subtilase
H632_c1118p0	PF00493.18	1.1e-84	MCM2/3/5 mini chromosome maintenance complex protein
H632_c1124p0	PF00338.17	9.3e-33	ribosomal protein S10p/S20e
H632_c1125p0	PF00275.15	1.1e-44	3-phosphoshikimate 1-carboxyvinyltransferase
H632_c1126p1	PF00254.23	6.2e-35	FKBP-type peptidyl-prolyl cis-trans isomerase
H632_c112p0	PF01294.13	1.6e-84	ribosomal protein L13e
H632_c1130p1	PF01039.17	4.3e-187	carboxyl transferase
H632_c1131p0	PF01154.12	2.5e-64	hydroxymethylglutaryl-coenzyme A synthase
H632_c1133p0	PF01728.14	1.4e-55	FtsJ-like methyltransferase
H632_c1133p1	PF01217.15	9.7e-45	small chain of the clathrin adaptor complex
H632_c1134p1	PF00069.20	3.6e-67	protein kinase
H632_c1135p0	PF03416.14	4.1e-31	C54 peptidase
H632_c1136p1	PF00654.15	3.5e-45	voltage gated chloride channel protein
H632_c1141p0	PF00206.15	5.6e-61	fumarate lyase
H632_c1142p1	PF01704.13	8.9e-99	UTP--glucose-1-phosphate uridylyltransferase
H632_c1143p0	PF03029.12	2.6e-74	conserved hypothetical ATP binding protein
H632_c1146p0	PF00176.18	9.6e-52	SNF2 family N-terminal domain protein
H632_c1148p0	PF00255.14	7.5e-42	glutathione peroxidase
H632_c1149p0	PF00270.24	1.1e-39	DEAD/DEAH box helicase
H632_c114p0	PF02867.10	2.8e-201	ribonucleotide reductase
H632_c1151p0	PF01602.15	1.6e-40	adaptin
H632_c1151p1	PF00551.14	2.6e-35	formyl transferase
H632_c1152p0	PF00650.15	5.1e-31	CRAL/TRIO domain-containing protein
H632_c1154p0	PF04734.8	7.8e-118	neutral/alkaline non-lysosomal ceramidase
H632_c1154p1	PF01238.16	8e-85	type I phosphomannose isomerase
H632_c1156p0	PF00557.19	5.2e-47	M24 family metallopeptidase
H632_c1168p0	PF00152.15	1.2e-85	class II (D, K and N) tRNA synthetase
H632_c1169p1	PF07992.9	5.3e-47	pyridine nucleotide-disulphide oxidoreductase
H632_c1170p0	PF08423.6	1e-44	DNA repair and recombination protein Rad51
H632_c1173p1	PF08662.6	2.9e-38	eukaryotic translation initiation factor eIF2A
H632_c1174p1	PF00448.17	1.3e-73	SRP54-type protein
H632_c1179p0	PF02274.12	4.7e-49	amidinotransferase
H632_c1180p0	PF00012.15	3.1e-270	heat shock protein Hsp70
H632_c1181p0	PF01432.15	2e-40	M3 peptidase
H632_c1182p0	PF00742.14	1.1e-53	homoserine dehydrogenase
H632_c1183p1	PF00270.24	1.5e-34	DEAD/DEAH box helicase
H632_c1184p0	PF00198.18	8.1e-86	2-oxoacid dehydrogenases acyltransferase
H632_c1184p1	PF02738.13	1.6e-167	molybdopterin-binding domain of aldehyde dehydrogenase
H632_c1186p0	PF14222.1	8.5e-42	cell morphogenesis protein
H632_c118p2	PF00483.18	2e-73	nucleotidyl transferase
H632_c118p3	PF00069.20	1.8e-63	protein kinase
H632_c1191p0	PF06201.8	3.3e-42	PITH domain-containing protein
H632_c1195p0	PF07847.7	1.1e-43	DUF1637 hypothetical protein
H632_c1195p1	PF00350.18	1.1e-50	dynamin
H632_c11p0	PF04734.8	4.7e-99	neutral/alkaline non-lysosomal ceramidase
H632_c11p3	PF00004.24	7.1e-42	AAA+ ATPase
H632_c11p5	PF02714.10	4.6e-53	DUF221 hypothetical protein
H632_c1203p0	PF01088.16	2.4e-66	ubiquitin carboxyl-terminal hydrolase
H632_c1205p2	PF00828.14	9.1e-32	ribosomal protein L18e/L15
H632_c1209p0	PF02737.13	2.2e-41	3-hydroxyacyl-CoA dehydrogenase
H632_c120p1	PF01583.15	2.8e-44	adenylylsulphate kinase
H632_c1210p0	PF00006.20	1e-109	alpha/beta ATP synthase
H632_c1212p0	PF00940.14	7.1e-122	DNA-dependent RNA polymerase
H632_c1214p0	PF00756.15	4.3e-46	putative esterase
H632_c1216p0	PF10497.4	3.8e-34	monoamine-oxidase A repressor R1 Zinc-finger domain-containing protein
H632_c1217p0	PF08541.5	2.6e-35	3-oxoacyl-[acyl-carrier-protein (ACP)] synthase III
H632_c1218p1	PF01515.14	1.4e-93	phosphate acetyl/butaryl transferase
H632_c1224p2	PF02696.9	3.4e-75	YdiU/UPF0061 hypothetical protein
H632_c1226p0	PF12774.2	6.7e-108	AAA+ ATPase (PF12774)
H632_c1227p0	PF00171.17	1.3e-31	aldehyde dehydrogenase
H632_c122p0	PF02882.14	3.1e-66	tetrahydrofolate dehydrogenase/cyclohydrolase
H632_c122p1	PF00155.16	3.1e-39	aminotransferase
H632_c1230p0	PF01432.15	3.3e-36	M3 peptidase
H632_c1232p1	PF00573.17	5.3e-47	ribosomal protein L4/L1
H632_c1234p0	PF01268.14	2.8e-141	formate--tetrahydrofolate ligase
H632_c1236p0	PF07189.6	1.3e-32	subunit 10 of splicing factor 3B
H632_c1241p0	PF07992.9	6.6e-33	pyridine nucleotide-disulphide oxidoreductase
H632_c1245p0	PF00069.20	8e-69	protein kinase
H632_c1247p0	PF09756.4	1.4e-41	DDRGK domain-containing protein
H632_c1247p1	PF01207.12	4.5e-53	tRNA-dihydrouridine synthase
H632_c1248p0	PF00069.20	1.5e-36	protein kinase
H632_c124p3	PF00632.20	5.2e-88	HECT ubiquitin-transferase
H632_c1250p1	PF00297.17	1.9e-104	ribosomal protein L3
H632_c1251p0	PF01490.13	2.7e-65	transmembrane amino acid transporter protein
H632_c1257p0	PF01053.15	7.9e-87	Cys/Met metabolism PLP-dependent enzyme
H632_c1259p1	PF00248.16	1e-47	aldo/keto reductase
H632_c125p0	PF13087.1	1.4e-52	AAA+ ATPase
H632_c125p4	PF00766.14	6.5e-31	electron transfer flavoprotein
H632_c1268p0	PF00494.14	8.8e-43	squalene/phytoene synthase
H632_c126p1	PF08662.6	6.3e-47	eukaryotic translation initiation factor eIF2A
H632_c126p3	PF00501.23	5.6e-89	AMP-binding enzyme
H632_c1274p0	PF00316.15	6.2e-123	fructose-1-6-bisphosphatase
H632_c1275p0	PF00378.15	2.2e-62	enoyl-CoA hydratase/isomerase
H632_c1275p1	PF02786.12	5.6e-77	L chain of carbamoyl-phosphate synthase
H632_c1276p0	PF00834.14	1e-77	ribulose-phosphate 3
H632_c1278p0	PF00225.18	8.3e-33	kinesin
H632_c127p2	PF04921.9	1.8e-72	XAP5 circadian clock regulator protein
H632_c1281p0	PF00056.18	4.8e-44	lactate/malate dehydrogenase
H632_c1281p1	PF00939.14	3e-38	sodium:sulfate symporter
H632_c1282p0	PF05023.9	9.3e-37	phytochelatin synthase
H632_c1283p0	PF00342.14	1.9e-180	phosphoglucose isomerase
H632_c1287p0	PF00481.16	1.6e-58	protein phosphatase 2C
H632_c1288p0	PF00069.20	4e-57	protein kinase
H632_c1289p0	PF02074.10	4.5e-101	carboxypeptidase Taq (M32) metallopeptidase
H632_c128p2	PF00141.18	4.2e-52	peroxidase
H632_c1292p1	PF08148.7	1e-47	DSHCT (NUC185) domain-containing protein
H632_c1293p0	PF00120.19	1.5e-55	glutamine synthetase
H632_c129p0	PF00004.24	8.6e-43	AAA+ ATPase
H632_c12p2	PF00199.14	3.1e-178	catalase
H632_c12p3	PF02390.12	3.2e-44	putative methyltransferase
H632_c1302p2	PF07059.7	4.6e-48	DUF1336 hypothetical protein
H632_c1303p1	PF01370.16	1.1e-48	NAD dependent epimerase/dehydratase
H632_c1307p0	PF02089.10	1.5e-63	palmitoyl protein thioesterase
H632_c130p0	PF00069.20	4.3e-61	protein kinase
H632_c1312p0	PF02535.17	2.7e-50	ZIP Zinc transporter
H632_c1314p0	PF00390.14	1.1e-61	malic enzyme
H632_c1315p0	PF00241.15	2.2e-33	cofilin/tropomyosin-type actin-binding protein
H632_c1318p0	PF01019.16	3.3e-114	gamma-glutamyltranspeptidase
H632_c1321p0	PF00069.20	1.1e-60	protein kinase
H632_c1327p1	PF01135.14	6.9e-33	protein-L-isoaspartate(D-aspartate) O-methyltransferase
H632_c1329p0	PF00443.24	1.5e-52	ubiquitin carboxyl-terminal hydrolase
H632_c132p0	PF01432.15	2.2e-47	M3 peptidase
H632_c132p1	PF04597.9	2.3e-70	ribophorin I
H632_c1332p0	PF09818.4	2.6e-127	putative ABC ATPase
H632_c1342p1	PF04037.8	6.8e-59	DUF382 hypothetical protein
H632_c1343p0	PF05631.9	3.4e-94	DUF791 hypothetical protein
H632_c1349p0	PF08082.6	7e-77	PRO8NT/NUC069 PrP8 N-terminal domain-containing protein
H632_c134p1	PF00160.16	2e-44	cyclophilin type peptidyl-prolyl cis-trans isomerase
H632_c134p2	PF07992.9	6.6e-31	pyridine nucleotide-disulphide oxidoreductase
H632_c1352p1	PF03969.11	2.4e-56	AFG1-like ATPase
H632_c1361p2	PF01602.15	1.1e-31	adaptin
H632_c1362p1	PF01118.19	2.6e-31	semialdehyde dehydrogenase
H632_c1364p0	PF01642.17	1.7e-221	methylmalonyl-CoA mutase
H632_c1369p0	PF08617.5	2.3e-32	kinase binding protein CGI-121
H632_c136p0	PF03155.10	7.4e-65	ALG6, ALG8 glycosyltransferase
H632_c136p2	PF00370.16	6.3e-68	FGGY carbohydrate kinase
H632_c1373p0	PF01644.12	2.1e-31	chitin synthase
H632_c1375p0	PF00160.16	2.1e-47	cyclophilin type peptidyl-prolyl cis-trans isomerase
H632_c1376p0	PF00106.20	1.7e-31	short chain dehydrogenase
H632_c1378p0	PF03947.13	7.8e-42	ribosomal protein L2
H632_c1379p0	PF03256.11	1.3e-51	subunit 10 of anaphase-promoting complex
H632_c137p0	PF00664.18	1.7e-49	ABC transporter
H632_c1380p0	PF00012.15	4.6e-251	heat shock protein 70 Hsp70
H632_c1383p0	PF00233.14	6.3e-46	3'5'-cyclic nucleotide phosphodiesterase
H632_c1385p0	PF00574.18	1.3e-49	Clp protease
H632_c1387p0	PF04107.8	3.9e-78	GCS2 glutamate-cysteine ligase
H632_c138p0	PF12697.2	1.5e-35	alpha/beta hydrolase
H632_c138p1	PF01432.15	1.9e-32	M3 peptidase
H632_c138p3	PF01729.14	3.6e-53	quinolinate phosphoribosyl transferase
H632_c1390p0	PF01019.16	2.8e-48	gamma-glutamyltranspeptidase
H632_c1394p0	PF00587.20	1.1e-61	class II core domain (G, H, P, S and T) tRNA synthetase
H632_c1395p0	PF01055.21	7.6e-133	glycosyl hydrolase
H632_c1397p1	PF13087.1	1.6e-54	AAA+ ATPase
H632_c1399p0	PF01158.13	1e-39	ribosomal protein L36e
H632_c139p2	PF01370.16	1e-58	NAD dependent epimerase/dehydratase
H632_c13p1	PF00982.16	2.8e-130	glycosyltransferase
H632_c13p2	PF08282.7	8.8e-45	haloacid dehalogenase-like hydrolase
H632_c1404p0	PF00210.19	1.2e-31	Ferritin-like domain-containing protein
H632_c1408p0	PF00004.24	1.9e-34	AAA+ ATPase
H632_c1409p0	PF00572.13	3.1e-46	ribosomal protein L13e
H632_c1409p1	PF01912.13	6.3e-50	EIF-6 family protein
H632_c1412p0	PF00133.17	1.4e-71	class I (I, L, M and V) tRNA synthetase
H632_c1417p1	PF03104.14	2.6e-73	family B DNA polymerase
H632_c141p1	PF00888.17	4.5e-155	cullin
H632_c1420p0	PF07714.12	2e-60	protein tyrosine kinase
H632_c1422p0	PF03665.8	1.7e-42	UPF0172 hypothetical protein
H632_c1424p0	PF00069.20	7.4e-66	protein kinase
H632_c1425p0	PF00063.16	3.5e-69	myosin head (motor domain) protein
H632_c1428p0	PF00179.21	3.4e-36	ubiquitin-conjugating enzyme
H632_c142p1	PF00179.21	4.8e-43	ubiquitin-conjugating enzyme
H632_c142p2	PF07970.7	1.5e-71	endoplasmic reticulum vesicle transporter
H632_c1434p1	PF03029.12	2.7e-66	putative ATP binding protein
H632_c1437p0	PF09174.5	2.6e-53	Maf1 negative regulator of RNA polymerase
H632_c143p2	PF00773.14	3.5e-84	RNB domain-containing protein
H632_c1441p1	PF03178.10	3.3e-69	cleavage and polyadenylation specificity factor protein
H632_c1442p0	PF01062.16	4.1e-45	bestrophin
H632_c1443p0	PF00155.16	2.4e-35	class I/II aminotransferase
H632_c144p0	PF00318.15	5.7e-36	ribosomal protein S2
H632_c144p1	PF00224.16	3.5e-147	pyruvate kinase
H632_c1453p0	PF03332.8	7.6e-103	phosphomannomutase
H632_c1455p0	PF00443.24	3.8e-33	ubiquitin carboxyl-terminal hydrolase
H632_c1455p1	PF00022.14	2.7e-61	actin
H632_c1458p0	PF00266.14	1.5e-77	class-V aminotransferase
H632_c145p0	PF00067.17	1.7e-59	cytochrome P450
H632_c145p2	PF01255.14	6.5e-42	putative undecaprenyl diphosphate synthase
H632_c145p3	PF00022.14	2.6e-39	actin
H632_c1464p0	PF00171.17	1.6e-163	aldehyde dehydrogenase
H632_c1465p0	PF00749.16	2.4e-86	class I (E and Q) tRNA synthetase
H632_c1467p0	PF00112.18	2.5e-54	papain family cysteine protease
H632_c146p0	PF05362.8	1.6e-45	S16 Lon protease
H632_c1474p0	PF01274.17	4e-202	malate synthase
H632_c1478p0	PF08553.5	4.8e-38	VID27 cytoplasmic protein
H632_c1479p0	PF00294.19	2.5e-32	pfkB family carbohydrate kinase
H632_c1483p0	PF00149.23	6.4e-42	calcineurin-like phosphoesterase
H632_c148p0	PF00083.19	1.1e-36	sugar transporter
H632_c148p1	PF01916.12	8.1e-117	deoxyhypusine synthase
H632_c148p2	PF05832.7	3.5e-46	DUF846 hypothetical protein
H632_c1491p1	PF00121.13	1.7e-84	triosephosphate isomerase
H632_c1493p0	PF01432.15	1.2e-38	M3 peptidase
H632_c1496p0	PF09758.4	6.9e-43	hypothetical protein
H632_c1499p0	PF00218.16	6.5e-72	indole-3-glycerol phosphate synthase
H632_c149p1	PF00022.14	5.5e-49	actin
H632_c149p3	PF00022.14	1.2e-40	actin
H632_c149p4	PF00179.21	2.9e-46	ubiquitin-conjugating enzyme
H632_c14p1	PF00270.24	9e-36	DEAD/DEAH box helicase
H632_c14p3	PF00227.21	1.4e-33	proteasome subunit protein
H632_c1500p0	PF00004.24	1.4e-39	AAA+ ATPase
H632_c1503p0	PF00155.16	4.3e-81	class I/II aminotransferase
H632_c1505p0	PF00294.19	2.9e-48	pfkB family carbohydrate kinase
H632_c1507p0	PF01490.13	6.7e-55	transmembrane amino acid transporter protein
H632_c1510p0	PF00445.13	1.1e-41	T2 ribonuclease
H632_c1511p0	PF08392.7	7.1e-132	FAE1/Type III polyketide synthase-like protein
H632_c1518p0	PF00176.18	1.2e-72	SNF2 family N-terminal domain protein
H632_c151p1	PF00920.16	3.7e-201	dehydratase
H632_c1528p0	PF00176.18	3.5e-64	SNF2 family N-terminal domain-containing protein
H632_c152p2	PF00154.16	6.5e-103	DNA repair DNA-dependent ATPase RecA
H632_c1530p0	PF01280.15	1e-63	ribosomal protein L19e
H632_c153p0	PF00069.20	3e-39	protein kinase
H632_c1540p1	PF02678.11	3.1e-35	pirin
H632_c1544p0	PF06644.6	6e-34	ATP11 F1-ATPase
H632_c1544p1	PF10436.4	2.5e-53	mitochondrial branched-chain alpha-ketoacid dehydrogenase kinase
H632_c154p0	PF01148.15	2e-74	phosphatidate cytidylyltransferase
H632_c1553p0	PF00248.16	3.8e-37	aldo/keto reductase
H632_c1557p1	PF00701.17	8.4e-79	dihydrodipicolinate synthetase
H632_c155p0	PF02781.11	2.9e-118	glucose-6-phosphate dehydrogenase
H632_c155p1	PF00733.16	1.6e-61	asparagine synthase
H632_c1560p1	PF05871.7	1.1e-34	vacuolar protein-sorting-associated protein 25
H632_c1563p0	PF01168.15	2.9e-39	alanine racemase
H632_c1564p0	PF13000.2	4.5e-65	acetyl-coenzyme A transporter 1
H632_c1566p0	PF06732.6	3.6e-85	pescadillo protein
H632_c1570p1	PF01027.15	3.6e-42	inhibitor of apoptosis-promoting Bax1
H632_c1571p0	PF13561.1	1e-89	enoyl-(acyl carrier protein) reductase
H632_c1575p0	PF05091.7	1.8e-76	eukaryotic translation initiation factor 3 subunit 7 (eIF-3)
H632_c1576p1	PF00254.23	1.1e-31	FKBP-type peptidyl-prolyl cis-trans isomerase
H632_c157p0	PF01843.14	6.4e-34	DIL domain-containing protein
H632_c1585p0	PF01927.11	2.1e-32	DUF82 hypothetical protein
H632_c1588p0	PF02990.11	4.1e-151	endomembrane protein 70
H632_c1589p0	PF00118.19	1.6e-115	TCP-1/cpn60 chaperonin
H632_c158p0	PF12165.3	1.8e-53	DUF3594 hypothetical protein
H632_c1593p0	PF00343.15	3e-158	carbohydrate phosphorylase
H632_c1595p0	PF01661.16	5e-37	macro domain-containing protein
H632_c1597p1	PF03917.12	9.3e-52	glutathione synthase
H632_c159p0	PF03464.10	4.5e-37	release factor eRF1
H632_c159p1	PF03407.11	1.1e-36	nucleotide-diphospho-sugar transferase
H632_c1603p0	PF01496.14	1.9e-41	V-type ATPase
H632_c1604p0	PF01214.13	1.3e-75	casein kinase II regulatory subunit
H632_c1606p0	PF00180.15	6.4e-108	isocitrate/isopropylmalate dehydrogenase
H632_c160p1	PF03531.9	2e-36	structure-specific recognition protein SSRP1
H632_c1616p0	PF01283.14	2.2e-46	ribosomal protein S26e
H632_c1617p0	PF01063.14	3.2e-36	class IV aminotransferase
H632_c1620p0	PF03219.9	5.4e-196	TLC ATP/ADP transporter
H632_c1622p0	PF03219.9	7.5e-52	TLC ATP/ADP transporter
H632_c1627p0	PF04258.8	6.5e-47	signal peptide peptidase
H632_c1629p0	PF07059.7	1.1e-49	DUF1336 hypothetical protein
H632_c1631p0	PF00888.17	2.5e-44	cullin
H632_c1636p0	PF01762.16	2.8e-37	galactosyltransferase
H632_c1639p0	PF03962.10	2.5e-41	Mnd1 family protein
H632_c163p1	PF00861.17	8.3e-44	ribosomal L18p/L5e
H632_c163p2	PF00464.14	1.4e-197	serine hydroxymethyltransferase
H632_c1642p0	PF06026.9	2.2e-49	ribose 5-phosphate isomerase A
H632_c1649p1	PF00225.18	2.8e-34	kinesin
H632_c164p1	PF10275.4	6.9e-59	peptidase C65 Otubain
H632_c1656p0	PF12706.2	1.6e-36	beta-lactamase
H632_c165p0	PF00833.13	1e-51	ribosomal protein S17
H632_c1662p0	PF03637.12	1.2e-58	Mob1/phocein family protein
H632_c1663p0	PF00069.20	8.3e-59	protein kinase
H632_c1665p0	PF04104.9	2.5e-32	DNA primase
H632_c1665p1	PF06487.7	3e-39	Sin3 associated polypeptide p18
H632_c1666p0	PF06068.8	1.3e-169	TIP49-like protein
H632_c166p2	PF04377.10	3.3e-40	arginine-tRNA-protein transferase
H632_c1670p0	PF01602.15	8.8e-49	adaptin
H632_c1676p1	PF01351.13	4e-39	ribonuclease HII
H632_c167p0	PF00450.17	6.5e-32	serine carboxypeptidase
H632_c167p1	PF04124.7	1.4e-43	Dor1-like protein
H632_c167p2	PF00664.18	3.1e-41	ABC transporter
H632_c1682p1	PF03208.14	4.8e-37	PRA1 family protein
H632_c1684p0	PF00416.17	3.1e-36	ribosomal protein S13/S18
H632_c1685p0	PF10602.4	8.8e-31	26S proteasome subunit RPN7
H632_c168p0	PF06068.8	3.9e-58	TIP49-like protein
H632_c168p2	PF07970.7	1.9e-31	endoplasmic reticulum vesicle transporter
H632_c1690p0	PF00176.18	2.9e-77	SNF2 family N-terminal domain-containing protein
H632_c1692p0	PF00063.16	7.3e-64	myosin head (motor domain) protein
H632_c1699p0	PF03399.11	2.9e-36	SAC3/GANP/Nin1/mts3/eIF-3 p25 family protein
H632_c169p2	PF00834.14	1.1e-72	ribulose-phosphate 3 epimerase
H632_c169p3	PF01652.13	1.3e-50	eukaryotic initiation factor 4E
H632_c169p3	PF01490.13	4.2e-47	transmembrane amino acid transporter protein
H632_c16p0	PF00069.20	6.3e-34	protein kinase
H632_c16p2	PF02574.11	3.8e-84	homocysteine S-methyltransferase
H632_c1701p0	PF00069.20	1.2e-54	protein kinase
H632_c1705p1	PF13012.1	9.7e-32	maintenance of mitochondrial structure and function protein
H632_c1707p0	PF00675.15	1.2e-52	insulinase (Peptidase family M16)
H632_c1707p0	PF05193.16	2.6e-37	M16 peptidase
H632_c1711p1	PF13793.1	4.7e-45	ribose phosphate pyrophosphokinase
H632_c1713p1	PF02866.13	1.7e-40	lactate/malate dehydrogenase
H632_c1714p1	PF02966.11	3.1e-58	DIM1 mitosis protein
H632_c1717p0	PF00069.20	3.5e-56	protein kinase
H632_c1719p0	PF00004.24	5.6e-43	AAA+ ATPase
H632_c1720p0	PF04012.7	4.7e-47	PspA/IM30 family protein
H632_c1724p1	PF05600.7	2.5e-32	DUF773 hypothetical protein
H632_c1725p0	PF03619.11	9.2e-92	organic solute transporter Ostalpha
H632_c1740p0	PF00152.15	1e-56	class II (D, K and N) tRNA synthetase
H632_c1743p0	PF01370.16	5.3e-54	NAD dependent epimerase/dehydratase
H632_c1748p1	PF05694.6	2.1e-170	selenium binding protein SBP56
H632_c174p0	PF01596.12	1.5e-71	O-methyltransferase
H632_c174p1	PF00719.14	7e-47	inorganic pyrophosphatase
H632_c1750p1	PF00488.16	2.1e-66	MutS domain V protein
H632_c1757p0	PF00012.15	2e-260	heat shock protein 70 Hsp70
H632_c1758p0	PF03159.13	2.3e-41	XRN 5'-3' exonuclease
H632_c175p0	PF03255.9	3.5e-54	acetyl co-enzyme A carboxylase carboxyltransferase (alpha subunit)
H632_c1760p0	PF01776.12	5.3e-46	ribosomal L22e
H632_c1762p0	PF02219.12	3.9e-111	methylenetetrahydrofolate reductase
H632_c1765p0	PF00425.13	8e-88	chorismate binding enzyme
H632_c1766p0	PF00810.13	2e-38	ER lumen protein retaining receptor
H632_c1771p0	PF07779.7	5.8e-52	Cas1p-like 10 TM acyl Transferase domain-containing protein
H632_c1774p0	PF02233.11	6.1e-139	NAD(P) transhydrogenase (beta subunit)
H632_c1774p1	PF00004.24	4.5e-36	AAA+ ATPase
H632_c1776p0	PF00676.15	1.2e-77	dehydrogenase E1
H632_c177p0	PF01432.15	7.5e-67	M3 peptidase
H632_c1780p0	PF01853.13	1.3e-85	MOZ/SAS family protein
H632_c178p0	PF01545.16	3.8e-59	cation efflux family protein
H632_c1790p0	PF02840.10	3.7e-47	Prp18 domain-containing protein
H632_c1791p1	PF05291.6	1.9e-121	bystin
H632_c1796p0	PF00009.22	1.1e-48	GTP-binding elongation factor EF-Tu/EF-1A
H632_c1797p0	PF04511.10	2.7e-59	Der1-like family protein
H632_c1798p1	PF01490.13	2.1e-36	transmembrane amino acid transporter protein
H632_c179p2	PF03407.11	5.5e-43	nucleotide-diphospho-sugar transferase
H632_c17p3	PF02548.10	6e-105	ketopantoate hydroxymethyltransferase
H632_c1805p0	PF00202.16	2.6e-97	class-III aminotransferase
H632_c1811p0	PF06415.8	1.6e-42	2,3-bisphosphoglycerate-independent phosphoglycerate mutase
H632_c1811p0	PF01676.13	2.5e-56	metalloenzyme superfamily protein
H632_c181p2	PF02636.12	9.5e-35	putative S-adenosyl-L-methionine-dependent methyltransferase
H632_c1820p1	PF11931.3	4.3e-64	DUF3449 hypothetical protein
H632_c1821p0	PF00850.14	4e-71	histone deacetylase
H632_c1825p1	PF01980.11	2e-37	UPF0066 hypothetical protein
H632_c1829p0	PF00069.20	8.1e-56	protein kinase
H632_c182p0	PF05362.8	2e-42	Lon protease S16
H632_c183p1	PF01040.13	7.1e-32	UbiA prenyltransferase
H632_c1842p0	PF05127.9	5.1e-61	helicase
H632_c1842p0	PF13718.1	1.8e-70	GNAT acetyltransferase 2
H632_c1847p0	PF05148.10	1.4e-66	putative methyltransferase
H632_c184p0	PF04652.11	1.4e-48	VPS20-associated protein 1-like protein
H632_c184p1	PF00009.22	1.3e-61	GTP-binding elongation factor EF-Tu/EF-1A
H632_c1850p0	PF01557.13	9.1e-53	fumarylacetoacetate hydrolase
H632_c1858p0	PF01074.17	1.8e-76	glycosyl hydrolase
H632_c1860p0	PF01490.13	8.5e-42	transmembrane amino acid transporter protein
H632_c1867p0	PF00118.19	2.8e-51	TCP-1/cpn60 chaperonin
H632_c186p0	PF00069.20	1.7e-57	protein kinase
H632_c1870p0	PF00134.18	5.6e-41	cyclin
H632_c1875p0	PF01566.13	5.2e-46	natural resistance-associated macrophage protein
H632_c187p1	PF02990.11	2.7e-170	endomembrane protein 70
H632_c1885p0	PF00501.23	9e-54	AMP-binding enzyme
H632_c1886p1	PF00632.20	2.1e-92	HECT-domain ubiquitin-transferase
H632_c1890p0	PF08267.7	2e-67	cobalamin-independent synthase
H632_c1892p0	PF02792.9	4.1e-72	mago nashi protein
H632_c1896p1	PF01496.14	1.4e-166	V-type ATPase
H632_c189p0	PF00326.16	6e-48	prolyl oligopeptidase
H632_c18p0	PF00676.15	4e-107	dehydrogenase E1
H632_c18p1	PF00004.24	4e-38	AAA+ ATPase
H632_c1905p0	PF00705.13	2.6e-46	proliferating cell nuclear antigen N-terminal protein
H632_c1906p0	PF04928.12	1.2e-85	poly(A) polymerase
H632_c1908p0	PF00004.24	5.9e-47	AAA+ ATPase
H632_c190p2	PF04051.11	4.6e-40	transport protein particle component protein
H632_c1914p0	PF09418.5	2.7e-176	DUF2009 hypothetical protein
H632_c1920p0	PF01406.14	4.9e-92	class I (C) tRNA synthetase
H632_c1921p0	PF00850.14	2.1e-46	histone deacetylase
H632_c1923p0	PF00155.16	5.5e-43	class I/II aminotransferase
H632_c1924p1	PF02487.12	2.1e-56	CLN3 protein
H632_c1925p1	PF00343.15	7.4e-88	carbohydrate phosphorylase
H632_c1926p1	PF00112.18	9.7e-63	papain family cysteine protease
H632_c1931p0	PF00262.13	1.1e-119	calreticulin
H632_c1932p0	PF00160.16	2.9e-39	cyclophilin type peptidyl-prolyl cis-trans isomerase
H632_c1933p0	PF01223.18	2.8e-53	DNA/RNA non-specific endonuclease
H632_c1938p0	PF03959.8	8.7e-43	FSH1 serine hydrolase
H632_c1950p0	PF00118.19	4e-138	TCP-1/cpn60 chaperonin
H632_c1954p0	PF01039.17	5.6e-81	carboxyl transferase
H632_c1957p0	PF00443.24	3.5e-52	ubiquitin carboxyl-terminal hydrolase
H632_c195p0	PF02091.10	1e-115	glycyl-tRNA synthetase (alpha subunit)
H632_c1960p0	PF01459.17	5e-66	porin
H632_c1961p0	PF01432.15	1.3e-32	M3 peptidase
H632_c1964p1	PF00108.18	6.9e-81	thiolase
H632_c1964p1	PF02803.13	3.3e-45	beta-ketoacyl-ACP synthase
H632_c1968p0	PF00982.16	2.1e-173	glycosyltransferase
H632_c196p1	PF01758.11	1.3e-31	sodium Bile acid symporter
H632_c1974p0	PF00069.20	2.8e-50	protein kinase
H632_c197p1	PF01873.12	1.8e-41	IF2B/IF5 domain-containing protein
H632_c1980p0	PF01975.12	9.5e-45	survival protein SurE
H632_c1985p0	PF00650.15	2.8e-32	CRAL/TRIO domain-containing protein
H632_c1987p0	PF01494.14	8e-40	monooxygenase
H632_c1989p0	PF13872.1	2.4e-106	P-loop containing NTP hydrolase pore-1 protein
H632_c1995p0	PF00069.20	5e-51	protein kinase
H632_c19p3	PF00174.14	1.8e-56	oxidoreductase molybdopterin
H632_c19p4	PF03568.12	8.1e-45	C50 peptidase
H632_c1p2	PF01490.13	6.9e-49	transmembrane amino acid transporter protein
H632_c1p4	PF01105.19	5.6e-37	emp24/gp25L/p24 family GOLD domain-containing protein
H632_c1p5	PF00004.24	4.2e-35	AAA+ ATPase
H632_c2004p0	PF00365.15	1.4e-31	phosphofructokinase
H632_c2007p0	PF01603.15	3.2e-134	regulatory B subunit of protein phosphatase 2A
H632_c2015p0	PF03079.9	3.9e-43	ARD/ARD' family protein
H632_c2017p0	PF00773.14	7.2e-39	RNB domain-containing protein
H632_c2018p0	PF08449.6	3.5e-32	UAA transporter
H632_c2023p0	PF04209.8	2e-168	homogentisate 1,2-dioxygenase
H632_c2026p0	PF03357.16	6.2e-33	Snf7-like protein
H632_c2028p1	PF08704.5	1.6e-92	GCD14 subunit of tRNA methyltransferase complex
H632_c202p1	PF10507.4	1.1e-38	DUF2453 hypothetical protein
H632_c2052p0	PF07780.7	4.5e-49	Spb1 C-terminal domain-containing protein
H632_c2055p0	PF02347.11	2.2e-90	glycine cleavage system P-protein
H632_c205p2	PF09668.5	1.6e-51	aspartyl protease
H632_c2061p0	PF00316.15	1.8e-88	fructose-1-6-bisphosphatase
H632_c2062p1	PF01042.16	6.2e-44	endoribonuclease L-PSP
H632_c2066p0	PF04950.7	2.2e-68	DUF663 hypothetical protein
H632_c2067p0	PF00814.20	4.5e-54	glycoprotease
H632_c206p1	PF08536.6	3.5e-35	Whirly transcription factor
H632_c2073p0	PF00071.17	7.6e-58	Ras family protein
H632_c2075p0	PF03062.14	7.9e-39	membrane-bound O-acyltransferase
H632_c2076p1	PF00475.13	3.9e-59	imidazoleglycerol-phosphate dehydratase
H632_c207p0	PF01490.13	6.9e-53	transmembrane amino acid transporter protein
H632_c207p1	PF00909.16	2.5e-104	ammonium transporter
H632_c2084p0	PF01432.15	3.9e-35	M3 peptidase
H632_c2085p0	PF01090.14	8.2e-44	ribosomal protein S19e
H632_c2087p0	PF00573.17	1.9e-41	ribosomal protein L4/L1
H632_c2088p0	PF07817.8	3.8e-42	GLE1-like protein
H632_c2089p0	PF00562.23	4.9e-89	domain 6 of RNA polymerase Rpb2
H632_c2092p0	PF04147.7	2.7e-51	Nop14-like family protein
H632_c2096p1	PF01201.17	3.2e-33	ribosomal protein S8e
H632_c209p1	PF00862.14	4.7e-172	sucrose synthase
H632_c2104p0	PF03764.13	6.3e-37	domain IV of elongation factor G
H632_c2105p0	PF00925.15	1e-52	GTP cyclohydrolase II
H632_c2108p0	PF13383.1	2.8e-34	methyltransferase
H632_c210p2	PF00083.19	1.1e-78	sugar transporter
H632_c210p3	PF08450.7	1e-53	SMP-30/Gluconolaconase/LRE-like protein
H632_c2113p0	PF01204.13	4.7e-46	trehalase
H632_c2117p0	PF03635.12	2.2e-126	vacuolar protein sorting-associated protein 35
H632_c2119p0	PF00149.23	4.1e-46	calcineurin-like phosphoesterase
H632_c211p2	PF01747.12	1.1e-59	ATP-sulfurylase
H632_c2124p0	PF00067.17	4.6e-43	cytochrome P450
H632_c2131p1	PF02542.11	8.9e-60	YgbB family protein
H632_c2137p0	PF00069.20	1.4e-62	protein kinase
H632_c2139p0	PF12780.2	4.2e-34	P-loop containing dynein motor region D4 protein
H632_c213p1	PF03030.11	2.5e-263	Inorganic H+ pyrophosphatase
H632_c2142p0	PF00759.14	7.4e-98	glycosyl hydrolase
H632_c2145p0	PF00380.14	1e-34	ribosomal protein S9/S16
H632_c2147p0	PF01163.17	3.3e-63	RIO1 family protein
H632_c2153p0	PF00227.21	4.3e-36	proteasome subunit protein
H632_c2154p0	PF04188.8	5.3e-48	PIG-V mannosyltransferase
H632_c215p2	PF00069.20	3.8e-58	protein kinase
H632_c2161p0	PF00231.14	1.2e-67	ATP synthase
H632_c216p3	PF01237.13	7e-94	oxysterol-binding protein
H632_c2170p0	PF00827.12	3.6e-94	ribosomal L15
H632_c2172p0	PF00956.13	5.6e-64	nucleosome assembly protein
H632_c2173p1	PF04179.7	1.8e-61	initiator tRNA phosphoribosyl transferase
H632_c2177p0	PF00176.18	3.9e-39	SNF2 family N-terminal domain-containing protein
H632_c217p0	PF02516.9	8.5e-111	STT3 subunit of oligosaccharyl transferase
H632_c2180p0	PF01432.15	1.9e-71	M3 peptidase
H632_c2184p0	PF04065.10	4e-72	Not1 N-terminal protein of CCR4-Not complex component
H632_c2185p0	PF00225.18	5.7e-99	kinesin
H632_c2186p0	PF00225.18	3.8e-34	kinesin
H632_c2188p0	PF00623.15	1.2e-60	domain 2 of RNA polymerase Rpb1
H632_c2189p0	PF01031.15	7.2e-58	dynamin
H632_c2190p0	PF00227.21	2.5e-57	proteasome subunit protein
H632_c2191p0	PF03982.8	1.8e-52	diacylglycerol acyltransferase
H632_c2192p0	PF03770.11	4.1e-41	inositol polyphosphate kinase
H632_c2193p0	PF00493.18	1.4e-128	mini chromosome maintenance complex MCM2/3/5 protein
H632_c2195p0	PF13603.1	1.8e-46	domain 2 of Leucyl-tRNA synthetase
H632_c2198p0	PF00390.14	2.1e-46	malic enzyme
H632_c219p1	PF05761.9	5.8e-82	5' nucleotidase
H632_c21p0	PF01433.15	1.7e-50	M1 peptidase
H632_c21p2	PF00012.15	6.6e-264	heat shock protein 70 Hsp70
H632_c2209p0	PF00326.16	2.2e-40	prolyl oligopeptidase
H632_c220p0	PF00343.15	9.7e-131	carbohydrate phosphorylase
H632_c2215p0	PF02580.11	1.3e-43	D-Tyr-tRNA(Tyr) deacylase
H632_c2216p0	PF00291.20	1.6e-42	pyridoxal-phosphate dependent enzyme
H632_c2218p0	PF00171.17	1.3e-115	aldehyde dehydrogenase
H632_c222p1	PF01490.13	1.9e-33	transmembrane amino acid transporter protein
H632_c2230p0	PF01988.14	9.9e-51	VIT family protein
H632_c2237p0	PF01293.15	1.4e-100	phosphoenolpyruvate carboxykinase
H632_c2244p1	PF05019.8	1.4e-39	coenzyme Q biosynthesis protein Coq4
H632_c224p2	PF02826.14	1.5e-38	D-isomer specific 2-hydroxyacid dehydrogenase
H632_c2250p0	PF01184.14	1.7e-38	GPR1/FUN34/yaaH family protein
H632_c2252p0	PF13086.1	1.3e-56	AAA+ ATPase
H632_c2253p0	PF05096.7	1.6e-49	glutamine cyclotransferase
H632_c2261p0	PF01150.12	4e-83	GDA1/CD39 nucleoside phosphatase
H632_c2271p0	PF00795.17	1.7e-31	carbon-nitrogen hydrolase
H632_c2276p0	PF04034.8	5.6e-33	DUF367 hypothetical protein
H632_c2278p0	PF01112.13	1.7e-47	asparaginase
H632_c227p0	PF01139.12	6.1e-142	UPF0027 hypothetical protein
H632_c227p1	PF05653.9	9.8e-93	NIPA magnesium transporter
H632_c2280p0	PF00709.16	8.3e-141	adenylosuccinate synthetase
H632_c228p1	PF05742.7	7.7e-36	NRDE protein
H632_c2296p0	PF00303.14	7.2e-100	thymidylate synthase
H632_c2297p0	PF01643.12	1.3e-48	acyl-ACP thioesterase
H632_c229p1	PF06159.8	7.9e-39	DUF974 hypothetical protein
H632_c229p3	PF02801.17	5.4e-36	beta-ketoacyl synthase
H632_c22p0	PF00928.16	4.5e-38	adaptor complexes medium subunit family protein
H632_c22p2	PF01853.13	1.3e-80	MOZ/SAS family protein
H632_c22p3	PF08449.6	1.7e-69	UAA transporter
H632_c2305p1	PF07714.12	6.1e-44	protein tyrosine kinase
H632_c230p1	PF03054.11	1.8e-91	tRNA methyl transferase
H632_c2313p0	PF08393.8	3.9e-85	N-terminal region 2 of dynein heavy chain
H632_c2314p1	PF00268.16	1.5e-31	small chain of ribonucleotide reductase
H632_c231p1	PF03239.9	2.4e-41	FTR1 iron permease
H632_c231p2	PF06426.9	3.1e-36	serine acetyltransferase
H632_c2325p0	PF00069.20	3.2e-69	protein kinase
H632_c2327p0	PF00682.14	2e-56	HMGL-like protein
H632_c2333p0	PF00464.14	3e-190	serine hydroxymethyltransferase
H632_c2334p0	PF00155.16	3.9e-33	class I/II aminotransferase
H632_c233p2	PF02913.14	1.6e-51	FAD linked oxidase
H632_c2342p0	PF04551.9	3.3e-77	GcpE
H632_c2346p0	PF12624.2	5.1e-34	TM vesicle-mediated sorter chorein
H632_c234p0	PF00227.21	2.3e-41	proteasome subunit protein
H632_c234p1	PF03054.11	2.8e-102	tRNA methyl transferase
H632_c2357p0	PF01417.15	1.1e-36	epsin N-terminal homology domain-containing protein
H632_c235p2	PF03308.11	1.4e-72	ArgK
H632_c2362p0	PF00009.22	2.9e-46	GTP-binding elongation factor EF-Tu/EF-1A
H632_c2368p1	PF07724.9	6.7e-52	AAA+ ATPase
H632_c2369p1	PF01300.13	1.6e-42	telomere recombination protein
H632_c236p1	PF01282.14	7.1e-35	ribosomal protein S24e
H632_c236p2	PF05187.8	4.7e-42	electron transfer flavoprotein-ubiquinone oxidoreductase
H632_c2373p0	PF00447.12	1.7e-33	heat shock factor-like DNA-binding protein
H632_c2377p0	PF00270.24	9.1e-42	DEAD/DEAH box helicase
H632_c2383p1	PF02263.14	6.7e-55	guanylate-binding protein
H632_c2387p1	PF02775.16	8.6e-41	C-terminal TPP binding domain of thiamine pyrophosphate enzyme
H632_c238p0	PF02773.11	6e-66	S-adenosylmethionine synthetase
H632_c238p1	PF00122.15	2.2e-56	E1-E2 ATPase
H632_c2393p0	PF00501.23	1.8e-64	AMP-binding enzyme
H632_c2395p0	PF05648.9	9.9e-36	peroxisomal biogenesis factor 11
H632_c2397p0	PF01866.12	7.8e-58	putative diphthamide synthesis protein
H632_c2399p0	PF09334.6	1.8e-67	class I (M) tRNA synthetase
H632_c2401p0	PF02786.12	6.2e-77	L chain of carbamoyl-phosphate synthase
H632_c2403p0	PF03982.8	1.7e-48	diacylglycerol acyltransferase
H632_c2404p0	PF01960.13	4.1e-128	ArgJ family protein
H632_c240p0	PF00006.20	3.1e-62	alpha/beta ATP synthase
H632_c2414p0	PF01191.14	3.4e-35	RNA polymerase Rpb5
H632_c2415p0	PF00227.21	4.1e-46	proteasome subunit protein
H632_c241p2	PF00481.16	7.2e-59	protein phosphatase 2C
H632_c2422p0	PF01432.15	5.7e-33	M3 peptidase
H632_c2426p0	PF05167.7	2.9e-32	DUF711 hypothetical protein
H632_c242p2	PF02374.10	1.3e-91	anion-transporting ATPase
H632_c2432p0	PF04990.7	1.9e-46	domain 7 of RNA polymerase Rpb1
H632_c2433p0	PF02779.19	4.2e-42	transketolase
H632_c2439p1	PF13288.1	6e-40	DXP reductoisomerase
H632_c243p1	PF01217.15	1e-57	small chain of clathrin adaptor complex
H632_c2441p0	PF06246.7	1.6e-78	Isy1-like splicing family protein
H632_c2445p0	PF00069.20	1.9e-45	protein kinase
H632_c2446p0	PF01636.18	9.3e-46	phosphotransferase
H632_c244p0	PF03935.10	2.3e-88	SKN1 beta-glucan synthesis-associated protein
H632_c2450p0	PF00106.20	1e-30	short chain dehydrogenase
H632_c2451p0	PF00380.14	1.9e-34	ribosomal protein S9/S16
H632_c2466p0	PF00928.16	1.4e-77	adaptor complexes medium subunit domain-containing protein
H632_c246p0	PF01156.14	7.8e-66	inosine-uridine preferring nucleoside hydrolase
H632_c246p1	PF00248.16	1.1e-51	aldo/keto reductase
H632_c246p2	PF00180.15	1.9e-104	isocitrate/isopropylmalate dehydrogenase
H632_c2473p0	PF03097.13	1.1e-55	BRO1-like domain-containing protein
H632_c2475p0	PF00270.24	6.8e-44	DEAD/DEAH box helicase
H632_c2476p0	PF01008.12	1.7e-67	initiation factor 2
H632_c2478p0	PF00122.15	3.7e-60	E1-E2 ATPase
H632_c2485p0	PF01264.16	5.4e-105	chorismate synthase
H632_c2488p0	PF09239.6	4.5e-49	B subunit of topoisomerase VI
H632_c248p0	PF01379.15	5.6e-32	dipyromethane cofactor binding domain of porphobilinogen deaminase
H632_c2491p0	PF00225.18	6.3e-49	kinesin
H632_c2496p0	PF00270.24	1.6e-45	DEAD/DEAH box helicase
H632_c2499p0	PF00069.20	3.9e-67	protein kinase
H632_c24p1	PF00493.18	5e-133	mini chromosome maintenance complex MCM2/3/5 protein
H632_c24p2	PF00270.24	5.3e-43	DEAD/DEAH box helicase
H632_c24p3	PF00266.14	3.3e-49	class-V aminotransferase
H632_c24p4	PF01080.12	2.3e-42	presenilin
H632_c2505p0	PF02182.12	2.3e-49	YDG/SRA domain-containing protein
H632_c2506p0	PF01249.13	5.9e-34	ribosomal protein S21e
H632_c2509p0	PF06733.10	1.8e-36	DEAD_2 domain-containing protein
H632_c250p0	PF00152.15	7.2e-36	class II (D, K and N) tRNA synthetase
H632_c251p0	PF00459.20	3.6e-46	inositol monophosphatase
H632_c251p1	PF01564.12	1.9e-85	spermine/spermidine synthase
H632_c251p2	PF02784.11	7e-48	pyridoxal binding domain of pyridoxal-dependent decarboxylase
H632_c2523p0	PF08328.6	1.3e-49	adenylosuccinate lyase
H632_c2527p0	PF00069.20	2.3e-32	protein kinase
H632_c2528p0	PF13766.1	1.3e-35	2-enoyl-CoA hydratase
H632_c252p1	PF00587.20	4.1e-41	class II core domain (G, H, P, S and T) tRNA synthetase
H632_c252p3	PF00112.18	5e-43	papain family cysteine protease
H632_c2535p0	PF00155.16	6.1e-58	class I/II aminotransferase
H632_c2537p0	PF00118.19	1.5e-67	TCP-1/cpn60 chaperonin
H632_c2539p0	PF02799.10	1.7e-37	myristoyl-CoA:protein N-myristoyltransferase
H632_c2543p0	PF00270.24	1.1e-37	DEAD/DEAH box helicase
H632_c254p1	PF01507.14	1.3e-39	phosphoadenosine phosphosulfate reductase
H632_c2555p0	PF08145.7	4.8e-72	ribosome biogenesis protein BOP1
H632_c2556p1	PF02777.13	1.1e-40	Iron/manganese superoxide dismutase
H632_c2557p0	PF00995.18	1.1e-34	Sec1 family protein
H632_c2560p0	PF01474.11	4.1e-178	class-II DAHP synthetase
H632_c2566p0	PF00297.17	1e-38	ribosomal protein L3
H632_c2568p0	PF00082.17	2e-44	subtilase
H632_c256p2	PF05241.7	7.7e-39	emopamil binding protein
H632_c256p3	PF00710.15	2.8e-82	Asparaginase
H632_c2571p0	PF05700.6	1.5e-45	breast carcinoma amplified sequence 2-like protein
H632_c2578p0	PF00025.16	5.3e-57	ADP-ribosylation factor
H632_c2579p0	PF00483.18	4.5e-35	nucleotidyl transferase
H632_c257p0	PF00749.16	2.8e-99	class I (E and Q) tRNA synthetase
H632_c2584p0	PF00063.16	5.6e-42	myosin head protein
H632_c2589p0	PF07724.9	1.8e-54	Cdc48 AAA+ ATPase
H632_c258p1	PF00270.24	1.1e-40	DEAD/DEAH box helicase
H632_c258p2	PF00149.23	5e-40	calcineurin-like phosphoesterase
H632_c2596p0	PF00443.24	1.8e-43	ubiquitin carboxyl-terminal hydrolase
H632_c259p2	PF01068.16	3.5e-58	ATP dependent DNA ligase
H632_c2603p0	PF03465.10	1.4e-33	eRF1 domain 3
H632_c2608p0	PF00213.13	9.9e-41	ATP synthase
H632_c260p1	PF01061.19	1e-41	ABC-2 type transporter
H632_c2616p0	PF00682.14	3.4e-70	HMGL-like protein
H632_c2617p0	PF00202.16	7.9e-105	class-III aminotransferase
H632_c2618p0	PF00463.16	1e-76	isocitrate lyase
H632_c261p1	PF01015.13	3.5e-81	ribosomal protein S3Ae
H632_c2623p0	PF02714.10	6.5e-75	DUF221 hypothetical protein
H632_c2629p0	PF03151.11	1.4e-33	triose-phosphate transporter
H632_c2633p0	PF01592.11	7.9e-34	NifU-like terminal domain-containing protein
H632_c2637p0	PF00719.14	1.6e-61	Inorganic pyrophosphatase
H632_c263p0	PF00004.24	1.9e-40	AAA+ ATPase
H632_c2646p0	PF00488.16	3.4e-86	MutS domain V
H632_c264p0	PF01274.17	5.4e-153	malate synthase
H632_c2654p0	PF01182.15	3.1e-42	glucosamine-6-phosphate isomerases/6-phosphogluconolactonase
H632_c2657p1	PF00202.16	4.7e-50	class-III aminotransferase
H632_c2658p0	PF01202.17	7.8e-38	shikimate kinase
H632_c2661p0	PF05285.7	6.6e-54	SDA1-like protein
H632_c266p2	PF01709.15	8.9e-61	transcriptional regulator
H632_c267p2	PF03034.10	6.5e-90	phosphatidyl serine synthase
H632_c267p3	PF02714.10	2.9e-45	DUF221 hypothetical protein
H632_c2685p0	PF00939.14	7.6e-43	sodium:sulfate symporter
H632_c2687p0	PF00171.17	8.9e-54	aldehyde dehydrogenase
H632_c2688p0	PF02636.12	4.4e-43	putative S-adenosyl-L-methionine-dependent methyltransferase
H632_c268p0	PF00291.20	1.4e-66	pyridoxal-phosphate dependent enzyme
H632_c268p1	PF00854.16	4.1e-84	proton-dependent oligopeptide transporter
H632_c2695p0	PF07986.7	4.2e-32	tubulin binding cofactor C
H632_c26p1	PF00266.14	2e-37	class-V aminotransferase
H632_c26p2	PF02866.13	1.9e-39	alpha/beta C-terminal domain of lactate/malate dehydrogenase
H632_c2707p0	PF00155.16	5.9e-32	class I/II aminotransferase
H632_c270p2	PF00155.16	8.2e-54	class I/II aminotransferase
H632_c2711p0	PF00696.23	4.2e-37	amino acid kinase
H632_c2712p1	PF00285.16	8.8e-105	citrate synthase
H632_c2716p0	PF01781.13	9.6e-34	ribosomal protein L38e
H632_c271p0	PF00270.24	4.5e-32	DEAD/DEAH box helicase
H632_c272p2	PF01007.15	2.1e-49	inward potassium channel rectifier
H632_c2735p0	PF03345.9	8.1e-34	oligosaccharyltransferase
H632_c2739p0	PF05158.7	8.8e-47	Rpc34 subunit of RNA polymerase
H632_c273p0	PF01765.14	5e-43	ribosome recycling factor
H632_c273p1	PF00069.20	2.4e-70	protein kinase
H632_c2744p0	PF09416.5	7.2e-40	UPF2 interacting domain of RNA helicase
H632_c274p0	PF10274.4	6.1e-44	Parkin co-regulated protein
H632_c2752p0	PF00176.18	2.5e-32	SNF2 family N-terminal domain-containing protein
H632_c2761p0	PF04563.10	1.6e-45	beta subunit of RNA polymerase
H632_c2762p1	PF13621.1	7.2e-42	cupin-like domain-containing protein
H632_c2765p0	PF00091.20	9.9e-50	tubulin/FtsZ GTPase
H632_c2769p0	PF01487.10	2.9e-49	type I 3-dehydroquinase
H632_c2771p0	PF01265.12	8.8e-64	cytochrome c/c1 heme lyase
H632_c2775p0	PF08007.7	1.6e-41	cupin superfamily protein
H632_c2776p0	PF00206.15	8.2e-56	fumarate lyase
H632_c2780p0	PF00326.16	4.2e-62	prolyl oligopeptidase
H632_c278p0	PF00069.20	3.4e-53	protein kinase
H632_c2792p0	PF00348.12	8.9e-55	polyprenyl synthetase
H632_c2793p0	PF00113.17	4.8e-140	enolase
H632_c279p4	PF09358.5	1.6e-39	ubiquitin-activating enzyme e1
H632_c27p1	PF01266.19	5.8e-40	FAD dependent oxidoreductase
H632_c27p2	PF03357.16	2.8e-40	Snf7-like protein
H632_c27p5	PF00939.14	9.6e-116	sodium:sulfate symporter
H632_c2800p0	PF00266.14	3.2e-31	class-V aminotransferase
H632_c2808p0	PF05971.7	3.7e-33	DUF890 hypothetical protein
H632_c2811p0	PF00270.24	6.2e-33	DEAD/DEAH box helicase
H632_c2812p1	PF00206.15	1.1e-40	fumarate lyase
H632_c2813p0	PF00450.17	9.3e-83	serine carboxypeptidase
H632_c2816p0	PF01571.16	2.4e-74	aminomethyltransferase folate-binding domain-containing protein
H632_c2817p0	PF04998.12	1.4e-40	domain 5 of RNA polymerase Rpb1
H632_c2819p0	PF00759.14	2.6e-106	glycosyl hydrolase
H632_c2822p1	PF00155.16	7.1e-32	class I/II aminotransferase
H632_c2823p0	PF00759.14	8.2e-68	glycosyl hydrolase
H632_c2835p0	PF05686.7	8.4e-31	glycosyl hydrolase
H632_c2848p0	PF00270.24	1.6e-43	DEAD/DEAH box helicase
H632_c284p0	PF00009.22	3.8e-58	GTP-binding elongation factor EF-Tu/EF-1A
H632_c2856p0	PF01650.13	4.9e-96	C13 peptidase
H632_c285p1	PF03151.11	1.2e-31	triose-phosphate transporter
H632_c286p1	PF03062.14	9.5e-32	membrane-bound O-acyltransferase
H632_c2871p0	PF01263.15	3.7e-39	aldose 1-epimerase
H632_c2879p0	PF03159.13	1.5e-95	XRN 5'-3' exonuclease
H632_c287p0	PF00566.13	5.8e-36	Rab-GTPase-TBC domain-containing protein
H632_c287p1	PF00091.20	4.7e-71	tubulin/FtsZ GTPase
H632_c2882p0	PF00764.14	3.2e-93	arginosuccinate synthase
H632_c2883p0	PF00268.16	2.6e-46	small chain of ribonucleotide reductase
H632_c288p1	PF08757.6	7.7e-35	CotH protein
H632_c2890p0	PF11957.3	5.4e-31	THO complex subunit 1 transcription elongation factor
H632_c28p2	PF00155.16	1.2e-63	class I/II aminotransferase
H632_c2902p0	PF02138.13	9.6e-99	Beige/BEACH domain-containing protein
H632_c2904p0	PF00118.19	4.6e-48	TCP-1/cpn60 chaperonin
H632_c291p0	PF06733.10	8.5e-41	DEAD_2 domain-containing protein
H632_c2922p0	PF12923.2	1.4e-31	ribosomal RNA-processing protein 7
H632_c2929p0	PF03194.10	6.2e-42	LUC7-like protein
H632_c2934p0	PF00488.16	2.1e-40	MutS domain V
H632_c2938p0	PF00501.23	5.9e-56	AMP-binding enzyme
H632_c293p0	PF08083.6	1.2e-191	PROCN/NUC071 domain-containing protein
H632_c2943p0	PF09825.4	2.3e-44	biotin-protein ligase
H632_c2945p0	PF03028.10	3.4e-56	dynein heavy chain and region D6 of dynein motor
H632_c2949p0	PF00957.16	1.2e-32	synaptobrevin
H632_c294p0	PF04551.9	1.5e-45	GcpE
H632_c294p3	PF00995.18	1.8e-51	Sec1 family protein
H632_c2961p0	PF00009.22	6.3e-44	GTP-binding elongation factor EF-Tu/EF-1A
H632_c2970p0	PF00125.19	5.9e-32	core histone H2A/H2B/H3/H4
H632_c2977p0	PF02990.11	3.6e-60	endomembrane protein 70
H632_c2983p0	PF13532.1	8.7e-35	2OG-Fe(II) oxygenase
H632_c298p0	PF03501.10	6.9e-40	plectin/S10 domain-containing protein
H632_c298p1	PF04427.13	7.1e-36	Brix domain-containing protein
H632_c29p1	PF00578.16	6.7e-40	AhpC/TSA family protein
H632_c29p3	PF03798.11	3.8e-34	TLC domain-containing protein
H632_c2p1	PF02729.16	6.5e-44	carbamoyl-P binding domain of aspartate/ornithine carbamoyltransferase
H632_c2p2	PF04051.11	4.6e-32	transport protein particle component protein
H632_c2p3	PF00118.19	1.7e-117	TCP-1/cpn60 chaperonin
H632_c2p4	PF02401.13	1.3e-78	LytB
H632_c2p5	PF00282.14	2.1e-93	pyridoxal-dependent decarboxylase
H632_c300p1	PF01780.14	7.5e-39	ribosomal protein L37ae
H632_c3010p0	PF01435.13	1.3e-44	M48 peptidase
H632_c3014p0	PF00752.12	3.5e-31	XPG N-terminal domain-containing protein
H632_c301p0	PF00122.15	1.1e-63	E1-E2 ATPase
H632_c3022p0	PF01738.13	1.4e-39	dienelactone hydrolase
H632_c3027p0	PF01761.15	5.8e-94	3-dehydroquinate synthase
H632_c3029p0	PF00274.14	4.3e-31	class-I fructose-bisphosphate aldolase
H632_c302p0	PF02800.15	1.8e-73	glyceraldehyde 3-phosphate dehydrogenase
H632_c302p1	PF00082.17	9.2e-41	subtilase
H632_c3030p0	PF13292.1	8.1e-108	1-deoxy-D-xylulose-5-phosphate synthase
H632_c3030p0	PF02779.19	2.5e-33	transketolase
H632_c3044p0	PF00406.17	7.9e-46	adenylate kinase
H632_c3049p0	PF13872.1	6.6e-42	P-loop containing NTP hydrolase pore-1 protein
H632_c304p1	PF00004.24	8e-42	AAA+ ATPase
H632_c3056p0	PF00923.14	3.8e-91	transaldolase
H632_c3060p0	PF09111.5	2.3e-41	SLIDE domain-containing protein
H632_c3068p1	PF00198.18	4.4e-56	2-oxoacid dehydrogenases acyltransferase
H632_c306p1	PF01016.14	9.2e-32	ribosomal protein L27
H632_c3070p0	PF07541.7	5.1e-38	alpha subunit of eukaryotic translation initiation factor 2
H632_c3071p0	PF00310.16	6.1e-32	class-III glutamine aminotransferase
H632_c3078p0	PF00225.18	6.5e-36	kinesin
H632_c307p1	PF08231.7	2.3e-38	SYF2 splicing factor
H632_c3085p0	PF03031.13	5e-38	NLI interacting factor-like phosphatase
H632_c308p1	PF01137.16	2.2e-58	RNA 3'-terminal phosphate cyclase
H632_c308p2	PF00464.14	5.8e-186	serine hydroxymethyltransferase
H632_c3091p0	PF01434.13	3.1e-61	M41 peptidase
H632_c309p2	PF02538.9	2.3e-183	hydantoinase B/oxoprolinase
H632_c3103p0	PF04884.9	5.3e-63	DUF647 hypothetical protein
H632_c310p1	PF01025.14	1.7e-44	GrpE
H632_c312p0	PF00454.22	2.8e-31	phosphatidylinositol 3- and 4-kinase
H632_c312p2	PF00160.16	1.8e-37	cyclophilin type peptidyl-prolyl cis-trans isomerase
H632_c3133p0	PF00490.16	1.1e-49	delta-aminolevulinic acid dehydratase
H632_c315p0	PF01680.12	2.1e-106	SOR/SNZ family protein
H632_c316p0	PF02259.18	1.6e-79	FAT domain-containing protein
H632_c3174p0	PF00888.17	3.3e-35	cullin
H632_c3177p0	PF00012.15	9.4e-49	heat shock protein Hsp70
H632_c318p1	PF00958.17	3.9e-38	GMP synthase
H632_c3191p0	PF00719.14	1.6e-60	Inorganic pyrophosphatase
H632_c3196p0	PF00179.21	5e-31	ubiquitin-conjugating enzyme
H632_c3197p0	PF00854.16	1.6e-50	proton-dependent oligopeptide transporter
H632_c319p1	PF01676.13	3.5e-78	metalloenzyme superfamily protein
H632_c31p2	PF01222.12	2.5e-122	ERG4/ERG24 ergosterol biosynthesis protein
H632_c3202p0	PF00476.15	9.5e-57	family A DNA polymerase
H632_c3208p0	PF02138.13	4.1e-44	Beige/BEACH domain-containing protein
H632_c320p1	PF02747.10	2e-50	proliferating cell nuclear antigen protein
H632_c3216p0	PF02167.10	9.8e-81	cytochrome C1
H632_c3226p0	PF02747.10	5.8e-44	proliferating cell nuclear antigen protein
H632_c3226p1	PF01293.15	2.8e-68	phosphoenolpyruvate carboxykinase
H632_c322p1	PF00587.20	2.4e-33	class II core domain (G, H, P, S and T) tRNA synthetase
H632_c3233p0	PF00334.14	6.6e-52	nucleoside diphosphate kinase
H632_c3237p0	PF01490.13	1.3e-44	transmembrane amino acid transporter protein
H632_c3242p0	PF05201.10	5.9e-33	glutamyl-tRNAGlu reductase
H632_c324p0	PF00867.13	2.2e-31	XPG I-region domain-containing protein
H632_c3250p0	PF00378.15	2.1e-58	enoyl-CoA hydratase/isomerase
H632_c3264p0	PF00485.13	6.1e-45	phosphoribulokinase/uridine kinase
H632_c327p1	PF01597.14	5.3e-39	glycine cleavage H-protein
H632_c3287p0	PF01053.15	4.2e-71	Cys/Met metabolism PLP-dependent enzyme
H632_c328p0	PF01208.12	2e-87	uroporphyrinogen decarboxylase
H632_c328p1	PF04515.7	4.2e-43	plasma-membrane choline transporter
H632_c3293p0	PF05179.9	3.8e-49	Cdc73 RNA pol II accessory factor
H632_c329p1	PF00227.21	5.5e-39	proteasome subunit protein
H632_c32p0	PF05004.8	3.3e-38	interferon-related developmental regulator
H632_c3303p0	PF05648.9	1.9e-31	peroxisomal biogenesis factor 11
H632_c3345p0	PF00082.17	2.5e-46	subtilase
H632_c334p2	PF00025.16	9.8e-54	ADP-ribosylation factor
H632_c335p0	PF13621.1	2.7e-34	cupin-like domain-containing protein
H632_c3362p0	PF00069.20	2.6e-42	protein kinase
H632_c3365p0	PF09751.4	9.2e-34	nuclear protein Es2
H632_c3367p0	PF08442.5	5.5e-65	ATP-grasp domain-containing protein
H632_c3369p0	PF00995.18	9.3e-34	Sec1 family protein
H632_c336p1	PF04678.8	5.7e-34	DUF607 hypothetical protein
H632_c336p2	PF04939.7	7.7e-52	ribosome biogenesis regulatory protein
H632_c3384p0	PF02889.11	2.1e-37	Sec63 Brl domain-containing protein
H632_c3387p0	PF00108.18	1.7e-65	thiolase
H632_c338p1	PF03104.14	7.3e-54	B-family DNA polymerase
H632_c3391p0	PF02104.10	6e-40	SURF1 family protein
H632_c3393p0	PF00069.20	5.7e-61	protein kinase
H632_c339p1	PF00152.15	2e-102	class II (D, K and N) tRNA synthetase
H632_c3404p0	PF00248.16	9.7e-57	aldo/keto reductase
H632_c340p1	PF00025.16	3.3e-45	ADP-ribosylation factor
H632_c340p2	PF05970.9	4e-34	PIF1-like helicase
H632_c341p0	PF01432.15	2e-63	M3 peptidase
H632_c341p2	PF01967.16	3.9e-47	MoaC family protein
H632_c3425p0	PF01813.12	5.8e-46	ATP synthase subunit D
H632_c3428p0	PF00343.15	1.2e-54	carbohydrate phosphorylase
H632_c342p1	PF01156.14	3.4e-44	Inosine-uridine preferring nucleoside hydrolase
H632_c3432p0	PF00501.23	1e-74	AMP-binding enzyme
H632_c3434p0	PF09359.5	6.6e-55	VTC domain-containing protein
H632_c3450p0	PF01762.16	3.7e-39	galactosyltransferase
H632_c3451p0	PF06424.7	4.6e-44	PRP1 splicing factor
H632_c3457p0	PF00225.18	3e-56	kinesin
H632_c345p0	PF00450.17	9.6e-81	serine carboxypeptidase
H632_c346p0	PF00728.17	2.9e-60	glycosyl hydrolase
H632_c347p1	PF04832.7	6.8e-33	SOUL heme-binding protein
H632_c3486p0	PF00334.14	6.2e-50	nucleoside diphosphate kinase
H632_c3488p0	PF04305.9	7.9e-69	DUF455 hypothetical protein
H632_c348p1	PF00164.20	3.1e-31	ribosomal protein S12
H632_c34p2	PF10609.4	1e-32	ParA/MinD ATPase-like protein
H632_c3500p0	PF00378.15	9.2e-32	enoyl-CoA hydratase/isomerase
H632_c350p1	PF00177.16	5.1e-41	ribosomal protein S7p/S5e
H632_c3510p0	PF00082.17	2.7e-48	subtilase
H632_c3511p0	PF01602.15	3.3e-43	adaptin N
H632_c351p1	PF06807.9	2e-31	Pre-mRNA cleavage complex II protein Clp1
H632_c3523p0	PF12037.3	2.3e-44	DUF3523 hypothetical protein
H632_c3534p0	PF01591.13	4e-47	6-phosphofructo-2-kinase
H632_c3536p0	PF00398.15	4.3e-58	ribosomal RNA adenine dimethylase
H632_c3539p0	PF02934.10	3.2e-54	GatB/GatE catalytic domain-containing protein
H632_c353p0	PF00009.22	2.5e-64	GTP-binding elongation factor EF-Tu/EF-1A
H632_c3545p0	PF00883.16	2.5e-96	cytosol aminopeptidase
H632_c354p0	PF02779.19	3.3e-66	transketolase
H632_c3555p0	PF01134.17	1.8e-31	glucose inhibited division protein A
H632_c3567p0	PF01293.15	1.1e-97	phosphoenolpyruvate carboxykinase
H632_c356p2	PF05063.9	2.2e-38	MT-A70 S-adenosylmethionine-binding subunit of mRNA:m6A methyl-transferase
H632_c3571p1	PF07724.9	1.2e-39	AAA+ ATPase
H632_c3577p0	PF08153.7	9.3e-38	NGP1NT/NUC091 domain-containing protein
H632_c3579p1	PF03031.13	1.7e-40	NLI interacting factor-like phosphatase
H632_c3589p0	PF00118.19	5.8e-50	TCP-1/cpn60 chaperonin
H632_c3591p0	PF00689.16	2.7e-50	cation transporting ATPase
H632_c3598p0	PF00118.19	1.7e-82	TCP-1/cpn60 chaperonin
H632_c359p0	PF00022.14	1.7e-36	actin
H632_c3615p0	PF00270.24	2.9e-47	DEAD/DEAH box helicase
H632_c3624p0	PF00069.20	7.3e-47	protein kinase
H632_c3626p0	PF00160.16	7.9e-37	cyclophilin type peptidyl-prolyl cis-trans isomerase
H632_c362p0	PF00481.16	3.2e-59	protein phosphatase 2C
H632_c363p0	PF02889.11	5.3e-54	Sec63 Brl domain-containing protein
H632_c3650p0	PF00501.23	2.6e-35	AMP-binding enzyme
H632_c365p0	PF00069.20	3.4e-55	protein kinase domain
H632_c3668p0	PF01125.12	4.6e-41	G10-like protein
H632_c366p0	PF05208.8	1.9e-58	ALG3 Dol-P-Man:Man5GlcNAc2-PP-Dol mannosyltransferase
H632_c3677p0	PF10357.4	1.6e-42	Kin17 curved DNA-binding protein
H632_c367p0	PF12689.2	1.2e-54	acid phosphatase
H632_c367p1	PF00270.24	2.3e-42	DEAD/DEAH box helicase
H632_c369p2	PF01490.13	1.5e-66	transmembrane amino acid transporter protein
H632_c36p0	PF00899.16	2.8e-35	ThiF family protein
H632_c36p2	PF00022.14	8.1e-56	actin
H632_c370p0	PF00208.16	2.3e-70	glutamate/leucine/phenylalanine/valine dehydrogenase
H632_c3715p0	PF01265.12	8.1e-52	cytochrome c/c1 heme lyase
H632_c371p2	PF13967.1	2.9e-32	late exocytosis protein
H632_c372p1	PF00501.23	3.8e-60	AMP-binding enzyme
H632_c3735p0	PF00185.19	1.9e-51	aspartate/ornithine carbamoyltransferase
H632_c3742p0	PF00176.18	2.3e-76	SNF2 family N-terminal domain-containing protein
H632_c3746p0	PF06071.8	1.1e-34	DUF933 hypothetical protein
H632_c374p1	PF00330.15	3.3e-168	aconitate hydratase
H632_c3753p0	PF00012.15	6.1e-80	heat shock protein 70 Hsp70
H632_c3757p0	PF00625.16	4e-32	guanylate kinase
H632_c375p0	PF05221.12	9.3e-135	S-adenosyl-L-homocysteine hydrolase
H632_c3763p0	PF00171.17	1.9e-88	aldehyde dehydrogenase
H632_c3769p0	PF01007.15	1.1e-44	inward potassium channel rectifier
H632_c376p1	PF01259.13	9.2e-72	phosphoribosylaminoimidazole-succinocarboxamide synthase
H632_c3772p0	PF00225.18	1.3e-44	kinesin
H632_c377p0	PF08547.7	1.2e-34	complex I intermediate-associated protein 30
H632_c377p1	PF04427.13	1.4e-42	Brix domain-containing protein
H632_c3784p0	PF00118.19	4.7e-74	TCP-1/cpn60 chaperonin
H632_c3786p0	PF00478.20	2e-60	IMP dehydrogenase/GMP reductase
H632_c3797p0	PF00069.20	1.3e-68	protein kinase
H632_c379p0	PF00899.16	8.7e-33	ThiF family protein
H632_c37p0	PF00067.17	2.8e-47	cytochrome P450
H632_c380p1	PF03371.10	9.5e-46	PRP38 family protein
H632_c381p0	PF00443.24	1.1e-34	ubiquitin carboxyl-terminal hydrolase
H632_c383p1	PF04278.7	4.2e-32	Tic22-like family protein
H632_c3840p0	PF01529.15	4.9e-40	DHHC palmitoyltransferase
H632_c3841p0	PF03398.9	2.4e-38	Vps4 activity regulator
H632_c3847p0	PF00352.16	5.3e-36	transcription factor TFIID
H632_c384p0	PF01266.19	1.9e-33	FAD dependent oxidoreductase
H632_c3859p0	PF00069.20	2.1e-43	protein kinase
H632_c385p0	PF00411.14	1.7e-40	ribosomal protein S11
H632_c3861p0	PF01053.15	9e-56	Cys/Met metabolism PLP-dependent enzyme
H632_c3866p0	PF00817.15	1.7e-36	impB/mucB/samB UV-protection protein
H632_c386p0	PF01425.16	1e-52	amidase
H632_c3876p0	PF02897.10	2.8e-60	prolyl oligopeptidase
H632_c3879p0	PF00149.23	1.3e-34	calcineurin-like phosphoesterase
H632_c387p0	PF00854.16	9.8e-80	proton-dependent oligopeptide transporter
H632_c389p0	PF03006.15	1.7e-54	haemolysin-III-like protein
H632_c389p2	PF05786.9	9.7e-44	condensin complex subunit 2
H632_c38p1	PF00348.12	9.6e-70	polyprenyl synthetase
H632_c38p2	PF00483.18	2.4e-67	nucleotidyl transferase
H632_c390p2	PF07851.8	1.3e-41	TMPIT-like protein
H632_c3911p0	PF07714.12	4.3e-47	protein tyrosine kinase
H632_c391p0	PF01764.20	1.9e-31	triglyceride lipase
H632_c3926p0	PF00125.19	5.4e-32	core histone H2A/H2B/H3/H4
H632_c3927p0	PF02138.13	1.9e-76	Beige/BEACH domain-containing protein
H632_c3932p0	PF04950.7	8.8e-71	DUF663 hypothetical protein
H632_c394p0	PF00112.18	3.2e-59	papain family cysteine protease
H632_c3954p0	PF00198.18	2.8e-64	2-oxoacid dehydrogenases acyltransferase
H632_c3957p0	PF01019.16	1.1e-60	gamma-glutamyltranspeptidase
H632_c396p0	PF00082.17	2.1e-43	subtilase
H632_c396p1	PF02146.12	1.9e-53	Sir2 family protein
H632_c396p2	PF05378.8	1.7e-38	hydantoinase/oxoprolinase
H632_c398p1	PF02569.10	1.8e-44	pantoate-beta-alanine ligase
H632_c3991p0	PF00454.22	3e-32	phosphatidylinositol 3- and 4-kinase
H632_c3993p0	PF01612.15	3.3e-36	3'-5' exonuclease
H632_c39p2	PF00609.14	3e-36	diacylglycerol kinase
H632_c3p0	PF08148.7	6.6e-54	DSHCT/NUC185 domain-containing protein
H632_c3p3	PF13535.1	5.2e-43	ATP-grasp domain-containing protein
H632_c3p4	PF13535.1	6.4e-43	ATP-grasp domain-containing protein
H632_c4011p0	PF01490.13	1.5e-34	transmembrane amino acid transporter protein
H632_c401p1	PF00294.19	6.8e-58	pfkB family carbohydrate kinase
H632_c4032p0	PF12755.2	1.4e-31	vacuolar 14 Fab1-binding domain-containing protein
H632_c4037p0	PF00162.14	1.1e-83	phosphoglycerate kinase
H632_c4055p0	PF01968.13	3.3e-93	hydantoinase/oxoprolinase
H632_c4059p0	PF00899.16	1.2e-35	ThiF family protein
H632_c405p0	PF13520.1	5.7e-55	amino acid permease
H632_c406p0	PF00759.14	2e-41	glycosyl hydrolase
H632_c406p1	PF00067.17	2.2e-51	cytochrome P450
H632_c408p0	PF00857.15	2.6e-34	isochorismatase
H632_c4095p0	PF02373.17	2.5e-34	JmjC domain-containing hydroxylase
H632_c409p2	PF00118.19	3e-75	TCP-1/cpn60 chaperonin
H632_c40p2	PF03371.10	5.1e-56	PRP38 family protein
H632_c4100p0	PF03953.12	1.4e-33	tubulin
H632_c4102p0	PF00083.19	2.8e-40	sugar transporter
H632_c4111p0	PF00069.20	5.5e-44	protein kinase
H632_c412p2	PF04280.10	1.9e-31	Tim44-like domain-containing protein
H632_c413p0	PF00311.12	1e-255	phosphoenolpyruvate carboxylase
H632_c4140p0	PF02463.14	4.6e-35	RecF/RecN/SMC N terminal domain-containing protein
H632_c414p0	PF01715.12	2.5e-46	IPP transferase
H632_c414p1	PF01717.13	8.2e-137	cobalamin-independent synthase
H632_c415p1	PF02405.11	1.2e-70	permease
H632_c4167p0	PF02724.9	1.3e-43	CDC45-like protein
H632_c417p0	PF06472.10	6.3e-47	ABC transporter
H632_c418p1	PF05891.7	3e-38	AdoMet dependent proline di-methyltransferase
H632_c4198p0	PF00817.15	1.5e-42	impB/mucB/samB UV-protection protein
H632_c419p0	PF06419.6	1.6e-37	Conserved oligomeric complex COG6 protein
H632_c41p0	PF01061.19	2.8e-31	ABC-2 type transporter
H632_c420p0	PF00244.15	2.4e-111	14-3-3 protein
H632_c421p0	PF03029.12	1.4e-60	hypothetical ATP binding protein
H632_c421p1	PF00248.16	4.8e-56	aldo/keto reductase
H632_c422p0	PF00069.20	1.6e-42	protein kinase
H632_c4231p0	PF00443.24	6.3e-33	ubiquitin carboxyl-terminal hydrolase
H632_c4243p0	PF00441.19	1.2e-48	acyl-CoA dehydrogenase
H632_c424p0	PF02990.11	1.2e-196	endomembrane protein 70
H632_c4259p0	PF04059.7	9.6e-46	RNA recognition motif 2
H632_c4260p0	PF00155.16	1.2e-37	class I/II aminotransferase
H632_c4264p0	PF00290.15	1.8e-43	alpha chain of tryptophan synthase
H632_c4266p0	PF00067.17	8.4e-43	cytochrome P450
H632_c4269p0	PF00136.16	1.7e-69	B-family DNA polymerase
H632_c4271p0	PF04410.9	2.3e-35	Gar1/Naf1 RNA binding domain-containing protein
H632_c427p1	PF00795.17	9.5e-34	carbon-nitrogen hydrolase
H632_c4283p0	PF03803.10	3.7e-40	scramblase
H632_c4299p0	PF00227.21	8.9e-33	proteasome subunit protein
H632_c42p0	PF01504.13	8.6e-43	phosphatidylinositol-4-phosphate 5-kinase
H632_c42p1	PF00562.23	1e-105	domain 6 of RNA polymerase Rpb2
H632_c432p1	PF00916.15	1.8e-62	sulfate transporter
H632_c4337p0	PF00888.17	2.3e-74	cullin
H632_c4342p0	PF01406.14	2.6e-34	class I (C) tRNA synthetase
H632_c4345p0	PF04551.9	1.3e-90	GcpE
H632_c434p1	PF00160.16	3e-44	cyclophilin type peptidyl-prolyl cis-trans isomerase
H632_c4350p0	PF03357.16	2.9e-35	Snf7-like protein
H632_c435p0	PF04729.8	3.3e-66	ASF1-like histone chaperone
H632_c4392p0	PF02670.11	1.3e-43	1-deoxy-D-xylulose 5-phosphate reductoisomerase
H632_c4422p0	PF09070.6	5.6e-33	PFU domain-containing protein
H632_c4428p0	PF02913.14	1.1e-35	FAD linked oxidase
H632_c4436p0	PF01080.12	1.2e-31	presenilin
H632_c4449p0	PF01593.19	1.8e-40	flavin containing amine oxidoreductase
H632_c4453p0	PF03031.13	2.8e-45	NLI interacting factor-like phosphatase
H632_c4455p0	PF00889.14	2.5e-35	elongation factor TS
H632_c446p0	PF04387.9	6.6e-56	protein tyrosine phosphatase-like protein
H632_c446p1	PF02586.9	1.2e-49	COG2135 hypothetical protein
H632_c4478p0	PF11698.3	5.9e-32	V-ATPase subunit H
H632_c4483p0	PF05958.6	3.1e-42	tRNA (uracil-5-)-methyltransferase
H632_c4487p0	PF06087.7	1.3e-31	tyrosyl-DNA phosphodiesterase
H632_c448p1	PF03248.8	8.8e-65	Rer1 family protein
H632_c449p1	PF00676.15	1.7e-94	dehydrogenase E1
H632_c449p2	PF00887.14	5.2e-31	acyl-CoA-binding protein
H632_c44p0	PF10143.4	2.9e-50	2,3-bisphosphoglycerate-independent phosphoglycerate mutase
H632_c4502p0	PF00063.16	1.6e-82	myosin head protein
H632_c451p1	PF01301.14	1.7e-101	glycosyl hydrolase
H632_c4529p0	PF00225.18	4.1e-49	kinesin
H632_c4537p0	PF00176.18	7e-74	SNF2 family N-terminal domain-containing protein
H632_c455p1	PF00227.21	8.2e-59	proteasome subunit protein
H632_c455p2	PF00274.14	7e-160	class-I fructose-bisphosphate aldolase
H632_c456p1	PF01174.14	2.6e-44	SNO glutamine amidotransferase
H632_c4579p0	PF01369.15	1e-63	Sec7 guanine-nucleotide-exchange factor
H632_c4598p0	PF00118.19	1.1e-52	TCP-1/cpn60 chaperonin
H632_c459p0	PF01687.12	2.4e-35	riboflavin kinase
H632_c45p1	PF00069.20	4.2e-55	protein kinase
H632_c4602p0	PF03801.8	5.6e-34	HEC/Ndc80p family protein
H632_c4608p0	PF00069.20	2e-36	protein kinase
H632_c460p1	PF02230.11	4.2e-52	phospholipase/carboxylesterase
H632_c4625p0	PF00270.24	4.2e-33	DEAD/DEAH box helicase
H632_c462p0	PF00149.23	3.8e-33	calcineurin-like phosphoesterase
H632_c462p1	PF01040.13	9.8e-34	UbiA prenyltransferase
H632_c464p1	PF00970.19	2.9e-31	oxidoreductase FAD-binding domain-containing protein
H632_c4656p0	PF01504.13	2.6e-52	phosphatidylinositol-4-phosphate 5-kinase
H632_c4659p0	PF00106.20	1.4e-31	short chain dehydrogenase
H632_c466p1	PF03446.10	3.4e-35	NAD binding domain of 6-phosphogluconate dehydrogenase
H632_c4674p0	PF01189.12	4.5e-54	NOL1/NOP2/sun family protein
H632_c4684p0	PF08264.8	6.6e-31	anticodon-binding domain of tRNA synthetase
H632_c468p0	PF01490.13	1.5e-31	transmembrane amino acid transporter protein
H632_c469p0	PF02826.14	1.5e-44	D-isomer specific 2-hydroxyacid dehydrogenase
H632_c469p1	PF02826.14	5e-40	D-isomer specific 2-hydroxyacid dehydrogenase
H632_c46p3	PF03721.9	3.6e-49	UDP-glucose/GDP-mannose dehydrogenase
H632_c470p0	PF00071.17	1.6e-62	Ras family protein
H632_c4718p0	PF04675.9	2.8e-48	DNA ligase
H632_c472p2	PF04427.13	1.3e-41	Brix domain-containing protein
H632_c474p0	PF01237.13	1.8e-46	oxysterol-binding protein
H632_c4770p0	PF01180.16	9.4e-65	dihydroorotate dehydrogenase
H632_c477p0	PF08606.6	1e-30	Prp19/Pso4-like protein
H632_c4782p0	PF10408.4	2.3e-58	ubiquitin elongating factor
H632_c478p0	PF00117.23	3.2e-35	class-I glutamine amidotransferase
H632_c479p0	PF00406.17	6.9e-38	adenylate kinase
H632_c47p1	PF02779.19	1.8e-45	transketolase
H632_c47p3	PF00928.16	9.8e-87	adaptor complexes medium subunit domain-containing protein
H632_c480p0	PF03193.11	8.4e-37	DUF258 hypothetical protein
H632_c480p1	PF01933.13	2.4e-49	UPF0052 hypothetical protein
H632_c4820p0	PF04004.8	6.9e-41	Leo1-like protein
H632_c4821p0	PF06437.6	3.3e-55	IMP-specific 5'-nucleotidase
H632_c4828p0	PF00225.18	3.1e-37	kinesin
H632_c482p1	PF00591.16	6.2e-85	glycosyl transferase
H632_c4853p0	PF00198.18	8.7e-49	2--oxoacid dehydrogenases acyltransferase
H632_c485p0	PF01159.14	1.8e-32	ribosomal protein L6e
H632_c486p0	PF00270.24	9e-47	DEAD/DEAH box helicase
H632_c486p1	PF01513.16	1.5e-52	ATP-NAD kinase
H632_c487p1	PF02630.9	2.1e-53	SCO1/SenC-like protein
H632_c488p0	PF00406.17	2.1e-57	adenylate kinase
H632_c4893p0	PF03407.11	2.8e-33	nucleotide-diphospho-sugar transferase
H632_c489p1	PF02826.14	1.1e-52	D-isomer specific 2-hydroxyacid dehydrogenase
H632_c48p2	PF13641.1	4e-35	glycosyltransferase-like protein
H632_c490p1	PF03556.10	6.1e-34	cullin
H632_c491p1	PF01208.12	5.2e-94	uroporphyrinogen decarboxylase
H632_c4924p0	PF05577.7	4.2e-35	serine carboxypeptidase S28
H632_c4932p0	PF08214.6	1.9e-46	histone acetylation protein
H632_c493p2	PF07910.8	4.8e-37	C78 peptidase
H632_c494p0	PF00443.24	5.5e-58	ubiquitin carboxyl-terminal hydrolase
H632_c494p2	PF09724.4	2.4e-47	DUF2036 hypothetical protein
H632_c495p2	PF00179.21	1.4e-46	ubiquitin-conjugating enzyme
H632_c4964p0	PF02990.11	8.5e-61	endomembrane protein 70
H632_c4969p0	PF09732.4	6.3e-57	cactus-binding C-terminus of cactin protein
H632_c4979p0	PF00310.16	5.6e-58	class-II glutamine amidotransferase
H632_c4986p0	PF00069.20	1.4e-31	protein kinase
H632_c4988p0	PF12777.2	2e-56	microtubule-binding stalk of dynein motor
H632_c49p1	PF03407.11	3.4e-44	nucleotide-diphospho-sugar transferase
H632_c4p1	PF01786.12	6.4e-81	AOX alternative oxidase
H632_c5028p0	PF00632.20	8.3e-39	HECT ubiquitin-transferase
H632_c502p0	PF03071.10	1.7e-103	alpha-1,3-mannosyl-glycoprotein beta-1,2-N-acetylglucosaminyltransferase
H632_c502p1	PF01633.15	2.2e-47	choline/ethanolamine kinase
H632_c5049p0	PF07724.9	1.2e-33	Cdc48 AAA+ ATPase
H632_c506p1	PF00109.21	2.2e-52	beta-ketoacyl synthase
H632_c506p2	PF00587.20	3.5e-38	class II core domain (G, H, P, S and T) tRNA synthetase
H632_c508p0	PF00069.20	1.9e-50	protein kinase
H632_c508p1	PF01871.12	1.4e-40	AMMECR1-like protein
H632_c509p0	PF11891.3	1.6e-44	DUF3411 hypothetical protein
H632_c50p2	PF01163.17	6.2e-42	RIO1 serine kinase
H632_c50p3	PF11790.3	1.6e-35	glycosyl hydrolase
H632_c5143p0	PF01134.17	9.6e-62	glucose inhibited division protein A
H632_c514p0	PF12774.2	7e-98	hydrolytic ATP binding site of dynein motor region D1
H632_c516p1	PF07767.6	1.9e-49	Nop53 60S ribosomal biogenesis protein
H632_c517p0	PF00179.21	1.7e-46	ubiquitin-conjugating enzyme
H632_c517p1	PF13520.1	1.4e-32	amino acid permease
H632_c518p0	PF00638.13	4.4e-35	RanBP1 domain-containing protein
H632_c518p1	PF00899.16	6e-31	ThiF family protein
H632_c5193p0	PF02127.10	4.8e-46	M18 aminopeptidase I zinc metalloprotease
H632_c51p2	PF00180.15	8.5e-75	isocitrate/isopropylmalate dehydrogenase
H632_c51p3	PF00962.17	5.5e-106	adenosine/AMP deaminase
H632_c523p1	PF00069.20	1.4e-67	protein kinase
H632_c524p2	PF01411.14	5e-204	class II (A) tRNA synthetase
H632_c525p0	PF09139.6	1.1e-75	mitochondrial matrix protein Mmp37
H632_c525p1	PF00501.23	2e-88	AMP-binding enzyme
H632_c526p1	PF00246.19	4.9e-42	Zinc carboxypeptidase
H632_c526p2	PF02598.12	3.4e-62	putative RNA methyltransferase
H632_c527p0	PF08767.6	2.4e-109	exportin 1
H632_c528p1	PF00724.15	1.8e-85	NADH:flavin oxidoreductase/NADH oxidase
H632_c52p0	PF00521.15	1.3e-118	subunit A of DNA gyrase/topoisomerase IV
H632_c52p1	PF00118.19	1.1e-109	TCP-1/cpn60 chaperonin
H632_c5318p0	PF00118.19	3.4e-37	TCP-1/cpn60 chaperonin
H632_c533p0	PF09768.4	1.9e-53	M76 peptidase
H632_c5351p0	PF08351.6	8.9e-35	DUF1726 hypothetical protein
H632_c5367p0	PF08323.6	8.9e-38	starch synthase
H632_c538p1	PF00025.16	7.8e-53	ADP-ribosylation factor
H632_c539p0	PF01992.11	2.3e-79	AC39 subunit of ATP synthase
H632_c53p0	PF00025.16	2.8e-62	ADP-ribosylation factor
H632_c53p2	PF01619.13	7.1e-66	Proline dehydrogenase
H632_c540p0	PF01201.17	1.4e-48	ribosomal protein S8e
H632_c5418p0	PF00490.16	1.1e-37	delta-aminolevulinic acid dehydratase
H632_c5426p0	PF00764.14	1e-54	arginosuccinate synthase
H632_c543p0	PF08519.7	1.8e-37	replication factor RFC1
H632_c5443p0	PF01204.13	6.8e-35	trehalase
H632_c544p0	PF02786.12	3.6e-66	L chain of carbamoyl-phosphate synthase
H632_c5451p0	PF03901.12	5.6e-34	Alg9-like mannosyltransferase
H632_c545p0	PF03914.12	9e-39	CBF/Mak21 family protein
H632_c545p2	PF00227.21	1.1e-51	proteasome subunit protein
H632_c546p0	PF00687.16	2.5e-50	ribosomal protein L1p/L10e
H632_c546p3	PF06552.7	4.5e-34	plant specific mitochondrial import receptor subunit TOM20
H632_c549p0	PF00850.14	1.3e-87	histone deacetylase
H632_c54p1	PF00183.13	8.9e-153	heat shock protein 90 Hsp90
H632_c5521p0	PF01369.15	1.2e-34	Sec7 guanine-nucleotide-exchange factor
H632_c553p0	PF02786.12	1.9e-44	L chain of carbamoyl-phosphate synthase
H632_c556p0	PF10255.4	6.4e-105	RNA polymerase I-associated factor PAF67
H632_c556p1	PF00056.18	6.1e-43	lactate/malate dehydrogenase
H632_c557p2	PF01775.12	5.8e-56	ribosomal protein L18ae/LX
H632_c5592p0	PF01645.12	3.8e-61	glutamate synthase
H632_c559p0	PF00069.20	3.4e-60	protein kinase
H632_c559p1	PF04258.8	2.3e-67	signal peptide peptidase
H632_c55p0	PF05879.7	2e-110	root hair defective 3 GTP-binding protein
H632_c55p1	PF01798.13	2.9e-60	putative snoRNA binding domain-containing protein
H632_c5604p0	PF00225.18	8.4e-32	kinesin
H632_c564p2	PF08660.6	1.8e-51	Alg14-like oligosaccharide biosynthesis protein
H632_c566p2	PF00459.20	1.3e-69	inositol monophosphatase
H632_c568p0	PF00069.20	9.2e-53	protein kinase
H632_c56p1	PF13087.1	1.6e-62	AAA+ ATPase
H632_c56p3	PF02463.14	1.4e-37	RecF/RecN/SMC N terminal domain-containing protein
H632_c571p0	PF02737.13	1.8e-57	3-hydroxyacyl-CoA dehydrogenase
H632_c573p0	PF00069.20	2.7e-68	protein kinase
H632_c575p1	PF08644.6	1.5e-48	SPT16/CDC68 FACT complex subunit protein
H632_c576p0	PF00291.20	5.8e-54	pyridoxal-phosphate dependent enzyme
H632_c57p2	PF07718.7	1.2e-99	coatomer beta
H632_c580p0	PF00171.17	3.9e-60	aldehyde dehydrogenase
H632_c581p0	PF00069.20	9.3e-65	protein kinase
H632_c588p0	PF06862.7	5.4e-60	DUF1253 hypothetical protein
H632_c58p1	PF00071.17	2.4e-49	Ras family protein
H632_c590p0	PF00069.20	5.3e-65	protein kinase
H632_c593p0	PF02492.14	1.6e-48	CobW/HypB/UreG-like protein
H632_c594p0	PF00793.15	6e-75	DAHP synthetase I
H632_c598p0	PF00485.13	8.7e-36	phosphoribulokinase/uridine kinase
H632_c5p1	PF01053.15	4.8e-85	Cys/Met metabolism PLP-dependent enzyme
H632_c5p2	PF00022.14	2.1e-137	actin
H632_c5p3	PF00282.14	4.1e-70	pyridoxal-dependent decarboxylase
H632_c5p4	PF00091.20	1.4e-34	tubulin/FtsZ GTPase
H632_c600p0	PF02786.12	2.7e-77	L chain of carbamoyl-phosphate synthase
H632_c601p2	PF01634.13	8.9e-39	ATP phosphoribosyltransferase
H632_c606p0	PF00183.13	1e-249	heat shock protein 90 Hsp90
H632_c60p0	PF00268.16	1.6e-112	small chain of ribonucleotide reductase
H632_c611p2	PF00926.14	1e-81	3,4-dihydroxy-2-butanone 4-phosphate synthase
H632_c612p1	PF02348.14	1.2e-49	cytidylyltransferase
H632_c616p0	PF04981.8	8.1e-71	NMD3 nonsense mediated mRNA decay protein
H632_c616p1	PF00237.14	2.9e-31	ribosomal protein L22p/L17e
H632_c619p1	PF09725.4	1.8e-34	folate-sensitive fragile site protein Fra10Ac1
H632_c61p0	PF04614.7	1e-36	Pex19 family protein
H632_c61p1	PF01566.13	2.3e-99	natural resistance-associated macrophage protein
H632_c61p2	PF01566.13	9.7e-64	natural resistance-associated macrophage protein
H632_c622p1	PF00667.15	6e-32	FAD binding domain-containing protein
H632_c625p1	PF01370.16	5e-45	NAD dependent epimerase/dehydratase
H632_c625p2	PF00071.17	1.8e-57	Ras family protein
H632_c630p0	PF06432.6	2.8e-55	phosphatidylinositol N-acetylglucosaminyltransferase
H632_c631p0	PF01142.13	4.2e-43	tRNA pseudouridine synthase D
H632_c637p0	PF03859.11	2.1e-38	CG-1 domain-containing protein
H632_c637p2	PF06862.7	6.8e-41	DUF1253 hypothetical protein
H632_c638p1	PF07690.11	5.2e-35	major facilitator superfamily protein
H632_c640p0	PF00133.17	7.5e-119	class I (I, L, M and V) tRNA synthetase
H632_c641p0	PF03690.8	2.5e-119	UPF0160 hypothetical protein
H632_c642p0	PF04055.16	2.2e-31	radical SAM protein
H632_c643p0	PF00733.16	9.1e-37	asparagine synthase
H632_c646p2	PF00291.20	6.3e-48	pyridoxal-phosphate dependent enzyme
H632_c649p0	PF06071.8	3.1e-39	DUF933 hypothetical protein
H632_c64p0	PF01370.16	5.7e-51	NAD dependent epimerase/dehydratase
H632_c64p1	PF01458.12	2.6e-62	UPF0051 hypothetical protein
H632_c64p2	PF00459.20	9.9e-57	inositol monophosphatase
H632_c650p1	PF04982.8	2.5e-36	HPP family protein
H632_c650p2	PF11940.3	2.8e-41	DUF3458 hypothetical protein
H632_c652p0	PF00574.18	1.2e-66	Clp protease
H632_c656p0	PF03009.12	7.2e-45	glycerophosphoryl diester phosphodiesterase
H632_c657p0	PF00871.12	1e-115	acetate kinase
H632_c659p1	PF00742.14	1.4e-52	homoserine dehydrogenase
H632_c660p1	PF00026.18	4e-105	aspartyl protease
H632_c661p0	PF00149.23	3.7e-32	calcineurin-like phosphoesterase
H632_c662p1	PF01435.13	2.6e-33	M48 peptidase
H632_c663p1	PF00398.15	1.2e-39	ribosomal RNA adenine dimethylase
H632_c664p0	PF00487.19	1.3e-32	fatty acid desaturase
H632_c666p0	PF00112.18	9.2e-33	papain family cysteine protease
H632_c66p0	PF00501.23	3.5e-104	AMP-binding enzyme
H632_c674p0	PF00069.20	1.9e-57	protein kinase
H632_c677p1	PF03155.10	8.5e-111	ALG6, ALG8 glycosyltransferase
H632_c681p0	PF00224.16	2.1e-98	pyruvate kinase
H632_c681p1	PF00574.18	5.6e-37	Clp protease
H632_c681p2	PF01026.16	1.4e-36	TatD related Dnase
H632_c684p1	PF00687.16	2.7e-57	ribosomal protein L1p/L10e
H632_c684p2	PF01293.15	2.7e-68	phosphoenolpyruvate carboxykinase
H632_c685p0	PF00203.16	1.4e-31	ribosomal protein S19
H632_c686p0	PF04733.9	1.7e-55	subunit epsilon of coatomer complex
H632_c686p1	PF01073.14	5e-68	3-beta hydroxysteroid dehydrogenase/isomerase
H632_c688p1	PF04857.15	7.5e-55	CAF1 family ribonuclease
H632_c689p0	PF01409.15	5.3e-89	class II core domain (F) tRNA synthetase
H632_c692p1	PF00179.21	3.6e-47	ubiquitin-conjugating enzyme
H632_c693p0	PF00557.19	7.6e-54	M24 metallopeptidase
H632_c693p2	PF00009.22	1.8e-45	GTP-binding elongation factor EF-Tu/EF-1A
H632_c694p2	PF00112.18	1.1e-65	papain family cysteine protease
H632_c695p0	PF01625.16	1.3e-38	peptide methionine sulfoxide reductase
H632_c696p1	PF00083.19	1.1e-121	sugar transporter
H632_c697p0	PF00632.20	4.1e-77	HECT ubiquitin-transferase
H632_c698p1	PF00996.13	8.1e-202	Rab GDP dissociation inhibitor
H632_c699p0	PF00456.16	9.9e-148	thiamine diphosphate binding domain of transkelotase
H632_c69p1	PF01602.15	3.2e-163	adaptin N
H632_c700p0	PF01398.16	7.2e-35	JAB1/Mov34/MPN/PAD-1 ubiquitin protease
H632_c701p1	PF05705.9	1.4e-31	DUF829 hypothetical protein
H632_c705p0	PF02826.14	4.2e-41	D-isomer specific 2-hydroxyacid dehydrogenase
H632_c705p1	PF00071.17	8.3e-55	Ras family protein
H632_c706p0	PF00004.24	2.8e-44	AAA+ ATPase
H632_c707p1	PF01071.14	7.1e-74	phosphoribosylglycinamide synthetase
H632_c708p0	PF03959.8	1e-36	FSH1 serine hydrolase
H632_c709p1	PF01513.16	1.1e-38	ATP-NAD kinase
H632_c70p2	PF02628.10	1.7e-80	cytochrome oxidase assembly protein
H632_c712p0	PF00365.15	3.6e-32	phosphofructokinase
H632_c714p0	PF07942.7	4.6e-73	N2227-like protein
H632_c714p1	PF04177.7	1.7e-33	TAP42-like family protein
H632_c716p1	PF02781.11	9.3e-112	glucose-6-phosphate dehydrogenase
H632_c717p1	PF01991.13	2.1e-58	subunit E of ATP synthase
H632_c718p0	PF04192.7	3.3e-35	putative Utp21-specific WD40-associated domain-containing protein
H632_c719p0	PF01131.15	2e-85	DNA topoisomerase
H632_c71p1	PF00378.15	4.6e-44	enoyl-CoA hydratase/isomerase
H632_c721p0	PF00481.16	5.4e-35	protein phosphatase 2C
H632_c721p1	PF00890.19	6.4e-119	FAD binding domain-containing protein
H632_c722p0	PF00069.20	1.8e-49	protein kinase
H632_c723p0	PF01055.21	5.3e-112	glycosyl hydrolase
H632_c727p0	PF00069.20	9.7e-58	protein kinase
H632_c730p0	PF00227.21	6.6e-40	proteasome subunit protein
H632_c732p1	PF13023.1	1.8e-39	HD domain-containing protein
H632_c732p2	PF01997.11	7.9e-32	Translin family protein
H632_c734p0	PF08597.5	6.9e-34	translation initiation factor 3 eIF3
H632_c736p0	PF00069.20	2.4e-35	protein kinase
H632_c736p1	PF00069.20	2.1e-60	protein kinase
H632_c737p0	PF06733.10	5.4e-40	DEAD_2 domain-containing protein
H632_c738p0	PF00291.20	4.2e-55	pyridoxal-phosphate dependent enzyme
H632_c73p0	PF00285.16	2.2e-102	citrate synthase
H632_c73p3	PF03028.10	2e-31	dynein heavy chain and region D6 of dynein motor
H632_c744p1	PF02515.12	2.4e-46	CoA-transferase family III protein
H632_c747p0	PF07479.9	6.1e-47	NAD-dependent glycerol-3-phosphate dehydrogenase
H632_c749p0	PF00750.14	4e-110	class I (R) tRNA synthetase
H632_c74p1	PF00562.23	1.7e-122	domain 6 of RNA polymerase Rpb2
H632_c74p2	PF09419.5	1.4e-37	mitochondrial PGP phosphatase
H632_c750p1	PF01180.16	1.8e-32	dihydroorotate dehydrogenase
H632_c754p2	PF01145.20	1.1e-31	SPFH domain/Band 7 family protein
H632_c758p2	PF03630.9	3.2e-105	fumble
H632_c75p3	PF00215.19	1.1e-75	orotidine 5'-phosphate decarboxylase
H632_c761p1	PF02096.15	3.9e-42	inner membrane protein
H632_c761p2	PF00238.14	8.6e-34	ribosomal protein L14p/L23e
H632_c762p1	PF01678.14	3.8e-31	diaminopimelate epimerase
H632_c766p0	PF00285.16	3.4e-121	citrate synthase
H632_c768p1	PF01251.13	4.7e-78	ribosomal protein S7e
H632_c769p0	PF00501.23	2.5e-114	AMP-binding enzyme
H632_c771p0	PF04997.7	7.9e-80	domain 1 of RNA polymerase Rpb1
H632_c775p1	PF01012.16	1.4e-37	electron transfer flavoprotein
H632_c775p2	PF03737.10	1.2e-41	demethylmenaquinone methyltransferase
H632_c776p0	PF01602.15	1e-52	adaptin N
H632_c779p1	PF01331.14	1.3e-51	mRNA capping enzyme
H632_c77p1	PF01433.15	2.8e-58	M1 peptidase
H632_c780p0	PF01031.15	5.4e-44	dynamin
H632_c781p1	PF00069.20	2.4e-78	protein kinase
H632_c782p1	PF00294.19	3.2e-70	pfkB family carbohydrate kinase
H632_c783p0	PF00227.21	2.6e-49	proteasome subunit protein
H632_c789p0	PF00566.13	2.7e-37	Rab-GTPase-TBC domain-containing protein
H632_c78p2	PF08392.7	7.5e-115	FAE1/Type III polyketide synthase-like protein
H632_c791p0	PF01070.13	3.8e-129	FMN-dependent dehydrogenase
H632_c791p2	PF00350.18	2.2e-33	dynamin
H632_c79p2	PF00067.17	6.1e-57	cytochrome P450
H632_c79p3	PF01965.19	8.4e-33	DJ-1/PfpI family protein
H632_c7p2	PF06418.9	8.7e-121	CTP synthase
H632_c800p0	PF04137.10	2.3e-92	endoplasmic reticulum oxidoreductin 1
H632_c801p0	PF01655.13	1.9e-41	ribosomal protein L32
H632_c802p0	PF00443.24	1.9e-36	ubiquitin carboxyl-terminal hydrolase
H632_c808p0	PF03178.10	2.7e-63	subunit A of cleavage and polyadenylation specificity factor
H632_c809p0	PF03649.8	5.1e-41	UPF0014 hypothetical protein
H632_c80p0	PF01873.12	8.4e-38	IF2B/IF5 domain-containing protein
H632_c80p1	PF05216.8	3.1e-63	UNC-50 family protein
H632_c810p0	PF03214.8	1.1e-159	reversibly glycosylated polypeptide
H632_c814p0	PF01266.19	1.1e-34	FAD dependent oxidoreductase
H632_c814p1	PF00342.14	1.9e-180	phosphoglucose isomerase
H632_c815p2	PF04371.10	1.7e-122	Porphyromonas-type peptidyl-arginine deiminase
H632_c816p0	PF02005.11	3.1e-109	N2,N2-dimethylguanosine tRNA methyltransferase
H632_c817p1	PF04084.9	1.5e-72	subunit 2 of origin recognition complex ORC2
H632_c81p0	PF00521.15	1.8e-79	subunit A of DNA gyrase/topoisomerase IV
H632_c821p0	PF13896.1	3.7e-42	dystroglycan glycosyl-transferase
H632_c826p1	PF12999.2	2.7e-39	subunit beta of glucosidase II-like protein
H632_c827p0	PF00176.18	2.5e-93	SNF2 family N-terminal domain-containing protein
H632_c830p0	PF00270.24	5.2e-47	DEAD/DEAH box helicase
H632_c833p0	PF00069.20	1.8e-67	protein kinase
H632_c834p0	PF04142.10	2.3e-53	nucleotide-sugar transporter
H632_c834p1	PF00579.20	1.9e-63	class I (W and Y) tRNA synthetase
H632_c835p0	PF08433.5	2.3e-66	chromatin associated protein KTI12
H632_c839p1	PF00227.21	7.3e-62	proteasome subunit protein
H632_c83p1	PF00557.19	4.2e-31	M24 metallopeptidase
H632_c83p2	PF08423.6	4.6e-130	DNA repair and recombination protein Rad51
H632_c840p2	PF01702.13	1.4e-71	queuine tRNA-ribosyltransferase
H632_c843p1	PF00112.18	1.2e-40	papain family cysteine protease
H632_c844p0	PF00579.20	1.5e-63	class I (W and Y) tRNA synthetase
H632_c847p1	PF01588.15	8.3e-32	putative tRNA binding domain-containing protein
H632_c84p2	PF00025.16	8.9e-79	ADP-ribosylation factor
H632_c84p4	PF00255.14	5.2e-34	glutathione peroxidase
H632_c851p0	PF00183.13	3.3e-171	heat shock protein 90 Hsp90
H632_c852p0	PF00227.21	1.1e-31	proteasome subunit protein
H632_c856p0	PF00454.22	4.8e-41	phosphatidylinositol 3- and 4-kinase
H632_c859p0	PF00227.21	9.7e-52	proteasome subunit protein
H632_c860p0	PF03405.9	3.6e-135	fatty acid desaturase
H632_c861p1	PF01798.13	2.7e-59	putative snoRNA binding domain-containing protein
H632_c862p0	PF01536.11	6.2e-77	adenosylmethionine decarboxylase
H632_c863p0	PF03947.13	7.5e-51	ribosomal protein L2
H632_c865p0	PF00133.17	6.9e-190	class I (I, L, M and V) tRNA synthetase
H632_c868p2	PF02681.9	1.4e-48	PAP2 family protein
H632_c869p1	PF06777.6	4.8e-39	DUF1227 hypothetical protein
H632_c869p1	PF13307.1	4.4e-43	helicase
H632_c870p2	PF06068.8	4.3e-74	TBP-interacting protein 49
H632_c871p0	PF13507.1	6e-102	CobB/CobQ-like glutamine amidotransferase domain-containing protein
H632_c874p0	PF02364.10	1.7e-106	1,3-beta-glucan synthase
H632_c877p0	PF01327.16	1.8e-47	polypeptide deformylase
H632_c87p2	PF05185.11	6.2e-147	PRMT5 arginine-N-methyltransferase
H632_c881p0	PF04889.7	1.5e-56	Cwf15/Cwc15 cell cycle control protein
H632_c882p1	PF02475.11	5.4e-60	Met-10+ like-protein
H632_c883p0	PF01026.16	1.8e-36	TatD related Dnase
H632_c885p0	PF01025.14	5.4e-34	GrpE
H632_c885p1	PF00071.17	9.9e-46	Ras family protein
H632_c886p1	PF00112.18	2.6e-56	papain family cysteine protease
H632_c888p0	PF00393.14	2.3e-118	6-phosphogluconate dehydrogenase
H632_c889p1	PF02990.11	1.5e-186	endomembrane protein 70
H632_c88p0	PF00082.17	1e-38	subtilase
H632_c88p1	PF00988.17	7.9e-51	small chain of carbamoyl-phosphate synthase
H632_c891p1	PF03152.9	8.8e-62	ubiquitin fusion degradation protein UFD1
H632_c894p1	PF01432.15	1.2e-121	M3 peptidase
H632_c898p2	PF01209.13	5.1e-85	ubiE/COQ5 methyltransferase
H632_c89p1	PF07690.11	2.6e-36	major facilitator superfamily protein
H632_c8p1	PF01256.12	4.2e-33	carbohydrate kinase
H632_c8p3	PF01247.13	1.7e-39	ribosomal protein L35Ae
H632_c902p0	PF00749.16	4.4e-53	class I (E and Q) tRNA synthetase
H632_c905p0	PF00472.15	2.5e-32	RF-1 domain-containing protein
H632_c905p1	PF00795.17	5.9e-39	carbon-nitrogen hydrolase
H632_c906p0	PF00162.14	1.7e-50	phosphoglycerate kinase
H632_c908p0	PF01512.12	4.9e-49	respiratory-chain NADH dehydrogenase
H632_c909p0	PF03095.10	2.1e-103	phosphotyrosyl phosphate activator protein
H632_c909p1	PF06966.7	9.1e-41	DUF1295 hypothetical protein
H632_c910p1	PF00557.19	5.4e-47	M24 metallopeptidase
H632_c911p1	PF05721.8	8.6e-48	phytanoyl-CoA dioxygenase
H632_c915p0	PF01795.14	1.2e-52	MraW methylase
H632_c916p0	PF00091.20	3.7e-60	tubulin/FtsZ GTPase
H632_c917p0	PF01111.14	9.4e-33	cyclin-dependent kinase
H632_c918p0	PF00441.19	5.2e-49	acyl-CoA dehydrogenase
H632_c918p1	PF08569.6	4.5e-115	Mo25-like polarized growth and cytokinesis protein
H632_c921p0	PF02485.16	2.9e-34	beta-1,6-N-acetylglucosaminyltransferase enzyme
H632_c922p0	PF00069.20	7.7e-43	protein kinase
H632_c924p0	PF00225.18	8.7e-40	kinesin
H632_c924p1	PF03381.10	3.3e-52	LEM3/CDC50 family protein
H632_c926p1	PF00006.20	4.7e-61	alpha/beta family ATP synthase
H632_c927p0	PF00246.19	2.6e-36	Zinc carboxypeptidase
H632_c929p0	PF02582.9	2.7e-46	COG1723 hypothetical protein
H632_c931p0	PF14413.1	6.2e-45	Thg1 polymerase-like protein
H632_c932p1	PF01061.19	3.2e-47	ABC-2 type transporter
H632_c934p1	PF00071.17	2e-43	Ras family protein
H632_c936p0	PF00596.16	1.1e-39	class II aldolase and adducin
H632_c937p0	PF01196.14	3.8e-33	ribosomal protein L17
H632_c939p0	PF00270.24	3.3e-42	DEAD/DEAH box helicase
H632_c940p0	PF02897.10	1.3e-32	prolyl oligopeptidase
H632_c941p0	PF01459.17	3.5e-39	porin
H632_c942p1	PF00069.20	2.4e-61	protein kinase
H632_c945p1	PF00743.14	4.7e-33	flavin-containing monooxygenase
H632_c946p1	PF00009.22	2.1e-40	GTP-binding elongation factor EF-Tu/EF-1A
H632_c94p3	PF03297.10	6.4e-45	ribosomal protein S25
H632_c951p1	PF00121.13	1.2e-87	triosephosphate isomerase
H632_c952p0	PF00248.16	9.5e-49	aldo/keto reductase
H632_c953p1	PF01257.14	1.4e-54	respiratory-chain NADH dehydrogenase
H632_c954p1	PF00171.17	9.6e-106	aldehyde dehydrogenase
H632_c95p2	PF00025.16	2e-67	ADP-ribosylation factor
H632_c95p4	PF03587.9	4.3e-65	EMG1/NEP1 methyltransferase
H632_c960p0	PF05890.7	1.2e-65	rRNA processing protein EBP2
H632_c961p0	PF03619.11	3.2e-46	organic solute transporter Ostalpha
H632_c961p1	PF00939.14	2.8e-66	sodium:sulfate symporter
H632_c964p0	PF04078.8	1e-120	Rcd1-like cell differentiation protein
H632_c967p0	PF01808.13	2.8e-116	AICARFT/IMPCHase bifunctional enzyme
H632_c96p0	PF01077.17	3.9e-42	nitrite and sulphite reductase
H632_c971p0	PF00330.15	4.1e-53	aconitate hydratase
H632_c976p1	PF00004.24	1.5e-40	AAA+ ATPase
H632_c97p1	PF01008.12	1.7e-47	Initiation factor 2
H632_c980p0	PF07994.7	2.5e-110	myo-inositol-1-phosphate synthase
H632_c981p0	PF00953.16	1.1e-35	glycosyl transferase
H632_c985p1	PF01466.14	9.4e-38	Skp1 family protein
H632_c987p0	PF01532.15	2.2e-109	glycosyl hydrolase
H632_c988p0	PF00493.18	4.3e-77	mini chromosome maintenance complex MCM2/3/5 protein
H632_c98p0	PF00248.16	2.4e-50	aldo-keto reductase
H632_c98p1	PF04144.8	2.1e-42	secretory carrier membrane protein
H632_c993p0	PF08506.5	2.5e-35	Cse1
H632_c994p1	PF03997.7	1.7e-56	VPS28 protein
H632_c997p0	PF13393.1	8e-44	histidyl-tRNA synthetase
H632_c99p1	PF02485.16	1.8e-38	beta-1,6-N-acetylglucosaminyltransferase enzyme
H632_c99p2	PF02776.13	1.5e-54	thiamine pyrophosphate enzyme
H632_c9p0	PF02919.10	1.5e-87	DNA topoisomerase I
H632_c9p1	PF00071.17	1.5e-57	Ras family protein
H632_c9p2	PF04051.11	3.4e-32	transport protein particle component protein
H632_c9p4	PF01490.13	8.3e-83	transmembrane amino acid transporter
